# Supplementary material for: Comparative genome analysis of Phyllosticta citricarpa and Phyllosticta capitalensis, two fungi species that share the same host
Source: BMC Genomics. 2019 Jul 5;20:554. doi: 10.1186/s12864-019-5911-y (PMC6612112; doi:10.1186/s12864-019-5911-y)
Supplement: Supplementary file 4 — Comparative analysis of gene gain and loss rates. Comparative analysis of gene gain and loss rates is represented in relation to different branches from the pathogenic and endophytic Phyllosticta species. (XLSX 41 kb) [file 12864_2019_5911_MOESM4_ESM.xlsx]

## Sheet: Expanded families
	Annotation of expanded families
	Family	Branches	P-value	FDR_P-value	Annotation			Genes
	Endophytic Phyllosticta species						Branches	Gains	Losses
1	OG0000192	4->2	0.0000000	0.0000000	HET-domain-containing protein		17->5	1.527	0
2	OG0000102	4->3	0.0000000	0.0000000	Heterokaryon incompatibility protein, HET domain-containing protein		5->1	246	152
3	OG0000075	4->3	0.0000000	0.0000000	No hits found		5->4	1.465	650
4	OG0000185	4->3	0.0000001	0.0019762	Uncharacterized protein , Ca2+-modulated nonselective cation channel		4->2	126	943
5	OG0000170	5->1	0.0000000	0.0000000	HET-domain-containing protein		4->3	2.23	490
6	OG0000050	17->5	0.0000002	0.0030232	Uncharacterized protein, Ankyrin-1 isoform x1		17->16	422	0
7	OG0000267	17->5	0.0000023	0.0238984	No hits found		16->12	685	136
8	OG0000466	17->5	0.0000007	0.0099419	DNA-binding protein cre-1, zinc finger protein 585A-like, zinc finger protein 320		12->10	510	73
9	OG0000208	17->5	0.0000023	0.0238984	Omega-hydroxypalmitate O-feruloyl transferase		10->8	1.179	970
10	OG0000046	17->5	0.0000002	0.0030232	AT hook motif family protein, AT hook - DNA-binding motif protein		8->6	2.77	631
11	OG0000316	17->5	0.0000007	0.0099419	Putative keratin associated protein 4, keratin associated protein 4		8->7	101	871
12	OG0000053	17->5	0.0000000	0.0001522	hypothetical protein AUEXF2481DRAFT_27499		10->9	107	561
13	OG0000261	17->5	0.0000023	0.0238984	hypothetical protein FPOA_09498		12->11	262	216
14	OG0000373	17->5	0.0000000	0.0004329	F-box domain, Skp2-like protein		16->15	302	100
15	OG0000163	17->5	0.0000023	0.0238984	Putative alpha methylacyl, conserved hypothetical protein		15->13	346	438
16	OG0000067	17->5	0.0000055	0.0466489	Uncharacterized protein, hypothetical protein EURHEDRAFT_415694, MPH_13947		15->14	384	325
17	OG0000043	15->14	0.0000044	0.0399291	Rhinocladiella mackenziei CBS 650.93 unplace, hypothetical protein W97_01628
18	OG0000008	15->14	0.0000000	0.0000124	BTB/POZ-like protein
							branches of endophytic species (Branches: 1, 2, 3, 4, 5)
							branches of pathogenic species (Branches: 6, 7, 8, 9, 10, 11, 12, 13)
	Pathogenic Phyllosticta species
1	OG0000193	8->6	0.0000000	0.0000000	Putative nadh-ubiquinone oxidoreductase 64 kDa
2	OG0006033	8->6	0.0000032	0.0305076	Cryptochrome-2, putative 6-4 photolyase
3	OG0000495	8->6	0.0000032	0.0305076	Putative carbohydrate-binding wsc, chitin binding protein, chitin recognition protein
4	OG0010069	10->9	0.0000064	0.0479904	Uncharacterized protein
5	OG0001640	12->11	0.0000000	0.0000040	No hits found
6	OG0007628	12->11	0.0000060	0.0466489	No hits found
7	OG0000595	12->11	0.0000001	0.0019762	TPR domain containing protein
8	OG0002574	12->11	0.0000060	0.0466489	No hits found
9	OG0000807	12->11	0.0000060	0.0466489	putative vacuolar h+\ ca2+ exchanger
10	OG0006030	16->15	0.0000003	0.0039941	No hits found
11	OG0000128	17->16	0.0000020	0.0238984	F-box domain, Skp2-like protein
