# Supplementary material for: Comparative genome analysis of Phyllosticta citricarpa and Phyllosticta capitalensis, two fungi species that share the same host
Source: BMC Genomics. 2019 Jul 5;20:554. doi: 10.1186/s12864-019-5911-y (PMC6612112; doi:10.1186/s12864-019-5911-y)
Supplement: Supplementary file 5 — Unique sequences of proteins of P. citricarpa. Unique proteins identified after comparison of the P. citricarpa and P. capitalensis sequences by Blastp. (FA 654 kb) [file 12864_2019_5911_MOESM5_ESM.fa]

>p.citric.LGMF06_0001
MGVGMMGVMHLYFKYTNPLLIQSIIPVKGAFEGNLVKIHLLGQPAVGDLKRPWKAGGGLMGAMAGGDIKTDKKSIEQAERAGRGGVKDE
>p.citric.LGMF06_0004
MNGILSKEPTIEITLPSINRLVELETFVARMATNGLTSASSEGTHHTALGFSGKSLAIRTRQPQHKRVFGTKSLQWLLHRCPSWSSNSNPLPPLSATLLK
APATQRLTTMEKETMDIDRGPATSFINPSSTNNIVETNASTPNFRAIAASFMQRNAEQFTVSDAAGPNSPRVRNYLLQNGKPRSIEVPGDLAGLANYLLD
EESKSLNIKTRARHSRLAAIRVTTGQMIVSSDIPTRQKRLEIFTSNWIKEVCDTFGLELPNLPKLPNSHREIDWRQAEARAELPGLFEDDADNLDLLAAG
AAAITINDSSMEPHLPNKPHHTSIMRPRKRQQNVDEKKQEAGGRKVNNGRVGRKIMDKKTKPKSGFLATMKAMMDNCKDVDTDNRDMAMDVDGSERDGLD
QQYREIDAHSRRSLRVKLETEKKEDMDMDL
>p.citric.LGMF06_0007
MLELEMIMLPTQAGTVRTAGIRDLSEPTVLVEAASPPNRRRTWLWVLRRLFSAEQKTLQAFFIVAETLRLCVQSGRAALKTPERAA
>p.citric.LGMF06_0009
MPDNQRLDGKRNAAKRSATSLENGERKMENLGTDGWSVDRSPPADWVQ
>p.citric.LGMF06_0014
MGPTSSIAAIGNHAKAKDDWSRHHRRWVDVTVGPMSRVQGPTTRRAALDSPLPTPHHACAFPTPANRRNTCAPSQPLPTGATRLRPLAPTCACERTDPPS
WL
>p.citric.LGMF06_0019
MEGRLPNPWMTPLRVDSQRRLRTTPVMSIRANVLQTHAVRWASLRPSVFQQFAHQRPLPISRYRLSTASSRFSSTSADNASKAASEAASEAASKGEAAKE
TAKETVKETAKE
>p.citric.LGMF06_0023
LLFAHASKLDAQYFAPLNPTLLSQSSRKWLDQQLLAGYGLRPAFDEPLKKLGSEEVDSANLAPWMMQGEQGHGN
>p.citric.LGMF06_0036
MLSLGVGRQAGVVHKDGNGADARYLPAAASSSTSTRLGSSFFIQGYLCTNSSPVDDVSVQVHWLRQSVAQTPFQPKDPDISRARGALSSRTEHNKVAAAL
QAPAFDRLPLDTTPVITTTTTRPSPKLLQLPSPLQKARRSRFSSAKFLLARLLASRRPTHPQTCPAPCSEHLQPLPTTRRARIAVDTITSVTIGVRPLFG
LISVYNSAESGKADSHHKQYPSTTTTPVRPRQLTLSPPTRTRDSQLHK
>p.citric.LGMF06_0038
MSTTKGAMATTTALPPALTLREESGWRRRASVMSISSIASRRSSLRSVTSIFSVSSSNPDSPTAMRGPGSVSYTHLDVYKRQPLDRTFAEG
>p.citric.LGMF06_0039
MTADQAIVEILLGRQACQSAIQRRAWKRQPAVHDIPVRPVGRQGPVTTHRMAACSRAAAAAIFQRHSALGRAQAATALVRVRRQCMYARQRVDSVLTAA
>p.citric.LGMF06_0042
MAPPRRRTNLLRRRRRDAEDDEGATERADDSQSEASFLSDEDQDADASDLSDGESVATRNGKNKVSSNPSAAPAAPPAPTASFAPASDTDAMMNGMRASH
DAAQAVDFDKLGDDALD
>p.citric.LGMF06_0045
MWSKGGRAKDKSWPATGGVGGWRDGNVSSRCGSGSLAERGKQRAVQLAGGRVMARGGREMSSRTRKNGRRRRGEEEGRRKKEEGRRKKEEEGEKRGPAGR
H
>p.citric.LGMF06_0065
MGVPSFEASNAIIYLTYGALLCVSSPHHPVANAPPNSAKTNHLHDAQLERSGRGMATAPSDQGRLPVE
>p.citric.LGMF06_0069
MAPLSTPRKISYADYIAKANPNAQSPSSPEPASPTPRRRGAKAGRGLRYQPFDYTAVETPPKEQPSQEASTNQDVAVDNERQPAAESHDDQHQRPPSSSP
VATPERQGQDHDQLTSPGRQERVQPTSPDCQERIQPCLPLQRHLTAVEHDTTATQGQQRQPTPKNDTQPEPNHQQPQVTVEKIDQAEPRDQQPQDDPFDN
TPTQPARQRNWRRHRQPHNQAAQQNHQPLTSVDHDYQQGFQQTLNQPANLNQAFNAGQLQQYPVPQSYSNHTVLPTPSLFPTAEAHIYSQLYGGYFSRQD
LRYINHVFDTHVFETMSQQNFHARNNMAFNSANNPTNPPSAPAAAPPAINDAASTASDESMDKYAWARGMVARERARERAEEEERRQAEATPFMQSTAPN
VHASQVHSRQTSGNYNSGPQQTQPSFGPHPDFASPPSAPSMNAMSSATYTPINYMSTATSTKHRTISLAPNVPATNETWPMFRKALVERLETLQKEAQDF
EDRVCRSKEQSAAMGQQQQQQQHKRNKSSETSIASSMQQLTLADVATGKVDISQRELMSFTDEELFGRFGFRAPGPQQIQDLYNRYRALLAEQQQQQLVA
GFVPAAASVSAPAIPGPGLGFGMEAPAAAAAAAARSPPAAGPADQHFLADTYSAHGGPKLPAEHVSRRLWAPRSPAATTTTTTKSSSEANKPASSSLSSA
VAAPGRKKETFVPGRSGACFGAFDRSVWNGRQLPRELRRGGEKEEEEEEEERKKKEEEKMGGFLPGLGFDQV
>p.citric.LGMF06_0072
DGSIIQETSTPPVTPSSTPHPLTGTFSSASTPAAFSQTPKYNLSTPNPGLSGGFQGAETSADLIPTTTPAQNSSSNIPATRSTETLSRPSTPSNQFTYDP
LPGTKTATSNNATSPARLSLGPSTPTSLPSTPTLTPIRTPNQVSTPLAANTTVSRKTLLSSLPSTPTDAASSTSRTSHATPTAHSTPLVSTPNGLANLTS
IGTPAQASQSGTVYVTTTVHPVQSSVGTLRKTTTILTTVTPGPTPSSSQGPESAVYVTTTVDPTQTLESTLHLTTTVRTTITPAQQSSTPATTPQATPQS
SRLADSGSDGSPTTQESQKLPQASSSKTSQSTPFLTTPEAATTTYEAFSTPSSYSTPSPSQQSSAPSAASSPSASRQTADTTSPTQAPASSTTPAPVPSP
SPSSAADDDDDDEDGITIIPVDPSISTYTETTTHIKTVTVKETETTTLRETVTARETVTIQETDAPRVTVTAYGTLMMKLGE
>p.citric.LGMF06_0088
MLNTSSATNEPTDRPTDQPTEREKKLQLQTSCHALGETAFVVATEVFGAMASAVGAPRRSEETGTGFGRHQSRMGDEGEGRPVWVCLGNRHSSIVGPTAV
SPYSRALHSPSGIPATPGPLGPSTSSRHHQKWLGSAQLPSNRIRPTSNVAFAAWPPPNLDAVVLEPTLNVVFAAWPLGLARRGGGGCLSGADFFEDAVMD
RSVGESLSIKCARKPTSHVAGNSVFNGEALAQASVAEGLQCARKPTSHIAVDSVFSGETLAQSEGPQRRTQSVGMFSPPPRSSVAEGLEVSGTAASDDAV
VGLSLIHI
>p.citric.LGMF06_0089
MPGSQDAVAVVGGRAWRNGAVEKRSDVSGGSQSDTCPRTQYETRRDEEKGSEGHRVEAGRARVRNEVRHLRQTGLEGWRAT
>p.citric.LGMF06_0096
MADNNNHLNEIRAISRQARAQIKFLSMQPGRKKGWTTNYSADIQAHAIAGRTRSEMLLALILHPRSAPDYLNADASHTVGPVATLDVSSRRVPARLRVYR
ALQPYDHDGAVPVVPHEVLSQHSQRLLARCEILDVRLRAWDVGLEVEAHPASVVAVYLPYEACAVHPVWIRFFRADDVVGDGDRLNPVQIGWFPVPGPRR
NEDGEVVEEEDDDDDDDEDVEMTNQE
>p.citric.LGMF06_0107
SGGDAAELHATKDQEASVGMLSQSRRVAASAEMGRLWADEDDEAEGDEEGKRKKWTETDGVVKNQGRGGRERAERQKAAAAAAEA
>p.citric.LGMF06_0110
MTYPDPKPTDSQDARIVRWNKRLVKPSQRRDNGGYGAQRQKYQARAPTPPPAEAKGAWEQDETSSLATQE
>p.citric.LGMF06_0115
MPDSSDKKKASSSTSNDRAKRASEGPKGALQALEGKGPQKKVVAQLDWTGLKTDLMEKTAKSSKDKRGK
>p.citric.LGMF06_0117
MAKKKEKEKEKEIRIYVLVQQCNTRTKVIQSTTTTPPPPPPRKPTFAYLPTTRSPTARLTTTQYNTTANMTSTPSTIFMCSETGHCRAQRHDMDIETLTA
RLMQPQPQPQSQPQHLSV
>p.citric.LGMF06_0121
MVNKLDNDVASVVLAGSFFGATVVKVLWNRSGAVGPGKSVVIGLCPAPKDRAAASMAIDDDGRSHATPEEKLSSLTSHQ
>p.citric.LGMF06_0142
VKDQSGNSWTLNQIENTPHSIAAESSLAPLADFQRPQSRSRATTSVSFSGFCRHCGNQVPPPPPQSTHSIPTSQSEIDLDAVNDGLIGNPKNTPAVSSPF
IHASISPGLPSIEKRLESIKLSRAAESDAATSTEAVDNESESGGVRVSCSPTQVIARRQREMMTSEKPDDTVIEYADWEEEMLSAFDYGLARLTQAAHDD
HARQPNISFPAHFESRLCAALSRDDSPYDLGSKVRQLKEQTKRADDQARRGDQLADLIVEQAKVTNQQAKSIAELAKLHAEQGKVVAEQNKSIAELQATI
NALKAKE
>p.citric.LGMF06_0143
MLSSNRASAFKSASGAEPQPLLLGVVDDDASSQLNRAKPPPAPPLASRRSPTTSARVFSTTSRQQDVALSFSVGVLKNAPAHPDSALHPLSITRARAFGP
ANHKK
>p.citric.LGMF06_0149
MGVRTTEPNRGGPVQPRWIQWKQAIESPRTDRNDGRVPPRLLSTRKTGKPMTRQSRKTGGGSSRTTRGAKISLLIQSLPP
>p.citric.LGMF06_0154
MAQVDDIDDPLQQNRFLQRPKSSGKDPASGFQFTRAKHQPLDLVGTRRQSGRDAAQDTAQPTTADAAASRPESPSTQEINVEPETGDRSIEHEVLLPQPE
VPQKETEGHENINPTDATVDELAHREPPNDVASKPPPPAIGTADAFPDSPLPATPHAPLQTQSARPNMRNDSIHAPVVRHDSAAQLHRPTKALSTIPEDE
GEDETSPGPSHMHANKEQDVSMIDDQTGVKGTPTAVADECGPTQLVATLKKPAHHPPNIFAEERPRSASHVRSSLRGSKGMNENTIAKMGCPTHPDYGRY
RVTKPSSNRKPNNPSSRKRSQPSGP
>p.citric.LGMF06_0164
MEYQLAPEPDQRPTTLFDNQFPIVRIATFSSLSHSSRPTTETVTMSEPQTTLSPEEQAAETAAFQAFKEHYRRHAIEYFRERWFVRLPKALRDSPSEHER
FAFALRVLHMRIDEVFDSADEVRRANPETYRSPLDLSRMNDTKEWIEELKEDGHLSSTAPLQVLKKAIRIRYLHS
>p.citric.LGMF06_0165
MRTAVAAAATPARALAFPGRAAAVCWNVWAVVLSGCEFANGPLRVEAWRHHFSVSGTAFATEASTRLHLTAATWLGEVDRTRIERGAGDFFEDDWDVQEK
DESAGSLARQIVLLYLLGLRSEPWFSVDGDTLNEVTCALTPKYVRFRRQGFWKTNQNLHVYNKLGKRIRITHTDTNKDRNRRNPSVLVITLQQKCHACSS
GKRPARSSRRQRQLYRRDNAISLSLGHLEKMQRQSFTMSRLAGQIIEPTYCRQGQNQPVTIILLIVTGNLHVLLVFRGHNFYTTQPQRQIFSRDSKSNLT
TVPNDYKTLATDQSTMPSSKRPLVDYESSEDEHRSKKIKQETSLQVASKA
>p.citric.LGMF06_0167
MIFFLAHRLLSHHLRAHLLNPALLPPLLRTLRAALFPNNALAPPRVAPSPEEELAIKRRAAQAVLAATPAAVRPRLFGRARPTSPPLASSSASTHAAVPP
SPADASSSSPSSAPATNEECGDASDEPESDDVVQRRQVERLLDVLGDPYLNKHLVFGLVELVVVRLLPELGEKGVDALMEERLGYNL
>p.citric.LGMF06_0168
MGCKPAEQNLINVFEQDYRFECESVVIPTNLGHDTTAFVQEALHEFRKKWDLPESLLIFVYSGHAAVDKDQEMYLAGELGHGFLGLRSPWISWESIKSYI
GSSKGGRGLCILDCCCALAAQSHKGPEILAASGWHCTDKASANLHFSFTNVLARHLKSLNGKPHSVSQIFGDLTLARPRRYNLQRSINHVGQVGKTSVIL
GRKAKKTEKYHTISKEDRIKAIERMSESDYRALISALFVKQDVIPSREQFTN
>p.citric.LGMF06_0171
MNSKGGASKSRTDSLRTFTVGYGCVFVSVWSPRLGPVNGSEVLRHPPDVHGQAVTITCSMSPSAFPNGGVSDGSGSSIQQNSSKGVREQQQQQR
>p.citric.LGMF06_0172
MNEAFLLIEGSPPFPPKNVTSRSWPQSHEDDNRKPSIQRSRNCLICARSHRQVETVRPSVRPSVDLVQLNQSRSETPDPLLHCLYSPPPPHSLAAAAAAA
PSKTAKSSEHRLANSPNPAHAPSAAAPAASSSRRSRRADADSAAAEALPATVPASWQSPFPAAGAALATRGAGRRVLAPAPSRLVRASRFGRPCRRAGQR
VGGRCRCLFLVTVDEQCRRSGCRENVAGRGGGGGGGHRRHHYGERSNDGAGGPGGGGSGRFPWNVVVGPGKQQSACSRRPAAQVFADKRVGILFWRPERS
MEDAATYNSLRHPALWYLLDRSKPGFTLSSAVGLAGTFVLLLLGEAAPVVIPAPPIVGANVSASSNNAPSTTGPAALRWRQSMGMSNGGGGSGKEALLFA
AGPSYEQLGTATWFWSVLFCSCVCFGNIGRRLFVSTSASTSPAAAAVAAGKE
>p.citric.LGMF06_0174
MSRRPLATSLIAAVVVIAVFVTILVACCVAIIAIPLRARNAVRRIRRSQMMVGVAAGNEGGAATGGEVVQRGLVAESVPRGVVVVASRTSKPLLGSQSRQ
AFENTVSRDKLNLIRSVRSWRALFATHCGPNMAVPRKPAIVSTLTGSERLN
>p.citric.LGMF06_0175
MPALAQALSLHARRAMSDDSAAHVHQLFKRKKNFAAREPGVILVFCIVGTVAIFLVALFIHKKLAARKARSQS
>p.citric.LGMF06_0176
MFTHLLNFLYNQGQPRDSSDTWDATWSSEDSWVVVDASEANQAANDDNNINLNHGHGGRQSSSDVGSTDMDLDKPLPNLPGTLPLTRTNTRTSTVSDRED
AESKRLQSQRAPSSRSSTSSTLVAPSDENGTANASVDVVFDGPGEADAALIMRAFGTSSIDPTSIPLALPDDGCEETDLEKPSPSSLPPPPLSTQTTHGK
DKAAITDSSVRTGVSEVIAAAVLQNLESWEKRREQQRRKDALEEQALRQMRARRQGRTQTPALGTKAMKTTGRPSEVMDVGSGMKTGSRLDQSLRLFAGV
DRRTMQGLCVDYSIRPLCISGSKGAKDPMHASHPHHSEPWLLIKLSLDALIARSLYATTEFAPVATAPRNLEEVILLLVGADPERRKTETIKKQRRNSTR
AVDRNLAGGPNIDQELARRPQGKLGREQGMMMLMEHRVPSGAQREPRTNGWFQGGCQNSQRFHVLGIGEVDELCLQVGYIEHSIHGTIK
>p.citric.LGMF06_0186
KKKANRTSISAARLSTGTPSPANIPSPSPEHQALAQAGQAPPTAVVDGTAAEDVNMENAVKNGVGAT
>p.citric.LGMF06_0193
MPPKSTETSSGDTKQNPIEKHSKCNEPHPVALAMTAEEQAKDVAEKEAVAWHSAKKASQEADEANQKRDGDTAEADDDDEEAEFSFDATDDGKPGNENNQ
ESARDVPDDDAQEASESVDADAADMLQNLAQQALNQKPEPGQGFQSADGKKILALCEALAEKKNIPAEPTFYMDDRMLSRYNRNPRHQRDKPQWETWKTW
PRCPLCGMRAKDENRALNHMRRAHVGGCSSQRRRDVMAEVEKARAEKAEAEAEGAQAGRAETEKEGRTMDNVVKESEKAESEKEDKKMDEVKEGEEAEIQ
KGEATETQKHLDAKMAKVEEVEVEEEDLDAHVEKDLIAELEVTP
>p.citric.LGMF06_0194
RPPLPLRKRAKAHLSDKTTTKTSRRVPTTANPPPPHPYAPLAPTAKATAHARAPCRVEVTIVAAAALHPTPAAPAATTTAIETTAAQVDTTTVSARAAGR
DAPPIGDTTTGGPAATTIETASASALAAAAGAGRRHPQRRRLLLLGAATPATDRAPAAGAPKTLTAAAPPPPAAPLSTAAAALSPSYSSNSRAAKDDRFV
MRNRDNRDSRDGNNRDTRDHHRDTRDRDYRDRDRDYRDRDRDRERERDRDYKDRDRRRDSRDYAPPRSSRLSDNIDRYIPGGAASDRDRDRDREDVYKRQ
DLYQTHF
>p.citric.LGMF06_0206
MCMVKGLGVTLLGFILGAKGRIGAVFASEAQQPAERHGGQQNVWRACSEEAREKREPEVHSRQQRTKSRSIQGFGAGAEVE
>p.citric.LGMF06_0208
MSPLDYIAKPSSSRFGVATPGGRSELDSKDVLSRGHNTSAPTEAISDLKKKRDVTSPSPPCPSQAAMRSLSTDDDF
>p.citric.LGMF06_0209
MASRLALRVAAQVLPNGSPRRKPQMVHDGSPCDGSRGAKRFHSWTLIFARCRSTGRSWSGQISWRRTLTHWELKPGLVRESGAESGDVPALCNFSGPTSP
ILPQLANYTIRRSLRTVGDNGILFRYSAANLRSCVFSALRQQAATKAQHR
>p.citric.LGMF06_0221
GGLFCAQGRSEQAFTNPSPSPGDFRQQQQPCWYQNIDKQNAAQRKRQSRDKSKEIGQHRNVKAGSSARSERSWQRSEGSACLPNTSHCISHRLRSQLTTR
KLVPTAAMNTKWGLSKTQQTVAAEAPRAAHEEFEDSKAADDYRWWEPTTLLNFSRARMKASTPRKNTETAEDIPDF
>p.citric.LGMF06_0232
ASTKSASRLPEDAAGSKVVVGDTATEICDDRRRRRPLSAIREARDDVDAHSDGQHEQRGAQKRGGTANRPGFGRNAGRKEP
>p.citric.LGMF06_0245
MYLGTVGPSGDVPGQATGVVMQVQEQGDFPGGLVDDSSFFWQRDADSEGFGARGGLVEQMMHRRCVREHATNAMQARQRQLPHRMEAANVRHHWPYRGPE
ARADGAKTDALMASVM
>p.citric.LGMF06_0247
ALYSGDDAKGPEIEEDVENAEPPVAFKEQSGEDTDPDPGPDHGCGQDTQANQEQRWTCT
>p.citric.LGMF06_0251
MSGSAQGTDVAGMTGSNLRHGLAQLLARYSRHARWEMICAGQTEGGGYSVDQPSWATVSKRGGGGSSSSGVADSAAAR
>p.citric.LGMF06_0252
MPRTRKRKRAWPVVQILDEHDGQYLLQWEGDWLPTWEPENNVSHALIAEWNTRDRQQDRKATAGGFFLARAILDERGQQYLIDWCPDGLKGETYEPSWVL
KKDVTAELVAEWKQTRSTTQHRTEASKQRITHGSSSATAPPPTASSGQVEEAVQGLQQLHHGRAPSAPATDPVPGEANRPKDTSQPAATNMNRKRDILAE
LSFLGRDGGTPRLTTKSVYGIRRKLFK
>p.citric.LGMF06_0255
MPVGEDAAGRNPPPPLNLSTPSSLNLTTIILLLLFAFQKSGNSDDDPSFDLNELTAQCATAILDPAGKLSNERWGQFFCGCFY
>p.citric.LGMF06_0256
MATIPPTPAAAMLNTNLFETSLSRPASSVDQNFSVGEDVPPIPANFRNAGTSSMTTPAMTVTAPSNVPRTFSPPMDPASAPSGSPSSGNRPRSSNVSEPR
PPFDDMLFMTQDDPLAPQEHDGDTPMTDSPASSGGGIGLNNGLFRRLSTVSGFSSGRTAVAH
>p.citric.LGMF06_0259
MDYGSLKPGFQGSRHHFAMKSHKGLRKQLKKPTGSGAASRGEVNTAEHSPSKKSDSTPKNSPALPTEAAGDVSHPSPNRIPLDDNAATLPPQEHTSPPTN
SFNSASSGLATYSEENSSASTYMTPRSLNEFLDIQLGKKNVRTFDSTAPGEATPSSTSQRGLHHTMRQSYEPSASSNSPTQDTDVVEHPFKVYYQSSRPA
FGGGVIHEWKKIANLVGYCDDGLAQGYRLSIPPTTFEMEAYQQSRKKITKFVKPTDEQKSTVRRRRTALRKERKQAEEALQQASKCARDPNIAPEKRTLT
ENPATSKNGLFARFRSRKTPSPEDNPKNLDGLSPLKPLKAFANKKLSALKARFATRMPAIATLFRGLLKSTPTTGTPATLTPEPLTPDEEEEYQHDARPQ
TRRVPSGGLLTAVRAWECCQCGGTTGYNNYFCPECGKKRCANCLTTHEPFRR
>p.citric.LGMF06_0261
MPLVDGNFHDAKGRRVGNFGAIKHPLDDNISPTMTDSTEIVVELIALSVSGQGLGSNVWEFSSLLSPLAFLNGIPESDYMDVAADEPQDVLSDCDKYFTF
FDQEGNFMPFLPTANVMSIEWSGPYARQGGLS
>p.citric.LGMF06_0272
MQRGRAAEENVDQQPQETPECRAAHEPICSAWRDSKALELPAESAESSVRRRGAFDSMEAAEVVKPASPCWSILLRGRCKQGQRDRQPSCLFEVASEQRP
AVDKTTEEPTRVVEAGKLPVQSVAPAKFGGPVSRGGFPEQLLRRDKSVEDDSTEPQGLKKPNFG
>p.citric.LGMF06_0276
MFLDGTLRKWLHSANKSKRGALRASERASKHTQPVSVKGERACGEWRTQGRGLFDDESIRRIKVAAVTACHEPCRDTEPAQGSLALAAVKDSPLRPILAD
PLDNDRTASSKPGETRRGPGADETPAAASMDQAARQGTGGRGREGRGGVEEKKGPTM
>p.citric.LGMF06_0277
MADLQASGLYVPLSLSRKDQPQLQSSPLPPNTTKTWPPGAIPLPMPFDRPTGRYGAAQRSMAGWLAGWLAPRADGLPTPAAAAAAAARRRRFFARPGRLD
DRSAPLVLRT
>p.citric.LGMF06_0279
MTRPGLFMMLMTMTLSGGKKKQRSGGSGGGGGGGEAKKVWSRPAMSGDAASNPL
>p.citric.LGMF06_0284
MTHSSESAATTTRSHPTTPHPSRAQPSPWSASASPSRISNVYAPRTLPPQQQTTSTASPQKDGPTSGRVASDEDADKIPTASALALLQQLDEVLRDAEAY
LKARDDYFGTWPSRKDVDKKE
>p.citric.LGMF06_0287
MSNRAELSRQLTHMHAAKAADRFPTMLREGSNLHRRDWAKAKDDGSHHHHHHHHHRIRPQSDIVNRPPNTPSQPGPDKNLQGSASDGAASMTSPVPIIPA
LHLLGQKINPSEGEEEGRRTGKPESCPAAAGAGGMGQRIQGHLVWPRAERTGRQIPQHRLLGFAGFMTELAAEGWSCDAGMPGALVGLWRWERNQRHEKR
RVKRAEALLGIDMPDRPSYRRSSAYSLLRLRAPSTTTGRTGSSSNRGRICWSDGIAELIADSMDG
>p.citric.LGMF06_0306
MNSTGWQYAAPDELSSRVAKRRMESTATASGAKTTRCSRTDDNECPTPQRQIKTRCGDAEHMAAKAFSPRAMTGLGHGRMPRRAMNVIGQRKRATGSLVA
VERARGAQEEGDHYALCAGITPAVSQVWRSDQAP
>p.citric.LGMF06_0311
MWSGAAYFPYDPVVAAPGEPFGQITNVYGKTNARKEIAKRVMRVLLKMRDDRSRVAEGIVGRLKAAGSASASASANASPAKEWQA
>p.citric.LGMF06_0312
MASVQSTFQGFVTINRDNGATLRIPGYVINNMRPFTHNLEAAINSAVVKHIQFLERQEQKWERGVRKRERIAAELLEENERRDKRRKEEERSNNVAIKQE
EEDAYIVALVDKLLYEDVVKTEEPRAIVKEEDEDSRVCLKHG
>p.citric.LGMF06_0316
MPTGHFPISRVGRRKQRKGGFQQRLVAPKIRTKLNYHVDAQPETRSTHGLLAMTHLQEQGPIFHRASCCAKEDMQSRPTRPGRHGLPCQLFPVTSLQPIV
AGASTRSLVRILTPRNPPPGSVLHQHASCEILSL
>p.citric.LGMF06_0334
MNASPLDFATMATYWNSFLRKGEIDPYNVRSVVSGAMKALVHGANPPTTTTAAMAVYLAPFLSELSQEHPSRFQSVVAEMMSAFVHGAVASLRDLSNIAR
LVDSMASYLAQNTTAKRRMDVDEGRDDYCGRNKRMRAYEDDDVS
>p.citric.LGMF06_0340
MRYPSRRPPSAEISCTVPQLVPFFQSRGESVAVSSEKTRRGFAVVGRVGDFVLLLSVAAEDPCRTEDRQAGSLVFRDSIRKGGKATKIKLSPVRAGTGMK
TDDREEKKSFCKVFLEWDAAVPEGARGAPVSSHVNALDVPSGCMPQYQARRTLEKQW
>p.citric.LGMF06_0345
MRKNNCCALASVWFVPWLRQVSMGFGHRYAFLLVGRRNENWKRNRRRCRAALERQKGVLLCAELTVIQRRDPRSNMAAAYPYELIRAVDTERPALEDEGE
FLSRPGVGYLCPLPCVRLSTESPPDRMPPRPAYRQRVTAPSGAKGPGAPRKRQTRRPPARTSTPGRPRPPAGAGRFALPGRQPGQPGDHRQRKLCS
>p.citric.LGMF06_0349
MRSAEGGQEMNVEMGCRVMGRRNDVPSGSAARTGSDRGKIPVQVKEVEQWSVGEARRPAAATKVHVESRGE
>p.citric.LGMF06_0352
MDDKSPSNHQHDSETTSTHPDDEGEICIDTDDDADFVWLKGSRYSYTERRHPSWGDQDLEKKYDLHPKHLRSRNSREEEREEDDSRNMIDERAGEPGYKP
QRVEEETARVAAAECAGSSRAQDNVAKHSHQLQEWTALRLRRERAEIDATVTALEGSQNAVPGPTSPRSAAARDSLRSLVESNSGL
>p.citric.LGMF06_0353
MMKETGQVTWVSFELTSDNERRMRSVESGRAGGLMMSSFSMGTERPSSRRQGFEICRKFVTAVGVIEPVEASGPSSPPFSSGEFAVPHSVAASLPSTTLP
APLPGEPCAPLSLPTPDAASLPIDSHTSDNQFSPRSLAKCRGAPTLALSAPLKTSRHSRAWSSWSQTRVAQIARETSTPAGPAGI
>p.citric.LGMF06_0355
VYKRQSEASIEHARNKSLDVEEEGRGAMSPETAISDEGAAEFADGPSQTCVSGLPSPRQREFFEEPTSQRQSQRQATSRAHNGATGSIKRSGKSGLAANS
SNVDKGGGGGSGSKPTAKSSMIRTAVDGAEAYRRARCCRAGQRAASALRGRNLKLVFQNHGGVMARWATKRWNVDRGWG
>p.citric.LGMF06_0356
MFSPSTPSLTAQLNDFEQAATESSATLLEDYFALKDAFSRRKQDVWSRLHDPARCTVALGHLASSHCATKVRRMVESPWNLDAHQLLREFGPRALMSRDL
ISELAKFATHAPPIINSQRALATIREAQANRLAGKESGVQRNDYIQPIDVRTAMKKCIGHITSRKRKRPGTPAAPPAVQGPLDVG
>p.citric.LGMF06_0362
MLDRCTNARRAVKWTEVRRRRIVPAMEVWAGGERITATRMVLGDQTASTCFSWHPSAGTRSSGKVSLMRHDTTRHAPIAAPPVQSVPESCQWNPPRPDVA
ARCDQQDLRKVCLLTLNASQKVPGVNHVTLLDPTRLREAQPPDTDTMQ
>p.citric.LGMF06_0381
MKTQQWFPSQQQGPNAHNRHTHTPSSQDKLALLTCGRAEQLQQTSGWFNLFPEALAAFGNQLYPRLRVETAPASGDLPASASVLSRAVSPLCLFTTPPAF
P
>p.citric.LGMF06_0391
MPDTSKKKTNSSSNSNSGTSGNGGRGGGGGKPSQYAFIKEGWGSRKNFQLAYGLKMDPDDIEEGNRILEAFEERGAFEKKR
>p.citric.LGMF06_0405
MFFQRFLLAFAAGASFALAQFGDGPSVHIESGTVIGDVKKGVESFKGIPFARPPVGRLRLKPPRPYDGNFGTLKPSLIPPPGCPQFLLRLDPN
>p.citric.LGMF06_0415
MASTAIMIPHMNQTRRPSTQVSSANAFANVLQPRYEDGHHEALFPTRRQRLQTSANGIPRRLSSNSSPGNPTQTNQLRPSDDTSIAQASPRPAAFNPPEG
DSQRATTLRLLARTRDDRVMWARFSQSQRAARLDFAGADKGQEGHVERACTVAAELLIDAAHKDKVTCHGIGNKRVQPRKSKTGDLDNGGR
>p.citric.LGMF06_0416
MTAATTPAKELIMVVLTEAGEGVKDCDHTLGHTILRRRPESCFASFAAPLLHAQVMLPTGSTVPSSLGGIDPQSATELPEAKKLYTDLCNGSCNCSSPAG
ISTGKSDQ
>p.citric.LGMF06_0417
MSRGALLSCSDANLHRRSNNRQAHGRPNWTRARTVSDSGGVVIVVESRAHRHRNMVMGNPMTAASSAPAFSLPS
>p.citric.LGMF06_0418
MVFSEPIQAARVGHWEWHRNYCFSWPEERTRRAERPLKTGDWRWKLAIYGCRFCSLLRSFNDGRREVQSPCSELRNSREHEDLNELGFEAQSTELWPPPS
LHKRSFEQKARLAGSL
>p.citric.LGMF06_0427
GLLALLSIASASEVHHVLRRPHGDSANVQARDVVDDVQSVASDAGSEVGAAATGAGAADPGAGAAATAAAVDVISVASDVTSAGGDAASEITSAVGSVGT
DINSLASGASADITSDLSKLLSGTNIPSSLLFELASQTNLPAAASSALESITGSQSAASASASATGSSASGSSSDSSASASSTAGAVPVATAAVGLTGLL
GVGAGVLMGMI
>p.citric.LGMF06_0431
MRSLLLCRARLARFPRNLAAEQHHPASASSQSPALSIHNTTAMFGGPPPPPTKAELAKQVNEANQTLNYAYATCTLLYLCRTYPSQSVENSG
>p.citric.LGMF06_0437
MMATRTVLLRNLSMETEETMPDEKVRQVTAEEKWYKDEPGFFSHLGLPLMKGASRPDGVNKQYSRMGSFLDKKVFSDMTVSDSTGRKYHVHKVILSSASI
LLANMIERLSGPKGSKQVNLEMENHRPEVVEQGLFCIYNQHYNVPLDLRTFHEQPRPKEEGEDLRHQILFNTEVYAFASSNVIPQVRDFAFKKIVFDLPQ
EAIYHPQDLPGLLMRMCKIMPEEKKGSESIPIAISDLHSALCTVCSAKIEVFLKDEEFRKRYPRVFLDGVQQLAGSRVMGLNSLHLDDNGEPYSSHNPEE
TAYANQVEVLLNNKDLRTKNPDTFYNCIKTVARLRCHCTSCRYRHWGDDRVLNRATEEKRINDQIQRRKRGPVLAVSDLRAQQNKRFAPSVPDKRTSPET
GHEISREEEIRHGGGEAAKTERL
>p.citric.LGMF06_0440
MDEVVGEEVSEGRKSRRGGKEFLEKAGALVVPEVDAATTEACAQEAGVDHKRDNEDDEIPQLQRAPTANPELTVAFRFAWIGSVVVGDRGNT
>p.citric.LGMF06_0444
MLSNPPSEGTLVAAEDAGPPAAPNTPQDSESKPQDEYRRSLLASGENANLVFKLRDGHTAKAHKSIVCANCQVLANILHDEPQDSVTTVEMPGGSRTSLK
AMLGFLYTSESVDLWLIESTLVREVYLESWRANTRIRQLLVEKTVENLPRASEEQAQATAQRLGTVTSSSVGRPGKEPEETESALQKTHWLLMDCSKAPL
HIRAKQMVDRVKPSTGFYGTEYGES
>p.citric.LGMF06_0447
MPAHTGHEKQINSSSLVYSTIYKDRTPPFLQRNLTQALNEHQESQAQRDAVPTTRSWKPPNDELTTVIAARHGTCELRIHPEFIIKPPHYSSSNITNPSL
VFTTRCLLTFSIYRRDAQDPWRHKFRDWSHATFKAYQDGTAVVSMRQSLTIASHVFPALDMEYNGGGTLHGHVGP
>p.citric.LGMF06_0450
MTQPLVQPLIPSADSILDPVIVASYATTSSSSTSARSASLQAGLFHHNNAHDGIVPLSPDFINWVVAVAARGAGGAAASSRPAGADAAAGRVCEGLFEG
>p.citric.LGMF06_0461
MAPTSSGTPTSDLSTKSGFHGHDTRDLASGQGRPLSAILDRPPFTAGMSRPLPELLHSPVLPNGAGTRNAEKHRPVPPVVCLRSRHPFPRISSRTPGSSV
DLPTQKSSKWPNPANNPVQNASPLGETLMTTSPKTSPITGSHV
>p.citric.LGMF06_0462
MGVKTTQKTKLPKLSSLRLSFQRRRRGILKSLSLLYRGRSDSRRAHSSNDSHRLRTHLNNAAGSKRSSSWKRTAKTKFPSIPVLGGHVNYSKKSDSWPLR
ANCHQHSGSPFSRFSHRKRERAKRLVWRVWDAVEESSADIMAKSEKGRQKIGDEGRGENGQRARERRQDLGLSSASRAEGGSSGEEAQEQNGRDGWELEK
GPRLRGPHPLQQSKSSATSNPTNEKAVPPRARYTKIARRVFSREALLQAEEPFIETEDGSLVMLRKLGRDEVQMFTALRIGVLPESA
>p.citric.LGMF06_0463
MRDRRRNKEEAYDSKIPELLKRRLNQLHGRNDILKQQASFIRDSSSSSTKRSSKSCRRMQQFPAAASHHLGRRRQQGKDPFPSMLGGFVDYAQPLLTREN
RTD
>p.citric.LGMF06_0464
MVAHSNSAASLQPRKRSVRILSIPLLGGHVNYMRSRPRKRRSPHRQHNQHTDSPTPDRPGPQKAKVKRKVATAWKKFRGSIATVPKSDRRLQTAIQKAKQ
RSSGRKVAYPVRRTFRNPGLKSRTTSQRLRRKREDLRFAVTSSTKLANFITRAGIWRDRMKRSVWCKEKQSKARVRRFASKIERKVLEKTGMELRPQKSG
KQRGSGGGCAEGEGSGARKVLGGGRVDGDAAAAARRVEEKISRGPGDGKRLWGPRTLPET
>p.citric.LGMF06_0477
MNTKETTTTPSREKSAALKLARRKASTAAVIRPAEQSRXXHRPGQLSQCADIWSGQERSRAGTDRIGVSASGRAQKIPNSDIDSDSRLYVLLATLLGSHD
DE
>p.citric.LGMF06_0478
MARKRKRANSSSEQKWPAVCILDETDDKYQLQWEGNWLPTWEPKEYAPKALVKEWNARDRRAGTKARGGYFTANRIIKERARHYLVDWCPDEHTGQ
>p.citric.LGMF06_0487
MSYISYYCTTSEANAASVRVVFFPEMVQDPYRLFSNTTDIFREDEVALTLPIKRFGGAWKLPSIFHSSLMYATTSSSSACPFWISERRARDVGNGAMEAF
RIGFRGSKPSMRYVVGKMGIPLG
>p.citric.LGMF06_0492
MVRHKKDNFARGGGRGGGKKYSNPPRARGGPRDDQDGENGERSSRPPFKAAAWDLGHCDAKR
>p.citric.LGMF06_0497
ANDARSWCFEEEEEEEEEMENLEFNVLQVDGGGGGGGGLRHCSGFIILGSAHSLPAPTLSTTISAVRRCFAPLYPGLAYQMRPAHHTHHPPTHPPLASSC
NTMHAQPDLRVSRCMIAAPNRLGDATVLLSKSDRRAADRSTVDHLKHLALLARQQVESTDDARQQQQQQQQTGARVDNDKAQWSEKTTTITSASSIDSAE
SLTQKDESIRHLSSTSSSSSPSDNNHDNDDDDDPRVRLHARRVPQAAQEN
>p.citric.LGMF06_0499
MNSAGKPDTKKPTLRLPKTTITKEIPFTDQMPHPESAFIEDIWGRNMIRNQDPKALQNYAAFLRSRMAAGYVPAQTDPAAQREGETIRGWRNRKARNAHL
IDRRNRANKKGGWREGDRVATAELSSRNDDGQGDKPGPWSIHRARSRPSDAVKHDRASFESILDEDELESESRGRNQRRRRTARRPKGNSKAKTKKTSVT
QKK
>p.citric.LGMF06_0506
MGFPISNVHLFSTDSELARASDFSLIIPSILSPCFETLEECHTRYNSAKTFLARVANRALNPPTDFATRAAAEAWIDSLVPPNYNWGDYVNMTREQIKRA
AIEDVVEMLRERGQVVFTNDARIPSGFDRAIGFRTASAHIDEQNRDLNRLWSTVQELRFELGVANSTVRDLTKVLDLCAAPSAWSSCAYNFVQLSKVSGW
LWLPVKGSKRLVEGMRDLRRNRRASHHASGAADE
>p.citric.LGMF06_0508
GAVHGAIVLDAGPDGLETGARGMARVWRRGLVVAGKGRAVVHGPLVDKLCVRVGGPRAGESAPLAPLAGGSGSGSGSAREGCRMQDAGQDAACTSSSVWL
ERNPTVWAVDGWTTARDGWDEMAPSDRETAREKKISARRKRERGRKVQSNPIQSSPVQRXVFDTVLVQLDGYRGAGRRSAGKIGVVDEERVVRLAKAGVP
GLVAVDFEISDEAEAVFALEEVPMVRSEEEFV
>p.citric.LGMF06_0511
MCCAKTANLNLAATYKAVKFSRFLKEGQITLELSGETTRYRHGNRLKKSSRSTVGGGGRGEGSLQVESIHSDIGAPSYVSEAVAFTRATSSSSPGWTTRR
GRPANFSPPIRIMSTFNGGQTSRSTQRQIGLSALKFAESIALISIFGANPFSLFSTPPLLSTLWNYSPLGNPITVQPLWIITVIWTCLVAHLCASHDFIC
GNQVLPLKSFEPTPGKLSSNTSRVSAGALDESCLAKFDLQIYFHVSVITQVPQNSQIMAAFQSTKEAYEDTGFTLVLKGIIQIENKTGQNTASTTPCCGR
LAKEAGESATSTSSRGSKSGTSFPMEAFLRRVLLNFLVITGGLLPDVGWNSIVHEIGPWFGLLHPFHGGCHPDPHLGGDLVYDTPASDYPADDGWVTEVD
DDDEEEKDDGDPVMHSFNATGERSGCRDVTSDLRGLQRKVEQHQFTGDPADCPPELSQPDVGEHLPSPMKAAARSRLSQWIEQSNSDIVPASLLPKVEVI
SRRRAHYSPDPDYIYDTIISHDHPLGATQPHARAISCGCLDEDDMPQQQKDSPHSGRYYDSGIGSSQHTTDPSSRAGSESPSKKRKVDSMMDREGRDDEE
DSDAEDDDEDDVVEDDNFYDIKLPECTRFTQMSCD
>p.citric.LGMF06_0513
MSQVVLCPRYHREARRLRKQPSILETTRLFSRSDEPLGVESPRKVNVTKSVIPAPTPEVEGDEKLLSQLAQEFARNQGGVVLEADVVNAVADQFHFRNER
NPATRTMTRAVKTSLPFRDPTAPPESRQSTTARDNNSQTQPNAPARNGRARSKAEADAKAQADAEAQIKAEAKAAAEAEAQAKAQAEAQAKAQAEADAKA
EADAKGKADAKAKADAEAKAAADAQAKAEAEAKAKARADAKARADAKAKAEVDAKAKVEADAMAKAETKARAEAEAKVKMEAEAKAKAEAEAEAQAQAEA
EAQAQAARDAAAAARAEEKERKKHEKQQRKVQEKPRVAHPLSHNAQALQKSKTIWNPA
>p.citric.LGMF06_0514
MRGKREKAIQRRAGSPPATSPRVRASDQRQSANAPPLLLQNLAPSKMGKWPDPDGFTGGIDPTTLAATTTTTTAAVDDAWNQRFILQHFLRCGKCYFTDE
LFYSHVRGLLWRVGGVHLPTKEIQGLISRLQHSTEGFAYNVAAVTDFDRRFCEVLRATRSFLFNPPRTGYEEFYHGQVTWLNLADLWKDLSKDIAASEDG
QRFNVAALNRELEGRLSQYHCNRLPPPFTDAPPYSAYRQTPRQRNQRESPAPAHVQLAAQPPATPKTSSHPQPSTPYSQGARRRMPSRSARRDAQKAMAL
AASAEAELTERENSEDRRLVEEDEAVSSIEKTPSKKQNAAKRKRQAARRAEAVAATNQANASGPSEPAYEPASSSSDSEEEFEPPRKREKGKERRTTYIA
TPEPPSPFVPPRNPEPLRIGPQTRQNLSLIHI
>p.citric.LGMF06_0522
MGQPEDLMGAVTYLASDASNYVTGSHRAYCPEAGLGHEKASTFIMGWGMAGLRRQHTAIWQRAMNETAPLGLDPMRRFPLLSLDWQRVRQLAALPPPPPP
PPQQQQQQVYSARPGFLPRGVLLFNSHLEFEQDGDGNTNAKGTPGAVDSRLIGMIAKSKEARPYGSLSHASLAPSSCCAAVDHTVPVHNVANDIIVKSQS
CAESSCRQQMVTRPSSLNSTLLYLSNRNTTPLSPDETPPFVTTTRQVSGARMPRSRLLLHIGERVDLQQTPATTMSTTTTINDLGEAYGLVPDVDVSGLP
RYTGQQRDLLLTEAYRLHFIYNAAHKTTSAVTDAAKIRIIAALPLFFEQYDAAGCALHVLGAPFAAADPCVSSPVQLAAAAATFFAGTQAFWEHEGVKAR
KAQLLAREAFLDACPRLPAAAATVSDASSSSSSSITTDDSDVATVLVPDMENIQDALEQVYAISAEAGATVDRVQDLVDPDPDTLAEALHD
>p.citric.LGMF06_0523
MARLDSFEQAARGKTAIGRDVDREKRTTQRPSPDGWVRAEDDVQSDETCSKVAGGAGPLVQLATEPSKKLKICCCRAGPGVIPAVNHALKVKSFEPAKPL
ASVLPTTGLAGNERSL
>p.citric.LGMF06_0545
MSAPRIKERKQTYGLEQELQTGWERALGEEHSAPHMRLSAWSSGSLLNDAEAPGSVNSARLAHLARTLRLVPEGFWTPSSLAEGHL
>p.citric.LGMF06_0547
MAPATGRHTHGTHIHTCVHTLQITLDIPAAVQALAQGDGARGEVGKLLDAFGMLGQQRLLDEQRVMGLEGFGQLLGHGLVDAAVKVHGGVHAQRAHDXIV
LEQSESLESMRRRLRHVKSNETTRSQASQGGGSNGGAGDPSNPHPRIGLGLQRSLSHGGHSRSGSNGSYAGGGSDCGGSIHAGKGRGRENGGSESTRPTV
PPLGLAVNPAGGISHFPLVGFRSAELGHGGGGGSGGSGPGTGGHRRGHARSRSRNGGAGSGHANLNSSASRETLSMGLGLRDVTNAHTSAHHAHHGSASS
STAHGSGQHNANDLPLPPPPPPPQPAHAHPQPLSNHVSHPPYPPPPPPAHQHSGHSHGAPMGATHGHNLHPPSSFFKAARPFTERPLWRFPVPTSSSSHH
HHSHHDHSFAANHAHPNSIHGSGLGFGFGGVNQHHNHNHTTRPFDPAPPHHSVTPTTTTTKPTSAPTHGVSTAAAN
>p.citric.LGMF06_0550
MSEDEVQAIQDTNKAKIQAFERRVLGLDSGNGEDAEEAAEQDAAMSDGSFEEGVGATPVVESNVHREEESDAVGEAIFEEVEGSTASEEVQDDAVSESAT
SEPTAEDELALAWLAGATHDGISVDGIKLPDFDADGEVIVGSAAQEDVSESQETRDDVDATSNASEGGSSRPLLGLRXVESSGSPTSQAPAYVSYRFSAA
AGEDAGSAIDIKRSTTFFRPRPFDDDNTNICGTILASFSFLSHLASAANPSF
>p.citric.LGMF06_0558
VYKRQASKIESSKAVVKAQAQPPAIVAPSSAPIVKIEGSDGDPVDLDKVKKFWTQVVVAKYKELGFSATARDFPDKVEAQVYFCNAMRGQLQLPVFKYHD
SWTANSILCREAVEELVRRQCITFPARATDKEVSEPKAESQLSKKKSVKGKGRVSKSAFQVSKGTLTQHVLRALLTCSDDADMWTAILVDSVSSKVPRAS
RPRKFDNRHRAFNFLVDSAAKVVPAIRPGLGKRYREDPADGGPVDLEGDTRKYWAGRAVSTYREIMDKRPLGWQPDGFSHLAVTRQCIYTVISARLKLPT
FRRHDEATAMMLLCGDVFEVLKSQKLGSMSNAPDQLRTPIQNQGRAKAGVHQVFTNMTQGMFIKPLQVIRLTFSAQKAEWVRIFVEAVEGLPHERSSHFA
DRMVAGHWLLNKLEDKLNVVFIATEAFQKILDKALNMLRARGRIGFPGKRGTKELTLTHATNVDMEEAPAHAKTNDEMTERLVRYQVALDYQTGRADAYQ
EIIRRLLEKPRIDANVLDDFAPPNSPGIPGNDKTESANKSSKVSTPSTTFLAKLKVPFASASGIPSNNKTESAINRSKF
>p.citric.LGMF06_0560
MLEHKLHEQESLREDLVALRDIASQQAASSQFARNREKLADYGSTVIHNCDKARLERRKQETQPTIFVFDAATKSDEYMRRLRECI
>p.citric.LGMF06_0561
MSSSWAAAPAAIRGEASLSLRSSWLVEDDSRLRPYLNSTTIAATAKAALLERTCSSLQSAVSLDGKKRGRMPTLTDDPAVFTSLDTRRGIGCEDRPGPRV
PDHMMPSGDGAVPVDVAEAMEECGIATVFKGDRRRKRPQVDVDAAAKMTSPSSAASPPEEKTRSIERPRRLPTTPHTDMFSDNDMADLLSHEDDDGDIVL
PETDIELNDLSDLGYIITMSSSTTKAKETICGWSLCPVGTRLTSRIVMQFSSVGSSQAGLAMLRSSGSLMCLSSSLFDFSTLAARLMVHGQAGLTSSRSG
LSRGVCXXLEVKIWKEMLRPAV
>p.citric.LGMF06_0562
EDDEVEEIRVGEDEEEEEEEGGVEKHVIATPGMDQTHELKSSTSGVKPAV
>p.citric.LGMF06_0566
VIGLVVAFIVAAIIAGAVAGGIIGAEKGGKDVSAPSSSHKDDDSRGEYDKDSPEVQKLLNNPELHRVFPGMDXG
>p.citric.LGMF06_0567
MLSRFLAQRSQPQQTSLSWQKRQKRQKQALRPGRWPHEHERQGARAIISIETPLSLSLLPALLDSTHNGPRAGGGAGAERSTDGLTDRALDSSRARTHAR
THALRLTAVCLTDDDESIDVAVAVAVRCRGESSRERQRRCRADIVRGVHDHGGSNCSKHHAHTRVSSSTSTCRTNHASQATSQSANKARCQKASFVRVSP
RQQQARAQTALAHPSALPSIITSSSSSNNRK
>p.citric.LGMF06_0572
MGFVRTPWSVTIMEVWPPLSLLDAAPELQVIGSSESSSPASSLVASDFLQLNNLRPNSTPQRQTSKVVFDAADWLVGARHIAAYMASLSFFFPERYAARK
GAQRSASTCTFSEGNLFPLSKPASPETPRLSCSSILGHFASNAPIFSDRALRLAALRLKFLHTCRLIGSASYCHATPPAPSVDAAHLDVRRHFLTAVIGL
KDCGTTPYAALRYV
>p.citric.LGMF06_0593
MTDHDDATSDLHYCTLPRWLHKQRSSSGRRTITTVQGPRRDASVRRSAQTTTTTTTTTTLPSPPPHQAAIRRHYSARHLSTARRFSGVAMALPGRRRLHA
IRGISVPWFGGGPPVLSLDCPSNKSNVNQDCWLGWAGVISPQLLA
>p.citric.LGMF06_0610
MGVGRPVVGVIADAFTLTGDVMSAVRTRVSTFKRSYLFYDSMGRAYRRAEFVVLVPIQWNAANRQVTLRLIGKEGSWAKQDAVEATDHFRIAKSRIVNAA
EHIGIAKVDAVVWHVIDGT
>p.citric.LGMF06_0615
MDLRPLATLPARHEHPTSSVLAARHLGSGDRFRGGLAGGVGGQYRAACCVQWAADIRVAQCVAQHARLGFLDAFESAVAFCRVFGAAAVELHYPPDGRNA
MPCAQRPHTSGPSIAPCVHQNLGQHHAPRTAAKHQQQCKPWHHMADHLHTRITACLLDFQYEAGECGKFDEAGSVRWSGVQGMQMEERLEIRGAEMRSK
>p.citric.LGMF06_0616
MKKELFALGCGIYEVMAWKKPCGDLDHNAVTKAYEREELPAIDDVPCADVIRKCWDEEFETAGEIAAALRAYRKE
>p.citric.LGMF06_0617
LARQGLAPGVVVVTKADNDEPCSSKCTESSTKADANAKVDAKSRPKTKPSKSKKEPKDNNINNNNKEPKGKKKSNSRHRLIKKQEQKRKQKAITNADTTT
LNPFSSSSSSSSSSSSSPCSSPSPPSPTATHATAIPAPVQQLLPRG
>p.citric.LGMF06_0626
MSSSSISASPRPVRASVLPRARKIGQAPRPSAATPSYAQPTIASRARCGGRSSAQSASPASPASPAALAHQLRPILRRPPTPANVPHVPHVSHGPTPRSL
TRFGFLRAPVTNEPKNEEDNDIHRGNFASLLVEVLGGQRQDDRLPERLDKFRKAEEARVVASARKVHRSVEIGGDDQIPVYSAAVALVHPPRAVRWDPVL
TRRRQFYTTDKVCHVGPALRFS
>p.citric.LGMF06_0627
QLEEGIGQSQPTCPGRIARFERTYPTLKSGEDGAGAAARRGLGQSLQRPRGSRDDGSTEDADCFCKGDSRVKANESMNGRMSFDFFCPAAKLRTRLSTMQ
AKTVSRQVAEGGFAAGGVGRFSLDDAARGCGNYRNMMEDFGASELIAAP
>p.citric.LGMF06_0631
MGGYLPETVAFWGLGKLNDEDMIPLAANIMAFAWKSQKNACMRSDQIFLIGVAHSTAALSATAITEAATRRISSGHEQGIGALGWIDGVGLESGAVRSVV
VRE
>p.citric.LGMF06_0635
MSFRPSRQPPAVCASQPSVTTADPKPPADAVVSSLVPVAGLSAFHHGQQNQGFKGTSATYSSSAPGTLAHRDLG
>p.citric.LGMF06_0645
MLVTLSQRKKERKKKVPGGATDEAPHVYKQLCTLTSSRLGSGFVLLVLDSEYVAAAAAAAAAVPTAMVQGILYSPSWLRLLGSFLLAEALESSFPVFI
>p.citric.LGMF06_0646
MAPPRVPMFWRWQGGARKDEHRSAAECDARPEASTDMLLFADGNMDLGDRDARVRVYALCHSRRHSTAAPAKTTSL
>p.citric.LGMF06_0657
MSERSNDQGLLGKLPGELQNQIFLNLDYPSAILLSRTNRYFRQVVRPSSQPTDAEKLALIQLVEMIYGYFFHDFACTSCFRLKCRKEFGVAQIKNRTKGS
VWNPQSRERFCLDCGINRGFYATAWRIKVFDGFDDPRYESWVRSEDGARYLHLPSVFPTEPRLSVDEAA
>p.citric.LGMF06_0662
MAAIGWLGRWTGASDASQATAVIRFGMPGLAAYRQPTEPKVTPTSQSACTWMASDRSTAPDQQPSASQPASQPSSAHSAERSQRNHGVEWSGVEWSRADT
VAGRQPRAAQCSAGEAGQ
>p.citric.LGMF06_0676
MAEKERRVVSFYVEEVLQIGPMKRHVGALRLDDLSSATATATEKGRNLVHGVWVCMCNVSTPVDPEFFNGDRHDSTAAMAMAKCRV
>p.citric.LGMF06_0682
MPLFSPLAPTTFVVETTTTLPTFPTTNNSNNKNATTRAAALALLHNHAAMIELNPLVESYALCDPDDDDIAAPPAPTARKGGHGDDAEEEEEEEASATYR
ITDTLPLLPGGLWSSRTTYAARFVDRADGLETAVRAALGVESRSVWVVVPSSAAEGPEESKLLLRETATVTCPWAVKPFVEGTIRKAHKELMHAFVERLE
RGEAAEPVGKKEKKKKTGAK
>p.citric.LGMF06_0695
MAVETVVRTPVSYTHLSYSVGVSHSYAPPNPATRGVPQIQIPHYPSAPAPAAGSPPGFAGASSPGFSPSSPGYSPSYSPVSPSYSPTSPGFGTSSPGFAP
TTPGFAPPAPGPQARGTSLPYGRQTAILIAQYRAALSQAQISGAPAPDRASCFAPDFPEAIKLRLMGLPQEQFLKACEVLLAKLNSQAQASSNNGPRPSM
PAAGQQLQMPNAAGMDAALALAMAQHRASAAQAGMPGPSTPKRARHIPPEIPEAKRQKLMELPDEKYWGLVEVWRKQAALRAQREAMAQAQAQAQAMMNS
RPQLGQPSGSELGQDTYPEKLPENPEADRKESEVKENQTNSKERSSSASSDGRPRLDGGHGPAYCLMRHWTTAFDED
>p.citric.LGMF06_0696
MFGRRLLAEALAMVTQCLVAAKARAPVSPLPPVSSVPRRMLACSPTLPPSLSNAHVCRPTKCSTTASGTNDATTHSDAAQMRNHVMSATGTVR
>p.citric.LGMF06_0698
MKASGIVALTLLSAAAAAPHKQHAQLHQNQNKRDMVWVTEVDEVIETVYQTTTIYLNPGEAVPTSAPAAASAAATTTDAVEQPEPTTVESLTTPSVSSTP
VESFSTPTPSSSPSSTYVAPTTLVPDRAYRCAC
>p.citric.LGMF06_0702
MSRRAGLGWQWKKGKPDHPTVSKTAAAAAAHNMKEAHTAWALVSLPSETKRTQPKRSGAGGSSGRVTGISLPS
>p.citric.LGMF06_0713
MCAHCCYEWERESFSRWQEQRARYDEGHNVAWDDVQKARREWQSAKVSLTNQMTLEDAWTDEEEEMAFDFKMSKAWRAGREGQASRPLRFNKQVDVREFE
AGDESAENKREAGELEGEPEAKRRKSE
>p.citric.LGMF06_0715
MTYVDPFLTGQLARHNRYASVIFPKQVTAIGPKESCPWLDGLSQTERAKRCQSGGYKGPVRVWRSVTDKGPFQSLRDVLNPVQIRRQSLRSGVLGASRNL
VRRIPFNVIAPSRDDPVDGRKAKCPREQDAECWREGSVVLIATKQGSFVTEGDAKAPASSGVCKDDVGEQREMLCRWLISFWATTACINKSRRRKLKNDY
PNAEDKAWWDGGGVMEMERK
>p.citric.LGMF06_0719
MSSIHQITEPTGSQQPVATTSATSADMPRPKCYQYIRPLAYEPCVRSRLGFWAGDARIGSPEDLQRHIHHEDAPGPLFNGIITQTTRIGLLELQVRMKDR
EIEGLRSSLDRQESALLTPSMAAQGPKRKVLKADVDLEDPGQQEPASPVESASSKEPLTSKKGLESQDIPQARRSPEQVESSSLVVNTAKTEDSHTASSI
QRHSELKPEEPFRFIIPQTEALKATPYTIAKPTSPFQAPSRSDNRPRSLPTCDFSFTLPLRPAPTVAPALIESKKVQPPRCDSSQLLQDDDASSPDTLAV
PDPEVFSGDPNAFAAFEEQLFWKMAKHGDKFEDEAAKHAYVLSRLAGEALELVARTTLDQMGSDQDTDSDDDTQTWQVVMRTLFKKYDQYLSESEEEEEE
HDAESEASHYSCPSGVDEAGPDEPEGCLLYTSRCV
>p.citric.LGMF06_0729
MRNATQRKQAATGRTDKESRNEVEWAGGRRGGCEGADGGREGGEQAEGGGDGREIGRSEWRGSGWRTASTDKPTAREAMEDALDLTTGIQRPSDAVMTAD
SFAMRCDAMLVARGGDIGHAVAPALLSAEHMDT
>p.citric.LGMF06_0742
MEHDSIRYIPLRYDSANSHESALNLILALRPDWKQSQQTIEFVRFTDGITNT
>p.citric.LGMF06_0744
MAMCLGRHQRLIVTLEMELDSVVRLAWPAAAPHKGRREPDRRTKCGDAVARQRPSGQESLTSVLETPCEGGRRLSHTAILLERQPAPLRKRPAIDGKPEP
PPSNGTGKSKDAEEEEEGCRLGGGRRTGPRRNLLLSE
>p.citric.LGMF06_0762
MDAAQHRAACEPAVPCDAGMEIQEARRLLGAPHDRRVDTMTKRWMATSVQLGQQRNDARSNSKQETNDNMMRMGRGQLRLCSRRAGSQWRRSVLYCTAGV
QYTSTGNVSILRPARRLLSTASDWTASVQQPHLWPALFRAGAVSKAAKRRSDQQLYMSEAPCALHVYLTSASPVLLASRQRLPVLAAAAAAAAAAAAALS
SARISPHARRQGRTVPESNPMPAAGQTLEFASIHLFSCVTHCKAVRPWGHLVSSALLCSALLCSALLCSAPSQCHAAVSARTVAVQRRRGK
>p.citric.LGMF06_0766
STASKPTRRPAANPLKQPQWAKQEEQVLWRTYPWRLEEQLRNTPVDVSMEQDGVGGGHVMMDTQGVEQRFGPLDVPRNGPVGGPPVVPFGSPRDDLFGGP
QGNLLDRVMRGRGDYWSSLRLCCWTASSDAASQVAERLKSACTVPRLGEPAASMAGQSGGYTAEALGSVVCRIRFASCSGRSRYGEGEQSVPMEEALAV
>p.citric.LGMF06_0767
MRVAAEFFSTGGAGRVTCARKTLRGLHFTRAVEMVLEADVCMQVDDDRGHVLRVKAKRAEDMLWYCDETKMQHLTTTNTVSGDEATVVVRCVTVVLGRDG
GELFGGEVERIGRRGGYLMGTSLRPWAWSTRSREEARNETEQNSSQDQSLGCAVWPR
>p.citric.LGMF06_0768
MITNTNTTTNINRTNQTNTGPPHPHPQLSRSSGIPRRRAGAAGQRRPMPPSPSPSSSSSSSSSSQPRREYRSEQNQDLRACSDLNSNTNTNGHNGHGNGR
EVPRPAPPPPPPPPPPPASLSVGHGVGGGGVRGSGGGGRGGVGLELGEEGLNVHAAPVRRTPRIIHHHDAYADAQHTTPTQLQLQRQRSLAARVEHATPP
TLLDIGMMSGAAVERDGDVDEVSLLTGGRIPRSFSTTAQTRVAAVHQRRGVEASRVKGPGVGVARKAGPPLNSSALTSIAETPQAVAVAAKGGGGGRGRG
RGKGEAAAMAEERRDGRPHHVGNGIGNGNGRLGTEDASGSNPQTPPPPPPRLPFPPFSGTGHLPLQNGDAAAMAARKNELLAELYWLETANSSSSSPSST
GYQHQAFGSGSSVGRGGRSSVERERAIIAELMDLVHEYPAVVEEGDKFAHPAAEVGVEGEGQGRYDRVERDRERERGETGGASVGVAVVELPASDTHASH
AYTYALPPPPHQPAYSRRPVWRQQQQQQQQQAHPQQPHHQRQYQQPPLAAPPPTPSPELYASEPWAVKPRRPGVPIIGLANALQARRRQDAASCASGGGK
LAAVGMRGQSSRSFPANYSEFQVETLFRESMLEAARRRQQEEEDEMVMREGGVAPHKPAASSSSSSSSSSYHQPYWSTIGYVPPSAKVHASASAAAVASG
SSSSINTSNTTATLPSIYMIRPTNRSPPERVIDPRYNANLDSTRLTPPGAKKGQKQKQRRRLTGGLRPLGHDDDDDAPEVVTAEMLGGAPEIAVAQERSA
RAPEVVGLETDEMALAAAAAPVKRQGSG
>p.citric.LGMF06_0770
MVRRSERTMRSHPAAGDASQAQHAVINDEQSQFDRNAGRTRHQGHTILRIPIVQLEASSNSTAPKTIPSRATKPEQRPAANRDHTHPPIPDAKNNTRSPS
IFHAVPLALALLPWDWDAAAHVQPAAVERISFGDTGDLEVQADAWDAKEECRWTGTQAGPLGDARDMEQAKTGRDWDVSGRVQWRDQKEEEDCVGDAGHI
YREHAKVKESKNQSSNYHVCPSTTTPDSS
>p.citric.LGMF06_0771
MTSSPRYLSTETLAPFQETVLALIDSQCLWRQRSALTAQLPYLVGPVFSKQIEAAPTLLPFGESTSFRTTPPSEDPDMVPHSFKVATKDDFKFSEDKISL
IRHYHIVLNVFIRRKFSLTFALTADLLALTPPGFAAVASVAFNCSTLLDYGSRGARGNGQSSASVVLQLVHGKFSSLQQLPAHDDLNRPSFLDFCEMNNL
LRLCLPIAVKLATQAARSTATNRVAEKMT
>p.citric.LGMF06_0773
MASDQPDSRPIRHLESQTACALIANYPACHVDEHSKNNITSVVLTFTAAAAALHTPTPRHPDAMAAKMVVVPPRNLQARGLAALDLQPPALITHAVGRDS
FK
>p.citric.LGMF06_0775
MFALPPARMADLSMSNSRGSDSAASDHSSDNSSTEASLPSPPPRPTMSPFLDRMVDVDYGTAARRAETVDAARIQGFGVMPAADEAQAGAKAARGAARGR
RTSVVDETQLALGEGAGRTVRQLSRLWLYVGGGESKRREDEHRSRDVA
>p.citric.LGMF06_0779
MNSHPVATSASRALDVVGLADSGDCASDSSCEFLLKRPDPEYTSDYKRHGKAWDVKEDREVLPVSSQAFQVQDVPAPPPGADHCICGDKIGGVRTAKK
>p.citric.LGMF06_0780
MAPRFTSPADYFAETAFTARRVQGPVLADLDALSAIRWPATKNRNFCKSLKPLFPVRKSSSLDGEDKEDEENEGDEEDEEDEWDEEDEEDEEDKADKLLP
DSEEVSIVMLVPGLVAHSASPVSSAAL
>p.citric.LGMF06_0793
MTLRSNPSVSLHHDNSPAISKSPGSHHSSHAAATPMILQNGFQVGQDASEKAHYDQKLGFRERIRHFTWTWFCMTMATGGIANVLYSGARVV
>p.citric.LGMF06_0798
MHDKHDADSHPHKIFAIIPRLRSSPGSKTVVAQQTANLQGVLTSPASRSLKIGYANHVISGGHGDAEAKPREVPAVSLCFLKVGMAPAVHAHLDAFGPA
>p.citric.LGMF06_0799
MVIIEQGSLEGSHNPGNVIPLNFEKSMMPKHERDPSKETNDAPATHGFRSIGTQNVQXQLEGNSYTGPFLGFKTTYNEAGHGTLKVPSNTVNAHQEGFVN
NRNNTPPEWITTETLPTYHYAHSFGPSADTGNTIKTEDDSEATISAKSTPGYDDRKKSIGDGTVEMERKREATVSTDQMSENVQVDNNSGVGSTKMECKS
EATDSVEEKPENGHGNDSGDGVVLTANYWQIQNAAHTGYYDWLDPAFRDQIPCGFCVETFDAEHLKQRHELVYHTGSYYQCQSCEVACLDGLIMYNHARR
DHGYIINHQGNPLQRVQRVQHDPEVQQFQATRFLNAERVEEAVRKEEIAYHANVHPR
>p.citric.LGMF06_0800
MPPKRPQHQPLGGPNFPTREAVLSNMNFMRSQPPAFLLDPSVNPFPVPPPSALEHYPLLPQDFHGAPNLEGSDYAPASAYDQGHDNVQDGPHPQDTLYPQ
ETQRFAGATYHQGIQYPPDIQYPQEVQCFDHNARPQNIMTAQNNLYGQNNTYDPSTSTVPHIPYIQNTLNMQENPHGRYSVFNDNPSGQVVAYNHGNLYG
QVENGPHHGAGLQQSQDNSRQEGDEVEEESEDTPPFVCDHPDCRGSKKTYKWLNSVIRHKKYTHENRGPSRCPECNVIRSRPDMIKKHRRDKHGAEYERP
PKKRSNQQEKKRQYNNKKKKDGSSGQ
>p.citric.LGMF06_0802
MATVLFFPLAPAEAKRDAVEETLGATLFCQEESHFAVNAAGPGPGPGPFSSTAERGDKRKAHGSKQHATVGWMTVGFECYVATRETAVRSWLLSNSRTAP
TVPMDGACRDKSTYLPTYLPTYLPVVQSRVQQLVVGLAISSRLPNAGHAPGRPALPTRGGQWHG
>p.citric.LGMF06_0804
MVARFWTERECVGTLAYLANLLHVTYLVCPPRFVTGHAAAAAAVTAAAVAAVAEAGRHDDGQGRHQSTQPSWQETMAWHETVARQVQSLNYGHGGSDTKG
AAPPAKKQVKVVATHARRKPMACTVPPCRALPDHSHQKK
>p.citric.LGMF06_0807
MSRSPVVFGGEQFFNQHLSGLPPSRSPRHVPDDIVTLCCGALGYGRRSSHVVRSGSLAAATCHAARSAHRNVRAPCSRSFRLAKLAFFFVLFSEAPAPCR
NLPRISFAQVLMPKILAERIAWSIAAKEASTGVKRCITKTGADCSLGTPTARYVPDFSKSKRVKKSGSHLRPQDPWSTGRCQVQPCVKKTPFRSGAEPSH
MSRAGLMDELTVETRRKQAVRVYSGDPRKPPVTRPVVPQKKRGSTGCGCKDSPQGSRKVPVRMSTLRGGDCWRGSAPRLFTHLDATVCLINEFGTVSGIA
PIPRGSFLRLDAARCYMIELATLNHNKSRRGKRPMGDDTANRARLCDIHGLRPRCVVGLVLSHNDGGKRRTANSVVVREPPWTGDVGD
>p.citric.LGMF06_0812
MKAGDQHDRTDSCSTRRQPVGPPRILQFEDRPHAWLSTDDEASRGHAHPTSASHSLCQFSVSPRPRDTATEP
>p.citric.LGMF06_0814
MQTLILETKREPCRIRDASPNLDGDDARDGDFGLAQRQKRARNPDSRRKAKETIAPPQPLTASSPSPPPHATLSAPSQTRLPPSPTAAETVRTTLVYFSL
HHRCEAPRRTASPSFLQHPDLAISHAIVSANLDTQTAHGLNHGPLDYSYKTPPPLPSLPPLNPSSTTWRTTRSRPRYSMTLTTTAAACRCAILLRPCPTS
ASSTLLWTRLLPTTMTTRVREADILSPAPRLTSTPT
>p.citric.LGMF06_0815
MTDRPFFVHHLPLIVLTDVDSPAVRSVAAGYITVLGTVTALTAAYTQGHTINLGIYYLSVVAALFGIVYVHHENDAR
>p.citric.LGMF06_0817
MRGGFEPQLSCTYLAFRARSTARVTSFTPFVVEKLLRAGQRASSRSPPNLPPPKQQNATLPNPSYRASPDMPYSRYTAPPSRLTSPPAKHHHPFLVTPRP
RKKQKTTFQSSHDTELVTTRVELATLASTDEAPVVRTRHISTTL
>p.citric.LGMF06_0820
MGNEARRRGARQKPGLAHGRLGGGRACPAVRPKSANYNSSSITISLTSGEESPSGATATALGTAHKMASEAQDPVSAALERLPAHLDDVEQDPSHPLDTT
LFDTLLPFISPQLRLDQDVYKRQV
>p.citric.LGMF06_0824
MSLPVDADALPVPTSASEATTKISTEATLINDGKVVLGPSHQVGSSRSVAANGEQMPRAVPATAHCIPRS
>p.citric.LGMF06_0833
MAPDSTRSATEGQMVVRGFDMVLRKEDAAQKSKKWRQNLEGGQAMLVSTLGRWQGSKDPTCRDRIMSTSSENEPMMMPKAVHAARHHLTAARRVTSIGGR
SGSSEIAAGAGKEKEQYASAAVKIVWPSKVSMSAGHERAAVEARQTVSPPAAGVAAAATQLQGTGQTGTSAAIEKNLRTQTPKHPYTHTNSSRSAPNPIG
VRRASRGSVLVDQTFHMRKKGGIFGAQKKKEPACSHAYHGTGPSSNATANAIGFRHSATAG
>p.citric.LGMF06_0842
MPTKKERALIDFDPNKSDSNDEDFQDNPSSPPRRSRHKRRVTKSSSKQPKKRRRGYQDSEDDIIDDEDDLVLSEQSYDSNSSHETEAAETNPRTGRPVRS
AIKNKQVKYEEKSDEDVEEIEDDSPAPPQKLIVKLKVPLKSVEQSTGRATRRSTRAASKSLQSSQPSRRSARLSED
>p.citric.LGMF06_0845
MSSQSSEPPRHHHRTLTNDLDPLSTAQVYYGQSHKKNSKTRTYSSLAVAVAVAVVVAVAVAVAVAVAVAVAVAVAVSVAVWFLHAPTLELLVKLLAANAA
ENAKLRSLKSDSESLSRLQGKELFVLSTLTSKSEGPAKKKGKHQRTNQA
>p.citric.LGMF06_0848
CQDMVWSKGWAGSNWTGHPVGTAPDARTSHIDHSTYSAVDWRRADEPDADVDAAAAAESND
>p.citric.LGMF06_0849
MAMSMMPGLRDCFCGWAGLGCIRLCGRESTPTSRHCQLPRATNETVGGGPFGNNARGGGGAGGSDKKKKKLTFLLERRPALGVDRWKSEAGLWMWSVGSV
LDQGVTTGSFDPLSTELASHISATNAAWIPACCGCGSIEAGGLQRAPSSGPCLEPEAGAPHCTPLCHASYRETKQSM
>p.citric.LGMF06_0850
MPTEGASVRRGTNDALVCRARQASISSAASVAGASHKSPWDAADAMDATENGQEGQVFSAVSTSSMAEQSFRLVDSLVWSRVAITQVPVSPDGQEWRRTS
WNCNESIPCHIQLDSDKLVFVAMFGSVQGKPLAECGDPTINKSSRHAWHPTDVGHCICTTSRSVMLFVNARTSRQQVPTCARTVAAGPGPSGMGFSFKSR
LAGGASPRRSNVMLLPSAAGGASTTGRSGGRQKQLVSFAMFDPITQCLKPLIRRRSWATMTALPACVSPGSADDVGN
>p.citric.LGMF06_0855
MRFAILFLLVALLALIDARLVRASNSHGEPHILARAVEDPAKADKGGQNTGQDARKGGQNDRGSQGGQNDQNQRGQGNGGNQQGGEGGKQNGNGDTGNND
NGGGNQGGNGNQGTNGGGNAGDLQLQPDVIQKGSQSTGQDGTGSQAGQTPSETLPHVANREGWARKKETRNRRISQTSSPHAKANRGAAVAQTEMGTMSK
IAYAP
>p.citric.LGMF06_0861
MIAVKDAPESATAAAQQLPAPRRVGVVQDVVVPVDELRRDFIQHLARFTVVVVVAQPEAVGHAHAVEERHPEAEHGDAMQVGGQLEVGPIPSFGVEHALA
AVRGRCWVGDDERRLVYYVGEHVEAVRHWGEAVGFGLRHAFAEVEGAHVEKGECAVPFHAEHVGHVGVRAARLVYGAAARVVD
>p.citric.LGMF06_0873
MAVLNKARDVRKADKKPGGTSRKRDWVPKDATIALDEITPKADSEAPNQLEADAELEASNVTEVDVQSVASNETEADGRPKSPVSSPSIEVPRRHTVDND
DAGLQLGNVDDWSLEHDEPRPIKRRRRNSSSSRMGFGKEPPKTHRGANVGTKITTPINGLLFNRPAAVFRDLSVISEEPSVLFSSPAAHGTLLIPSSPSA
SQAADETVQPQAPKPEVVPEDRESLLNAGQLRSAVVDNVIRLAASVRPRWRALDSSCFAIPSRLDHLLRADMPSCNTLIGAVHQHNHWTLVRCIRDPEAD
AARVRKEHWDSMASGQSTAIVGRLVDAFLDRQQEWKEDEGQGRPLSERLCPSQSNDVDCGVFVAVVCLYLCADQSIPLTLDTKLWRQLLLCLVGGGDVVD
GQYQGGEEEESEPEPSSGHLLALVKAQGVGAVTASIRQKKLASVTRAMNAVERLDDVEDLLRALEKRAAEALAEWQHRVNDSNNDASHQQAALESLRQCI
DRPLQTENEISARAQLSRAEASLAARQATTVDTLQQGLAVARALTSRRLDMAKRQMTENRRILAEFEELMAAA
>p.citric.LGMF06_0874
GKFNQHTINITEGDSFGTVPRLVINTADPLWGCVVSNAVFKTFHQGRPTKDIIKSGTRAADMVNEMIRDGKSPPEEGDFPEA
>p.citric.LGMF06_0875
MAFNDGFATIALALTTLVVVLVKKDESAVDDGTLPAAAASAAAVGSVGKATVDEVAEPWSTCASAWC
>p.citric.LGMF06_0877
MSASTILPRFFFTSNPNIFPSTLLYKYRGQNPAQPIPFFQASWSLDRKNAALHPRGVSMAQTRPDPILDHSRMPDVAHHRQLRHWDSSDSKGQQ
>p.citric.LGMF06_0879
MLSPPAIALGKKLTGLLPDGQDKAVFLNTGGESNEAAIKRAENYTGKFEIAAGAQYHAGRTGPWSYGCGGRGEEDGREGLVGLVVDYGELWGCVSVGAAI
DDDDGGAVGGGVEDYGGGAAGDAEDDAAAWFNTLQGKSSIMSPNCTTEACSKAKVCYMRSGSVALGSQCPQGYGSVQSAFSPSS
>p.citric.LGMF06_0893
MVQGTGFPRLRNALASPVGHEVTDLQVTDSAGSSLMSITAARLALATIQAKQSPTAAAAAVMAVDDVHQRTL
>p.citric.LGMF06_0894
MSPIRRLLEGDMETSYRETAVAPPPRLCHSGSESSGDVDGGGGQGADDDDDDDDDDDGTRVLVPDTSTIIVVLGSRLDRKGLSTTRDMPGHCNTAQLKSR
ICLPTHTPFFCLPFYVVGTCRNCGHDTVH
>p.citric.LGMF06_0897
RRLSHATTLNLDAISSGIGPQAGAASESLKQAAGDGQQFDANKVQRPCCRLSHCEGEVEKRPVIQEGTEQTERSRPGEESITQLTTAEDTITAVRCDADF
DAMPCHALRCEAAATRCAHAGQGDRTDRHKQVTMSRLETSSMLMKRAAQFGSKLEVDHGESIRRRTGGEARKKVERAGVVAASAAADDGVGRWLQSIKFR
TYTRGQYTLDCATWQGLVDNGSEPLCDRVLAGNPKQMAAEQAKGHGTKGKAPRQLHCSNAEGRAFDIVATTAAANAPTCAACCEAVVLDSGEHAKQ
>p.citric.LGMF06_0907
MKPNEAILAVAGASVEWTVEGQRVLVGWQDPSDGSKRWAGRTTVQTHTGMEQERACPTLWVGCDIENKHRLVVGLRLPIKARTSRSKQFKDMFLILPIKG
MRVELLDFDTGDPSFPVPAAGSAQHIKQLRIHLDTTSRALMPVPRVPPTRLLDDMPGYLMLCLKSLCRVHHLELFVAATDPGLELALNDFCATVNQGDAE
SLEIDASSTYSSGQT
>p.citric.LGMF06_0909
MTTTTNMTTRNGGLATRMYERKNRFNSLSSYCCHCCQDAAKDIAPARFDARCAPQQRATIPSAQLLHVPCSRVKSGPCCVTQQKEDDERDAREASGPLVG
EQSHDGGKRRARCGSRRAWFKGRVGARSGGGGGGGSGGYQRLREEERMCAWRRQRQRYWRAASAGSEVELSGLWTGQRQPHISDGLA
>p.citric.LGMF06_0911
MDSFNEKMPIVTIQVSPAPQSENNMAVYVPMTVSEKRLKVPLSVVIPQTLQPSRRIPVMDEEAQVEMLNEYRASLQWVTAVLLLVGICVLAWFIRIALLA
AAPPVKLHAGIIAP
>p.citric.LGMF06_0912
MPADHVSPNGRFLAGTYGTNRRCGSLKSTRSNLHLPSHTPSVHLKTLKDCSPTPSGASSNMRAPNLPNGATMHVYDRPKERTGIWTFCETCKKSLKTCDW
PRHEPGKKHAAALAKIREAEQEALNAEHVATSWSDEANAAAAGSSFAASGDVKPTSGRACHNCGQEGHFAKDCTEPR
>p.citric.LGMF06_0916
MGKGDCIRASARARKSSQRRNSPTAFRLRDESIFQHGGGDVRSGVAAAEIVEKGKCSYPAARTSDRLIVVVRALRRRYEHVPASRISR
>p.citric.LGMF06_0921
MRRTTFRSLLSNEIAAAAEQEEEDEASTSSTNTSNGDANARAHAHAHWESRRERELHADHRGGAGGVWTERGEWLAWGDVCRGVEEEVFGADGWGEWGVE
RQARGLFEDARRREMLERVEEEKRRRVVEKEEEERRRRSREMEGEQP
>p.citric.LGMF06_0923
MCIRDSAQGAQSHGGARRPSYPPRSERNTTAGPPPSRGQSLRYAGPGGGSPWGSRNSSLERGGGGRERERERDRLAAAAAAQPHRYVPPGVAVGDGGGGG
VRRYAGDAWY
>p.citric.LGMF06_0924
MAPPNVSVGATAAAAAPAPRFRAAAGSDESESASASASASRPVFLVQDYYLTSGTAVSLRTAGEVRMEGSSRHWHFDRRRRGRGGRRGRGRGWERESGGG
>p.citric.LGMF06_0925
MSSFMECRGAMGREARADNGREGTERRHSYGGLLCACRQPSLSKSRLCMGNGGDDNNDNNDDEDNHDDVHADEIRPAEMRSSAGGAGAAAAATRADSTFS
>p.citric.LGMF06_0928
MLGAQLSAPAPMTCPCSARIVAPIPQGRRHDAELTNGSRLAQQASYTLLVPKPSAAASRADILSTRSHDGDFGAMSCSVLGGPREGLQPTCAQHRDPNKV
FALRRPRPAKCTSRWQASDETSMLNWRDYQCG
>p.citric.LGMF06_0931
MASRRTSTRSFTSKLNSEPSSYQSGVREGRISSGSSSSSSSISEAALPQQYVPSPIPETPKGQRKQHKKPRRPRRPSLISAPLGTFALIPQLIALGLVFS
ALIGKLLLDYFGTPSHSITPAPADFGWIEYIPHVRVSVARFSSAAAAQKGGDEDVAFALASPRHFGFARAAWRVFGAVDANANWTDPRKTQPTERESFAC
RERLRAEYARLAGIWSPLRAEYVHRTISSHEKRMEHMRPVLGGLTGEQLRVVDSVLRTAYRDALFSCMTLVYKRRYLAMFDGSQVPDSEYYFPFTGSEGD
VVEERKEPVPTNGAKVVEDEKSVDGDNATV
>p.citric.LGMF06_0932
MQQTNRTIRPPHDYNASNYEEKRDPQEAPSTPQSSPRPASSAQKDEPSQAQSKQVKRRPTNRQSSSQTDNAQLSMTPIDKSRMQSRKQARRKTTEERASH
EETSDRTFK
>p.citric.LGMF06_0934
MPTPRIAAGVCIQALRLHAVRPPAASPRLAPSSMIAAHTLTASSIKNNLNQMTVPSVAANKAISLVSLNTMVNPTFTE
>p.citric.LGMF06_0937
MLAGKPPRQRSTSARLTTSTTPAPSPIDVVQFFREPRRNHHVVTSTSEATLEKRSKPTLFPRRIVHKKRPGSPERLCRQAVYGDSEHHPSPKKGLAMVPT
NRNIKIQEQEVKTCTKWVVEVNQVRDDRRKNLSDAGPPGYGVHVPVSKPQHPKSDCKIAVYGPPISPFNHRWNDMNHRPADPKSPWLQVRWKMLRERMRE
CVMWTEMIDHLSGHSQDNYKPSISAPPLSPPSAVPDSMNEGCRTAVFGSEILLPNGGLTESMQQQKAKDCIVWTSGISNELSREQDIDTLRPSMHNEPNH
EQEKTTSRDLSERLLGKFDKRHLEQDKQPSSENGTAYMASFNRLSKSDEPRRTAAEWDKKVKELEELQRKHRGHTCKAEVREEREEAEERAAKTPDELSE
LDQEKLRYVEGDVALIQALNWCRSGLLARERKKELLEARKKRDEAVRWERGQAEREDKDGGILSNSTSNSLTNSTSSSNSNSAWLWKRWMVRTARRRHPV
HDQPRPLTPEEAQRLKEDIEAQRAHRQHSKEQEDKEHRKYEKLEQKELKHVSEYRAMQKKFWPKGIESLEAEEERAFKKAHPDGEDIDGSTHMSK
>p.citric.LGMF06_0938
MDRGKLVKAAEYVVPVSDSAGRSTWWPVAEAAGRLAVLKVSLNNNTIQLLSVLLTAGGCCCGVFPTFAPLQHPSGQPADDRSFPSCRSERGSISQAPSFP
AELAFDVSHKQTVQPTXGSTHMSKEEKRRRLKYAKARKREGKHEGKLETARLKLWPARENKLTAELAKGWKSEDSSDNLKEPGDPPKSKSDDDAREKAPL
LKRWMRNRLLWSGVERPTIHEVVSSSEPTSSASTA
>p.citric.LGMF06_0939
MKRDASEEQSNILFTTVRHAIGKCTRERTTICGTVARAGKLWIFLDAAIVAVCDHHEQSTQISNSLSTTGAIRVVRTRRATLEPKHREHNLIKEYLVTSD
DEPEERANQIPGIRNSPDDPKHNGPARELSIALFQF
>p.citric.LGMF06_0945
MFYIPTHGPANPSPPQAPHAPRVLFLTSVVIPFTISSGQTHPPTIPIPISVIVIVVISDNRNHAPRSTLRSRQAPTAQQGEKAQKRRAESGAERRAEQSG
AGRSRTKRKERKGKERKGKEKKRQAS
>p.citric.LGMF06_0948
MRLPKKVLLAILATLIHQATTAPTNHEENVNYRDTKAREGELVKRQILNLGGSGSFNAFASACPDLVPIISELPSAAQSAIRVLNSAISSALVTNSGLLS
NAVRPTSLPLASLSNLVSNPLPVISALPTGVVSNPLAVTSALPTGNPLASLASQLSSNPPVATLVSQIISNPAAIASQLTQNPGGPLQSVISSLASNPVV
LPTNNPLGSVISGLNSNPAAIVSQLASSNPLAGLTSLVPSNVLSGLFPLPTGALSSAVNPIGSLVSSGLPAVSSIPTGALSSALNPIGSLPWLSPAPPVP
>p.citric.LGMF06_0949
MCSRWCPGDALPAGQKPAESSLLTTRNLRVTLAKTQNCPDERIGSLDESTGRPEEKTGRPDERTGRPEESIGNPDESTGRPEESTGNLDDRTGSPDERAG
RPEESTGRPEEITGRPDERTGKPEERTGRPDERTGSPDERIGRPEESIGKPEESTGRRDERTGSPDERAGRPEESTGRPEEITGRPDERTGRPEERTGRP
DERTGSPDERIGRPEESTGRPEESTGRRDERTGSPDDKAGNPEESAGRPDDRTGRPELKAVGSSVRISESSLSTEGMTFDGKALITELKAAGTLGRPESD
GRPERPGVQAEQIVVGRTFVGKLTGTEDNPERIPDGSTLVPGTARLPGKKDEKMLEFVSSELMGAMALLSPESAAVGLVSACEAKEFRAEGLTTWDAREL
MGAIALGRFVKMLRLVEA
>p.citric.LGMF06_0954
MFASTKQQDTSEQHQGIPERGGPAKGSEEVVQGGSEGCLLQPLQLSDAAAGRVSCNERSVSLGKGETLVIDGGDDDDDDDDDDDDAEVDRRGHSLRSLGS
>p.citric.LGMF06_0958
AGKRQRGGEPDDIEGPWHAMFMFNAPWHDPGESRCYGPGLRLGPGPGPGCSHYPLVSPLGGWLFSAQWASLMRCRRTRSGEGADAEIAGGRIWMQLKSGA
WKGRKEGRKEGRKQWTAGKTGMGGERRPSASRRTITCFMAWHETSNNLTATANSQQPTTKTTTPPPPTTPTTPTTPTAAVPIKPCTAGKHATSRARGTRS
HQRPKQLIMLFVACHSRGVAQVPAPVRQLVSCTATQGREKMRWSPKERRLWGTGRGYWTWDRGFSFNGYEKGTSLWRPITLMLYVAEQRPTLFATSLLRR
INPPRVPPVAATMNPMAAISA
>p.citric.LGMF06_0965
MPVNACPSCPPLFSIAPPSSSRTGLRQAQRVEEVNARLGPRKRHAGRQQRDNSRERARLAVGKKLGCGGGGGGGGGAASHTHYSPISIFSLSCAPKEREV
RDQTINQSNRSSVAVSSKNTATNRSAPAHPPAVLGNTVTASRRSGGPAVPPVRLSLFLFLSTRPNPSNLIPSTPITAGLCQACRFNSEPTSAPGNNCSQG
AVQC
>p.citric.LGMF06_0972
MDGTQFEILLPHSEEHFAQGLGLAFRIHSPAWQWEDGRSAHRGSPHQPGSGGRCEEATLTASPVSPPAILFQSQERDDLVYKAGAFDTPPAKLILGEQTT
QKSSTFSHPSQSMSSQTRNCSFSAAIEDQRPPQLVDYAFNLNGWAVKIPDGVPKTDVTILYAYSPTQVNWEIEVGKAQARDEEVIRETLDLTPQELSTNE
DEVGPQKFLLVGVTFPNLPKRFAKLPVIRTGPRSVGHELRNGGIIGPDDSKVPVLVVTPIVEEPPAYTRFFALIKPLGGLCHPFMVTQHDIFYLSMFRDG
TAARHYRRSTWNKLVQRHCFRPTSGPWVVRSAESRVNVDILAKFLDNCDEEWDELDSEIFVRKFREKWPDAPLFDSFDVGTVKYQLLFQGITVEQELFRE
FVVQVMARVKYTRSFGADVSMVALQAISFVRLCFGPSP
>p.citric.LGMF06_0973
MLSFTHAELELNRSVINSAICSLKRANHLVAANWLQSTVNLCHPNAIIVRNTSSTFHRILKTWRTATMLDPSIRERGTLVYRAFKNGDRAQPFNLSDEEA
YDPETHAQAAMRSYHGPSPCAPQIDSSTIFEHIPPVPTLPGQNVPRSPSPLDLGSRNPTKKEESRSDHQPKTLSKILPGKHTMPPPSWSQPPPSLVAPVH
PVKKEKSPNDYQPKGQGLQDIQPSKNIEPPSRPAPRLPFAGLAKQQESPPAGPQIKVSYTATIDVAGTKKSISFTEANKDEVMETIKDYTEFCESCKGGG
YVEYDTFVRIRNFKPAS
>p.citric.LGMF06_1010
MMSDEISQSVSQSHQTPGTGSEWRPGRCIVQKGKGRATGREGAWQSGLRASERLEQVFVRIQKGPTAASSSRRRPCAAHKTRRICNAAVEAVVDCFVVVV
VVVVVVVAVAVAVAVAVAVAVGAVGRNPDGRASATRHNPMPSAAEA
>p.citric.LGMF06_1011
MILGCLLLLGRDGDGRVGQVTGEVGGVELTGLESDGPLTKELEDVVDDVGLGLRGTAGGAAARRAASALTVAALTVAALAV
>p.citric.LGMF06_1015
MGTRGTGASACCTSRGGASLHDSAQHDAQQALCFKPPHRTRNAAGFRCRPRGGDRSANNFKFASEWWGKPISQARLDNLF
>p.citric.LGMF06_1019
MPLPPQTPRRQRSPSPPRGLLSRGPMRRGKASSSARAAETTTTTTGPPPVFSLPAPPAPPPRRAAAAATAPTTPAHLDKRREQQRQCADVGRRVWDAGTI
IPWTPPSVLALRGPCRRRPRPARSPSPLGEEEEEDAEKAEKEKADEDDDDDDDDLATRVGRLALGAAGAATPAASSSSLCERADVSFGAALESARR
>p.citric.LGMF06_1020
MQKRGQGQTDDRQTKHGRWIRAMNVAEEWTGPGRSMASAETDWIARILGSLDTITVIIVFVTQNGGG
>p.citric.LGMF06_1021
IAAAGTRRPGRQRQKGAASETSGTIEWMGNGKHNDERGATKQFARWVDEVTEFRDPCKTRRQLMADRDGKANTTLTVTFMAASNVTDSQCAGGCSGSGSG
SGSGSGSALAQEQCCRNIVASVSLASPRPVFGPPAPSLQPPSSSTLSHSSAPALPLQPATSSTPSPLNAYAPSLPPRIAFGTF
>p.citric.LGMF06_1028
MHTASVDAVEEDNDLVARRGRRNAHRGPQQRKSIRNITIDSSSRIAAFGNLASFFSAVSIVISIISSSFPVASSPAASFPQFPRPGTANSAPDLHHGRST
SSGRVAVGESRRKDDEKKRSATGVGRSMTNSNAYKATQASRHQAQAPRASQDADQRSKSDATLGYPMGERPASPIAPTDGNARSREWLRPSCRRGADDGL
DTAGGYRAAAAAAAAAAGRKIFSPAAHTRPPPDGTYRALFLGGTIYGNQFPQAPRPVSYTHLDVYKRQPQGRISWA
>p.citric.LGMF06_1030
MRWANTTATASTKARRIILMADIIHARTTASFANYLAHRQPMCLRPAPAPSLCRRSAGLAPPDPRLHNEEWLYRDVCTSASAGRCWLASQPSHVLGGGVS
APKVAAVGTPAE
>p.citric.LGMF06_1032
QHPSQVSTVAEITQATPPRRRPTPTQREKTCSQRMRRTRRAVGDAECNENTTLRGKRLCSQASTTDDPTQSQTPKAQCRSQQLDRIPESPLGNPNASSHS
KSSHALGQRTHSSKPPRRSSPSPSPSPTTLPLHAPSSSIPQPPPPLLTSSPTSPSRSTGYRRANGSDGRQRLELSSDSGGGGGGRINGSGVSGRSVLAFD
GKVLSATQMLPESLMNYSLPLPPAGWDAASSWMGEEQEGEQEGEGEEG
>p.citric.LGMF06_1041
MAHPFSFGFAGDDIDVDADMGGMPALHPAPSATYAPPSQHQPELTPARTHKLQELIDSLPSKVSFSLVEIESPKGKKLKVPRREFFDVRLQLMAEDDADS
SSATAPTGLD
>p.citric.LGMF06_1047
MYDSSRSEAATVVFRTAAGPHTPPLARSRKATSQTSPTPHSHFPTLASVGPSARMSAITTHHRPDYRKWQSALLPTPDALPISTARDYMGPAVVEGPAQP
ASFAIDGDVGMIQAAQRSSDRQAEHLVWCTPRSEEERERVSPPTGTSEVMVRQPSYTEIRLPLITRMPPVPIGTPPATWRSLGVTHAWSRIGAASRAEEE
DVAREYGGGCTGSNNGLPPHVVNEQATTLIRLWDRRHDTRSLGTHLPIKRARMSNATTNKARSKRKGSLADRKLWTKSKIAFFRGPSTTRFHTFSRLLFQ
ELAFIKMETSERKKNDQVSIDKLEEFEFLQGDWPVCEPKISDRGLTSFVTQVEICGAESSIEDVFLARDKVTTELFGAKSPETALRHEVDLCRQTIPDRG
QQSEDYVGCASPSKPLPTRQESFAAIRGNSAELRRRNRQFIDEEF
>p.citric.LGMF06_1056
MIATGSMDNTVRLWNPKTGAALGQPLKGHTKWITSISWEPYHLQQPGRPRFASSSKDATVRLWDAVGHKADISLSGHKST
>p.citric.LGMF06_1072
MSAPARHAVEDAPGPEDLVDVSRSLDVSHAWAVTSDNVLLPHPTPYGGDPL
>p.citric.LGMF06_1076
MAAAVSQHAPPEAWTWDHRQGREEAESKGGVGWMRRCGRGLKPADPTVGKAEQQQQQCRWREQWSAGLSSGPQ
>p.citric.LGMF06_1079
MPSPTPSSNTATSSPGTSISLRHRTRSWLRSVFHLSPSHGTSTTAPSSGGGGGATSSTFTPSSFFSFSSSSNHHSTDKGKAKRVHKEMGDGYWGLDSGAS
EESLEWGGSGLVRGGEGVEGRDWVPGTAL
>p.citric.LGMF06_1080
MLVVIQCQHNVLEPFLAKANQDLTNSTKLFWDLLADDEKTKMLEKWLSIVMTSYESLERHNKENLQELIDQLCAYHVRPHVEKLQTANDQLIKYHKKLEN
WREHMPKPTAFQSQEDDQLAINSAMVFDWLDGLGKAGTTMQSNELRLPSNWNEMINW
>p.citric.LGMF06_1081
MDTNDEGGSGKLDAHYEELLAPNERRKAEAKAKLQKLEDECDALQVATDKADRECKGREIVKSTLAWTAEMAKTKAYPAGYKELVEIDKEVQLALAEQRN
SRQYHDGEHDFGDDNQADRMLNGTIIDVVWEYVSADQQIAISEQTKVEHFEWWILDAILKLTHPHLDQIGRANNEIGLHRTFQHKRDQLDGFSQTLAIGK
QGVTSLVDLLAEETHALHLVVLEFGVQQACGRLTQGHGCVGKVIRRPPSFFEQFPGCTREFLPRTIEDIGWPNGCPRPGRLHQGHDLLEPLPGLSRSCRP
PMPRGPSCIAARTLKDREVSAMVSDLLKATEFIRTLLIDLEESLSLPQTTINDFIKTCYEAGVNLSELRDASMEGAGHDNTKAAPPIDLSLIHI
>p.citric.LGMF06_1082
MWASTTLKVQFECGGYLVKNEKAKRQEKAKKRPRVEGNPKTQADVGVGDQSLQNGKISVTNFQAPFWFSSTKPYRPSAHSACSAGNLAIVRHTDQALAGE
CSAKNEYQAKENCLDVLVFAALSFSQWCPTSRSNR
>p.citric.LGMF06_1084
MCIRDRFYLECVQISVSGSGTTSLPEGVALPGAYKADDAGILFNMYGDFSTYQIPGPTVWDGASSGASATGAASVAATSAAASTPVAATSAAAVVQSSSA
VVQSSSTVAAVATPSVSAPAEDDEDYDCDDETEATSSAVAVAATSAAASTPVTTPAAVTPSSAAAAGGNYVSTTTETVFVSNIETTTVTVTAGAVGAAST
PSSVAGTLAKKYEACSSSTDCEEGSTCKTWNNFYSQCV
>p.citric.LGMF06_1085
MNSSQNVSAIVFGAQINELIERKIETAKGLLQPAPRYRDMKEARQDIDRQLRGANFQYPRLARRPHTCRFIFTLRLIRRLITEGRTCLDEPDPNEQIASS
SAISATDD
>p.citric.LGMF06_1086
MGTKERPKRKRAPAPETFSPSDLVSESLQYATEPAKRQMMAPPMKQPSPSALTVMQQTSRPTRATAAKTRWAIHHQYYDQEIDELLGTAIGDQFEHISTG
KDGQHEGNEKTGCPSDRPIVTKTGNYFAMRLQGDRLFYHRKADNHVLLSAPRAFPYIPTPSL
>p.citric.LGMF06_1087
MVPRLQQGQIAGTLSSENRDGIEVAHKDITESKISVEDLGKVYEKVAIPVEEMDKETIKYQEASEEH
>p.citric.LGMF06_1089
MTLSLASNRAREINRIKDLLRGQDDEMLEFMGTNLEIAWIIGADRKRRRTMKKWSAEDIIIAWAAMQVDPKLNWKNANVGDELDACVQHFEGSIAFGQHM
LKFEERFSKAIFLLFPPGWVK
>p.citric.LGMF06_1093
MGLLTVQLTKVSSRRSTQRSPPPFPRAAAAAAPPSLSQAPLPHTPDGDRPDSIIMHWLTTYVGWFAQCRPRLSPIFSTSRRRQTDRQTDSAAPLHTTPPD
SPFAFILLVFVQPARHPVTVPRAHSLNPD
>p.citric.LGMF06_1102
MCIRDSGNAGGRPKETHSGPSMFGTNTLTRVISSKWCLGLLLRAIRRHWATSRRLLHRAGAETVASVAKPRGVNKRRPSPKKEKSSRQEMTAEQLEERRA
LRRETQAKAAAFAMFEDSSEGFERVWAKGNGR
>p.citric.LGMF06_1107
MGGEKVFGGDAKRSINALATRHGNDTHEDSLDDRNKKATGDRLEVKLSGEDKQQADRRRRARTSRNVGRSELRAGGGRMTSWANTTFPSVRAT
>p.citric.LGMF06_1117
MPTFLILSPTATIATIRGADAAALRNAVSRAAADAAKAPAKASSAFQSKGHVLGNQTPFASSSTPKSSSKITTGGAAAGTGAGRRLGAAGNGGSGGVGLW
GGISEWAWSVTRRRGGVVDTVARFLGLYVATLFSFDAAASAERSVWSVKRR
>p.citric.LGMF06_1123
MDAPRVSSHSDTLPFLPSGAFASQTGTIHAVVVTSSLPQSQAMGPWRRRMQRRFGGVFGPCGAAVAAVLRHNHANHCPLAAGLLDVVWLSGCLFGDRGKA
VEEVWRGAALCKWRSLSPSHYELSPTAKVPPREHLLTTTIVPKAFSPLPIFRLGSIPPPLENR
>p.citric.LGMF06_1124
MSKFCQCQDQRQVAAATATATAMVMLEFSVFALSKEAYAEHDELKKIRPTVAVAKQQSEEKETGCRRQGGGIKAQPARFQEPVWCPPAAAAAAAAAAAAR
PWLPACQIQARRLGRPARSFGSFGRLGSGPSLPHPDASRCQLAVWRLRRQVNKGGCAACVWTLILICPVDAQSPESDAEQTRPCVQYMQARLALCAGRRG
GRRRRCCRPADCAVGMRFAAAVAYLPQRTSVSREFILEGATKSDERRRRRIG
>p.citric.LGMF06_1128
MFTPLQQSTFQPLGHSPRNRRRGEAAQTLHSHPIQSSVSPEGTNSQTYCCFGGILRSRFQQPGVVIAYDPRTFAESQATDSTHFLTRALHSHRLSRFSSV
VMGPGEPLDDWPTKATYPTGYACAPEEIPQRRHGADKDDGVVDHTKFPAAGEKQHYAIVEAALLNVEASPRTRASRLRYLPGSPNFGPSFP
>p.citric.LGMF06_1136
MTAPAKPPVAMAVEAVVPAILLVAPTARAVPAVLAAQAAPQSSRWPTTSSLTTRRSTGCTCFLSIMRFMLERAQ
>p.citric.LGMF06_1141
MLIGSAPDSKDDQNFGLASYCGVPSTTLTYGGGTRIFVFALNFEYFERAVIFSSGSIVTTEAQLPSS
>p.citric.LGMF06_1144
MGQQLAGDLRIWRVEESERRAEEEWLAAHAKNVKEGKVVNWWEEESALHDDGAAAAAAGVDNITTTTTTSSFTTTTASSSEPTNPTNEPPPPTNDAEAAQ
QRPPTTTTTNTTATPQDFSADNEAIRAWEANAWMSTKSRRLYKSVRKVWSPQWEVDESEENSSGSAGGGDGGDGADAEEKKKGSGAQ
>p.citric.LGMF06_1150
MLRQQLRRGFSGNIPRPVTAVQNDCLFCCFMRRFKERANTVHQKRGYAVRAPRRAPRKIPVRRGALLENDASSKDAATLLLEAVDFSVIGNSIKERIRPL
LQAFTDVTQPEANKNIVAAAD
>p.citric.LGMF06_1177
MAQLGNESGCDDGFVDALQQAFMETAVRLSREVDWASEDMTSNNRAQKAGAVVRRWGDGAVHCRVEQCQGKRKDGRGQGEATGDAEGEEGKDGAAEEEDG
AARRGKVGEETV
>p.citric.LGMF06_1183
MWRNLGRFALYAATAAVGFEYLSYGLDLLVETLTQVEDDEDDEYEDDEELDDDERFKASEEYEEEEDLDLEGSIYIFGFPFGAFLPMPWTRRQLPRKLYA
PDDETVQRWNAFMTDKLSVQQLAQQ
>p.citric.LGMF06_1188
MKVSVCRGVSLEMQFSWTLGIEAASACPLAQQVLKTAPGRAASAGQGMQRKEGQVMVAAMVMLGGARSEGDETRREEMRTVGLCD
>p.citric.LGMF06_1189
MRKVTKFLKKEYPTLTTDTDPEPDEDLVIRAILSVTEAISQNDPTNEFSLYSYDSWNNQGSGAQSDPILRRRRQILLPWRVNNAGQNELILVHARLEDNS
QEGASSTASTQPRLALTFYNFSSQAIKNVNARNGHAQLVRQFLIGRDWFDSDPDPPQAHIADWKDATRTFDTGRHFLLILVAMAIALNLQVQEKLPKLGN
QKAFARDKKYGCAIIRDAASGVATPSHLWAALIKLTVVEDRDDFHDAWGQELFTHTVDLSDGAFDTHYGNIRTSIALPAGHNNRGSQSAGNGGDGTNHGG
GRGEDASDPPPDTAQETPPDQTRNRTQDGRPNVLNDARQDARRDTQQDTAQDGQQHGNQHCRH
>p.citric.LGMF06_1210
EYLVRDEPMKLPAPTNVSLVEAAAYATAWLTSYDSLSKGSMAAGATATATSSFDQKLEFVKKIGAKHSINYGKAPNWTEETL
>p.citric.LGMF06_1216
MGAFGRSTLHRINYAEAEIEGTFVQTHPFTAAEAPKAGQAHSVCAFCASRLARDATRLLPYSPSPLQIRESSRLERLAHVAVESDSQPSAEGNRHPASTH
ASPLNISTTSNAQSEKQDAPKSSAEDAADDLSFMDAEGVGRASTAPSQQPQSEQSQPSANSTHPNLSQLNSRGAQGDPRPGNGTHTRQGHQQAYASPPPL
ASTDAEIRRAPNFRIRFNRATDPPKGSRLNAERTSTWSHLNPGQPRHQNRQHGGQGSVNASRRSRDRDSQPDCIRFSRILKHIDALGIEKPPTEAGELCE
INRRS
>p.citric.LGMF06_1226
MEASQEAGRVIKESGQAAVCDAISGSRLWSVAAQQSDAADSALLVVILPRCATASSEDYDFHGGGRGNLLSVEEEEEAPISATTEAQPADVCSNPVSQLR
HFATRVELRRAFALLRFAALCLEKHLPLPPGKMNRPGSTRQVTPSYTPYGIHEHDQGAGRNPSAEA
>p.citric.LGMF06_1230
MAVQTASTSRARPQAVATSSTIQSLAVVAGNMLGTIREAFASSLAHDRERIVSRVNHAQSHQDLVNSLGEQAVRDTGRINSSTTSLFTTRNALGASLARH
STPVARQHLPSTHTQDITAVVIASRVSQQVPIMIRTDREQSLTNLTTSLRNHVTSLNATIQRVHETLETRLSHPRTAFRVRPSRSTYLENITSRVSQRVP
ILIHTDREQSLTNLTTSLENQAMQAASHVAGSNATIQRVHETLETHLSRPRAAFCVRPSHSTYLDNIKSVAST
>p.citric.LGMF06_1231
MQAMLRGEKHGRDFVLDTLQEENDRLRERLDDMYKKPMDDDKDDQILILKFELNKSKQRVESRDYLVDKLRRQNEHFKAGLKLAISKINELTVKTEEAGD
RSSKEMGEGHSVDRVQELRESGAKEADLFERAWKRFGASLIVTSMTDQMLEMDRD
>p.citric.LGMF06_1232
MTAASTPNKTCAVPIDPRSKISGHECDSYRPSRTFNQPYPNLCSETPSPYDLLRFPRSKTDVSNPPSLEPSMWRLRAPSYGTSFRTWEQHLQGERLVQQH
KGVHWDKRILIGAGWNLFHIGRSVTSFWFNP
>p.citric.LGMF06_1233
MEGANDESHKEHPEELPEDPDYQHDEWDLEPPEDSVLHHDGWDEDEAHAHDELHDPRNDPRYQLEQKVQALKSRTQQLDLAMGESDSGEEEGNLVDFLMA
ENATLRERHDAMQAXARREKRERYRATGADRSFRR
>p.citric.LGMF06_1239
MNSLRNLVSISKHSRPVKQVRSLEVTPEHHSTSDRAYLDQVTGEMDEYCTEHRDEYNAEQFKHTAKSVDSLRSRFCDILASDVHIGTSGLVAAWLTRALT
GFVSLESLRFAPAETE
>p.citric.LGMF06_1241
MSQSILSLFGIDDFLPGLQNCGQEISGLQNGSASIDDDFALFIDWEPDVPQQCPLKRPERFANHAQKSVNDKVPGKCGRPAIRSNSESSTVAPIMLIALP
LPFISNETQITKSWNSGSFYRFQLDRNDTQQRNHPISQVDDLLQSPPAPTWSEDIIGPSAQHWEDALRMIETLQGKNVWPTKEEDIQQVVEAEDKRRRNN
AASARFRVKKKQREEELKKKVRGLKEKTNDLAARIAQLEEENRDLRKMVLFMEEK
>p.citric.LGMF06_1246
MCIRDSAYCTQFTTSSRRCYKPPSPPPPPPPPSAAATVAAVRARAEQPKTPKPWAAMDHRHGSYNGQRRHVSSQVTFLRSSIHTAPAAPTPPASPAAVSY
THLDVYKRQVEDTAAGGRHFNGLFVQCTTVHAKALGGLV
>p.citric.LGMF06_1253
LPSGGERTAHTASGRRPLNHAVGLTIITIAVASEDDRTLFLQDTTQPRHALSHLTLTRHLQETTDDGVEEETRKRRGGGGRGGAPHDRKGRRGRRKGRGR
KKKDAKKPGIAKKFMASVGRRLVQLDPTEANRRERLSPREEWVTADRILGNEDWREREREVEDCRRRRRGAQWVREEVDDARDQATVAEDREVSQCLRES
RNESRETVPARPETPQEQEWTDRDASDPQALALRLEEAARQQFPKADIEVSHPAEACESTAWEGCEVDDEDYYNVPLDDPHPGQGQDRDYGQQPAISRHM
SQVSGDIKSFFSRRTSQLAQHLRGDGSGSTETREHSKTRPERPRRYSGAVPQADECADEVETPSHKRCWTMSRRRHHQQPPPLRRIASVPERLHVEAHLG
TWEIEGEREIQEAGKQCLNRLDSELIAEAKATGLPHSIFDTLSQSANKPKPPFEPRGMRTMEDLCRSNSPDVQVLGRDWLPDWMQRERRSSAEDSQRCGE
EQSLGRKYEALRKSHSKKRYRVHVCLRRQGFQSRLAKTRAKHLPATVGGSGPVSAMQAALLNEEARRKRTGPGPQGPPLPLAHRPPHPGTRPPSRAGPPP
PQHERFSSEPILCAHPQQHGWGPQQQPHPGHGDPPRSSSRPPRAWPAHPGPRFPSQGPPTRRPQDSGPPPGPPPGPVHGPPRPGPACWRPEFVEPENRYP
RPRGPPEPSHEGPFNGSRGGVPQQYSEPEPQPEPQPEPEQRFQGGGLQPVIESDPDPEPQPEHESEPEPEPGHEPEHAPEAEPEPEPQRSPSPPPSGSSS
GSNTANEAARPESPNASARALLIRSRSLVVRAISAMGSSRRLLSREEQPKVCDGRATSLPPPSQHRAPSPDVAYLVEELQLPQTRAIPSWRPPQPMQSEP
RPSSPDPPPDTDTQDRGRSHSRSPSPSPERRGAHRSYRERSPSPEPVSYTHLDVYKRQLVHSLKGPRPLNKMSSRPDGQPRRERSASCSSPAHHSHPPVE
QNGRPPAPRLIPTGSRQPDRGYSDRVQQHNGCRENGHWEHHHSRSVPHLQQVTSSAAAGHGEPTRITPAELLQRSRQELRQWSRDNGQPHAGMIPNAAPG
LSGPERRDNRVTSANTNGVAEFDGRNGHPHHPQHAGGSKNHHAPQPGRSTPVPIQHLVPRYGLRQSSESHVHPAMRSIPPSLEPVYGAFEETMAAAQPRP
EHHVHP
>p.citric.LGMF06_1260
MMKRFQEEDGSGGGGPMCMRPLNQANGIKLSDSRRDRRVVTKATDAKEHDVPSNIIRERTVKKSNKSSEAAPHSSTETSRAQKQDKTAKKAGKTR
>p.citric.LGMF06_1275
GSANDGDDDYERVVASSKVWSGLRGRRARRKWGVVGVAGRRAEGGRDTVKGIVGPRLPDLRGADVNVVSTGTAGGPLLAPLTPRRRPAETLSRPCRTASD
FRAYDVQLVRFRWHYVVITAIRLDAFEIDCVVTVGLQPDCDIWSDHHSDNGRSRHHVQSSLAQRFPVGFRNSKVCSFNRQSDYADAFSXXPGLPSVHKAT
RTCARTCLPSSVAVLRS
>p.citric.LGMF06_1277
MQFMQQPGVCVDKAAVGTFLLVMSVGAVIARIEGGHAGHGDSALLQLRCAFLVFQNVPKLLDSQPCGVELREEHAT
>p.citric.LGMF06_1278
MSMIKSRDGRRSKIRVKRGLNGCLLRSANPAWLYPQKSRPSSLRSQFRHRRGASVPVTFSQRAQQRRPTLLSTNAFVLWPYSSSALPVFGGQFVTRAAAS
QQRIEAPTLPSLPSIRSEAVSGAVDDLKTGWAWQKRTMAPERLSSRGGRACAGLLIQHEEKRHAGLEAGTADSRLGAVEKRSGGDARPERQSRRHQTREQ
TRADPVVVVVWQRGGDRAADRANEASEEPDEESDEEPREPSSKKLIRRARVLLRKLADLSRSGRRRQVRLQRDAVAPARQVARKPSVSREAEVSAPDQLT
HDRGETRHDTSDSEDQGNSDTRRDTSDSDDQSASDSDGDSDGDDDDDDDGDNATTIDHPYPNLTKHLEKSRWALDKAAFLERFDITAYKSRDFLRRLKSW
VNGGAYSLDEACRAMEKTRKHRRKGSKQHRWTPMVVTATLEKLHAKGLETNVRILKDRRQRPEKRKPKKADVPDDSNGNAARECTPPVIDTARGANASLS
HPSAYMVDATLTSEQAQSPRPNPRSTSTDRSNETPSAENQRTTTNDGSVKTGGRKRKAPVDAETPPSKRTRAGLRSTAGPTPSQSRRTRSKTTPQRLPNM
GIPRPKNRTSSIEHARADLPVSEELGDASMDFDTTDYTFGGEHSPEANGGQGASEVTNARIESLLGTDDPVKDEADKPQGTELPAAITTESRDPGASLCS
SQWVSASDMEDALTLFAPMHCRFLDSTVVDIDGTKSLPRPRLTINEHHKEAVLPILRNNHHWALAILDLQAMTGKVLDSFSTSTVVPPKVKSALVELGRG
LFADQDWNICTAPTAQQPNTNDCGIYAIAAAIYHWYGNGSVLRHLDSALWRATMCSAVRTFRSPPLGEPEMQGALDFEQWLDEEVKTLLASNVEIEQYED
AALAALDKKLSSWMTDVIKEFDAICQRGGGKTLREMLSRSRDAIVQPLQKLEEELRDTEDLRKAFVEVRRTAQKQATTMLSIQNKARLENHGLTEIETCD
HEIARLKKQMEGTKASVSAINAAIITSNDFLRRLKDGVEERREVGNKLKVLNVKVQEELVRRKNQLWNQWDDRVERGLVEG
>p.citric.LGMF06_1303
SDSSPAPTALTVWHTANPSACTSFSPSVRVQGANRCAVRSERQWKQRDEEKAPTTPPPQRCPRTLAKIRNLAPIGKRVDWGREGICPLHKCGVGLMRMNI
EGNIGDGQEKEGGEGAKKEGEQANRIYVGGGGLRFFGLGPGSPAPTGRRKSSNQNYAENNRASGRRRRSLRQGRGGPLRNEGERRRDEAKFFLRGQSSHG
SVPWTSHVMVALETADPWNIGPRRPASQPSGLSSDVSKLATLALHRQTSGRGLDRQRLMQGSGGTSSSAEPLRLQLPIIH
>p.citric.LGMF06_1318
MQLRTSRASPRKVMSAEPLALGRPRNRVALKVPREDLARSVISPARGGTKKTPEVLAGGGERERRSRGQVVVDLAHEFGGEGAQGEFVAGVVEFEAPESS
>p.citric.LGMF06_1320
PTEATCATLSGVVPRCPESGEYRPTILGTAIDGATVAIVDDDGVEIDTLDEEGELLIFGIGLARGYWRDERRTSEKFIIHHGKRAYKTGDVVRWSVREDG
AKVVEFCGRRDRTVKIRGFLVNLELDVDAAILAVDKSLKVVHSVMIGKKLCTAVSPPIVDPKAFRSMLMAKAPAYLVPDYIVGLDSLPTTPNGKLDPRKL
VEILKTVVPSGDDGVEKIVDKPTDLKSVIVGGMARILDVPTCTIDVDQPFVSQGLHSLAAVMLSSHCRRLGFAIRVEDILTAPSINSLLQVSSCTPDISK
RPSSRRAVTESPLTTLQKLLVFESVRQKKANVVQHMATYHTADIPRLHAAWQTVVAVEPIFRTQLDIETQTQRVGSEAPFQWSEHTVRSQYEIEQKTDEA
AVAAGLGACFTVLHLPADESILIFSIHHALVDGFSASLILNKVSAALDGRKFEQSSPFPVAVESLQALSTRMAIEADIFWRQQDRAFPDAAGEMLLSKPS
HGKAIHAEHSLQTGLDVAALTKCARTLRTTPAAFHYAAWALVLSSYSNSNSVLFGAIVSARSLGFDGADSIVGPLISTQPLRIAIDRDGTAASFVRDMYR
TDVYKRQITLGSPANPL
>p.citric.LGMF06_1321
MTGTNAKEYLAAIDWNNAMKPDQCKSMIYSDSLKTSHLPCWICMAAPFAANRPMEMPGATALNGVAQSPAXY
>p.citric.LGMF06_1322
MNICDAGDGMLVLAPFWSGFHFQFDVVPKVSIIPVTSPDDKIFNEKVVDDLEASFAKADKKVRGVVLCNPHNPLGQCYTKKALEAIAMFCEKHDLHFISD
EIYALSVYDSADLVDPVPFISVLSLNLAQIKVNPARAHVIWSVSKDFGCSGFRLVRFPCQLSRVSICLCLEKGALVSQGNPAMTCGVAMAANTQVSGLTA
VAITALLSDPAVTDSFIALNKTRLAVAYETIAKFFRTRRIQYVPANAGIFVWAKLSDKVETWEQEADLSKVLAEKHVAVSSGKGYAAAAPGWYRLSFAME
PEDLREGLERLAVGIEAFEKSHG
>p.citric.LGMF06_1328
MLISAGFQAMPDHPKLILEFMSVWPTQNENDMGSTKTCKQSQALGPIVSTANVEGNPTSFSSIMPGTTPLLLSPVSTPRMMGECITAKSSILSLGTQEIR
LWKRHKLLRSGDFEAHWSLALAQWEW
>p.citric.LGMF06_1331
PLASPVHTATPGPPGLLGSRRSSNRRDDDIKDDPEERDEGDPDCARDDVKHGAMVNGDDAKPDGASSSPDATPAATDSPERDDQGSGDKQV
>p.citric.LGMF06_1335
MNRPDAPGPQSNGLYTHPNTHVRVDSGEPAASSWLNGQGALVFGGATGAGAAVVKALAEAGAYVTIADSAANEGQRLMLECVGRNLR
>p.citric.LGMF06_1336
MSSDQPLQNVDIAMFTDTVHKVDPPLHRRLQCQHVAQWATVQIARSVFLQTVAEHHWRRSMRYLSVCDTNICGTNAGEDNVSHRPALFQGTADCVTDKTP
PWPSRSVDNASRELFVIFSLLTKEATDDYSVRGSRRGHHWRRSVAARCRGRKGIGNPCGNEEHQKENLENVKRLHEKLDKLREDLCEYERKEAAEKATKE
KSTTGQPSSFGEVEAAEEVKSEDEEEEEDKGXSTPWGL
>p.citric.LGMF06_1340
MFEFTESPCGVRLALDLEYDEAMFDGIVVDEIAKLVVAALELVVDEKETTVGEARKRLGELWGLTGGREKVGDSGAVVDMEMEEALPVVVAVEA
>p.citric.LGMF06_1341
MRLSLVSTALFGSTLVFAGGPGWGGWDGHTPGKSWPLPTKSDSEPPWVTFVTTTICPITSWKGSTTWTSLTTSTITVTSCKGGCSKTPTYVPPPTTTPTK
PTYVPPPTTSPSQNTTYVPPPKSHTSPSKSYSPPPKSHTPPPKSHTPPPESSSPPPKSHTVPPYPSNKTSTYTELTTTYTTICPITSSTVTTTTETKTST
VPCKKCSGGSTTTETITTYTTTCPVTTSTTSTISTIITYPHPPGKTTKVPPPETHVPPPGTTVVPPPYTHVPPPETHVPPPETTVVPPPYTHVPPPETHI
PPPETTVVPPPYTHVPPPDTTEVPPPETHVPPPETIIVPPPLTPVPPPETTKVPPPEETTHVPPPPETTKVPEPSYPAPPPHETIPIVPKPSHPAPPESP
KPPPVSETEGNHSGQFSMPSTPTAPPTYPPPTTPSVPNTPPPVSESEGNRSGQISVTLTPTAPASSTLSSVVGTPSSSVPPSETPSSPVTTAPPAFTGAA
SSHGKPAAAALVGIGCLFVLL
>p.citric.LGMF06_1343
MPPFQCPYLLSPSXLQSLALTLSDKASGLIEANEKTLEQRTQGMANAFERQGGQGGRGGRAGQRGGRGRGRGGLGGGTRGGQFTGGALGRAIQA
>p.citric.LGMF06_1362
MKLLYVLFALLPTALAVPAPQDAVNFCTCPPPTCPQEEPAGCQCRNKAILDCSDRKKAAGLPCPVPALAACPKEPNSENPAPPPPPPRKEKPPPAVKPNP
NFKCPCEESVCIQSYPESCECANRNARDCYDNCGGPEPVYDNRCGFGDDTSPPSTDPEPKPEPQPEPNPGPDPFNTPGPVIPSDPLPPVENPPDDCTDIT
DHDERQQCKDDAKK
>p.citric.LGMF06_1364
MALVTRRSAAPTQNPTLRHGIAHPVEWATGVGCSRVSTFEIRDALGSEPEFGPAQDKPLLVPRTPVANAEAEAEADANADAYDPNCPEKRDADPDAAWSH
PSCRVGHWKRMLKRYAGADPSLDDQMESVHGGTGDIIDHQLLARTPPSNAHHPARKSRGRRSMQSAQGQQTGGAFRFIGCLRLAGTGGLQPMGGVAGSSS
VVGPFSLYCLGKVECTCGTIGPVCKNCCLIRNGLCVLRNTSHCFHLPTENPSPANQDQDAGKPRNNKARKSGPPSRWDENSN
>p.citric.LGMF06_1377
MPVMLSAVPERPAAAFSGHGPPSASAESADTELRPIITKMAGVGWSGGPCVKTERMKYDVKEEALRNQVRGCCKELPSGWCRCAGRPNTVLMRTTPRPLL
SSSARPCGKMDDASSSCPLMTLDAMLRRKSTARIARSLKATMSCPRPTHIINNPPIWQGSMFFLDPQINLPSIRHLSSLTLSRPLAVPHQLVRVFDDFSM
LSFLSFHLFSIPLAKAQDSSVTYDHDGNFTYPNKFGMTYAAGSSITITWETLYNRSNLFFSQYDDDANSVPIRDAQPMGSARGYDASPPEYWDSGPWVRP
ASSVHEPAELAVSTPKFEMESHRRIAELDVTARRF
>p.citric.LGMF06_1380
MSNHGMEKGNDFAAVDREAKDVFQSSTLQLQLQYSLPGATTIHLYHKLYIQVPHRPAQRHLCTVTIKSRRRNAADKPGPGPGQSMNLAQRRDRHWHPIQT
RPLARRLFARASTCSGGK
>p.citric.LGMF06_1392
MVNPANESRAHDGTGEGDERLRAHEETPLLGRTSQRENGSLEDDDFPVRATGLPLIDEDEQAERAKEPPVTWRSLPRKDQLLILTLARLSEPLTQTSLQA
RVVGDAEERWRQVGAQRLHAIVPFETFVVGQGELVDAASDGPGEG
>p.citric.LGMF06_1393
MYLRLELQSASEKTFAGLFVHGLDPSTRHIVSEFHIQAQLIQQRETTDDPQGGHEDVCCDEPQEDERVDGCQNKIPERREDDGGYLCNSLKKTKCMADGR
KGELLQLSAALPSRGSRKVEPELEMETFGQSIPRKVHDDPEYKKTC
>p.citric.LGMF06_1398
MDTDSTPHMSTASSIGSGTRATIARTTDSKVAASPGGPASRPPVAIHCSRGLVQRHGRLNTTSAAGPVDSKTPVTAAGTTDRYRRPRSPSLSPFPNRLHA
VSVPTLPRVLTESLSCPACPLSVFNHVL
>p.citric.LGMF06_1399
MDLDFKDVSFNEVVSICDDATEYHYHNGSSKEGEALDRGQHEDEGQSADEGQPTDRGQLADEDHPADGGAVAKAQKKKNTSTAPIQPKTQDERDEEEHEE
SDVEEKSHSNFDSDEAEEG
>p.citric.LGMF06_1400
MPAPQCVPKGTTILGTDAACRERSTTATYEARDQLLTTTATSREQPPATIVASTEPSSTTAAKRTEYRFPSALHLALYVEVSGTWTLCLHVPSESVPMEQ
SFANPTAPGELSSTSASFHGVALPRRACKTAAQDSCASDRDRAILTRPSVPTSLLVVCQVVEPLRHDRVEDVVFLLNDCCELCFELVEAYLPAIPAPPIH
SEKSGIDLPWTRKRRWIRGRIQSWSLGTGHVALLPTTTNSRKRSQYLPASAALEDALFFLTSQPGPEIRSALVVQAQLELLADVSELLVIGLETELQQKV
KNFKALEAKSTELQERKAKALEDSSHLELEIKKWRKVKKAVSVVAAAKRDHLWNTRYPELRDKMDEAGDAMTMLNMAKAVKAAAVDPKKARGG
>p.citric.LGMF06_1402
MVREWDPTQRPGPWDYLLFSELINLCRYFTKLRVNKYIPLDEPIPESPDRFLFHDKQDVALKEKSDKWFKAVGLWISPQTSMSQVTTADDCSQVSDTGEV
DHEDEGSQVGSAVDAGYTGEGSQAGSAGQLDDHADECSQPDSEWITASTISSPESSTFNFPTTTTTRAPSTPTPPDLTITAEHWRAIAVHAARLRAVYAR
NLPTGLSALPLPVWTAADMLRAALVGVFRTFTRIARYLHAVFDAADWSGAVFAVLVRRACAEVHNTSRPIDRARVLAQSTLGRVLVLCCPWRKEEAKRGW
VAVVVGWIAALGEHQERFERDDVDGETAVEDKAEDDDDGLEREVAVDDSDYFSCQGDL
>p.citric.LGMF06_1413
MSGKVEQLKDEGTRRQVVTAGAIAGLLSRFVVAPLDVIKIRLQLQIHSLSDPLSIASAQGGPTYKGTLNTFKHIVREEGISGLWKGNVPAEAMYLCYGGV
QFLSYRTASSFLASVPPPYTPPDAAVSFMAGATAGTFATTATYPLDLLRTRFAAQGSERVY
>p.citric.LGMF06_1418
MTAANPDDKPGRGRGGEDCGGGRGGAARAERCSDAAVTAGQTEMMAVVADAKRASEWSSGQPDSGATVPEGQEPLVKTPHQTPPPPPPPPPSPRLRHDGT
AAAADAAAAATVREATVVVEEKVVVSAPKEDEEAMDRE
>p.citric.LGMF06_1420
PFGPAPGVANGALSLAALTGQDAQQQQQQFTNMTQAQRDGTAAGPESDRMQK
>p.citric.LGMF06_1435
NGSCQRPQQALGQSGGDSEPGP
>p.citric.LGMF06_1442
MTGEGLKSLVFCKRTPKAGRSDEIAANDAETTDPGNVATVENPFSRICQFSAYFSIVGRQWPKRWIDVNGEEAGVLVVVVGAKRTSSPRSTERVPFWA
>p.citric.LGMF06_1445
MVSVKKKPPHGTAAGWKKRSFSAQHEPGIPQLRLESFHSALQLRRHRWYHFLCHPLRRGQGHRQQQIEQDGESGNTLLTWNDNASRPEMPCRQD
>p.citric.LGMF06_1451
MDWQSAYLRYSESSALPWAQTCKQPYRLNQTPKEAIRLTAYQASRAFTADCLSNFQMLVASLQCTKAPKDEAAAAQELGRSRPHPQEPAQGEQLNEKVSG
VFASLPIRALAVFGLAVRLRLRLLAGRRKEEAAGELGQPSAALVGKCKEHQGKAGEGSGQVQTHDRKHPTI
>p.citric.LGMF06_1452
MPADFKVPTQHGLVGFWCISVGPLGLDILGDLSVEIDVEDLYFPEKPDEVRAKLNDGRLQAQFEKLREAERTKKTTIALLVKASPIPGNIFLNRGHTVQK
PRCPDSGAVMVGWLTAVLDFVPAMIRPIFPKPCCPSSRMVIWGEGVFQSEGQILASKALSREMDLGDEMHDAINGEEVRQKLNDGRLQAKFCELKERKWN
YRICVLAAAAMEVGAELSDEFRAYAKKILREQKGNLGKEALENILEALIIYNNGIALRVGGLDQAHTAWMRR
>p.citric.LGMF06_1454
MPKAVKAKKNSAGGNGPYAANAAAKTKASNSIFKMNTDLGQHILKNPGVAQAIVDKADLKQSDVGALVLPRAFSEAC
>p.citric.LGMF06_1461
MAGTMSILESDRAIIQAEEVTTLTRLAFFFIQLTYASGIFGMNIKELADADMSTWIITSACLLLACYSILRPIALIYTLFAGLYDATLPIWIIPLIIYIL
RAGLKTSSMKVDDTLRHCESTFSAFIGTMSINESTRAIREAKEVTKSTQLATFFIPLTFVAGIFGTSQLEVMGLSCHFNLTPNDQLLRRLPPGSHVSR
>p.citric.LGMF06_1464
MCKVASGVGNVKRVILFSRHGQYHDAERIKGCSDAITQTKNNLKKMPAEPCYGTMKPQTIPTQQANLVYRNTYASLSPLPLPAIYVTAKQANFAQFQHQM
PQHDDKTRSPSLDGTGECKSTTSMKAVQRESRKIGHGAIKPGIDAVAEQSRAEQRDKKQVRHKRRVFYHTKKQSKNHVTTTVRCAKPKACRVHPSSTFQL
L
>p.citric.LGMF06_1473
MANSAIGEREIGDTTHPKSSAMLTMKRIVPKSRQDRPVAHSEFVTIGGWKDGPGQPFNT
>p.citric.LGMF06_1474
MRWSVASGLDGVVTDEVEKFVAVRERWNGELLLSEGRQQQQQQEEEEGEEEEERDGGGGAVGAKKSKDVPPNEIWNWEGWGWAQLVDLAQLQVVLLLLTP
ALWWWQRPWSALDQLGRVKAQERQRRSE
>p.citric.LGMF06_1485
MSRRRTPDEEMPGLSVAQQFACVSRSKLLDIGKLELDPHVVHAVLNNSKSTQTTAPSYNLGLGRPSSIDFPVEGPAEGRTGRGRGQDKHVV
>p.citric.LGMF06_1486
MVDTYKKGKDVSVMVWAAFSGALSHSDLVVMERDPEAKKNGYSANSYIQVLNKMIPTLWEPGMEFMQDNAPIHKAKKVK
>p.citric.LGMF06_1487
MAPRNPLRPIFGNKQPKKELSSTQRALIISAHFSGKKPATIARELRVPDSTIQYTLKNATPNYTGISKARAGQPKATTSHNERIIIRKARLHPQDTYL
>p.citric.LGMF06_1499
MTPPPINGQGAGQFGGQGQAGNQGNGQGNGQQSGQNGQGNGQDNAQGAVNGQRGGANTPAAVAAKPDLGSATNPTIVYGKGFDGREEFSYQPADMGQFTH
SSAQDIKTVTEFICDRLNDKYQAPNDTVDQYRRASTAAQKRGGKAAATSYNAAMGFADPARS
>p.citric.LGMF06_1511
MWTTSPSDGDRRGGCATRQREPGHPIGAWLCGLFARGTGLGASAALLFSEAVSERMDEAEEGWYDLQLSHALVIFLRFSGGGWTGLAEGEGEGEGEGEGD
EGAGGSTAAMASEGQDERG
>p.citric.LGMF06_1517
MSAPCLRPYRDMNAPGAPISYDWFAATSTIVAKPRMAARRFGGHNDVERHGQETRQPSRRETRQQDQDGRRHEDLHAEMGCRRSGNACSVVIRWAGNANV
NDFPAKMSLVAWCVGGSKISKWTPSQSAARPTWELDTVLAQTHAKKLTTKGLRKMVGLHEEAAAAAAAAAAAAFESGERN
>p.citric.LGMF06_1519
LIPCNASALETLIPPELDLACRTALSFLLAPSSRPPVPRRVALVPASKTNFLLHLLQPHVPFYENAPQPATGCRILEGGLTAALRVDCNIAAMVAVILGS
VGSARLHTLKHLDSGQFFLVAPKVQNPDLDPDPHAFHGTRYYLCILPAKFTSTAMTSQPSPPRPVVVVVPSSSTPNLARHVHH
>p.citric.LGMF06_1520
MRLPMNPSSGTNFEAEELGACVVAFHCCTLDIESQAPRDGGSIPIYPPYQIATPQRTTDIMVHQQRLKDAAIAMYATLQASGI
>p.citric.LGMF06_1522
MQRLLSLFDFSRSPKFQIVSDLHLEVGQQYSSFDIPASAPHLILAGDYDAYLGFLRRQTEQFETVFLVLGNHEFYGITFGESIELAQQLKQEPRLQLIS
>p.citric.LGMF06_1523
MIHFGSTGPSRCRIPHAANSVHFASFAHASSVEIPAAAIEDSISNLRRLCFRACSMDRPCFCAPSTGQAGSDAHVSLPVFYPLLFSNGGQIISEVDLVYR
MIDSRSVLIFSSLLLSPNCVSIAANHQSLSSPSLENSTRXLTQACVADQPRSPR
>p.citric.LGMF06_1536
MGGGNAVVQDCACVLATPSMQIRHSLALDPPNPPMIDMLGWPFSRDSACDCPPSSIRFIRTVRRLIKPRFLFPEPTNTTAGNFSAQYTRLRSRFHGVCSS
FVLDSFLSQIPYRKADRSVVGKENKEEEEEEEEEEEEN
>p.citric.LGMF06_1539
MGDWTTTTTTTLDPRPARAAQGTPAAPTPRRSPAQLCSSPAAPPPPTHVPATYNSQPRVRKSSKAANKPCLVQSSRLPVQSSRLPETELEASPLPSQGEL
RDRDD
>p.citric.LGMF06_1551
MPNDEKIASPIPQNGLDDGAVSMIEPRFRYAHHDPSFHEERGSLGSQTLLPHPHRVFPLSHSEDIFSDPIARFYRDADGPWSSVEANIIQSASLPSTIGP
TGDAGEPESRFQALSDVSAVSETSAWAQPAVFALSKGSNHGAEVAKNAASFQGGKRTAACRECDGTGEGEDENAKMPTITTPAAARRPSKLFHCRTCHRN
FKCASDLNYLLKSVVSSAQKRPPQTLQALHMQRAGLRAGQNPRLHHRQRLEPTQEERTSGGNDDDGGCQHHLLLLLHHHHHHHYNLLFFLHHLLFNTNGD
KRVNNDGADGDGYADKDWRGHADANENKKHNAYDAVFPLRRARLRAQRQDMAAQRQLHAARAARAWGGGVRGDCEKVCLTPFSLSVLAWFRRGLIWPGFA
GFELTAAMASRSLFYPNGAPPVDEVSPARGASLIGSSMKRKSGGKGKRSKI
>p.citric.LGMF06_1556
AFAELLSIDNELKVASEDDDEAERAAAGYQTPDEDDDESQGGSQPPSGRGRKRKGSVSMSATPKKRKSGGGQRGRPRKNAAGRRGSTVSRDDDADAWG
>p.citric.LGMF06_1562
MKVFTAIAGAITIVGAYAAAAPDAQAFCLQPGQPCDKVKRAADAAAVALAAPNAEADPKWKGPTKGWVGRIWRFCQKPGQPCRMAKRHADAIADAVSDAY
AAAGAEASELALGHLEKRDAEPVSDFVQVVRVKRAAEAIAEALAAPEADAEAGYGFKWRFCVKPGQPCRKAKRAAEALADVVDAANEELDF
>p.citric.LGMF06_1564
MSCPFRVLQELYTALALFLCKHCSIERSTSPPEPSYSSPVVNASDENWSNLLAKDSFIRPINQQPLHLTGRASGQAEWRSRRSKFNLPAESRKSGSTIHI
MFVSIETELQPFTSKPVPGGHEQCPGAIKVPALKKGTEERPLACIFHLIRLYYLVQTVQQNAGRLIRIRPAIDNHVAA
>p.citric.LGMF06_1568
VHEALKAVVPEQHQGDISKLEHALNELQICLPTTAHLAGLIFIYPLLSGNNSNDNSNGRRMVSTRPVQNAGTSTTTQHRHPSYNREKLHPQIRLMHEADR
QSSSKAHARKSSSKENQAIDRPTTEKPLLHA
>p.citric.LGMF06_1578
MLVAEQDHHPFSVTSLAINDAIWSVRRGYSSRLCFLVGSENRHRQTISNDLTKRHLHIEKENEPDAQRYNETKPTIVQKALECLNPHTTSAHAAEEEEKV
YAVRQPQNYILTDADTSGGDASGIPCAQRALAMQHHARETSSHIQR
>p.citric.LGMF06_1584
MISLIKDFLKLLVRRGRNKPGTSLQNGLTRSGRLRSPTPILEEPDSGIDETCDRPTPIRQKIGHITAGIPIRGGKDIDHDADKEDNEDIINFSDESNKNI
HSDEATRPTADESSKLNGDHKDDHERGKKKPLSSSKLAALSADMHDHAASLMEAWTEMVALGFEQEDQDQCWLAHRSVDDLAKKVEKRAKRCSDKERGVE
RDAAGGAKTDGGEK
>p.citric.LGMF06_1585
MQLCSGTTRAGLPCRNSGTYDGRCRHHREGPIASSSRDRVDRKSVTEPGTPKIRAGNLQAEMLRKMTAEKPTRNTGSNASSPGNPADAFQTPPPTPSIGN
LPDAPPPSPPPHSPPSESDSDSDTLFVPMNRRRRGNMKCTAPQSHKSEADCFIKKQPAEDPRIKMGTAINELETLFARCILSKNTGEDDLHVALLDIQRR
ATVRSMWEFGEALALAMGKEKRVRG
>p.citric.LGMF06_1586
ATTGAPATTARLRPTATRTITPILTAHTTTPTPTAAPTTMMARVAPPTTLPLANRRLLSASPK
>p.citric.LGMF06_1587
MSSTNDTKRPAAHEMHTLLRNADDITRSAASITTECRRFMAHLQKVLAGPDAQVFRQEMGEALARLLGAFDGYAAAVAKHSVAFAVAVDDAAGWVDVVKA
SSAAAAASAFGNGNGGGGGGGGSSSNDEGAPCSRGQHEEDALIRPKSSSSYASGRTTIKTTRPLRITSVDSSNTHASFSSFSTDSPSHAPVPPTHTTPPF
RSISAFHLTSPLAQSRTVSPDPQPQRQLPVFSADDRVPRSQEAFTQVGISENQRKPSPTRSPSPLKAAFTFRAPELSNPATYPPHLAATTALSRSSSAIA
RTPSPAGATYCVSSSSSRTCSPFSTTSSATSPLSSPSPSPSTTSTSTITPTSSLRTAAYAYTVVARGVNVHGNRWERRDYGPDSPHRNTFHYANADGSTF
SSQPDGSERFESKTGRVFLRAREEAGEMGRGRGGGWRRFTGPAVGGRGGVLADKGFERTLVDEIPKSGTLTLSFQQAYLPLHFSIDTYNANVMRFLIDST
SATSTEPTNDGKNVDPTSHDISGLMDVEQSSADDEHHNAAQPSNTTAPSSTTYSDSTESTDLVLPAGSVQATEDLPNPETHDFAANPEQTAQQFTSRDNV
LDYAGSLRGYEYPVPGPAGPWYHTMSPGLLRPDQRRSNGSGSSATNTNTNTVTFGPFYSGSWIFRADGRWFWACLTEIHTCEVYGRYKVAHRLKKEGEEG
VEWHQRAYEDYPGALAFAYFFDDGSEAHDNPDGSQYRVDSLGNAEYRGSDGAEWRVVPKESSTDE
>p.citric.LGMF06_1601
MVWTVDMKHGCYDDTYHHHQVNAKRKADKWNGKDQKISAARGSWPNLQTTSARPRIKSGSPFPHKPLRERGSTGSRTPDHQQDAFVFEATWLAISLIPRR
HSIQTASDWSGCSDGKYQQRAFYTSHTPSPADEDRQSKGESVPAKHEAEAKNKDEN
>p.citric.LGMF06_1603
MTSPTIRIPPKAKGKSKERPRCVFGGKSEPRPTWAAMPEFPVVVNPPMKQSGAEDGRPSDQTCLRPGQVVLPESHTEKTLANLATSLTSNGNDEVKNPTR
ICSSTSVDPVDHAVLPRVVQCASRPAASRYEKWTKSHRQVARVSPGFCKYAGLTPLVLGPFPIATPHEATSRASIFRKWSDNLVGFKEHT
>p.citric.LGMF06_1605
MSSTFDTAEMAAALDSVDNVDHVVDTPASEARAEERPLNVLSVEELRARGFAPRLDYDYASYNATTREEREGLASEGRQEPAWLSSAARYEXDRDRKCRL
Q
>p.citric.LGMF06_1606
MLLFGVALEHLYCSDKLPPLRHSQRVAGPNHLTIQHVRKTLFGTSAVLSDMSQKTTSQDSAVDLGGKKGDDEDSAVIGAWLRGWCCTFYALPVVKLLIKQ
IGREETSDEQLNVLQLLGRRQ
>p.citric.LGMF06_1610
MTNVRYREEEWSNEASEDKKELGSVDSTAKAKRQPKSGDRLPAPNAWKRCQSAIKRTAINEKREIEMTRRRKKIEGRPDARKDTKLALANGEETRRDNYV
PGLA
>p.citric.LGMF06_1612
MLLRSNHAHQQRSAAQRSAEPSQRHTFPAGAPLEDGGRLNASGCLGLYFTVGSEISLRLHSRWLDWGKNESLFGWEVVERKRSGPSRGEQSLGDVDPPTE
LTTRLPRFLHVCYLADVSTSPTPVPWLQHALSLSWFGIHLEAPEECVIQRPTYLATPSSRHECPQGHRLPFHSSRRSSCIDGPAPTDQDLREKPQAVNDD
ANPAHRAAPAPEPSLQPHSESTGRCQTIRALRNPACARASQDAAITEKGRRAEAARADPQQKWRQLRPWRTAAAVEGVFEGQGSAAACCRRPWSQSPMLN
SGAASPSMPPLLSQSTCIKPRRLRRSLEPQTLLGCDGATPRPLVALAPGSLPFLPLFFASDSSPVLPDGLIWLRLFEANRPEGFRCTSDREADDAEIEEP
KTSTMEVQQTKRTKVLEEGHAQEAPHLRFGRVLIS
>p.citric.LGMF06_1613
MPQDGPADMAPAFQGFMFVLTAVACAHAAGHLRIRNMQQRQLLTEAHDLVAIYNVRQHEHPNTQQRNQVTMLRLASLLALLDPTNAYRRGTPSLNTAVGR
NFQLLTQRAAEVRRQLDDMAKELNSVERLHANNPRDWRDTADDDCCCFIILAVVAIAVILLVILCAAHKRQQEREAMDPHYALRNTRW
>p.citric.LGMF06_1614
MVSLLLLLLGSPVGEAPSEFQKMSIDVDASKTAAEKRRSTCAQESSAESSEFQKMLRLNKASTLTQARQLQESKGECADTSLRFWIHECQRTEGDDSTKV
NFLTGPEEKIHRMDSHNTRHDLMTPPQRRSETQSICTPQAFLGARIDDDEQIPAINWRKYPQVLDELRRWMAANDAAREEGIMEEDCEELFKLFNIDRRS
SVYSAPVRKVLRRRLLRKAKDLMATASPHKAAVVSSETKADSRDSGQRVRAWARDVHSHHDDDDDDDDDRRQTDQLSPVAGPSGTQQRMRSPRSATQTGH
QQPPDQTPRGRLSKLAPWSWVTPKTRPMEPHDRAAPKETAAAPTVQPARSDSSSSSSSSSQGEWEEDAKDEGYDDGPDTAPSATESIRQCKLDYAFAQSS
ETKHHARLVGLYDRFQRFSPKTEKEASAIATAVQNEAEVLHGKILKWHKRRLEAFHRLNVAQQKGTRHMEGKGKKRSGI
>p.citric.LGMF06_1615
MEIRISQAVEQPDDILSPQVKSNRGDMAGCKGTTRAGKPCKNSGPHQGYCHHHRRDDSTKSSTASPSDVGSENKRATNSGRQRHDNDDDLGVSLLRLSHD
DGDDVFGRAGRARQHTKSLAEATRVVAKKPSPSLLPPPLMPNDMFGPPLPSLVSAQADEAVGGGRDLQSFSDNVAAPPLPVPVWATKPRPAAPVAGTESP
SGDSHDKTTTASSTIPPVVSATAATTTDTIIPIGTECLSPDSSADDADVEFIILEASDTITDSILAAYHRLNVTAGGCNRRFAYRLLVLQQKISQLLEEE
SSAPV
>p.citric.LGMF06_1616
MASTTTTTPTKVGRKRNARHQSPTTTATTTTTMTMTDLDASTPCPPDQTPPHSTVTGRLARQLQALHGVLHDLDPDANQALLSQLLGDDDGSSSSEDEWP
SASASTSSTPTSLPTSTPASTPASSAPTAAFSSETLEKIGHDLLSDLCRFDCVNWQLYLSIKGMTDLLGDLFPLAPHGAEEPMHQQQPDCNLAASGLPDD
MNGLATEPAATGSDGPFMMPPELDNNNDAAAVFDVDMAWLMDATDMTDATTVANSCWWSTGLDYSFNNDDGMEWFAEFQNDFLQVTSAASNATVPTNNDD
FGNM
>p.citric.LGMF06_1617
MGTPHEQEEQQQHQRLSLLPPQRASSWPMLLPAYQEPSMAPVTRSQTAARRAWSEPRPRASVAVSQVWRPLDRDAIGFDEEEEEEEAEEEREEQEEDSGA
SGRDTDKFSRVSGTHVSRLRRRNHRVPSSQSAQTESDRLGGSWHPRRPRPGVLVALVAVHLLPHDDHQHRRRRRHKRQVGLRRRLRFLGSARLQSAPQPQ
PAGLQRVGNAAARRGARRCQRVPAAGAPRLSSARTGVARGHVQVQGHYAQVAVFRNVQDVGLEAAQRAGRLQGVIDGRMVIGCLAEGSLVVMTDKPALHH
LLLPVIFIVTWGNAAHGHERERPQIRSARNSWASADDRLEEMEALEKKGFAKIRNGIDGAKNETW
>p.citric.LGMF06_1618
MKRKILDKGNSPRGVDGTVDGPVLGILENVGTEQRRAVESAQREGMEDGTDAALNRANDRDDQVLGGPMQAWWGQSYIHSPSAHDRRASRCEHVSFADAF
RCATGHGQQPARRDPGVSAPTRARPGSSVLSLFIVFVRSSAEPRLLQEKKASLRRQRSELALELKTITDRAKKNRG
>p.citric.LGMF06_1619
METQPRSSSSSATGSRRSSSDSDESYFERIITQGREFNSQPDRTRLGFSGWIAFVVAAFAISAVFFFSSSSSARPGSEPMSEHRLIIRTYATPLGLTSNA
ADSFKTLKHKEKKLRDLRDGDLARSVLHASRNGTLSRTPGIEELVLTLSYTPEILNNSAERVRIGAALGCSVSIEFQQVLSVVQDAASRMPADPERALEQ
LDQALDRVQTASDTMLKNLDSNLLEPQLERAAEDLDELKSLLEDTACMLDRHHKPPKNWVSRIGYATYTYVTGHEAEYEISQREVQELHELAAKIGEMPL
TLRTGKQRLTKYRAKLHEQPLVGGEGWTGVVDLRMMMAKGNDDEALRCIAANYVKLLEGLDRMELKVEC
>p.citric.LGMF06_1620
MAHCRVNFAPTGCGRNDHGILCHFFLFLGAIFRDHPFPDIAWGSRDYVSTEIRRWMSEHPFDGVDTDNMQSLFDLFNIGTGSTSYHPQVIEHLQKGLVRH
MAEKELPMLRKPGVVSANTEVAHDRLPMASGKEETYGDMLENEAQYHQWYLEAKTAFNCLVQRHGMHFADFESDFIRNQLSSLEGHVVQLEKTRYNELEE
QVLASFKAMLFEYRRWQLQITSRKALEAEHNHEHSGESSGETLIL
>p.citric.LGMF06_1621
MPLAPLTRGNGQCCAQNRSMKYVQCLNDRRPGTLTCSTHKNLEGFIRSLLYETGSKFANKVIHKRTQWMAPARFEGDPIGPDWDEQSDSSYSEESEDEEE
EAVFSDQDDDNNSTRVPRVRFTANRDAMSSSQHRRYQRMRNLIRARASSSSNEYTMSGALPASPPPTPDSLRRLRDAIVHSASAPSPRPVSAVFAASPKP
PASPILTSQPLPVSPPPLNIFTQNYYLILNMTDCTACIWDFINTAAPACCNL
>p.citric.LGMF06_1626
SSSGDTAQLELERERLRVLAEMAKIKAFEKELELAGGTHRDWAVGMDEEEEADAIVGATARRETSRANKRMMEEGESVRGRGSGSEGGKRIGKRWVQRAS
SGQWYLG
>p.citric.LGMF06_1653
MALKDISPEEKKALMRGSTLYWLAGGPTFDRRASALPVLPQVENVNEEITGILFRCLNLRAQTIEIPKRFYRLPLMRRKTDGPDFGKAAWVQKGTTLDRD
NSSPSAVAITDERFLGVATMAEDYS
>p.citric.LGMF06_1654
MLSSILLSAAALALGASAQDSSSYDGYEYGNMFYLGPTTGGHVKTLTQGLGWSSEEVDEFIPQAKADMYNPQVRFGPRIFFPAFTGSQYSRFIRTSPLTF
SGLGNLSKYRQFISTFQHKRSPELQDVKAAIG
>p.citric.LGMF06_1656
MLHRRAAPRVSHRVRDATRCDAMRCDALRLSSTIAAVDYRVLDWWTLRPRG
>p.citric.LGMF06_1662
MAWRVARHGSQGLTDELAMAGLRITWLSGGLRRSAALVMDEDGSAEEMIAPLYKSSRRKGVCYYRLGWTG
>p.citric.LGMF06_1666
MSSGCCEVATPSPNDETTTTTTTTTTTTTTTRTTTAAMEKVTHQASDASMPRLSIRNSSARKVTRETLLAAEPLPSILPTPPASFSRRQSASEFCHCALD
>p.citric.LGMF06_1668
GLGLINDKQRDRAGGKKLDHKTEQLLNNLDKLTPKQRKNLATRIHKDFNHAALLDMAFERKVVRDFLRKVQIELTKSVGKPNPKIDALLKKPAFADDTVP
DLGKLPDFDNNKKPDRALAKRAAPSETPLTPEQRQIMANRTAESTHRHSDMNSTDVHPKQGENEGRKYERKETVIKRDAPPRGSPQAGRTPMPVSTPLPT
PLPLPEPAADEPWYIHHVGQDAAANRDKHLTKEQTNILKNEAARQKAREKAEKKTKKQRKKEEKQRKKEEKRRKKEEKRRKKEEKRQKKQDYKDMLAG
>p.citric.LGMF06_1675
AQGWETFAHVSVLRIAWWCAVGQSREDGAKNLPETKFVAAVFSFESMSLKKIPQLQTLDGHMIARWSGTQHSGDALPKTGTLSARRYLYFSA
>p.citric.LGMF06_1682
MCVVDAEKIVAKSVALVAVVEPAAEVDLAIAAGSALGGFLERSDFLVTLAKARSIVNVVGGKPLKLRQIGLPGRLGSSATFEADRNRIHRQWFREKHRAR
FFAASRSQAA
>p.citric.LGMF06_1691
MTVVAKQTSQRTAMMRRPERQDKTAQSQPGPWADVDDDDGLDAWLWREQARRRHTYDGGTIGAAGIALLRPSSLLQFRIIEAEFALGDRRGATRVARWAL
MEVALAGVGESGRPRCG
>p.citric.LGMF06_1692
MEHPTPGRPAPECPKPEDYDEWRNQPRQDCIFEWRPRANKALNLLVAEKEWVRSEIYSARAERDTLADAHEALAREVGKMGAQVQ
>p.citric.LGMF06_1695
MPTTTTPHASSKPCAAAASQGQGSAAVAAEVVEPGERDDPKVRRPTEFERIGSVGGWRVGGLAGWHQVLLGLAGAGVAEVLALAAPASSLSRPLVVVLSV
FSANLLISDSFEAIVEEYAQRSRDVLLCCXXTLSDGLTLSTVQGASVTIKVSGGTITINDAKVVTADVLLKNGVAHVIEKVLLPPAGASGKTGVEKIGVG
KTGGGKRGGRRKKYSFKGGSCGTDHPVLQPSGQAGAGTGPGAGGTGGGMVGGGMNNQTNVTVPGTNFTASGAPTPTNTPVVSTGAAVANWAGMGIDKAMA
AGLAALALGAAI
>p.citric.LGMF06_1698
MSSLTTTKMSGREGKFPPGVFPILELTPELMLHIIGMVAEVDIDDARNSDKRRTGQRTLVSLLMTSKFFRESLAPRIFRTIVLLKR
>p.citric.LGMF06_1701
MEIGEFEPAAEEGRRLFCRAQPLATCRPALAAFTHVDWKRRRRGTRQDERKTRPRHAAMVTKAEREEAAAVKHLHDEESRKYEEEMVELWRPLSAASELT
RRDDEYNSPRRNRQLRHLSRFVFCHQVLGPGPPLQELGLGGILASPPPAHTPKTSSWSKQLIERLHAAYEEKERLSELGRDVDSLSKWAPGLVAANGKQV
KAVEDTAAAEGKNIKVCQNVLALMSATTRADATRRNLEASIGQSHDRSRATKRAAPTVEKTQASGKLFAAGYQAMKDEIDGCIAHNEPARVQAKSDMEEV
SNALSAFRQPK
>p.citric.LGMF06_1707
MIESQVEREEEWEIGLWAEERKGAKVESVPAVVGEIPCAVWPEVSAGQTGAAGMLEGRKVTDVVATCTGTSCPLFAAAAGAGVSGGIGMRWGQREAWASP
PVQKLEASKPNATCRTGWHTRG
>p.citric.LGMF06_1724
MNESPFHDQGRRSAAHKQKMAKEAATVWTSFTGQTNTRARAKLRPSGSHGAALEEETSRGTEGKTLN
>p.citric.LGMF06_1725
MTQVRCLTAVGRWASSKRQQQQQPDIDTMAAAAAAAAAAAAAAVSMQAVTPDRAGGTLKIPDGRYSSRSGTTEPD
>p.citric.LGMF06_1731
VYKRQLKTPPQKAKMQESNKAKLLHLHFTPPKPPKTPSAEPEWREKQESKKAVEAVGLEKRIQVAVEKA
>p.citric.LGMF06_1732
MRQRLSWERVQDPGTREAVTEASPQSMSGAIVRGFGRYGGPEGAAVSRVESSRAGQRPPPQKHAELLRLFEKVLEKGWVEVRSGRPEAHAVRSLGRRARQ
SRSHAKCRAGLNDSMDENRFRLDSKVPAEYAILKQQDAPRHRLVECSLH
>p.citric.LGMF06_1737
MCIRDSRRCPGRGRSGRHRWPQDVVAGSVSGHAGELLLAKRSFGSGKEDEDDRFTPSNGLDGRAVCIWSDANTPGTIPALDEVRAMAPTWAIVSKLADGL
VEGSKRFVV
>p.citric.LGMF06_1738
MDFPTASTDLLHLKLSCPAAWKAECETFTQVTNRPAENQNLPSTHCLAWEVDYDEQCGISASEHTTQNRRRIYGESWETGDTSRRDLPAYPESKPAGDVH
NHNGNTSSFENTGVYSAQDEHIDQEGDSDDEISDDECDSDEEISDDKSESDEALYDDDFEYEPANSYPEWTRTISPSLNPSRHSTPPEVMKWVYWPPIYD
SLERIRYHVGDEPSLRKTVCVKAALEQIEFADYSAFDFPYAAMGRLRPLRCPPLAPYLHRKLNLRTPSSLRQVEECRYP
>p.citric.LGMF06_1739
MSSNNFTGLEKRDPEVDQTLRSNTPYDEPLDSSGEIGDPNESADPVTVNSMETGTIEDEIDEEEWDPSMLEQMLVGDSDSTEIGSDPDPSVLEQVLEEML
DEDSDETELDDDVHPGWTHVLSPPFTSSRHSTPPEVMRWVNFPDIYDSFEYIFDNTHHFMRQSACLNRALRRVDYGVDLSAYKFPYAAQGGMRVMRPLPY
PFRRRPELGATRLSEVETLRYTAANMASISLNVELQRWELEAQPETKEGSTSGGLGESTSNNGGSRVSSQAKQDKGTSEEKDRDDETSSPARSPGVHRKS
LQILDFSSLQYYLEPMHPSSERGLGESRSRGKGRKGYLGTTVED
>p.citric.LGMF06_1740
ASEDELSWSMSTQFPGAMTFHSHGNPVRAGQCFHSPDSWLAGDVPSARLCRCMPPQPRTVSRPFEAGGGGGGVVLGTTAVEFSEDALAQDFGHVEREAQF
LLNSLVFSTFKCSVA
>p.citric.LGMF06_1741
MPTPAASAAAIDAQRLRPAATSLGPPWRAAARPSATHSTRNGRAVTIAGWLAASGTIQTCASMAPSYEIRAVLRAARDAVQDAEGLL
>p.citric.LGMF06_1742
MPAKELVHENVFIEWRDLHTSTKSTLGSLCLASKKETTVKLRAETDESGVEVCLYLEATIRLLCAKGPRRKQIFLGIPLRAVKSMHVEKLSLGDLEEAAV
ARAINEAGLSNSGSVVRTTFHLDNREGLEAFMAMDTIKPFNSTASDLLDGLRSLSIAQEFSVFASWSSYAQVSLEQLNQGLSAFVQRAHDFWCSESSRRA
RSLDWERVQWNALPRPVRARPLSPPPAYPLEVEKAPPSKTRPHVTSIQVPESDSRDCYAEAAVSKNPVYIQVEKSPSLQCGKSPSVRDPGSVIPDSPVAP
FRPAAQTSPPSSPRHRNNRKRPRQSSPPSYEFAPILN
>p.citric.LGMF06_1751
MYILSSPSHPSPRRTVSSTRSPQATPKIPLILRNHSATAPTIGAAPRDGPLAKKTVPAAAAAAAAAAAAAAAAAAAVGVDNDRHIKE
>p.citric.LGMF06_1754
MQCRTAARIKRATTAAVARGTNRATRSLSLAFSVSESRICEWTSRGEGNKLCRREQYETAKARETRKVKNEKELACGMMVVARRAIRAKDYTSASRVVTD
E
>p.citric.LGMF06_1770
MQSRPDEPARGTSQLQAEFGCVWQTPNAAGGVSRPQWASKEMIYPESSCLMNDSSLGAAILVKKCSLTLPTAAKQCSRDAAAVPGYVTSLYTHGDLPDLL
TRSKGTRGFPIIVTKIRPANCHPKGREFSNSLVYFSRCVGASAICTPQFAIVPTAPPMWGDPEDLCLRHRLVIAFHTFSQDRRDSAGHRIHKGM
>p.citric.LGMF06_1772
MIVGIQLQKLFSDPRKRSFHAHLLRGFHLFQAQSEMDHAAFIGSAMLVSQYFHSKSERLSFGHEVRVALQTAAKQRQSHAVKAILDLVDLTSASSHDLVQ
LADREDCMDEVKGLTTNLCEALGKLVQDQDSKSRLQNVVNWLKSKPGSLQSTSHHFRDLNLSELQGYIRLLDASMRGDAPLISNPLKR
>p.citric.LGMF06_1776
DWPAVQFAIPRFGGRYYCPDFGDPSTRLYDEPCRAERDENGTARAEENNRGNESGTRWIPQTAVLRDTGYE
>p.citric.LGMF06_1778
MLGDDHLDLKYRNDEERTRRWLKWRISDAAVRADDIIQLGVETAIGSSGRQGPGCSPFPGQGRHVLIPHHIPPPPPLTSTASFTMADDDKYDVLEKIGQG
SFGIIRKVRRKTDGYVSPLQKRD
>p.citric.LGMF06_1782
VLGQTTEKAYRSGLASQANRNTRLYRHFQSKRSCRRNRSRSRRQVGRGQSTEAQNGAKQRNEQSSDSQGVAPVSYTHLDVYKRQLMYTSNSSSSNLWHIS
KYLTYRAFKSSTAGQKSTKKDHSREHLLLSLLSLSSSILIIGQAKIGQLPLPQRSGHFCVDFHCLRLHVVVGYLQVRKRELDIHDPCAAAVDHQAREGQL
HPRKDSPDLIDREHSDAVLQ
>p.citric.LGMF06_1786
IIAIFLAGQGPSTLCSNAASATALAPSAAPTSSQIVVKSSTLDLSTTPIAATSIQVDTSVPGTTTTLSISMPTSDTTTSATADATTGASEPETSTTTVST
APMTTETSSPNSHGGGDPFNLFNAAPTSAVLSIWLLTIPMVLCAFLAHFSP
>p.citric.LGMF06_1788
TIDSNRGMVENHGKDNDLIVDFVFSLCKREELDDSSHRDHGAMSIQLFSPSERTTAFCS
>p.citric.LGMF06_1793
MLGTASSSPLTYVKRLANHLRLQLPTLQQQEGQLGLQIVRRIHVDTVSHPPPSTSTGQSSDQDDGDEASPP
>p.citric.LGMF06_1796
PVRLNPYGPRAARDHDRALHRGFAATVQPGAQRSPAAAVVAGLRAAGMVEQRHAGPRVQRCSMGSTSTLTAALLDLYVYRRFTQRGSYNAMLDYETKTEA
VPIHPIDRAFDPAINNLRHDDDDDDDSDDDDVFGCRGTKDQQRQQQQHQQHQQPETGRMLEDYAVPERQFRNLGRGMAKANGHVGLGRRIVLSRWEGSKQ
VLTELREVVEEKMMWTCLESASFSRGEEAVWTA
>p.citric.LGMF06_1800
MPSTNFSRTNQPYASGSMGRSSSLLALKQRHLASSTDDPVSKGIMDATSLPPEPDGGDDTTTPSTTAAKRLESLQWKRGFCVDDGARRVSLGPPAYTAFT
TTTTTTTTTATTHTAADGRRSSSHNIGISLLLPSVSSGAPARQPGQSAGA
>p.citric.LGMF06_1802
MTESSAKLFRDSSTPRRDKLFLPAKKSLMLGVFEDKGLANCRARLLPAHQIQPLSRNPPEHESEKYGTFLLSRRSPHSPHLRNQLSPRKPGGKTTLSPSF
VLLLASPQLEVSARNLNPPTLPARFRYLNVTLLASAFSSTNRAGLVNRLPIGQWLAVGASDSARRTRSRDKGSHEGRLSETWKRGRSRASGPAALGSKAS
PRWLCSWRACEDQG
>p.citric.LGMF06_1807
MASCHDHDESMIRSSGQIASIACLALQSYGQPSGVPQSSLVVPFQIVANRYLQQSVARLPDEVGLIMAAATHRLLDECGGKGREHPSCNMLNLSLLIHFA
TVSNKTSAKEKWKCRAMLPIVSATECERRVQDEPTERPETRADAFYTGLILRCEGLDTPITTASAPPGTSRPKQATTYGVVPEEKPGQEKVCCQKSNKFK
TKRVNAGNLYHQRGTDREHSIPPTLQRKSVQLENSQQTAGFKLRGTTEKVKRAGWYGTSFGSKPQTATFMACLSICPISNTITTLHDA
>p.citric.LGMF06_1812
MCAAKRSRTQHQAAQHEPPITHLSLGITAATTVSKMTCRLPLNTDNTNAHIKPVIDQSNRHLQAKMTQVRPSSSSSVSGGSPSRLAAAPRRGVVRHVYTF
QGGIEYVSREGREGEGENVDDAAAAAAAAENDAVSMSSGLSSPANKTSSIAVVGGRPRRSSCSSGAGRNRRSGDVAAAHKPGQVVAHVKGGENLNTRLLI
QSCGLNSSTRALFHSRRLPDVDQCLRGHAFALQLARHRGRGESAAETRSEANKNWLQQHQHRLKARRQQERKTKTVAMLVGGGVVDSE
>p.citric.LGMF06_1817
MQVKVVQCPTPGCDQMLSERTLSVRQSFIRTLRRLERLREARENDYEDEEDGDGSRRNRSIVLGSDDRYADVDGDIAAGSSGPEVKSSSSSAPPPSTART
NDHADNIVDLDSDSDEDEDEDE
>p.citric.LGMF06_1825
MGQQAQVPEAKEGGGPTRGPPLQAHAQAQVVPPRLKEILATLEGIEGNQVRGRLAPLMKGLARSAADAFMKGEYGVLDSQLKKKGFPKLAELAYKMRGCF
LSETWRRPSFLDTPEELFKDFRTTGIKAILSIECLIQFS
>p.citric.LGMF06_1826
MRRRREVGLGVDGFDVKLEFAGAGRQLSRVYYAFDWTRLWGQFGFWWLPPALMSCSFVDGALFANESLEAAAQWFGRLDDPSGVDGLRNGSRAQKVSE
>p.citric.LGMF06_1827
MATPLLLRAMRPAPLQLTSPTCVLIRCAATTTTAVPPAKKSNARASSSPQATSKSASSKTAARKPTTTPRAKASSGSGAIKPSSTSTIEDAAAAQRRSDK
ALEHARQWQQQQQQQQQRDQEEAAAAAARKEQQQQQQQQQQQQQCKGEMKAEYKPVARRVLAAIVAAPIAIVSSWMLWERLVLGKEQRARPEVSEGAAGD
AGAGPASAR
>p.citric.LGMF06_1841
RGAKIKGGATNLEAMFGLAGCLKEFALWTDDGFVDSMAFFVAPDLEVGVFARLQDSWAG
>p.citric.LGMF06_1850
MKTLDKQFKTATEKREAIQSIVLQNNQLSDLKVISSLAATLPDLLNLDLSSNNISQLADLDPLKRKLRRLDHLILLPNPIEQAVPNWHEEVTRWFPTLRL
LNGVQVRSDEEAAAAAAAATKHHNGPQNGNAARPRPNGNPNDGTMAAQQMEWEEL
>p.citric.LGMF06_1852
MQIKVRTLTGKEIELDIEPDYKVSRIKERVEEKEGIPPVQQRLIFGGKQMYVRYCAAPRPSLCSPELASPSQSCAAVSYTHLDVYKRQGMEGRYSVEKAR
QIKERRELAADLEAVQEGNKKWGQSDSEEADAKGRPRRRLAKGLKDLEGLIDEDGEESD
>p.citric.LGMF06_1856
MYSVLHHELSRPCIGPIKKFRSREAPKAPTVHGPVLTSHLTKLPKHLRLEQSPSHVAAPYEKADWGHWTSRPTSVHDNHTTYDADKDATPKNPAMAGCVD
LGWQLSQQRPSFITSIFSSET
>p.citric.LGMF06_1857
MYGSAGRGRGRGRPNRQLEHLDFFDEDYVSPVWPQRLQSSRASRNYQFLPGSAAWRTRLPPRIFAPSPRDDTGPMSARSAPGFLQRSERSSDQPSNKRGV
GQARQRLQPTTADRPPPRRSPRHSVFPQTPNTTASFGQTHTSSRHVQFNVPSTDALSSQGRAMSEYYKRISNAMAEPRPHRIPATPRSARRIGDEPSQPA
TRQRGRSSVRETWPSVAVGTSPPPAFLRLPRTLPANTPSTPRSRNRISGAAADLGSPLSSYPRPGTSSRKVKRSKKEKSEERSWVPHSLDDEDESGDSDG
VAGPSDRRTRSSARKGKGRATSNDHDNWPWPSVPVGQSPPP
>p.citric.LGMF06_1862
MLLRGVGNSPTEPKAVFGYQHRVGPPSSHFHYSLPFSPANNDVSLCGRERQEPKSAEGVDRPPARSSSTSIGRAQVQQERRQAASMLGLPQSSSILARTL
SETQGQSVKPTGIEMARETNDLLGPGGSPRRLFLYQQARRAGTSARGGRNGETWGLWPAHTRLLRWMILDYQRAVSESDVVVCGVGTNHRAPGSSQPRLQ
HSQATPMASKVSKPIRYRGRDRLLRWQFEDYGRGQQSQRGGRAGRAKAPGGLCRLLESMPSIPDSATVEARAARPTLVPLQTSTLTIKLQQRKSIEKMAR
GWLLSKRC
>p.citric.LGMF06_1863
MARKPKSVKGPNPLKQRARQPPPPRESAPAPPKKTFTVDQRAMDLVEIMFHRVDGSAPGEVKWTDLLHLMRCMGYITTKREGSQWRFKSTDDEELPPVTF
HDMHGQPVPIRRLWENGRYLRNHFGWDVDSFVLASPEEPSQEQEEPNLSRRWRAGPSKRISTALLSTYGPRSHLHSPLRQRSRDRLATLPKSRWAASQPS
PRTLSPFNGYTGVSTTGQSRPPSWTMGNTCSRLQRSPLLLLLLCDSKVPVGLAVSSRLENHNEAALSNNIETCFPHPASSVLNTTTLSRNNDFAFVFASP
SGCYLRQGLASTVSND
>p.citric.LGMF06_1866
TASVTATPSQHRTRLGDPNFQHPSPVFRGGGFGNSQPTPMGRQPLGAINLNSVPGPGTGGYGMSAGMRAGKQVNLGDARGSWSNRVSGSR
>p.citric.LGMF06_1867
MPLAWWWRLKAPASVNEDEGEDDGVQTSNEGEGEGEEEVDKKAPIARTRAGSASSLSIHVDQTAATGHADADADADADADLDARDSTARLLSDTAVTTTT
SSRPRTPYDLPKIRKSTYPMPLASTCSAAISAACHRHADDVHAHLLPLTWGFVRDDGGDSDVEVEAEAAGCKRRGEIKGSSSGRFCFTTARDVEWPNEEE
WRASKVMKRVMEQKKARAVRKAMALQ
>p.citric.LGMF06_1869
MDKVVHDANAEIGSLRDKMQGKEEARGGEFQDGGCLPREGQEPGKPTKAIQSAQSAGLDRSSRNGSL
>p.citric.LGMF06_1870
MQEAAGSASAHVAHSPHRSPLSNGYGGGDGGLLDSADARQAGGISGSDVAVQAIGMLVPLLAQIGHGGH
>p.citric.LGMF06_1871
MPSGMMTIRAVPMSTPLPSAEMKRRLRCDSEKESGRDPAKKDLTGVSHAVRIAPFDARDGHDHAQAEQHEKAVPHGGGC
>p.citric.LGMF06_1874
MHAPSDDSSSAAVEEETTRKEEGWYHCSWVRAAGATGKTPCVKELPTSQEPAGQQVIEKERAGYHDSQSARMVDAGVPVRAGSAQLRLGGAVDLTTTTAA
ATSERHFIWLIFCVAPAASRGPLSHARLDRSARQVQDCTERDEGTYCAGAGFVDEHWVRAPLPGPSHMRAIRTDAARAATGMSCSRLRRLIKRSGRSQLR
NRAKTTPLHVLNMISLISLKAQQ
>p.citric.LGMF06_1880
MRIAAYVGTSVALAASVLLRAAYERPNFYSACVYLSQSNACLM
>p.citric.LGMF06_1885
MQPLGAGLQSNVRDGRLRHGSFVQKLQSHKDIRRPCAQQPQAHGSLVRPRERSKEAAGGLEFHRAVDTADSRETGGRQRRRSARTSASAT
>p.citric.LGMF06_1892
MAYAYRTVPVPVLWLFTGGIGVLSGIVFGGMWLAKQVGQEAYARGLLAGRMEEQVKVKRDKDEESEESDSEDESE
>p.citric.LGMF06_1895
MEYPYGSRGPAVLDDFTSSYGYKFSDAAGYQWPVAGDQNKLSLDSFRCVEMYWRSIEPFWKSWCLVHWLRSTSTAVLAVYPCSHPSPAPARRGQAPALDF
KRISTKQPPHKTTKTSTQPKLAPYSQPSSLPYTRGHSERSADGNSHQIIQRPTLTQSPLLATMPKRTLPNIIITGTPGTGKTTHAEQLAAATGLRHISVN
QVAKERDCYDGYDEEVGSWVVDEDK
>p.citric.LGMF06_1906
MVWVSHWKETANISILRKSLNVLSIRDATKNNNIKDGDTNGEEINGGKTNGKETNGEKANDQSTKDEKFKDEEDLEDVAGVLKKFLNDSDSEMQRLVVRT
SDRHQILRYARSRARATLRRNRIDELERNLKMAQEGLDTRLLAMMKNENLEFFKKLDENRRLDNEIHFKPSADLFRTADEILKAIEAKATDN
>p.citric.LGMF06_1908
MIEVIRESIDGREAMLNHDDDQSVVARVEEVESGMAWRGVETDVEAAMNFDLVRASTLVQPPPDPTFLLLYNAVPHLLQVLRNFQSVIKLGNGPFDIRFN
EGTSLKHGITQPDSFVALVTLAAQASKSVGDCLRPAALWSHLQARQTMSTSGTDPSAQK
>p.citric.LGMF06_1910
MSSVAAPKHHSALCRSPSPSWIHSSSRSSSSSAPDGRSSSTNGKEKGNQQRGFTKGKQKSWSTGPLQTDRKRLRSGTTTRVAVEREGDTGRGGVEDKPCK
SPALTEQQA
>p.citric.LGMF06_1918
MTAASRNTVAASNSEPDSPEHGILHSVFDCRSPSIGNPAVVPSCAVPGLAVTAWTLFLKKPLPTYESRHNGGVSSFDPSPLTASSSQAP
>p.citric.LGMF06_1923
MATEIDNAYKKSSPVAGNGLFARGPIPEGELIFSIARPLLTELD
>p.citric.LGMF06_1930
MPRHCQVGSIRTQIRINTIDTQPASAPDSSSNLSDSKPARRPTDRAANANANSKPCQTMTPTDSHSDSQSFLEISQSGTMVRIPPRRRRYCACTEAVQTT
EIVGDAEVALAAELVEMEMHAQGHDVSAVMTAAGGEIGGELGVYGHAECDDGRGKYT
>p.citric.LGMF06_1931
MPTGCSAHRPAPAYEIALAAGYNLPLSPTLVLPQSRDMAHFGAYNAHIWSELNLVLNFAEDVTLDDSIRHHAVKWVTCALGAIATPPWVSISSSRITQGF
HLIRKLTGEDNAHGILVRISLEENTPTEWKQTFQRAMHTSWSLIGEGVSVLNPSNQLVLANRSGP
>p.citric.LGMF06_1933
MSRSRPESPLPLRSLHHLLSASPPAVSSPAPTPVNLNHVSPTFRRLHRLVGSARCPLSANLGARAQSFAAGPPHGALGAQKSTGMALNMPNSTPFDPEVG
TPMRGSVEATGRGAER
>p.citric.LGMF06_1936
MEQSRAEQSDRGDAQLETRIGTLTRRLLLSFLTLMSIGRAAAALPHGRQASPGQTGVQGTFHPSPASSSNTWFARVIVAVAACYS
>p.citric.LGMF06_1941
DFLHRNNGATTTGAMNSATTTTAALQPVSRNGNEAIAGDNDSQPIHLLTSSTTVPHAARPSA
>p.citric.LGMF06_1942
MQCAHVVQEAMPGVETSCLAAFLFCDPSTTPERKSAIIRFACSTNTACRLRSGTQIWLCWEVKEREDKQHSLDETSMTFRGPGRMSQLPFLETYVLAQVQ
YLLAPSLGALDKMGKTSVGFAALDSTAVGXMMLTVLYNTAASRGEEESGEREEK
>p.citric.LGMF06_1943
MAGKNTPTPIGASPATFSALGTAADMVHKGRAQHQRPIPASDGLGGSDERKPQQSVDGKAAFARQAGAESDGSVVSSRARGGKKRQQSSMLIDLTVNVPG
MIGVRKAVRLWKGLGLIDQMAQCRQTKLFSRPGPRTQDFRACAVQVAQSGGGRNSSAGPDHERRTSEPAQCATMQSVGWFPPWQVSDSTGXXLKPARTLN
LETLVMMTRKEGEEGQKHASLATHPDDNDGNKLPVPTTLELEQTVEKLRPVCAQREKRKRVRMDGAYHGEQGQENYQRRRPEKTTREDGPRKRQPFKRRR
SVEGLKEDHEGRGGQGSSGTVVAAALQTMQAAPVKMLYPMCTVNESDSDTLPTEGVHDRKLERKGRAHARQTTQVGDNIDLAKE
>p.citric.LGMF06_1945
MDAGWLLSLSLSAGFAHAQFATRDSPEEDVIQPGEESACAIGYHGMWGPDGLVHRVMLSRLMGAGIALVQALGRLGG
>p.citric.LGMF06_1955
MASLHTISRNKETSSLLLQSTLNRPDLRATSSHGLWTTLSRQDETGHVVELSAFLRVVTFGEEVTSNVAALLYGVCVGWKGVFYLTLLHCVELFDVPVGF
RALYYFVVLCRPRTIVRWLWEMQRTTEGDGQGDRDQGPPAAVLRLVSFVVVVAMGLLSSPYDGFSTVSYRACRFSYSGLIGEDTWQEYCIADAQLFALVA
VLGMVVVLGMVKLLEKLDRAREKDEEKEQEERGKGEDNAGGDNDNGAPPVLLERIDEAEEDTEKAADQRLSLIHI
>p.citric.LGMF06_1958
MAAVRLYAVVQAHRTGDPGYANPMPATWSMVELYQQPEHAAAVDAAQQVAVHAGAAAAHRRRGWRRARGPGIAGPGAC
>p.citric.LGMF06_1960
MTDVAKTMAQPAAIGRSEVLERKGTVFVQDNANHCCSSSSTNRTPPVTQLQDAPHLAFPVRFHAQPGSACVCPPRLATAAGQSQSERGPGIFNPDDWKPL
HPNKLDLGPSAARFDHGTLVAAASIGCRSESRSSGRCVKFKLKKPIAQGDGRRDAAASEEEERCEACENR
>p.citric.LGMF06_1968
MSTQSTRPTNIDKAVSMPPRSTWVSYSGTTHPSTAPDIRRRRTASREKGKPTLDHKSAEASRPIDAITVYVAHTPPPPPPPPPPHPPPPSPPSRPLPHFP
SPSPRA
>p.citric.LGMF06_1969
MSRGTVIGSSSLAPRATQWLIASVCRRPANASPASMLGASIKYPHARDGANAGAVAIAAGAAAAAAGGQPVGI
>p.citric.LGMF06_1977
FSTVLQQRTKLATTTTIAPKPAISKQLDRAQREENSPIPSHTPTERAALRGGEEGEEEGEEEEEEVSPPLLLRTGRRRRRRWGKRWRPDIWKEKTGVVLS
RIHPRRARCNREIGFGVCSASSPHRGTDVPLARNSRQLRWARAALLPDRNRCARSGGKWQGAAAKAPPGSNDCGVPQCGHPRTRHGVEAQPRAFPHNTQT
AERERGGGCRKCPFKFTTVAAAAAAAAAAFAGETKLQNSNVGGACGGARSVDAQLLSRVAAVG
>p.citric.LGMF06_1993
MKQEQEEEETRKKPSGPNNEEKQQGRHMIKSDQNESNKTSVLERNPQKRRSNSLVVRIAPKTLDIQNVGDPKPRGRLAPVGPKPSWSPSPRRKSVA
>p.citric.LGMF06_1996
MPPASSTTPVPGTPSASASASPFQGASASASGVEYTKPVPFHLRRWEILPDTSVGSGSGGASGAAGPGGASNGAAGNDTSLSLTLFGGRRVVR
>p.citric.LGMF06_2000
MSANRLYDLVLLGATGYTGKHAAEHLASVLPTDVKWAIAGRNEKKLSDIAQDLTKQNPDRSRPGTACLSPKFTMYMN
>p.citric.LGMF06_2003
MDLDKLRRAEFSRAADDWASTLTIKDIQKLASSYNGDQPCTLGVRLRGSYNLSFPVHFEDGTKWLIRFPIPGYLTCLKEKFLSEIATMKLVQEQTNIRIP
ALIAWSTEGDHPTGSAFMLIEFLEGEPLGKWKIPELPLDKKAFVYRQLAEVLLSLSDLRYEKIGSWTLQGEGDSIALKNRPLAHQMNGLILDG
>p.citric.LGMF06_2005
MGTISSRSNRVNRQDRTKLRMLVSRHERRRHKLLIHPSGSSVPSTVPIPRRPDPDRRPRFPISLATRYQTRSTRAQVKDAKTFGFAARCTVTLPQLPTSG
EEEARGKWSPTLEAKQDVNQDSRIREGTGRRLQGKSLRRTCRLANATLAPSSTCFAKAIDN
>p.citric.LGMF06_2011
MRSKTLRWTTAIRTRSPSSLAAPMSMAYERPQRNNCLVPSSCRPRPSGLDHKANAQQIAGLWLAGKKPSALMRTKERVEVSSLVKRRRTGLDLEGLGCVD
VIDCECD
>p.citric.LGMF06_2012
MRKWNQLDADFGTVSPDASSPYRTLWPTPGGRPKHRSLYALKSHVAPYEERPLARVWVLEWATLLFTTYLITYPPTHDRGVGLRRQRNHPVRRIQHGPAN
SSAVRSNALPCLHAEAGSTHSTFSSLAHHLCFPPSLPATSSCQSQGTPSTNHAWRRAASKSPRRASRYSCHEAKAKACRRRGRVFCLSFESSPARSKRGG
PAAAVMCAAGPPWPRPSTITRPMIASKAQQIKSYRIVPQRRRTDEARQTDRQHGQRGYDDYSLPCMLLLLFNIHLTPMMVRTAPFECRCCRPCRRENQLS
TWEAQSVERECGSVLSSDQSVVLSSSLLLPRLLPSLSCWADDRVALPCPPLSRSLLMKAHAEPPPLRGALPRVRNYYIKVKRLTLAHPGIVFGGRGERVG
EYGLAASVCPRLCRGDGRQSDDAECLAGLAGLACGECQPGRQASQLAGPYLEAQSHPNINLNHDNSSPAHTKTTQSDSDSVPSSTTPVANANNATNKPNP
NPNTDRVNRAAEDAKHDALTAVQLREHLLESFPHLTSTGSSARSTLTRFDRRARGQGTAAAGPRRLDCHGFACAWQEYRGSSTRSHGCARVARPLRHRLP
MVGNATDYVSPPPASTGARRQSWYETGAKYKRRADAAVLARPPKRVRFDQTHKKNGGSSGYLRTIKEGSESSNTIDGDYVDEPRNKE
>p.citric.LGMF06_2013
MLRAPEQLGRSGAKLSQRRVKAAQDLNVQKAWITMPPSNCDLASNTPAMLQWGQEDNPRHIGLGHPVPSSSIIADLGFDAAQHTALLRFRVHVWLKCQRK
RIVLFILVHPAQIRNASKLEIEKIPPLVTNSFVAGLQQCSGAQDVFALHILLRDPAGFKIIAPSNVTDLDPNTKPSGQTLNALQSLSYAQDFVVYLPASP
ALTDRIDAFCDEVRNGALAPSGNLYELKTLYGGIGGVDVCSLLQAVASESPPAYDGVIDHVSEPEGSSSAKRLLSRGNSPCPNKKTRSEDHKAELNSWAN
RLLQLELQVSAMRGRIAHHGNETPGSPTEDASIADRFDRLDDEVRALNDRMDSIQEQMQRESKRRDEQFEQMRQQIQQLREQKTERHVEPDPEATRQQSV
IGSSSITPEVEELLQDWVQDYLYDHGWNETQDYVDDLIEDGVLGIKAAHREWLEEQVEQDLPDVVRAALRRLLPDLLVQTELRVGFVEGGGGWLWRSADG
VVQEDDEEET
>p.citric.LGMF06_2014
MASSTREVLKVSKKDIQHIAAAPPAHQKGPARSFHPFEVLVAKTTNRNLQARSNFDRAGSKTTTDKRRPWKWKMQCSGSSMSIRVRRRTQPARRPDNAER
GDHGSAFARSYPLGTHTRSPPRASSSTSTSVLKRFESGPVRRGWWPAVPGISSVVKLEWVKQCCQLVARTRATGDFAPEQSSFAPEQKTSERSLCGVIAA
RHRIGKQAWLKVSMSNDDSGEGATGTIQFPNKEERSFASWSWVLSSPSRVSGSGWIAPTAAAPPGRGASSRYASSHFPASFFLTLHILEIKLSGDIRVGT
WERSAASKFYLVCQLDKVETKQ
>p.citric.LGMF06_2015
MTQNTLRKSTRLSGSLGGKPSQLVHGAGGDEAARCTVAVAVAGVEPAVVVLPPPKIHIQQRGNGNAAVGRDALEK
>p.citric.LGMF06_2023
MPNPVRDRRRHAYGWRSRPMRVADSTRGPSGSGAGQGKLGRDAASMRRWIEAVSRVDEEKAAHKAAGFDERRAQNWAK
>p.citric.LGMF06_2024
MEESRARGHCGYTPAWASYFENDRHADVTIVCRDGLEIKAHKIILSLGSPYFDKALNPAHNFKEAQSNRVHLDDEEPAIIRAMLQFIYTGDYSVAPSFPP
SSDDCIGTPPDQHQTHDLHIALKFHAALHAAADYFLMPPLASLSFSRFETLATAHWADPAADFPGVIRFVYDTSPPVDACSSSPISNSPSPSPIIPTPSL
LPSTSTTNPSPSPNDASSAPPHHNRLRTLLVTLSATHFPTLTTTNPHFNTMMDATGAFGRELASLLAGKTQALQESFGGRHFLCEYCVERRGGKVVALAA
RYDENPNHKTINSTASDDDDDDDDDDDDDNDCAGPFDGVPQADLHDVRGAWHAFSTGRVLNGYSRPLCLLLKETNPTEFYGDEDAETLQTLFECTYKLEA
NMNHFNCLQNDESSNTTEVMDSSVRSMRTAIPDHRRPTPPLDQSGRFGPGPASAQVFHHLEVNRMRLTQRGHVCLKPSRRLPSNPQITRLHFVSTWPGNG
IPVGREMDENSSGYKTPNKAIRLPKRSVIRRVEEAEDLNGLEQSRPNESATTLIGNPRFGWRRVPPAFLTLRLGKINTGRDDGARWWASGAVAPCSALVP
PPTQADWPVETQSSTFQRRVRNPPHSRELPFQMPSLHHGSISSEPVSPPTPTRARTKLYPATRLFEQGEDSDITIVCEGEKIKAHRIILRSGSVFFHKML
TSSHSFKANQSKRKATWTRDGLESLAEAIMAVYGMLPETTRTLREAIISYSASRLKNLVSSAKLIVEIRCTGFWDDFAAVKLSKDYSYEDPWSSCKYSPE
TDDCNVLVTEAAWCLAKMDSSGLRSPLEN
>p.citric.LGMF06_2031
MAGATMQTAAGSGQLGEVGWVGGASGWGVEGKSKRTDWACDDDDDDDDDDDDDDDDGGTLGLVRGGQLVGLAGIGWSWAWTGYGRDSEDKEMEVDVEVEV
EVEVEVVDGVGVGVGVGVGLCLCQVPCPHRPRPVPVPVPVPVAVAVPVPVPVPVPVPAFLPSFRTDRCSQALSLARRYLKLWLSEVLPRPQRLRPSALPA
RLPACPPARLPAASPQSIACELKPPHAAFHASTLPPAASRSTSSRFASRPRLDIHLAARPSPPSSYCLRVSSSAATSASSSASLTARNRLGSESTKSEMA
AGPPSASTSPLHLSPNPFLQTPFNASSPPKFPFSTTTMTADVFSATAAPLSHGYTLSPIGERKSLENGTSPLFALP
>p.citric.LGMF06_2041
MSAQPEGRVLRHWSLLLVRRIEIIIYTVIAFAMLTLVKIIFALVAVPMVDTDDSLHNAFEVILMAKFTRHAMIVFL
>p.citric.LGMF06_2042
YVHDAAHNSVAAALMNAGVAAFAKKWDRKLAREVVFGREMRWVGEWAREKGLAAAAGDGCDGDGEEVKKGGGFVNSGPSPLWYQIKRKVEELRRIEGYAK
KKEEEKDEEKGSEGGEMARAERVSE
>p.citric.LGMF06_2046
YKGNNPHKRNGKNNNNNNNNNNNANANNNNNTSNNNRPQNNQEDRQRQRQNGNAPNAAQFADPQQQALHASWQRQQDDQRRRMVAEASELLQKEQRDFIA
SQVTPSAETILAFEVVKNLFRTQITRDLSASEAADKMQALQLVQSHFIQQPHPEDTTQPLLSTLIGYVVSWPTAVITDPQLIDRLGTTLDELETKLVLSV
SQLSDGGLELLSGIQNNSEALRTSMLTKQPDPPKQQHQTNDHVEDLLKRFDAWLRENGLTAVKVTSDSVYYRYTEPVEGYTVNGCYWATARRFVDIHDRP
GYVRLEGHTNMAVDAATLRAAEHAYILWSAERQANEAVASIKAATKSVLHNVARV
>p.citric.LGMF06_2050
LPAPADAEKDAKPIVDVKTNDMESPSSQTAVLETNDAADKPAATTTAASSTSAAEKTQQPEEEAEVEAETATAVEHEQPLLAKQPTNNTTSSMDSTTQTG
QQDIVASNPATGAAAAAADADGDKATQTSTEKITAYLGGRAQEEGSVVVREVVAGEVKGVADAEGEGKKGEGEGDAVLEREEYVGGEGEGGVVGEARVQR
TGHGM
>p.citric.LGMF06_2053
MSEAATETGKSDEVASDNDAEPKILDKDPKEPSAARKRKRRFDAGYIERAEHYRKFYHHGYRDLYNANISXTGAVVERLLVGVLRVPVLQAKRRGGGNAN
ERLEAGPGLGRRR
>p.citric.LGMF06_2055
MIKHSSSKRLHAKNNVFPSNAHGRSTAALTLVWEPQAKTTSPEKGRLVETSPFATNRTTRSSKKKRVLGCGGPPTTGDRRVETSDTKQHEAA
>p.citric.LGMF06_2057
MCISNEKSFDDSLEEWDMVPRIGHISSGLDIEATDASEEKETESPAKSTTAVKGSGAASLSDFDDDDYAIVDLGAEESSFCMVKTRCGHLFCAHCLEGST
ELSSRCPACGKLL
>p.citric.LGMF06_2058
MTSLPKAPARTSRRAPRLVQSAPALLRHPMASDFPQYIAMSTNNESEQNAEDGQYGLQRQDSATMDTEQGHFERVLEYDTSSIKVSEDYHLPKILHYIQL
LPTAVPRDLSKLTHVDQVVSALSDEERIYLTTQKLDFGVFLDTELTDLRRGAIRAEVFPLITAKVLILASLFRISNIYSVRQHAAKLVELAERARLVTLA
EPLVAVPYVDTVVGTISKGGDRCPICWEGYRVTAADEELLDDINCEEVQLAVTRCGHVMCIECLQTWANESGACPLCRGVL
>p.citric.LGMF06_2059
MGEHQQQQRGDYGPGRARRNGQSTAAHAASPARGAKKGRRASDEEVRTRSRRTPPLASPHSESSPDPAPVAPSSNSRNGCTGTSPPFPDLPFIMVRNTDL
ADRRRRKLESASDSTTPTKPRFRKNGCQIVERLANWTSAGRVTSCEAWRHLGDTPLAEAAVPVRRHILTL
>p.citric.LGMF06_2068
MITADGTVQLSREETAEAENAVMSWPAVAAPSYALPVSACVGCDGLDGMMGWMPRPGRTAVAKNSRRRRRIDWPVHFRRGIRCAVCETRRAVSGPAPHAA
SPSCAHLQRWAGMTNGKPSSGTLASLSVSKGPAATGNNLGQKLAMNLVMASGRRKTWPRYGVGWSGAVGFVASTKRREGGGQEESELFSCNGGQTQQTVQ
TVAVKRLNSRHVDNLAASEMAWLRLGHGGAGRQDKH
>p.citric.LGMF06_2078
MIFNPPQTSFFTKGQRAQHGDSYIFVNQCYVQFISPQISLSPEHDNARSNLPVFFIHGGGLTGAMWDATPDRRPGWAHLAAHAPFNRPVYLIDAVDYGRS
QRAPEALRLGDIEYRTAKDMWQLFRFGPLDRSAAREPFPNGQFPLAHMDDLLSMSAARRRTGDAVECAGIAAALREIGPCHVVAHSHGGALMLRMLDGND
EQAKRLVERLVLVEPWPVMLNSERKMPRTLVVVGDHVEGHWLAEELVERCQRLGAEQLLHLPTVGVVGNSHAPMCDSNSDEVGRLILEWLQ
>p.citric.LGMF06_2081
MPQAKKTSRSTTGKVPHHEWRALHLTPNNDWQQYVLLNRPQIDKVFERFALTDFPYQIPLHMVDRFIRNFDTEGYVVDSNLTAGCGWNDLPGDQYDLLFR
PRKPSDDVDCGTNNSATADASASASRRSSPISTLTELTTDAGRDNDAAVQQLVDMARQADQVASSGDGVYGNSDRELGVMTPPESPSTKRASFVEHGAAR
RSERAANRKSNSRKQRSSNASVLNPSCRTKAKTTRRSFVATMSREEAEMLQRQKAELGGAGEARGRRGCEEKCAGVALVRLEST
>p.citric.LGMF06_2085
MAAAFSAGHGGSVRQTARGSAMDGWIPSRAAEIAFRLDVGGVVKTSRGISGADVAEVQHDTLWERFLWIHARQ
>p.citric.LGMF06_2088
MAYRLSPYTRKLQVDIPTGMRFLPDYPAPRMSDLLDIAPELEPRNPHRITHVQQLLRHLSRDQSFEIADHVISTLSSELDHLIESLDYEEPFGSLFRLLN
GPGAVAKIVLLLSLYQVSDVFLIGLLARMGLEVAHGLGIMEVRRALRPAPYQVIRAPFDPRFYCLLCTRSFLSEVVFPEWIESIEQDDVFSIDSSVESFE
ETASQNEDNF
>p.citric.LGMF06_2090
MPDVIGCADFPTHGNPDEWPLCNASSQLSWAPDIHPIAAAATTLEDKARQLSGASLKRCALLSATDHDATSVLDAPRFETSRASGPRHGASAAMSRWKID
SGASGVCLAFHRILLPALQMMRRVDMQVSISTGRCSVCGEDAVFAKGEAVEPVEQSSSRAVEPPYPGFCPSLSASTGPRRPSPLTTTPPHNTSHSIAAAI
DNSSRHLVLVD
>p.citric.LGMF06_2091
TSLSTMQHHVAPPPNAQPALPVSGSGSDHSIVVKWKYELLPPVVPFRYPPGMRCTNLLRTIWLNFRNATYDYKASFGDIFEPGTQKDMKIVFMLERIRPS
QIPGTTLAMRYGRKYPRAEWDRRNWYCLSYGQDMNAVATLTGPVARFLGPLGFKVDEVLVRVKDQAIFNQYSFKDGRGGNMVTANDIPNESILLLFKATH
MTDPNRAYALAPTGPRFGWNWFALEWENFEANYTEDILRVRPLGTTRQVLDDQVLEDEEVEAHTMNVPERVIRQRQRRDARWHLRDELNRICDDRNCRMN
PEQLVAILSYDEIGDTLTDRMKIWRYLWIKDLAVERSERRKAAVHLVCRKPWTFTKLFKFSVVPGVELPGQAKGENKARIDSASNPDDANAPAAVNDPVP
AIPPPPPAPPAPASVPTTANPRFPRKPKILQNFNFSFKQRRWGIGRSPPYQTVADDEGPAGPQDQPLANQPAPLAQQGQQAQQYQQTEQAQQGQQPQIPA
LVDLFDYYGVTGGILDADPDAPPLPPPVVHPDPEQHPLVQVSTNDDLDREAEVANFREGYLEARKDLEDWYHNHADTKTDPDARWYLVPPYRPAAPDAET
QEQEPYEHPALPLEPDDDNQPQDNPYDQQHEDALMFPEAAGGQAQDNNHAGQQYNHGVPGPVPPPTPPGEDEDAIMPAPAPPPPPPPPHDPI
>p.citric.LGMF06_2096
MPFETTSPRPSRTPPQVKSRVSANTGPRSSQQSPESESTHDPNDAAESANDPATPNTPLAAAAGSPDADASPITPAPLNVLPSRARRQFAARLAERKRAA
AEHGTGDSA
>p.citric.LGMF06_2097
WAKIPRSRPKKQRRFGGEANFVASSNTYKMGRTTWYHPEAWTSGQNFDRLKPVTKLRQGSPVLHPGRFLRRLKRNLDVFQPVVGCHETAWPLGTEAETHL
PHCSVTLASAS
>p.citric.LGMF06_2100
MRFSGRRSWLTYVCTGLAPGWLRGPSPLVFDQPSRSLPFSTPDSHTTTVLLHFRPVRSGPVSYTHLDVYKRQAQERTVVASWAACRRTFETGKGASEVVR
SWDGGGEGEKVVVLTPLDPRVSPIPPALAQLVLSFGRAGWREAATVIEGVYDGLRQQSDGEGGFGRLACGEISAPLSGLRPAVSAEAVASFVGVPWWRRE
ARPCQQVVEPGADACRFAGTRLAAVAAAAAAAAVTAEKVCLASWW
>p.citric.LGMF06_2107
SYNGHEHNPLESGPPFTAPTTMFSHNNNNLLLTTAALATAAHAGGLLIISNQCTSPITMHLINGDNMDPHTIDAGTPSAVEWYNEDPVAVRVYTDDDDAA
KYIEFEAATTAGTTHYEVAKIDGGFANGSFDLAPSDAGCASIGGDATFYQHPDDAATNSCADGTTFAWTICA
>p.citric.LGMF06_2108
MFSPRSLALLATAALCATAHAANTVTVINKCSYALSLVEDRNAGGGLSTSTLDTGTMSAAIEYNDSPLHVRVYMALGDPNDNLAFEAEVAMNDVFYDVVE
SVSGSAVGNDFTLSTSSADCPGIDGAEANISPTDGNTSHQCAEGASFTWTLCG
>p.citric.LGMF06_2114
MSDCFFTGQPAAVPVRSLGEVELSIGRVFEVFHKHPRNLCAAGYGYVRAERLIQGFVERQRVNVDAFCVAPKLLPVDEHCLWHIFSEPSPTLSPVQVDFR
SENTAGSLQLSFDLGKERIMSSGSSWVQYRPKGRNEA
>p.citric.LGMF06_2120
MKKQRISEAPGPYDDKNFALTGNPSGLAANFNLHYHLYQSHLPAQQSRSSRAHFASGVLFRQTHWDAPAYLDTQTSFPVPSADPLAANLLRQDISA
>p.citric.LGMF06_2130
MSSFFVDAQPRLVLLHQNATKTTAQSARPVRLLKTCFVVIVPRLFDIPSLAGDRREQPELNRHEFFPVRAQRHSWVPSTTHGAQQSEYLAGRQKAVKSAV
YDVAIRKVFDNQLAFLSVGLELGAVAMAKLYRSLDSHCSEVKHLAESTQHINACAILLVPRLTPRLQEHFRPD
>p.citric.LGMF06_2140
MCRVEGDRHSPLKCWVAVLRCGRLQHQAEDDDGTKTGASSTPRQWHMTIRRKLNATPTGGRRRHQTADNSSDRWQAAPPNPAQKQAAL
>p.citric.LGMF06_2142
DKGPSDDTGREPSTRPAEDPGRDKGPSGDPGRELGTPNPGLKVVSTGLPLKTSPESPYKPEGALVPEVGTFASATLDP
>p.citric.LGMF06_2144
MCQSSNQPNQPTATVPAANQIKDGNAPSVAQRSTWKDGKRAAGKRLGGGGARVERKGKGGLGIERCQPSKPNQANRATQPAEEGKAEDARFSSGSAVVVY
VGGGAAAALHDGVDEQPSQMGEHGSRQGELGMMRCRLQTGRSFASRPTFAQ
>p.citric.LGMF06_2146
MMEKETPGAVAARVEDGATVAVGFRMDPRPPPRAEETPAPREATPVFTPPSADDTAFGTLVTPPRREDTPFPIEGMRVGFTMPVTPPTADDRPFPRELTP
ARAELSAFVGTERLGTDKPGTDKLGTPRLGSERVGTLKLGTDKLKPGTLKLGTERLGTLRLGSER
>p.citric.LGMF06_2150
MGRVFCEAATYFFLPTQTRQTRPEQRSQHTPLIARYRARQVGPAGHDGQEKRREERKREGVASTGRLVAALYHGCWGAAAGADASCQLAVCARNGTRTAV
KVGGHVGSGGGGGGEGEEEEADDEVGSWYNDLFDGQEPMDERTGGWTGEWVADWEPVELRRLVASPALRLDFWKESQPARTSLGALQPARLTLHLHL
>p.citric.LGMF06_2154
MLPDAVHLPTKSCPALSCLPTSSFLIKPAMDPNTSQGAPSTGDYPSTAGERRGTEKTTLEYFCMHLYRSKQTAKQARPESSNITVEDGLAEPTGCLPTLP
PSSKVPATLSPHSVDYTADMTDAVASSSSSSSSSSSLVPLDDRAVNLAPRQATPLTQQPTPPPHLAASAATATGPGPPAHLMARAHAIVEIFWRRQNQQL
RTMDPKNHIPRIHGILTQHDPRSRHRAGPYYVQTLCGPMSRSVAKHAKGAAEVLAQLERHVNPPDAVEGQRRRRRRAFDDDNNNTAVDWAWWITVMLVVL
FVLAFAIRATGAVGRRFVGWMVGRWFEDTPA
>p.citric.LGMF06_2157
MSFHASISGRPDDVASSSPNETGRAPSRRQSSKFPGTGKIPRAKKPKARPPKSLVYVEEIPSFATISTPSPFYKDPNAFAGRHHGPRATRPPTATHLSTH
TTLQTPFTPEDRRHDAVLPV
>p.citric.LGMF06_2159
MSDRKSHTTKAQAAIAPERPKTESFLDAAIREANEAIARLKAEKPTPVTGDSLAWIGNTLSNVETELEDLRKKNTEHYRVVLELRQKDQQHLKALGELRE
NHFKIVDQLSEAIVAVAKAAGAIPVDAETEGMPLEDIAQATLKESNAILELRQRDQNXLLPTCSSFRWESGLAIQALPLACTFGRVSSQR
>p.citric.LGMF06_2165
PAGIRVNAVLPLITATPLFETFVGPDSEAARKKLADGIPLGRIGQVDDVVGACLWLASSEAAFVTGTHHDGATYVRAHDAPQASNMAQAQKNNPPLRTAI
LHPTTAQRPSRPPHHANNTRNRRRQDPALLHPRARHPPLPQNLLHHHHHHCNLLAALLAPLSRHAGFGRPDTPGAITTTTTTTATGSAATTGSAAAAADA
LLLSDILTTSAWHTHLASIATRIRQTLTAQSQPSAKTSSSSSAAAAAAANQQTITSSTSSTSSNGDSSTAELRGALEVEMEQY
>p.citric.LGMF06_2169
MAQEKRRDGNQAKHQGAHSSASPQAPSLRESLFGTFSPLPSLPAENTANQAALPRDALPFRAVVSAKVRQPSQPDCRSKAFLSVLLSSALTTGDARRHPR
ILSRGSREEASSSSIDRVEEIGISLMQRATAARVAAAAAAISVSSLAMAEGLSVLARERALSKKQKVDQHSGYPGNGSQPSPWFASPLATLDHDSLRPPA
LLSDIERCLTLHLLPQLTSPSHTVLSKQSTQSTPAGLAAKVPLARHTTEARASERRKGETCKTLLAHSHERVVILSILPEDHHQKRDDEDEEEEEEEAAA
AAAAAQAVP
>p.citric.LGMF06_2172
MTTTEAELDALMRLMESMEDSLRDMQDEWREMRDGLEKYLLAGESDDDSPSTTASSAATTPERPGQQKDKQSPGQQLGRHGNGETTLAMRGRKRPRELLH
DDQDDGDA
>p.citric.LGMF06_2175
SAAAAAADAAAAALLFTGMAQTPFRTTTSRLLQASPWP
>p.citric.LGMF06_2177
MTPPPATTSTIPDASPSSIRIEIAKGPDHVFYPGDKVSGSIFFETRIEQIRSATVELSGTCHTKSPICGLTMGERLI
>p.citric.LGMF06_2178
MAMPIQQKMTHLMVKIPEPSTPDFVTYTLQHTHRLKFTATVRIGRKRFPLQSYSPIKIVPRSEHGFFCATHGGASYSELPTSILNSPTGGAMTPSTLYSY
CSICRHEEAQRVAKVLMEPIQEDVALGDLHSLASPGPGVNAEGQPRASLEPQPPQERARADDSARPNEKDRHLSVTAAERDRPVTNRSDSAYVSGKESEK
SKATSDFHPAPGERAAGKKRASYDQNMESFERMATFGERDKMKSLEYMQPLSKTSTT
>p.citric.LGMF06_2179
MGERLINLESHTCLFRREKLLDVESELLEPFEMEFPDHTDAEKYVAPFLERSSADFLSVPPKRHRLADGSLPLPPSFRVAKEDADYAVGFIQYLISAVVI
SEPGPLRHRASMELRLDCKDSSLDAFLTPTATFKSNPVSRRCSDWRYETPSFAKRLKRILNPKLTLDPTGQSCEYHGYSLLNAIVTHSPVFVRGEAQTYR
LNLESKSSSTDLTAMPVQNLENVKIVLESHTWGASALDLVQL
>p.citric.LGMF06_2180
MQPNGHVTKLAMSPGRPVSQGSNYPYTNEHPNYASPNRPVSAGYGAPSPSKPSTKSSPFQTNGYRFNPPFSSPNPAYPPPSTTQTPSFSPVKQQAPASSP
PSQQPQHQHSPPSQQFIHGSSHLLPAAAGGISPEKHDSTPPTQRQGLLSQPPVLPPIAPLAPSANPPILTPPSKKTPEHNHSQAPAQAQTLPAQPIADVL
AHNSHPLPQGRRPTGGQ
>p.citric.LGMF06_2184
MVSDLSNCPIEDGGPGRRRGGRRSKGIEDDGREEPRWVVTGRRRGGRGGGRGAEKVVGVAGTGAGRGRAGCGMPSGGRREAGARWMGWGTGGKKKARGGG
EEVSKQRSSVTREMLLRGPGPVDRLRFRNTRASKQADKQAGFVEAGIMIMPTRQGCGTQPGAPAADDDCSKLNQPVRHSTSYLFLLPVLPLARRVLNFLA
DGAAGGTKEEETRTEKKKKKWSDEARPDLPTALPGQAAMATARTLPLTDDGSFLHTTRCASVSYTHLDVYKRQG
>p.citric.LGMF06_2188
MPNKAPRPGISMCSGKIPRQSQCNSSGHGVVSAIRVDVGDPLPAAVKPVKPQALHNVKHGVDDATPKGAAEVTTGAGDRKPDVTLLQAGSTVTLCSDLTV
DSSLGLVRPVFAVLYCLPILRGIRREVKRIMLTDPDVLA
>p.citric.LGMF06_2192
MSTPASDGSDWTPPTVSSDGDRDQSTPPRRPPKKNGKKPKTKKRTSRDVLRVDPPQRKRLKSLKEIKELECGSGKIPSIDPPQPSCNAADPNYLTEDDEF
FSPFPDVKQDFASAIPNSEKGIPNPAQWRKGGSVASHEVCTGRVRRRGEPSSQQTRAENSGTAVVDKGKAMFSGQKSLKLGHNRKNPLVIEDAALDAVEL
ESGQDLTDKINDSSDTIQDLDEEEVRLKLREIELQRQEVALKLQLRGIQKKKQWSGGV
>p.citric.LGMF06_2197
MSMAMRPGLGIDHRAVSSTSIGRERIEEEQEQGLFDMEEEEERALSVAGSDGRKAKRYSGISVASGGGSASGNTSTAVATASGGGSAGTGAQNGGSASGS
NSPWGSSAPFGGSLGGLGADVTSSPSTTSASAAGAKGAGAAAAATASEEPNKSANKDSDKRMSRESGRFRPGGGDECRDKLGTSADDTGPASNDDDDAAA
DADDGNGPASQPAS
>p.citric.LGMF06_2199
MSMAGEGSHIHHVLAWRRQRLGTDEEGEEEEKLRQQRVVLAAALALALALALALVLVGPAKASGLHSTAQHSTAQQQGGVGWAGLHLDSTWTTAILKERL
AGTTVA
>p.citric.LGMF06_2203
MVAHCERATVVFANLPDNQVAHSPFARHLVTLYSLNQIKQTTPRIKYQPSRSPDHTPTKYNHIHHVALVPYNPRAQCTERHARQCAPQPPAGSPEAQHPG
RILPARSQGGTTEASLHAYAPHSQGDSP
>p.citric.LGMF06_2204
MRTCWTLVHNLGILSHSNPPLHTLSTSSQERHQILLCPDANGHLQLLPLSFPSKGDRVLVSQRRRTTPRRPNPPPDASVLDQQNRLARLQTPGLGIPHLP
SMDSRLSPPNIQAPSEQVDTRGSLIRNERRGVRIRSVLPGLASWSRGLHQPTHECHCQDVRRKPGAPPSLLRASQGLYFAEHQEPDVQVLDPRVV
>p.citric.LGMF06_2207
SNSEDWDEDYEYGSSVQGSEEFEEDDEEEEEEGEIVPRLKPPIPMPMPELDDYRVGGANTVSAAERYHYAWGHGIVVFRETALHGSSPVSYTHLDVYKRQ
FHKRDGGNTQHMSEHFHHHRSGRDEYYCHRKYAYRSCRHGEDSDTGGHHPAPNNDEPPSGEDRGNEPAPTGGEAQAEQANPGAVVRANANGGPAPEQPSR
EGPSEVPHARLLDTMERIESLCQRVADRLDARPESCCDGFDHDFEWPWPDFDDWFDGPVVGGRTRGHAGEGSPKLDA
>p.citric.LGMF06_2214
MPPSVDLGAVWGAGGQPVGLVPFVLCNAPLAAAGYARRTERRGGGARCTTWAVTSRLRATRSEKEWKLA
>p.citric.LGMF06_2215
MARHLTHLSDWIDHLTALASSTVSVTLVVVGGGGEGGGAVVFLSFRRQLAANDYLTGTSTASFVVVLVVLASSSFVVLISGRPAGRQTVRYSHDDSHDGE
VAHALRRVQDAVQLGIEKDYVGSTTFTSQLHVSCFFLVRRAAATRRSREKRSTRDGQRLFASRHPQGPWEIWTRRPQAQPGFRQKSMSLCPWHSTVCQQC
RHKSTQSTKGQHREQLACSTANLQRTRPPLFAGLVKASNPFTGRALHALTDELLHSGAKQQQQQQLNPGPGLLTIRFDSIQSAISHAHICFGQFQASASS
SRSLVAMQEMMTAATASTSVGQTDTASKQASKQSGTAAAAAAAQEHPHACLPAAKRMAWYQCAHPNPNAQTDELNLDWRSIEPEPEPKPKPEPEMRLTGE
QAGGGGGGGVRVAACAAAAEEEEKRSTCEKGQADRQALRRQSIFPVDSRLVGACSKQHKFLASDSAADRQTCELEVQQADK
>p.citric.LGMF06_2219
MEVIKMSALKDEAVEYIAGNAEKRDKMEHDYATHAIETYEKYGIESPDEETLKEMYRTEMLKYKGSAKDE
>p.citric.LGMF06_2224
DNISQRDVALALLPNRKFNSDSANRYVYKRQGHDSSWTERSVARTGQRSSCWTFRSPGTDWVIAKYRGARRRERKKAPTSAGERTTRSRATSQQGRPVRA
QWQEWRALAEITANICPGHGRQPQLDLALSSSRGVVVDDPIPRWI
>p.citric.LGMF06_2225
MMRGQAEKRAARHPSAAMERLITSAVPRVREEARKDMTRPQPWGLRRGGTNQMGQIQISHKSPMGGTGGTTGVAAQCPKAMQEVNRKESSAEVVELYFFK
FRLSPEGTEALVSAAWKIARGGWCMANASTAGRYFSRGVEVYRVSTQL
>p.citric.LGMF06_2228
MLPSNNCTAQNVRFRKTLFLRSEEALLGQFEMVNEPPSAPGHYGNNRKDGQHGHASDAESSHSTAVADTAIKGSQSDGHDPKDIKIATLEAANKELQDEN
AALKLIIDQLRRETETTKKQAAKGCFSKKENVEKAAKAAREMQEPSSKMAQVAWAAERPLLACGMYENVAVLGDFGPCSA
>p.citric.LGMF06_2229
MPATTVSAAAIATLQHLNMSTVGAASTMRTVTLSLLTHTPLLPSSSLFHPTEAFRLPAALSTPAMPIAATTAAAPDQQDFDMGSLPWPPLWLTIFAFALT
LVAAVVGAGAWLISSPPRYDECVCEDEYGRNGDEEEEVREERAQWERKGEDEEVSGEWESEDEDEDEDGYEDGAVELKRLLSDAPRQQRQQLDDKQHTSN
TNTTAVNRRNFRNLRLDLPAAAGLGVGSWGRGDAGYDCVDGDDVWETKCRDYGVDGRHHGDDDDDDTASLFSLSLASCSSPSASSAHTRLNVNDTTSKSR
KSVTSVSAKPIFSHPLRGWRKAVDDRVGVLACWIEAYVADGGREKDLLCKVTREERGEVVYGFEY
>p.citric.LGMF06_2231
MKLSLAQDDLHGMTTTARSGAAAAAAAAADESQGKQSTCRQKGGTGSQLTQLLVLVDGLLLADLEALGLLGGELVVMGVNHGWAMGG
>p.citric.LGMF06_2232
MPTSGRSRSNSGRIARLRSWRPSFLSRLRSPRSQTEAQHGSGQGRASLRRHVRFTRRRPTHEEAHQSRQGRPTFAQLSSGDMMAIRGRGAMSMRESRRSD
PFYRKRLMITRWPRPFKKPDPPIMLPRLAETDVTHRGRTRSSEEIHLTDAFYKPASETYCKLFPWQSSSRPRDSNRRPTLNYYLPLSIPSWIYRPLIFSA
RVPDYEEGQEDEEGEDSVDNGAEPSAAPADSSDGQNQPFSVHQSMLIHPANVHNSHASAPAAEFRPRRTHRQVPCFGPEGTVQAPADDPLAATRSYDHPA
QRDSDIIRNTVPRQTPYPVPATPPTPGQAAANSNNRLSQRVAALRRACLRRRQADSEREQTDPAALLRRRIKRQVRAAREQERISQEAQIQRALEREQQT
LRAMKAKEMEEKRRLRRKRAARHRERWRRFVESRFGRGICSYKAFRERRAERRTSVRYFNMVDQGIRKSRRAESLHRRRRVSEAKKLQRDRRRRKRRARM
EKVAKRCKELAQALRKLRIDRSPPRESPVGDFDPSQVPGPNVPTFRQAVQSWACIPLPGTLDQQVPEPEVQEDARRPGDEGTESSSSSDSSGSSDQNCHP
PHDDSRGPPPGPSGGGSSGQGXSMRMSTVHCVSFDATRAKGQRTSRSVLGQDERVALVGKDSGLSHDVVCGDGEESCARQSVWMSRRRRRVEWRRWLGGR
EQRESVKRYDAR
>p.citric.LGMF06_2248
HNTMANREDHIDPLVREVLEAFERAANHRQADLHQANHPRANLPQANELFREGLSPPFPQFNHFVHHPLFDAIDRLKVNLALIKELEEDHDLFEQLYQNA
FDEMRIFEARGHRADYQTRARMALNKTRQLGHKRQAKQVYDAIIKDRNEIPHLSDSWAQTKALYARDMPPHIFVARVPQDIENELARTMAQV
>p.citric.LGMF06_2256
MKASMMRPGCFTGSVRAESHKPLSCIDVNLSLSLQIRTSVGTDSSHWQSLSGSRHVKAAALNFFTFTHLTASFNAERPTTATSHLELLFHSLLALELQVD
SLATKDLLVPPILTVLPIPLRHQATSATSSFQPTSTIAEGCAVKFDCATSAKYQAVATSVRPIWAIPLSYSAEVKPEFEALEVGASSNCLYLTFRRESGE
ITVLATWFEDDGSIYMPFERPALSKDYDTKDSSGLVLESAVTTIFNAYVEFYEALHKHAQALNVRRLCAFNRAKAQKNISEIDRRTPTKARSNKCSSSPT
VSRRSAKRRRIDDSNRDDDDPGNLYDAIAPFFKIHQRVSSASQRTYDLLSTLNLQNESVKAVIEELGEALEQYKKEKMGSDGEQSSGSKQSAKVKIKSPK
>p.citric.LGMF06_2257
MTTIYSQVSAKEWMRIWEDRTDGNICDEIEGLILDGNGDFLEPPSYTWDDNLEEVVPGLEMVKPKAQQLNLWICNDSGTTKAIEIKFSECGSPRPTSRVY
DVAKGSSEIPEVVAADIIRSFIDFHLAVQERVDKFNAARRRAYDTATIEVTIEKILNSKLKASQALPGPRSRRNAIPRTPAIKSEEGIYSAVVPFFKADQ
QVMGAAEKAINTFNAIGSPYDSVETVMQELEQAIKGHRKANAGPAAKLKRH
>p.citric.LGMF06_2259
MENLPPNATVDEVDVEIAFIGLLMSTMDQCSDEYESEKRRREQQLRDLTALRERKLHEPPRPPVQTPRPTTSMSSTPRPSSSAFGHAGPHDGFPLSQYTD
DQINQNAHGRIPMLPSSRSLGKHGRSEDSPFARSSGAANKAARMGLGTASSSGLASSPGRSAPGRIPSSSATPNGSRQHARSNPMATPQGLTPPPPHSST
LQTQPQNLSSYSRSPVLPPPHSLQNTPNSFQRGQAARAWHAPRTAXXNCRNTLCLSTCASLFCALTFSSLDLLFGIAAARDGWRVRRWVGFWTSRFKNQL
KNEEGPDGTYEDNGQMEEMIDGLFAILAPGLCYGWKPGRQHQLSIMFSCRSMSSTSFGI
>p.citric.LGMF06_2262
MTSAGNSGGSGLRSCNSKEKDGRRSKTFNGRLAPPTDELRPSSITATTTTTTGTTASSSSPSSDSTTKALSPSAPARKPAKQDQRHGKRADFNLDLGDTL
HSSASAPQSPLSPPAQMRDTARLRRRSDNENNSKVAPGYFRDAHPRSFPFLGALNSPPLASPELDPISNTPVATARGLTWWGSAGSSGIMKTVGWSVRRG
SEASSANIFMRHEDSTHTGGSDWERGAGGSGRGGSNAASAISPSGEDVDFIGGGGSAGGSHSSSRGNIGAVDNAAASPATAMASRWGLGWMTRDRTRRGV
DVNGDDRDGGGPSSEKGRVDGCKRLVNGNELEDKLLQDDDVGEHVSEADLLDDFLFFFGALLRLFCVVVVALNITLGLVRLGRTSGSLAGRSTQSHKKRI
KISSISSKSLPLSSVHLKIHLPHPRPHLRLGQQSRPTRPGPPPHIFSSHQLPQNSLFQRLEPRSASTFPRPRPLAPRRDSLSDTMLPAGTKTFRSLSLFE
SPIQEFPDYSIFPFGIPQSAPDPTTTKAAVAPESVTAYDFAATTPVTGVLTPPVEVSDSTL
>p.citric.LGMF06_2264
MESTRSIDRRVKTSGSPPRARDLAEIHSLAKQWHDRSSEEEVVLHNVHAHGRHPAQSLKMDQDRSSPTPTSPLPSEYSTNPDASRLILTHSTPPSPDLST
EFLAAWGCFTAPVTPLKAAGRT
>p.citric.LGMF06_2265
THIDASLAPRRVPPLPGRLTPFGNATDTFPVGSFPTATPVQFFTPSPESTPQAKPSAKRPKPKNLLLALLVFPLSVPLIILFIKGCSAATYLFVDRPRRR
KARRAWEKRTKVMEGKKLAEYRLTTFARQYIDYNRFCERPQITPSSTRAIKIFQNCTGAALSSMRLPDGKECLTTRLLRRLPRHPARPVPNAHTAGLAAQ
SAQNAVRRQSV
>p.citric.LGMF06_2266
MQRGASNVNDCQDSKIQVERPKHQFPPTVDLHSFFKTTRCGPVVSWAEQKSRSKNNSGNCWKDWTKARETEQHENAQTIEYHGHDFVETQGNRLWRSAAI
ERGQLGECEQGQSDACESEDRLGDGKADEGPASPTGHEGRPAIIEQGQLGECEQGQLGECRLPDRVVDDDDDEGEEEADEAAASPKEQARTGDDA
>p.citric.LGMF06_2269
MHTSRDKTLFRTPQQSLAANSSRRKNPGKKNQDREERQSNPPGHAPSRNKPVQLNELEIVELDDKPEGDLDNMDEEDLKLILRRIELEKREVSLKMRLK
>p.citric.LGMF06_2276
MTDKTSKVYGKASTPRPPQCKGLSDFLCIFCLKTGVECADSSLSYSSAPRQTRSARPTAYTFRTRSAWPTAYTFAPTERSRPTRPAWPITYTFARTRRHY
RPTMTTAPPVLFSLPPVEHPQRSWSREFPDLGWEEEFQKRSVDKSKRGIIGGILDSVTGNKNDKSDSSSGVIDSVTGKTNNGNSDNGNSNNGEGLLNNVV
ESVTGDKDGNSKKPKDPVQDIVDILTGENNKPKKNSTTSGGGLVDTASDLLNGKNNDDKKNNGNGIVGNLINNIFKREPFHLTRGFHFHDFDNKDEKNSD
AAAADAEEEDLDNDNSKMDAFDAEIEAEVRAQLDEEERESRDKAQANAQASTRRGLKAAHSADNEKPCNGTNALHHLKIIERDSAGNEHLRPLNHTEFAA
LCRELGSRERLPGPVPVMKGKQDDVDARNATSIGDGDGKRDINFHISRIRIKGANVGEGRRSVGKNLRMEEE
>p.citric.LGMF06_2280
QPASLPCVTDSACGQADRPLDAEAQQSKSTAPPPRDDIPRHATQAERRRDAVRKSKEPEPNNFGPRASLTSTAPSRTKTLETAATGQGL
>p.citric.LGMF06_2286
MAQKEDGSFLLATFVQVEFKASAFTPPLTFTNRVAISVSSYGFASKLEEQAGRRASLTATQGSAGLRRYSSIPTTLTTDGVPA
>p.citric.LGMF06_2296
MSSSKVQQQDPECDHFQEWLEKEAKSRGYKEPAFSYRALSNRGKGQDRLKNGRNGRSRGEAGICPSKITSGFKRAIASPCVRMNLHFKNVSEESIDPSTT
SERHEESNIQHEYFIGFYKDLRNMLVTKPADSTNVPIDPEKARIAGRMRSVLKNMHTMTDDVMNAWKEYRSKRLSLSQTTLITHAAVERAQALESTFLDG
EAPGEKQAIQELYSDYNPKLVETTRKPRRDLD
>p.citric.LGMF06_2299
MPQLTQRERAVKVPEFDEVVLIACLSNAKEAEDSLSHAEQDLSHHVEEFLAASLVIWNLPGFDSLASKLVQVKAP
>p.citric.LGMF06_2300
MVKHGLAWHHGGELERSADGDTAGRSDSDIPGSRSSSSSSAAQKGRGAGGADSDQERLASPENANLLLLVQGRKRDGQTRPSQQPVGLLACSLACLRSIF
VTAHQGKSDHVIVGDAPNRRANAGKSPPARAHPECRPSSTHGRRGSAGEDGVILGPCTSQEVELVVCAKSTLADGERAIPAVLRANEQEVSHQSEEKQDD
TAPDSAVRPGRAGSAEGGGAGKEKSSDGQTGWLSVYPASQGRAWVGWTGPDWSGSSPRAVAIL
>p.citric.LGMF06_2305
MNETTMIFYTTSTLSARLASAVILFYLAFSLGAKGNEESGLKQCRAMLKHVTDPPLCAGHPGKRSTFALLRRSRNMPSGYQAALTCSAEQQHQKSMMALD
TQAKPPAPRTPPPKAEQRTWTLQKQQQRTLQFPPPGTSLQ
>p.citric.LGMF06_2309
MPDFAVGYAFSLESEAWRDPPSSESVTAQASVFARPFPEPGMEPFTTKDIEGSDLGGDDDEDSEEIGNMDEDE
>p.citric.LGMF06_2310
MVFQFSRSRFCRQVVFADLLKTSAFHDPLGLSSPPRSEPSPVLLPRSGPFTVRLPSEKSSDLLPLSSSLIHHLAPDPSADLPLHPGLLADHRPPDLPADP
PLLPGPDPLVNLQPLSSLPIDSHLASDPSADFLLLLGRDFNGTIIDRDPRPGQFNGDEYFLEKLLYSIYKGECGSGKVTSSEGICEAIENHDVRTVTVTP
VLQEAAAAEINRELHDLDECEDDMEEEEIQHQVSEILKEAIPKIFSSKRAGKLRLIDETLQQKLVDIYFPFISEHGSAEDLKKAFEEVSAIAAEFALFLQ
NRSEREQQP
>p.citric.LGMF06_2311
MTNVAAWIDQVNNYTSEDEDEVKHYNDQYRNLIMPHEWKGPRPPFRDLDEVKQTMANVYWIRCERYFKAVDLDVAVRSSGRVRDQIVREFGLCRSPSGRG
IDLSRFDIFTVGSLVAYWEVGGIPAHRSHLTADVMMRFAKLYRLSNYMK
>p.citric.LGMF06_2315
MSLAEWNQDEGTHERRGWNACHSRLQRGASLHVSWGRHGGDDGGRRRERKRTRSKNEDDGGDDDDDDDDDDDGDDDGDDGPCTEQK
>p.citric.LGMF06_2317
MYRKARQGKGREAHSPVPPTRPRGWTLARGSSPAAAQAHVGTLVPDKEILRLISQQAPASYDKNHKVDEPLFVLVSTPSLASRLSSPSGPTPLLKSIVDR
FFAHSLKHSLGVTISGIRVLSAVVDALPAPKPGYIAEGISYVLLVKSEPGEKADVDPDEFDKGRALADSGWTTTTWGPDVDKGCQGNPRSRNEHVVTHVL
NSGRP
>p.citric.LGMF06_2325
MSHLFLGSRYETNDIAVETTQKHHLRHRRRLLQLDATDNAINLAQAAQTDGGVVVRDNFAQLLAYEVTGDLDLFELDYSPRSWNYFVDSDKGFPNDVDTT
SRVLVPSCASAGIKSRFRYAPPHRGATTRAATRTDKRAVGCLGARNAYCGMSFDGNAKRAGRRPAAGDAS
>p.citric.LGMF06_2327
MRLDICLLLSLLSGLSLAGTALGPAAAKRLLQNNQQQPASSPAGVSAMSVDGTEVTDGAKTATPKTDENGNPVTPSGRVNDHAGRKRPGAKNDCGSSSFV
TVTIADPDNRPTVEDTLEMVKKVV
>p.citric.LGMF06_2328
MLQCSVNSPEEDRSTPALIKYQFASISNSKLSTPRGSSYFGAVAPLCRMQPTNDLPSTPHLHRGATGNNRWLNWKDEDAHGKAARMSRGI
>p.citric.LGMF06_2333
MRARAKRSRRDLIEEDRMLKAKAIGPKSERWLANDVKKTRRETVEAGEEVKADQSTAVVGVRRWARRETCGDGSDGWSGREGEGAGEKVKEGVAGE
>p.citric.LGMF06_2337
MPGAVKGPRTLYDKVFEDHIVDEKEDGTVLIYIDISSTKSLHHKPSRGSATPAGKSGDLTAPSSRQTT
>p.citric.LGMF06_2339
MNWDQGCALLEVSMVKKRGTDGRNGQSTLAMAFEKILFRMGPADYSHEFRLEEKVWSSIGPQEAAKDSFGAFCRCSKLRPQLSAFGAKIRVIELATRGRQ
TGGRQNIQLGLQGGQKRPKSADVGSSVVGPAARQEANGALPARAKLFGHKVLFSDGDRYTCGELQWLPRDSFSYGTRAEVRNAASESEASQSHGDLGVAE
RAIVPVLGTTQKIPPASALRLVVEAVGRAGAAVEKILERCLDRLAPEKTADYGNGRGMRLAASDRPKVVMVSGQGCFTPG
>p.citric.LGMF06_2348
FEEGGKEGKGGGQARAQALPPAAALRISPAAPPGGTTPSADGKQPSAMESNGKGKGKGKAAAAPGAGTLPAHEPTNGARGVVHNVREVSADDDDEDEYVI
RTDHLINGSSNASAVASTVAGGDANNGEGKGNGKGKGKGKGKGNYDSSGFGDAAEGDED
>p.citric.LGMF06_2355
MHRVGGRGGALVAAVGVAPQPLLDPDAKVLQLANDGVEAINEPDTAPLLFRADRQLPARQVRELLDDADALFRAGEELSAPSRRQAEDQVRAPELLVSDS
TDFAVELLETTEINFNTPGDPLEASAPIGLEILLHPSQPVLKAREIRLVDGTGTEPIHCAVDQAFDAATTKQPRGEAAIFPPSDALIERQVWSVPEPGPG
QLWAEIRLLLACPGRFYHLQVWPVGKVRAWVVNPGRNQPVWEGENHAGGMMVVCSC
>p.citric.LGMF06_2357
MPPLPPLPFSSTLRASTSTKSFQIRRLLSSSSTSHAPALGLGLGLGPGPGVLFNTTTSASFSPRAATATVTSSPSGPLGTSFRRFSSSTQRAAESETTMA
SAAAQEQQPKCEWVVILPDKPGVLEKRVSVRE
>p.citric.LGMF06_2365
RGSLKLVAAAVCGHVPGSDRDLPPSADEMRFRLTSAPLVDDDNDASLPTMGDYRVSEARGCLSRGSRLNERVSNGVFHAKVVHGYSPAVGQEDANARISS
SNYQSQGATATLRLLQGRPSSRANDMGRLAQTRATRDAGRAVDGVVVVVVFLMTGEQGGEGGETGEVRA
>p.citric.LGMF06_2369
MASNEISVAIDSFNALANQVDEMAASGEWDTTIADKCLKQGSDAIMQLEATSSTLKDRYMAIDKMTLRHTVDAMSPSPAVSMFKQQEELQRLEKEHEEEK
KK
>p.citric.LGMF06_2371
MPDKQELPNERSIDEAMDLARRTGQCFRSFMARHPELFAGQENKSSSGGVVRITCKDCEQKDERITKLEQELKEMAERVTKLEEELRGIKDTFAELVFPN
ALNEEMEIFFEKSHVLRSSVFGIRGGDGEVGGSRGFVGVRISVRALDREVEGTMGTVGEAAGQKWLLGGAARLSGSQAPGSYHTGHPSPTPSNSVLPPSA
PTIMNLLDSDGDERSEKFDLNFVLETQKKSQQLIDSTAEFEAEMRDLAEKRKKKAADEAKVKSSLQAVIVSLQLELNSVKEQNTILRAQVASLKETQLVD
RTVSKDKAVSATTDPGTSGPLSDPAHEAEDKLTEKKKRPNQSAKAQSMLSLRSFASPTQASKEKSISRAAYNVISGKKTVPSARQLNEIFDNPPKETLKP
RNPGPQRGGTLGQKFKMFGKTTKNNEDNAREAPAA
>p.citric.LGMF06_2372
MPRATDSADGRLSTTRPGQQPAKRQPTEGCLPWTGPASRLIASERRSGRGGGERAAFVLVDEMWGEVGGMLRVQQEREKMVSVAATRGFPLALHRVGARP
KGQGSDRSKASVMQENIGGILGAWLVFGGSVSRPHASSLAPDTPVLLPSLPVKMPEEKSMEERFLEEKFTEEGLPAESFEDTVKNLIAEVVLTERILDAG
HEFDAQYLQRGNTNLATGLDDPASSASGALPPSDNEPGLGLQGSNDKVENVDQDDDEDETASPGQKLKRGEAGKKTWTWADITSNLYAKTAGGEVGWASF
SQALRTAVEAGLAASTTSNDKMRQVAMASVEDRQRGRCCMTANINDVGWGNSPDSRATDSACKRCRELPGGRPCLTVRRAGGFFLMPLKEGQTDINVVSH
WMNQQ
>p.citric.LGMF06_2373
MMFSMSTILNLPETLVLEQCTLYWNRNLMSRTVEWECFESLINAFRRDGMRHLAIIDAKCNVGPEEVWPTVFEELRSVRLKSFQFERAERVSFDWDADGK
LDDGGRLPEKIRKLGGIAMALMEMEKCIHFQPLEIEEGFQSIEEVGEEDGDPNPADDDDNFSGPAGFALL
>p.citric.LGMF06_2378
SAPKSSMIGKLPPEMANAMSTRGAPPSAPSSSSASRPCCSTTLQYFPWPAWASASAARGRAPSLGNFASQADAMRVTISYIVTASVGLLIFFVPVAMKML
ESNKDRQARSSAANELHDGASEMLSLRSSVFGPSALSLDNGKHQARRECLRPASAAGMGARDDLSKETSGSKSTETRRESFFGPLEVFGDAACGFD
>p.citric.LGMF06_2383
MVASASTATPSDNMDSLSNSDGAVPSTPKLIPYATPVTHAELSSNINSLLKAVFSTPGPNRFATPSDDFDAVTEGNETVPATPTPAPRPSPMGNRNGGLP
SYGDMAKEAFYNYRAPDRPADMIKFDQIYQYAEENYPAIKEKGESYKSGFRHAVPKAFVKIPNERKPDSSLWWTLDLVNFPGDNSARNRRKRRNADSVPP
ETPSKRPRKKSKAQDDVQLSNDQLVYGVQNVHQPVLGQQQGFFLPQQGGQQTHQQRARQQFQPARVHFLPQHSQQHSQLFHSQQAQQPAQQQLQSYQTHV
NPQVQQYIDMKTHELAQQAVAQKCVQRIVEGHHASDIEQGLWYQTARMGANQKILAGLGALP
>p.citric.LGMF06_2389
MLSNTGNGRSCLYDMRVLPPLLMWMNVSAAAAATASGGAASCAMSPSLALLVGWTVIILQFAQLPSFLSSHGRLYVGRISFPLLSVGGRGVGAATDDDDD
DDDDGCLHVCKASVSARP
>p.citric.LGMF06_2391
MALAIPTSGWFLSTFPLRAGPKQKGKKERAHMWPASKVGHDGGRVEIRRTPPYREEGATSDVVGRSASGSPPLLRVPTFGKCAGAARMMDENAEVRQDGT
VYRKEVMDRVHCKRPGPQSETDGIMQTGPRDRCWLQQ
>p.citric.LGMF06_2397
MPHWTVRRAPKGERNLQQRPVAERGAQGDRGLVSMAVPDDECNGEEQMERIHLSKRGVKATAQVGERTGEERLLMDRRSRSTAAVARRCDLGKATQKLAS
LRAAGARTASYEAINLNIGLDSAAACLAAAVMDDSSQEAVSFLSTPTAPTVFEFCVDKGRKEAAHKSVSLSTASTRSIPCGMMLRVGESAHARLFRVADS
NSPRMKKRGRQHKKKSETRRTVALLLPWILAPPAYIEHGWLLEIKKPREQIRLERGEKQKSRSNGKKEKEERTKLRKQRGHEIPQKRLTVSHDDENTKLD
PEADSRTTPIEGRPKFGRASSLPASGVLNQTTTPISCAASILPRFRP
>p.citric.LGMF06_2398
MATPSVGTSDSFLETGSDEKLEIAESDLHGSRESDARPEGHMQPTEIELLKDEFGDLKARFEVVETDWTRFSEEVTDMLQSTLLSSQIGHWDPDSGTKN
>p.citric.LGMF06_2403
MDGAEHGQQAPLRRGRNAHALYGQEWNSQEQRGHTEGENRLEGENAAGEVESVDLSAWEKRVKGRKRGGVLGPSRGPSKWEIGGLESEGQTTRNTYVESR
>p.citric.LGMF06_2405
EAEVFVTHALMQITNHQYNDVNISVRDQLNHVTNMARFKKLEIEPFAAIFEPQLKAITKKAEKAQRREEKKANAKAQSNPDELKADEKEKSEEKESEEET
AAAYQAKLSADSQRALEGLIRLGLT
>p.citric.LGMF06_2407
MALLPPQLQHQFPISHNAYHTTAAAPAAPAAPAAPAAPAAPAPTSGPFSGVGARQGQRDLRGSGALSQHPPTRHTRPP
>p.citric.LGMF06_2413
MARPATVHIEDSMDESRDPLDESGRTIDDSDEQEIIDDSVAEDIERFEESFKGISKKYRLINRIGEGLSQSEPHCDQSSADATLSLIHI
>p.citric.LGMF06_2420
PGPYESRNSNGSGSGGSSAGSGAPSAAAAAAAAATATARYRPGTSAAMAGLRGPDRHDFVYGGASGSGSQGGYGGDGGFPSAAHHRQASSYGPALGGPGV
PMGWYGQNGSAGHGGGGGDGGSQYDDDDDDGSSGGGFVVALGWGRSPYGS
>p.citric.LGMF06_2421
MPDVVAAAHVIKNTREPALGNLGRVQHSPSQIDEQALGDGSVK
>p.citric.LGMF06_2428
MFSSTQDPSPPFQQPPTLRPSDLNTTSTQQPLDFNLLQPTQTKMSSPHVPVPAGGPAFVMRAVNQLVDRFWAESLKQIRKGRIEVVVPFEIAYALGQAGV
DRVAQRFSEHVKAPVEKTVDAEQKVLRILPPPELRTCLLYTSRCV
>p.citric.LGMF06_2435
MDISTIANSSFYAGAFQQRTPGYDKFDRIALAELNFAESLRKLVWHLSSKMSTLMVRKSAVQGKKQSIYGSDPDCLFDVLQIPGV
>p.citric.LGMF06_2438
MLVSRTSITNQHDRSRTKTSSPTSFANIQSPISLSATNPTTMPAPSSPGLTEEDQRQFENFSGVVRDSPPPSAEEQLQFANFSSIVVSNLERWPAWQRLH
RRIALSEVGAMALGLMEALPDLNNEDVVTLVLQAAEGELSEGEEASLLNLVKSVWDDRQSDYAGPDAMATEDEDESLSSLEEEEKKGDGDGDDDDEPQQQ
QQQQ
>p.citric.LGMF06_2439
MPPGCSIKGNSNGGFACGVRDLDNLETSGDNKSGMNLRSTVRHNQPFEIAWRREKVRGSTANVVDRMNLLLVHNASAVTVHPCANTGHFISPVQATKRAS
RVRASPQVQSPDEPNTAQCLGVPTGREREDRGKGSRAHSKGRWLLQKNL
>p.citric.LGMF06_2440
MRNHASNWHSKPSRARHELTGPPSHQHATMVGGGPRSRVHLGRGTRLALRLTTRYQGGRGALLASLPDHFPFFDMIGRWPITYRGWKRDELHRAASCSSP
TTHPGGTREALLASFLPWPGIELPVEALGKWVLSNFRCCGSGNLPLPNSRSPNLVRGGRNSAPPVLAEVDGKSVSWINTYGGSPAPEPHVATPVPVFIRP
FPRPRPRKSVDNPKSDIVAIGRPDNPPSSPHSHVHPDWPEPCYPSCYGHRQSSLSALSKTIPSDTCEVWDRTSCYNSGSAALLQGPNNKENSRNDQASNQ
RRDDNDTAAAPAIDDVGPAAVPLVELLLGQQRVVVAAAVLRVGHAPARVDERGGRGGGRAARRRGEAFADPVGRGRLVERERAAARWRRWWVELLELHAL
PVFGLISISWGF
>p.citric.LGMF06_2445
MRLTLLRQSQGTTAKPGNPVQQPASDIMMGASKAQSDLHASRDSTAAAAAAAAAAAAAAAAAAAAFSLPSQPARPLGSYGFRFGKTWAFEGSKVDVVSKE
QVDPGRYGGGGGGGGLGDGVGIELRVFGL
>p.citric.LGMF06_2447
MAASLLDVAAELGSESDDGDYDEENGEQKQRNGNGAPGVDDSSEEEDDDDDEEAARAVREGFIVDEDEDDEEERKARRREKRKRRREQREEEEAALDEED
LDLIGETVPREEPTQVCVA
>p.citric.LGMF06_2449
MEAELDERFLNNGQPCAKILRWAGIGYLLVHVELPEDLGRVEKMLVLENPGKIQPMYPGARAIAAEFAESSHVKLAPTSLVIRGDVAVTYFLAFQANRGR
LSSRAIQ
>p.citric.LGMF06_2452
MVALGGEDTILEASEVGLDDELNAITSNIQAWRVVAWAKASFQSARRAEVGVCAEGVGLGQLYCISELAKSHQSSPAGQADLTCLAAVFGHAQGSGRKTQ
GDGKKVESFDCMAVRASYAAEQSRADQTKPEKGIAWPGLRRLEVPLGRRRDFCPMSWADEVTSAGCTGSCLRGRLQWPLITVAVCSALWCLRRASVVVEL
AYRGTTTRTMRVGFKALLRSAPYLFPLHPHSKMMAVPPADITHVEKKNQRSGPTARATDSNLLPFHDNGQSSLVALSPWNAIMEDPALALTKH
>p.citric.LGMF06_2457
MIQWSPYGRGFSAQGGSIVLVECTRQGAFKRTSVVLHGSVVCLPPPRHSGRTIKISLCTAVSPQPNTLPPYTTMSAVSSSPDITANVTSASSSVAEMTVS
VRASPNDPTLPTMPPEXT
>p.citric.LGMF06_2460
MRFVALWNECKIKGIEHVIPARGTIVDDINAQACANAVAELVRKLELRVEGAQSFLEQQQPRLQTLMQVGDGVVQQQRQHLAPLPLAQQQQHPQSHPLNP
NLQHHHHHHQQQQQQQSPTSSSTAAADWAVPQMQMQAFPGAFDIIDQLDPAFLDSFVMGDIDLGDCWDVGMPSTTTTSSSMTSAPSRAAGGK
>p.citric.LGMF06_2466
MTHRFSSRNKLFAHLTGYLAEVRPVARLTDQGMDPLRDTVYAAKDRDAQIVTSSVKMADIQSPPCFPAHLSSRATARLMRSLVWRTKVARILGTWLQARS
PSSTTPLFKKPEKPERESRGVRKGDSVLDARMLQMSIV
>p.citric.LGMF06_2478
MRREEERKKKKKKKKKKREESRLGGEVWCGMEDWDGEMGMAEAGGLWQFGCEAKRSAGVVQGAPCERAGVAHGRGFGQEELELDWSWTGAGLELDWS
>p.citric.LGMF06_2481
MPSPPPPPPPPPPPFILPSCLLHSTAPRIQRPGRAARRVADIANKQASAQQRRLTIADAGLVAPLPLHRRPAAARSLPGAGSIPDAVVKVVVVVGGQTGP
AQRKHKTDEKRRRGGAECRAENGKEKDEEQVYGDDGDDDDDDDDGDDGYVRAVGDGRTRRRARQRFRVGKKSRAGQGRFGAPTLPACLPVWIRPCSSREG
GSERTEWMGESVEKAKPRRRPHMWGVERWDGEKQASLAAVAWTSSGERILVRRVAAAAAATTVCHKAAGMETFLVGPRCSSEEGRKRQPVALRKGKMTGQ
WERCPEQRDVGIQEGLQMRTGRQKKGDPARLSVCLSV
>p.citric.LGMF06_2489
SWGKIAMYKGHSVRLDPGILSSFDLRPSTPLVTLSIESTEALCMGFSRVFGSTREFRRIASAARDEEASYVRFDCNTYGKGLSMQMEPPGPVIEAISWLS
NHEFPPQGQVSPSESLINETALKEGVTISIDFVAPNGCYPMQGVPRSNSSLPLFSPLEWVRLMKMTWGVEFLNRMPLMGSMDQDTNPPCIGRSADTAQPS
L
>p.citric.LGMF06_2491
MPADTNIGNTNSQYHPHQNLWSQGFSQRQGLQTQGRPTTTGSWPQDGSEQSHHNXGFRTQLVHGREPDSIEAIGLRTGYSWNL
>p.citric.LGMF06_2498
MPPTTEKETSWWKMSSNQTFNPNGTTSFTNKACDMILVQNGSNQEHPALLMNESLAGSIRKALLVRRKVQKLEREMERRKTWLQQELEDLNAYIEEHEM
>p.citric.LGMF06_2502
APGRNDKTQRPERVVSQDDEVRPGRLRKRGRLRFQDPGGGTRTSYLDPQRRDWQYQSPVGADWS
>p.citric.LGMF06_2504
MRLTELGRRAALASVLGSVPTSHLEDLQASSTTSICFGLPPPPFGTDNNISRILKLPLIRQNISKFAIPADAPSASVKDVSVSAK
>p.citric.LGMF06_2505
MPDSRVPLRCRGEMFQQTLHAWMAAQSGTVVRDSIASVTTAHRSGHGDAVALVSPPHRMHEQSKTGLQCCPGPNDLAGTQTSSSSARAVSAGRRRGPTAA
RTRGRRDPLDPLDWTHTQQQQQQQPQKPPGAVHARP
>p.citric.LGMF06_2506
MRPLTALGVALGVFLMPAATASAVPAAAAGPEDTAAAAQAMTDAAATAAASIATDPTVVLPLAAPVANLELRQAPTSTDTSTAAAGEAALSSAVSSSTST
TLAGGAPAAAAASSTSSSTSSSVALDDDQAAAAASSTSMTSSSSSSSSSSSSSTTTSSSSSTSSSVPTSTTTAATDAADAVTAGPSSTVTTGPTASVSTS
TVWVEVWGTDGQPTWTPSVFRMTFAAVADQLPSAGSGSIGLGIWSTAVDNGAARPTAAAAAAAAAAAAAAVWYYVGAGVGAGVGYLDPIPSSAAGAKLKA
EAGGAIRSVPGVCDPSLATARAQREGANGSSERGFRIRIWMIQLRPKTETAGGARAHRDW
>p.citric.LGMF06_2513
MNDTTWGRGLGSADGGYCHPTGCDWSCRSRHARVASEKDGVALPVELEAREARKPVTSTKERVGEMGSSAGRGGGQEHDRKRDTSSSPKDHQTWASGAFE
RELAVGGADGLGRIAGDTTDTEEPH
>p.citric.LGMF06_2523
RAVATIDANLAAAARRKPHPAAPHAPLNHVVPDVGGDALFVASRKWRMGSPGAQGLRRAALVAVCQRDRGMWVGDATVVALSVPCWTWDSGEWSTCCFLD
GILALLSLDFHFINFPGAGVRGSPSGPSLGQQEILSLSFSTAVLTQATQLVSNAPIANRVHYIRPALTIGGLSTAVVARGRPMQPPTVPGIIIWSAEVAE
LANPEALETGERAAHPPFSKRLMGARFAGAEGSIALVQVAATQENRRTVDCARESTDSTQENELNFGGNLGPKTLSPFLMDPARYEENSRKMSKSIWRKV
LKERKTTEYEGKRGKKRSSEAKNSAMQERKFRPWSSMLCSIVAADSVDERPKNLTIIRQYFHCFWNWVQLGKGRSSLSSLPLDIVVRFPLPTRVAMAAGE
IPRHRQRPQGAEIAVHVFGAAVLTPPHSRDRVLRTRHRDVHELFDAEAAEAGAYFIVLLLQHQVPQEGDFVLGRHLGGGIDHVSEVAASGREGDCRRVVE
ILEDEVLELSRQCAQAAGWAGFRHDGELEQKACRAKK
>p.citric.LGMF06_2526
MALRTRSASAPQQHESVFQEDFQIWSLAFSNDRIGCATGPLPLCTGFSDSSQQEATHPAAEAPSRIYPSD
>p.citric.LGMF06_2532
MTVTGGCACGNIKYSFEGDPNGAVYEQHLSRPGDEVKYDEDGHVIEETDQFGSYIIPKTNKEGLYKEAHFAPLNTHEIGKGTDMVSVWRHPS
>p.citric.LGMF06_2536
MSHVRVSPGLKVTTRLRMDLEFQIASKARCISSMTKASARFSKGDYERFAVTCMMPGPCWKVVGGSVPPPQERDERERAQQPGSSPAAVAASR
>p.citric.LGMF06_2538
MDRTSDESIGSILSTASVEKRPTELCFLGQRLVPPMAPDARVSIRQMVAQITYPLARGDNRTKSVPISCFLLPASESLWWLGSRQIFHAAPLRKVGRLVD
SDCALENKL
>p.citric.LGMF06_2542
TGIGQGFEQGVAGGLLHPPGVEALHDISHAAARRAALSSTGGGTKVRGGAASAIEAVAVAVAVAVAVAARDADEGQKVKNKDEDGGDSRRQTMTQCHAPI
ARRRRPRGRRAQRI
>p.citric.LGMF06_2544
MPKADDQPPRAPQHLPNAAHCSDERSESGAAYIGSATPVALWPLELNEVSPSVHSRPASIVALVSPFSLVLQVMS
>p.citric.LGMF06_2551
MAAGTLADNQQYGFRQDSLRNRRELNDAQNGSPDDRAIYQALARQKLGDPQNFKYILNEVLHHYLQTWFNQKRPLHQTYRQYDKPVANFHSYLSKPGLSD
SPLILQRVLTVALNAL
>p.citric.LGMF06_2552
MPQTPFDRRTRSSNYNGISLISDYPRGWSADLNNLWDDSDIFEPGGRIRRLSELRDTLQKVTWRNRVKIDNWLDKWRLKFFARVESEHTPAFERETILRN
SEKTTIEHKQAWFNAINKEILKFKDQVWTQDFEEAFNGPDPTIAFEDPATTPSRTRNGAVYGNGRSAGSKRSTEDAGLYRHDNPVSTKRIKR
>p.citric.LGMF06_2556
MAQLKQRETLQKFEPKAKPKARSSPASNSSSSSSSSSHAPGPTCTMLKRVIMANGAATAAMRKCFRGFRRFAAFLLAAD
>p.citric.LGMF06_2557
MMAAAASPLAGLGGRRAWRGLKGLGKSTVTAATALKEQYXAMCCLIGKYQNLQAPQKELRQGLSHLPSRARSYLKLWAIQAAARTPHRQARGSHEAVSPR
SKHTPRGDKLKRNAFSNDKTPGGTFELSNLTSPRALLRPSSPQTTQPQRQNPNQNPNPKPPLPRINSQQTPEDPETSFPRRSTVSVNHLDANTSSKSHPD
QWPPLLPLPICTWRITRHYLRASHKQGQGVRGSARRMAARTWKHSSCLVAVYSLPETPEAC
>p.citric.LGMF06_2558
MQRPRCPWDPNDSASRPFPRPPEHDPAVMFEEAKAGHCPQRPHAVDRDVGSGEPQKMRICVAERPIHRRDFPAILPGPKTHSSLNSQSKAKRRPARAANH
AHPVPHAASPLRFSDAPRPPPHCTNDSAVMGLYETS
>p.citric.LGMF06_2559
MALGHPGVDIGSIRRITQEVHERRRRSEHHATNNGVVDDETLDGMAGGGQIVVDEANGVDKRFLIFDLLHVQFFEHRCKAVAGRLLELGQLVVEGDVECF
CGQDELVVVARAR
>p.citric.LGMF06_2560
MHKHTKAQFLASTSPSPPAEISSSPPTSPVLKSATTKPEPVAFDSGNLHLPPPSATSASATTTTTSASPETNAGITATTIITTTNDDQASPDTSQPVVHS
SIHSRRASVANSALHHSPGYVPAPASAPLTTRDSPSPSSSPTVQPLTAHFHAAATATSSTATIGAASDAHRRRSSAGLRKLXXARQSF
>p.citric.LGMF06_2561
MPITTIPITIDTSLASPNSGGWDAPPGKDEGVVPFMVALVVAVGVVDEVVVVEGVDERRENDKVGEVEITDPLVEIELDDSEVIVDELSTPRKMMVVLCS
AS
>p.citric.LGMF06_2562
MLSLKLFALLATTFTAGVLAQVQFGDLPECVKRSILGYVGQGNCEVVDTNCICENAAIIDFIGKAAGATCDIADIGSESMGCRSVDI
>p.citric.LGMF06_2572
ALKQEQERAAQKDEEEDEEEDDEDEFEDVVTPSAPATDGQPESKRVKTEESAAPTPLISSAAAASSAQPSGDESDADEFEDAL
>p.citric.LGMF06_2574
MCIRDRLKAEQLGKKRKAVEAGGSAEAQKEQQEEDSPQVKKSRRSKAADMWNDGSSKDKGKKKAKAEDKPDETEENVDDAEEDEADDGEEEGEEAEKSAA
RKKKSSRVPLGHKEAFKQLLQGPIPKHEEPGKKKTRSKSKKKSKA
>p.citric.LGMF06_2580
MRSLKQLSKIAAHPTLGRQVQKLKIGPHFHDLAERSSFSNLEGKYMKEAQKEHFTEEEEWIKTSKSLQSLHASIVESVHEDQKLWKSGLCPALLARIMAS
LQGLTTILYGIHNVSNPKLQRFDKHTARLWERSEI
>p.citric.LGMF06_2582
PFDQSDYGSDLDSEGEQLLADVLARLEAGKVKTSQLDHTINNVPPESTLLPRPIRHPVAVFQVEASLAGCAEGQKSPLVHRDDDEAPSSSPQARDERNPY
LGTCAS
>p.citric.LGMF06_2583
MARTKQTARKSTGGKAPRKALASKAARKSAPSTCLLYTSRC
>p.citric.LGMF06_2588
MFEVVIQAAVGKRIVARETIKPFRKDVLAKLHASDVSRRRKLLEKQKEGKKKMRAVGSVVIDQKAFQGFLAK
>p.citric.LGMF06_2590
ASKLSKEYEKRGGGYENEAGSKNEPKKGAPEKKSGRKKAKEAEKEKDDEGKNDKESEQQPAEKKDDDDGSAAAATDDDDDDDESREKPKANTSKKAVGKK
DEKEPAKKTKGGRPKKGEERAKKPEKVAREGTRKSSRLSAGSKRGGDEQESGGGAKSKKAKNTASPHVTTDVMPASNFFRNAKRTLRPYDPLPGGNSYLD
DPDEAYGLEKDXVNIRNAQESQGVFSIKRKEGNLP
>p.citric.LGMF06_2599
MRTHPPNRRAGIARLAGHRHNRIPRQTNPRRQPGNDAREHRLSGHTGQLREQQPRGHAQDDRGVGQGAHAIGDTLCGGGEYLGVERSPPIEKAVSDR
>p.citric.LGMF06_2609
MDGDGKTALMQQVRQEAAIANARALVD
>p.citric.LGMF06_2617
ILTSTTARAAAVVPVGPDASGPTAAATVLVCGRVVGVVGQVVLVRRAEARRRHDGEVVGAGVVRLGRDAPERVAGAVGRRCGGARRRAGLADPAARVAAV
PGLDVYKRQELGLGPSIHL
>p.citric.LGMF06_2621
MHPIFSLISPSAAPLRPAPTDDDAIPLVSVRCSTSSSTPPEQDVQIRVDPSATTQTPQKSAATPKKNPATRRPGTWKYVTFSRVVGARRPSPRRQRRRRA
ASVRAAVASTSKCSEWLERVSRPGASLLLPSSPLNPFRQPAGRRDATDATDLTPAVSQPESPPARNDGMLGTVAGSTSCFSSRSAGPLPLTCLSALRISD
PSSGRRDQVPGTRAGGLGPGWM
>p.citric.LGMF06_2622
MYGTDTDADADEAERAAPWADWSAGIKYHVGVALVDHSETRTTQGRDSVWGRDRESAAASGTHLGAAAVVVQDSAVCCSAWATSAKAKRTSPPVSEVGPK
RHADEE
>p.citric.LGMF06_2636
MSALQEPETNVFFLSVSSRAPPDRLLHPRNQAADTRNSVDSKLHPSHLIAPRVPPATQLTNQHEDPLVQRAWTSPTASRRMAPHPPRRAPSSSNPDSDAT
QRDTCPAGLAHTCTNQHGHGWDADTDTAPSCQRHLHRKAEPVSVPVARDAEVAEIWMWQWQWQWQWQWPCGGWLQAGNKGGAGRCSWHVVEIQILYLAAA
ATVAGPDQYPRAQSGRAGRRASPPQRTATQRNATRTRPSCWS
>p.citric.LGMF06_2638
RHLSALGRSPSTPRSCVIGQIPNERRLQTDGAEETASSDRAKKRSNEAHWGLEEQGERRASDKNAEGCDGGVPSRPILAVDHIIIIRQHNAQISPLLFCD
AKKDCAAWLVGRRAAMTGGVLQLSSYGSSLVVVRRDNNNNNSNNNNNNATGEAK
>p.citric.LGMF06_2647
MPAQSTTAGATPAPSRDQPDQNHPPQHPSENNEAALYRDKTSQT
>p.citric.LGMF06_2649
MASHPPLTIPQHQTLMRHGGHVRPASGDDDDCRPLSAKAHRFVWSARKRGIPGCTVSATGLRVDGTDAYPAPVLPLATCVDSISSTPEARGHGTGACC
>p.citric.LGMF06_2653
MDYFGTLREVAARLGLEITMDLYNVKEQRTTTADPNPANKFHATRLREKLDEAGTVVIELQGHASRWNFNLSTLERDVTSLRVGVYQLENLPRFNDYRIR
RLDQRIDCLWVEAQSLLELQPVNFVNVTVLNTPEEVTNRMAETTQRIQGLWSISEPTWKSQELPESPRGHQAHGPAHRRLAQSAQQTAGSWPPAPRLHSL
REPPGGTQQATEDDQQIVETPKRVRFDLSLNQFYGDNSSADTVSTSKSTRTEYIRTTSGLQLHRLDVGRATLSTLLTTSPSTILTAGRLRGSPASFQASK
VPTTRDLVLISTGNCRKKLEKMADNFGGYINNSYVEAGSSLATTNGPTWRRGPVADPRVDYAVRKVHQAEHENQRVGASLFQFKEQTMQAEIDALRSQLN
KAETQIKRHKAKEVEYQSEIQVLENKVDDLKRNAAHDREKFHRLEQDLRRGGKYFSPTTKRDERPAGDHGTNEPQEAGPFMYKKRDKNLDRLVKEDALRR
AQ
>p.citric.LGMF06_2654
MTDSEQMQCLTWARRXEGKYIIYTQQIAWQRVAHGRRHHVIFDFTQDAAAVCEETSRNGNTPFAGDGVDSHSYGV
>p.citric.LGMF06_2655
PLAARSQKTACPSVPSSTQSKSRIGIWRTDNVEAQIFNGKEFALAVARRDRLRIPVSFDSFAPPTASVWPLVLYTTSTVTSSLSAKSNSEKAGASRRREQ
QAQRAIEEQKAAEKATQDLQIQRTRAKIAE
>p.citric.LGMF06_2656
MERYASGMQEQINGLHGMVNFLQKKNEACKVELAAAQRCQNELIAAAKLLVEAIRPNISCAPGNVRELVKRLGGKISRPSWGRGSP
>p.citric.LGMF06_2657
MPTSNCSSVLLDVLGAKARYHLGDVVLDSKKAQTKARGEDKPDPFATASEQPGEEDSRVANQPAEWGRNVGRGAGLSEEDVSQSEDTTIS
>p.citric.LGMF06_2658
MAPLGLGAIFEELAGVSSHQRQPTQRPTPKPGHWVRPAARKARASRKVVAASSNGKPRGSAAMVGKEHLDDKHKHQSSHSHAPTQVHSPVEYDTESEDES
IDGDDEPEVDEAENHQLRNDNAGLRARLAEVERSNRALIDDQNGLRNEVFGLHQRLAVVEDSNQVQLERIDALEAREAHLKRENKRWSNAFIATENDKNG
EINARDETIRRLNAEKAQGQKSDPLKLQAQIAEKDKDIEKLEEARRVDEERLQTAARGLQNLATQLAEKDKQIKQLNKARQSDYQQLWEHVEDRREQEVL
EKALEDVRAQNTASQRKVQQLEQENKTLQSEVDTAQDSQLRLVSDVTQLIRLVRDADSSVPRPIADAARQMSTKIARPYGPRK
>p.citric.LGMF06_2661
MHFQTSLVALFASTVFGIALPSPPLPPQIDGLTPPRGLPPLASTPLVATPPFATPDAGGPTPAITGLPLTPPSGTGPSFPTLDVDSVSGLTPTGPLGTGT
GLPYPTGWSMVTKRSKPIRRAV
>p.citric.LGMF06_2662
MSHDSSLIAAVTLDMKNPEAPKTDRQLLWRFPACSRHDLTSDKEDKSSRRTKPSVDPANNLPMPTFRVGHCVAERRFDTQLLHQQRTDNRRLRSVGRNAL
LPAPPHRVQGLDNQATRTRTG
>p.citric.LGMF06_2663
MDEAPLIPTIVGPAPQPFGPGVGLSFGQNRASTEPLQPEFPSKGTQGSGKDHHKDNRSMFGIGRKKSSMLGLGTTLGNQPGMRMGLNGVTAGASSLTKKR
RAASVLGMFARRNSLVLCSIPRVGVLETLDNNAAGAAEATAGETMWSRRSWSVN
>p.citric.LGMF06_2664
MAPENDPSNALKPEDGAFGPTPPPEKSKQVMESTGMDELTSVKTEFLNEIDKLLNDSEALGKRFENLNPRGQRRLKPQLVAKVEETGKYVDLEKVAGWNE
KLKELLEKVEGKEK
>p.citric.LGMF06_2666
RNTDRVGDGSITVVDGEVHNPTAHLQSMRYFDGAHHFSIAGGAVMRSHQPVTHAPGEEPTFPTPSVCHEDPQAQLDTPAVVQNANASAVPSAHGSPALPP
ESAQNQRTPPARQSPALNLVTPSPYRPCWENSAAETLLHTGSDAGVGRSGATVESPSPSPRPSESASHPYSGREGKARYRLRAPGRAWLFGRRTKKRQSD
EEE
>p.citric.LGMF06_2667
MNFAWGKDDNAMPLDQATFDMLYSQSNNHNTSWNQPSSHPVDEGIEEVQDLPASSSHNYNGATSTTDWKPPDADESWVPNPVVSDWDESTATVSQTAGET
ADSGDVDA
>p.citric.LGMF06_2668
MRTKLGIHATTSADRAVKRREFRPVHVALDAAHFAAIAGPHLLARALHDAADVRPRFRHAGFRLQEPEPIVAAD
>p.citric.LGMF06_2677
MLCPCNACGHACQIPGCTAPQHVCVAIGLAAKDSVALGLGAGVRDMPPPTICPGSCRLPHGLRAVDVICEPFLDGPVADHDPGCVLGHDQAALRRAVLEE
HRRFCPVVSKTAPVEEEEEEEEGEELEQTTSGSGSQENARPVQAEGSRKRSLWNLRAFRK
>p.citric.LGMF06_2683
MGMAGMNMGYGGMGMGMPMAGMGMQSGMGFGGQAMMPENTLNPERRDAIDRWRQGIAP
>p.citric.LGMF06_2687
MGFLKIEHDGRIEQFLWNRSAQTRGLEGLGVTVRYMLPPLGATGAMTSEDNSKAKKKKGEGETVRTDIVLTWDGMPLPYLKSEDVEALEGLKMDEVELVE
AVQAKEEQEGLDLKVKKTRGRKKKDDIDEEIDLEEQEPPTPGRRRGRKEKDALLEDETSTEELVEEIQETDDQDDAEEDDEPPVAAPVVKRGRGRPRKIR
D
>p.citric.LGMF06_2691
MLEPLQHADSLRRKILLHFPSWLWLSVVGSVDDCGNRMPGTSSPRKQRVGTEVFEFRIEFKTRQNVATDTAAKTTKVAPAETRIVPLKKLRLEGY
>p.citric.LGMF06_2692
MEILPFRQVNMGAKQTKNIRDAGKERLMRTSRTPKLIEKVVANGSNTARASLAKPILASVDHKSLYFGEPESDE
>p.citric.LGMF06_2693
MRVDTKPTKDKEKRRATGLYQSNEFKEGLETDEQALQATVGKNDIRSVVLVINSSLSASRPLISVAMSWAYLRRSIAFSLESFTIITRRLKAGSGSTAAT
EQTVAFLVPSLTTICLPERVGGGGAKDPLALGELRAHLHITLPYVSALRHGHFFGQSQRHAAHHHAQWYVPLRPLQSTESFLILQIAASPESAQPWSVEA
KIAMAVFAYTLARDFKGYAAETEFYGTCKGRLRTFFLQYATALKPIGTWLVVHVTALGGFFLGLCGYREESDPVLPLIEQPVVLSESQLRQRRQKAPTPP
SSPAQEKIEIRIFDSQGLQRPPERQLAQDCTGITRPIFEP
>p.citric.LGMF06_2694
MWRLDDWRSLFQSADSSSSISCIAKLQRDARQISAWKIEVRVGPIFSPKNEYKNLALIFQGLGHANPTSTGNHHGGNESEMAMISADARFCTSNVQNARG
TLRPRTCHSNSNGGQPPPVDDGFLARSKVPDSADVGRSQDTKASDVVQCHDDSDGRRTLASSDDDSGTNRITTTDDSGGRRTPHRQTTAFTCGEMDESRL
TASATSSSAANLPDTHRNLNSGTKPVDSTE
>p.citric.LGMF06_2696
MNYCIVVFAIVIIISLITWIFDGAKNYTGPKLDEGLEVLEVAKTHSGSEEESADTKALGAGDRKAAEAALEV
>p.citric.LGMF06_2701
MAERHTFRPNSRVTDSAPSALTRQVLRNRALSNTSQDTDKPDSYTNHWLETTPSPTANAVSSSAPPNVLTRPVAATPKSSSSSISDTTAPESEAASRLSQ
ASTLVNEGPAPVYIGPDANDNAAATVASPSRDMSSSLAASLMRPLPPLPGDASAPAMPTRLPPPPPMAGGEMPTGRRMTCDYLPSLRETRGSKWEVTRHR
FSRLMAVVRGEAREKREERRKANSRDMALKRRMGELRVHXVLPTLVPAFGRAPGWDVSPPPMLPPVGRTNNFVYPVSPVRAQWQKLTSKKSCQNISSAQA
>p.citric.LGMF06_2708
MLRTTPPKTSVVPFSSLPPPPPPHSPTMVRAAAKRRLLAAVANGDPQAQAMLDRLNAAEQQRSAARRARTSAPVAADTYATIHLLIFTMEGLT
>p.citric.LGMF06_2715
MDKTSPISSLVLGHGSDSTPGFGSIPGTVEGVVAAIAAGWGMEAEEAEWGIPWACSVTATSDSHPWPRRRTAVVPAPLVVSFSTSAAAPRGAVPSLPALR
EAPSTIAADAPATAPAATS
>p.citric.LGMF06_2723
MLGLDTGLQRTVSDQNDEDLGDHASNVASERPVPSAAHQEQRLHDQASPIVGENSVSAARQSEKGDGTEGSEHGSDWINVESDSTTGESDVAEERSVLSA
SHQEQRLNNQASAVAQESPVPSAMGAVNDDETEGTEHESSWTFVETDSTSRESEWTVWEGDWATRESDFTTWEREWNAWDIRRVCC
>p.citric.LGMF06_2726
MSDSWANFVAASQLIRNACTHVDPGAATKSASSAHDDKTAHKTKEHLGEAVGFGGGGGAGADDEADAEQRARREQGYGGERDMRRDVGA
>p.citric.LGMF06_2729
MHSITLFVASALVAGASAGSWVIQHDYAHHNFFDMFDFYDGADPTNGFVEYVDSATANSSALTEITPQNQIYIGVDHTSTITS
>p.citric.LGMF06_2743
MTKPTHPGISVYFMPNRSNKGPGSGQRWKATCREVHLTDLNAAKVYQESKSAEDPSSLRVAMVFQLMAAQPCVHDPHRVEQSEGGXIRFCSSTYYARSEF
ECKGSEAETYIGRPNQPSTSVQFPSVAGLPTPDIGRPSRHWQANAGVDDRRT
>p.citric.LGMF06_2756
MGEENHGGSYEGEWKGGGEVLGQIMPRKSNNTSTKAYSTQAKPSQATAEIKLRGDPATKAGQAKLLECLQNLTASYIDTHHVAIEERICGLPKEVQEEFF
DAIKTSIKKDVESLLQIAWPAAKHTYAYRLDRYPNCRPGDCSDLPQRSXAPPQPPPHSSSHQHKPANNTLLASLTHEIHTRTLAAHVHARRGERDKWLRN
RDALAWLRARVEVLGEEGMGKSDGDDDAGQDQGREKRVEKEPEGREDGEWEEVEVPSSFGGGCEGRDGGGDGGTFGDGKGAEEAEVEADPYMCGDAASEV
EDLLDWDL
>p.citric.LGMF06_2757
MGFQAKWTNQVTIMVSWKTTELPKRVLAATHPLDDASLESSSGDESNDGGDSVHVKDGQRPDMHLVSCPDSEEKSSGKLPSRRKEKRQNSAWGAVRDGST
LVKYRRGWGKGWKAASLRHFPRMNKDLDAVNEPGIATGETDFGRLKKPR
>p.citric.LGMF06_2758
MQKIKEGKPVGNIPRGQKMSRGDGKTAKDRIWALQREGIPLGTVLNPHCQQLIEYFKLRVSRFSVLKAEDDHGSSPEDSDKSDACDDAEESDENGEAVTF
GAHTDVQNEDSMEVDQDEEEEE
>p.citric.LGMF06_2763
MSSNTTDKTNTTTSTNNINTEPNPLSYNPDILDRSQLSRAKQLPTHNVFRLPKHNDADRNTGTGVDRGSGSGSSAQLPTHNMHRVLVDKEEGEEKKEHGT
GA
>p.citric.LGMF06_2768
MSPIHDEIYLDDNEPIDTPRSASPHPSSKNEATPQYTVAEQQEAETKYKSVSKRRDELTTILEEARETLEEVYQKQADQRAQPINGDPRVDAALKKTVDD
RLVAVQTKLEELVPRITVKIQEYEGKLAECVAKMRAMGCFDRPLGLQVSALPDSDAESLTTLVESRLTLDSAWLFGPEPAAAAADDDAEVARTA
>p.citric.LGMF06_2772
MRRNTGIGGGERDETSTEQSSAVTAALREQSFTITAAPRKQSSVITSAQGKGPVIRRHSRAWGAVSSAVPAAPKGRSSAITAMLKEPSPKTNSMHTSTLT
APALALTTFRNKRVVLSAVVVPSSSLHHSAEGWVASIHPFQARCGDSSGSFEVDEPTRNLLNAYQGMAVSALTSCGSGSFGQSARGTVLCSRYMEVSAED
NHGQGAMALFEDGRWAQLMWQLAKRRRDETTREGD
>p.citric.LGMF06_2774
MPHVAWPRRQGATGSGVMDDRPGGANSLPPLKSRLRPMLRSALGKVDLQRDKAVVEAVHGRASGIGHCPSPPTAVYPASESTDFLSFPVGQGARCLVVTV
LNCDLRKPMKMHAVVNGQTEAKVVLETRVSQWRRGRPLGHAAWPPLAPLASTRFLALRSCIRRGLGA
>p.citric.LGMF06_2776
MGKQTVDSSRSILVQSNVVEGGELVDHRPRAYPISVPSLEFLASSSSGWTTHSSWSLFGHLKFSKFAIAEHFHSRRQCSFNVSAQQSSVRLQIQTGHNGG
NGHSPEPVQGKGKMLFHSLFAAVCVAAPVAQAGLLPKQFVAGRHEAESAGKTDLPESQLDQALSLFSTSCEASSDESCVQDLAYGFQCLKTEACANRGAA
LEDCLTSENADCDDAQSAYDFCQTSTWVSQEANPK
>p.citric.LGMF06_2777
MARFSYAALSIPMGVGYDGMLLGKSPSGYKEIDAKKRYQTRKLKSKEVSHEDRVGAGHSQVYQQQRSLLAESEAGQWDQNVLYSQMTGR
>p.citric.LGMF06_2782
MVGLGPRKPPSRKGSMADVPKDLLQTIQHLESIFTVDTTKLKEITDHFVKELEK
>p.citric.LGMF06_2785
MMQQCKINIQLFKQLTIFSVACLSASMLFMRAGSSLASLHIVIMKPTRRQGPNLPQIDSTPTVEDGTTPWIVQSSEYSTERHVQKPNWKQRKRLWKTAYQ
DRGTLGPKALGVELKLTTDGGRLTCRCARNA
>p.citric.LGMF06_2787
GGGKAVQREGGEAEVRSEGPGARGIRASDDAAEKPAAG
>p.citric.LGMF06_2789
MAKLVNRGFLKDRVPGQVAQGSRGALLLGQGSTAHHPPAPKPRTSRSDKRPPLVQIKSTAQMLSVQKLSPSEPPALTVAAADAHTVWKCDIGASTVAAAA
DRHSATHGQTHRQAVGYRHSTVATCVLALTVPLRCPLRRLAARRRGQLRTVAGQPRREGRQHTTGR
>p.citric.LGMF06_2793
MHGGGGVLEGAAGWGHTDLVNSGHSRVATSRKHAGSTDVSQARKWGGVGGGAGRQAGSAVLWQWMVRSRSNSNSNSNSNCSSSPVPVTLNQTNCAANRFG
GGGKAVQREGGEAEVRSEGPGARGIRASDDAAEKPAA
>p.citric.LGMF06_2795
MPRLKPVPRRARCCRARISQQTSECGHGRVAASTALAHPPPPMTPSINPSLEEMCEGMERPDMGIMAWAVGFETPSAAS
>p.citric.LGMF06_2798
MLTSNEGSNDSTTEVKKVVLIGPDDGFDNDDNARSADGEQDENVQEAEDVEQNVAWASQVLDGEERHLAAAERWRMQKRG
>p.citric.LGMF06_2803
MLDSPFLYMNDDFADVELASGDHSYGKVHKVVLYNRSSSFREILDRDLHAQRLKVPMVWFRFTTSVVEQFLEAIYTGKLLSSQKEKSETRDVMDHKLFSR
NDLDNQRFPAAYDTLIDSIYGLQLSLFSSLTLETDKYGIRDFFKKNHLRGAT
>p.citric.LGMF06_2805
MLELFAEGAQSAQSHSDVTHCPKSSATPSFSGRLLQDPSQAKQRQSAKRPQRQEVSHTFISHSHKIEPPEWRRKRRDQWRHARMPHTSYRLCGGGLSVGK
YSVFVGFGSSRERAVEIVDPLMVIPEMTN
>p.citric.LGMF06_2808
MKLLMSLVVMAMALVVLADSAFKMVTSDLTLPSVVVDNMVVPTELHAAGTLVDNSHSGTGPVLAQTAEDDTMLRVKAFPTIQVAGLLTFDGVTAAPSVTV
IPKRDATAPLSSGNTTTVEALTTPSAPSSDAILPGMGRPNTPTTITHTVSMTVDCDPTITSAMETVTALYKNMTTAFWTLHYPGMSQAMLISTASTSTST
TIFETSSFNDSTPTIASTTVTELVKLTTVGMDPIYTITVVQEGTFTVEGGRRIHWATTAEQTMTDTVWPFSASSVTIPAVATFPAETGPAKSHKTLGIEL
TLSTHHHIXXAGSEEGHDAVDVEVFEEVVAAALSREREKRPESDRVGRAWAAEDDEMLNII
>p.citric.LGMF06_2818
MFKQDGVLSANGRKIVARRKAAAYAGLPNRHFRPHDGVQLHQRPHPQSVSPLALPIPLPIPFPIPLPPPNPNHLHTALTPTRQPPDSGAVYYRNFLDQKL
VFKIHDPDPDDDCGLRQTKYEAILMGRFRNDRVVADCFTVLERSSPVCISRLVALEELLDVLELKLLSLPGF
>p.citric.LGMF06_2820
MFPRRLFSSPHDPLRRLSSRCLPSHRTAARFLLKSQPEALIMTDTQKQAAMVARQRRDENLKGKRGRSHRPIPSSCIASAADTWAHVFDLLDAMNDVHRE
LFSQPDCLCDAHFRERGVGRGVAWSIAPGVAHQCVEDVASQSSQPASTIDGEITAQGRAQVVGTEFCASRTGRESICVRSAPCGVHVYADGVFGLCTEGK
SMVRGCCVGCLAAKVHLTTCVRRGSLRTTSVRPLRAGTDKRQPAASHLAPASKAPRESSDNSHQPVFPSCRATMTHSPCALLTGPDAVRDDGMANNVRGS
SSTQPRQRHHSNLLADGNSEQVTDFVRLSTTRSSDRLVGA
>p.citric.LGMF06_2823
MHEAESQELQHTQQADAQLVIIFAFRFVPFVLKEMLKAFSSGESFPMEKARVLSMSALSQLMISFRCTTTCCVCNGLWQEVLRKSHAGQDANAVSCPPAD
QTVGVAVAVVGGSREEARRTAGKGQGRGRRH
>p.citric.LGMF06_2834
MGAEAAARGGRRGHRGGERAALARVMRMVSALCPLGGDGGSAGRLKSAAAGARWLDGGSTERDESRGVRGK
>p.citric.LGMF06_2835
MAKTQFSIAMATVDYLYRLNGKYCETDNDVNFDSYDLIKWIIENPKNGLQGLKTGTDVTEPLDTAQRHATIFEKTTVMLLKVKFLQDLRMLRNSSGHHPR
LKGTLVLKRLKDSPTVELEKLINIIDSQAKQLHEIIREERPSVWSIFITAGFPPKTDFDSLGTGSRSQEQRDFASIYRHWIAVPGAIAIIRDLTLPESCS
AELKGKWQVPG
>p.citric.LGMF06_2841
MTLINTVTNTGTPPPPTPTANATATASFGGLLPIATGIPESSPDFAFADDVTFAAGVLTAVNQLRARHHALPLVWDPKLATYAGWWANGCNFTKS
>p.citric.LGMF06_2845
MPLGRTGCVASTVWRHGSAIRRGQDFEVEEQAAFYVYTSSCSKGKESWRFLWDDRHSNAPTVAERRYQVGTRVGLGDSGKSLLHQWTSWSTKGVESLELG
SALLIRKRIAGAWLKLPRTCGQNGRKMQRVSYSH
>p.citric.LGMF06_2854
GDVAPAEEGSLEEGGEWDSEEEHEAAKGAVKREVEWVAGTKMVGTWVEGREARVRVEIS
>p.citric.LGMF06_2861
MPKSAKVLWWNEDKIHLRCPVCSEIHERPTPSKSARISTQYPHGYANLRLQINYSLPESEYEIDKENLRFVALGANPPLPELETSVTQMMGGLNLDETSP
QLPGPSEEVRQGIVRGNRVFLENHLRSLRESGQLEAFLRGFDRDGNTALGLAVTSGNYKIVKLLLDSGAPANGFDQRRRNPLMWAALWGHYRIAQLLMDH
GAYNGFEDIDGFTAIDLAQPSERNEDERHRHPDYKGWTKNASTERKMIVNCVTLPTLPPKRIGPESIKRWFFQESCPLQFSLFGISISEIHLPRAGKAVG
ILSRGGKYPPLATKSGWAADVLNSEMEEISPTGSCWRDKAMQIGQKIGYPFSRHHCDETEPGQYLASHVEPKLIAYFISKHVFLPWELRENESLRRLEQA
TPRSGMLTQAIIRVNKAPCDDCEHFKDAVNAVLGLEIKLINALISNSTEAIQQIPRPRRPPQIPPADALPNVVVQPAQEEPCREEVEEVWYVQPQLAVAA
PERDVAEYGGTQEPSEEPVRLAQPAVPLPLNERGCHVGQRVFFFGAVESGRAVVAACWAGLWCRRSGNIDVDIVQESAVNAGEDGAAVASRRLD
>p.citric.LGMF06_2863
MTPVDFGNDDRGRFNRTPPMNHRDRSWEPPQRWNMDRDTTDRQGDENLRTENEQLRSNCDSFRTRSEKLFSQNLTLLRDRELLRRQLEMLGAEKRQQPTS
TPTATNSFDPSFWLRQMQMMELEKMRSAGLDATALQQQLEMAELEKRRADKMDLSPQLRQADVVNVEKRLSGSFERPLALRQQQDMAEQSENRPQNGFEM
PFPMMPMAYPVRCCVGEKSVNSGEKEVSMKPQVLAAKHLRNQSDFEDGRGFFQVPGAFLPSPTHLPGPRSPESREPQFTQQTQRRECSPSPFLHPAQAPS
QPVPRRYLSGSRHETSPFVTLQSPDIVFELHDPFLKIIDRLIFDAPASAVQYSPMSQRPHPSSDWEEEQDWDVDRPPPPTKHQRPPRLQNRPLEPKRTGE
GPRHEIEQTASQRLQNPQQNGLAGDQKYGRGKMPPPTPEGTHRAAVRAPEQPWVARTQKEKKDPRILNPWTHDKRGRCRGLALSFTKFPREIGGNIEISI
GXVKPASIEKRRDAKVVKPALVENKHEENKVVKPTLVEKKHDENKVIRPTLVENRHDDGNNGKSMGLEEPWRGFSLKLAAADQTMPAKPTLSNATRNNGM
YRDSVDHGGRSSAGRAESVSERRSSGRWDARPQVDWDQSNRTSPVEFGRDRHQAGRLTPVDFGNNV
>p.citric.LGMF06_2866
MSANNLFIVNPTNRGKKKGGEKEKKEKEKKEREREREKGKRKEQEEKKRARGGKTTYNDNVAKLQRPKIPRVAVYLDGEDGLIPKPVADWPAVAACGARA
VVGDCRCPPRVRVARVVPFVVERDGFTRIHVEAVTPARCHVRKDPVPVSYTHLDVYKRQDLATATRASSAPRTTSSTCAHQRSPLGSTAGSAATAS
>p.citric.LGMF06_2878
MMLRASVGPRGRAKRSRQEGGKRDGAVGSVGKLMTSFLFVVVSGYEASRSVECRERERERGTGQGGSMILSDPRRTNPGAMQLWTAFRPLVTRVGGPRER
SSASDPEERAQQTGARSTRPAGSRLHIPTSSSLVRPRHALGRSE
>p.citric.LGMF06_2880
MSDQGPEGGRVLPKSSGCVTHAAKLEAEPPNQKGYFIGPFVWVFCFGWTILSSFAAVADMLDAISTIACRASTANSAPRMSGEEKGGRGVD
>p.citric.LGMF06_2882
MGAAEGSPRRHQGIQEALPRVLRGKEVRQSRQLQGPAMADWDIGINDLIIYYAFEVPTNTLWHCSIEVDETKEVDKEHYFDCANNYERHTWGADEPSSYD
EGFDDGEQWHLRTRRS
>p.citric.LGMF06_2883
PRESPSYSAYRADDQRAFDLDSHTPGRPGPYSTLNKIPFGKLRSRPSLDSNDRNQNDDFHQPLIPRLPPRPMEDGHQMRSPRPLHPFQDANRPDSPPGPF
QDPRRLSSTPVPHPSGLTKKNHLDFKSSLTWENPKIRGSPRSEASRQTSSSSVSERPRASGPGSGLASEPVGLVNDPPAVAEKEFQRQLSRARHWVATED
EVYKLKRFPHIFISAKYVPYRSLIAPEIARILRISFSGVKVKGSVNGYYVTFPSTPEGRAGLQRCIQNHDGTFIHKQEFQMVMEPHPFGSGPLARNLPPS
PPPQQNAETPPQDMHNRPPPNATSQQDVRPSFQHSIRPEPPPQQTPRQHMEAEDIAIHGAASHEAPSERVSNFNNRCLESKLKPTFDHEPAWGLPKGRPG
WSVTLKLDNLKITDPGPYPRKMDASAAIVTRGYSLLEQVLQTRDRKLTIRSDSLEVPDNPPSVTTGSAPDMNTPVVTTGSTPDDNEIRRLQHAMNSRLSR
AKEMEVWLANNTTTSDEAMIKKTRDYINDLMKMAEGYRQELVQIGGLPATTIAEQRHVDRLSPPLIREAPSHASADKEPTVSAPDLGQVCPADQPTTRRR
TPTPSVASEASSKSRVARCASCKTKHFPSYNQKKICSGCRRAYCNSCWKTESAPTTESNAQPEHCRHCAKSLPIAGQPDAPEISPRVTAQPLIDAPRPAQ
QVNTREAEAPVAGLGAERGENESVTSSHPDAEVLLGRLGFDHIEAPEPPGDIEEAMLSDRLQTGHSAASSHEVSANAPVAALANASAAPPAVPLAAPSKL
YVKRLAGINSLSWSELLGFAMVDNENRGMTSNEISSWIDDNFRDAAGRRKSSSIPATLAGLGQKHRFSPVFNSKPTRYYASSTWFQTCETHLSQLRAQSS
FVVKLPFRQFHKLENRTSAVHHNETTGPQDEPAITIRDMDGARDMDGARDMDGAQDTDRQSLKRPSEDNHEEEPAEKAPRKAVYRARKSASNGKRLNPPI
RAEQAKNSAAVFTPAPGSNGPDLKLRLVYPDGMDDQELVPFSSQSEPTASGVPSQEPRLGPAARSVEIVNLDTDSSSEALNSAPLSADPLSVAPLSVAPL
SAAPALSPSKDGETTPEPERAPESPQDSGSRPVTMREDLQTPNDPKEFEDRILARYKAEFCTVQTTVKDLAREAPSYCPVPFDREAKIAEIKARPKRKAR
LEALSEKVDRQRLLHARLERPRDAIHKELDRPLPPAYKAPPPGVGFTNSFAAATQDLTMTQESDDVDMDADNDDVSASRRQREERNEVDTLEEWLGIPSA
DSLTYMITDSGKLAFREKAAPNKDGRMPRPRHVWVVPE
>p.citric.LGMF06_2889
TARTPNIPVSYTYLDVYKRQPPDSLTPLLDVPTSLAALDYLGSVAVASVPESVLSYASTADPIAELLSTVAPLATPSLLRRDDDDKSPFASAIDKNLAVA
SVLSNPNLNAFANPLLNPAANGLFNPAANPALNPLADPSVANSIAASVASEVVDVAQTVAESAAAAATSIAASVNPDI
>p.citric.LGMF06_2894
MAADTLPGSPDSPHGNVSGSSQSCQDVWENDLREADMNQLTEQQANGEYENQGYGIYWGNVNMLPFIPGRDLPISTELSITDLLGPDRDPGIFPPTPIPR
DRASAMAKTRFPGLGNNRERQVQKRHTGMDDDDDDDEGCEACKKKDEQIKALKEELEKVKKELAEAKAEASRL
>p.citric.LGMF06_2895
MDVRGPLVLGECFSTTEAMASMSMRVPQVEPARQGSQEPWFGIQKQGDSNFARVLKDAWWPLHGGAFQLRDDTTFVRKSSQRGAGRGAPDWAELKRTTNK
SQSYGGGLWRFRVGESMRPKLSDELGEDIRRAIETSRSRPPRPVCLIPFEDKMKSFADLAAAAASHDDCVSRSKYNELERALEAAQREIEALKAQLEGRS
QEKDH
>p.citric.LGMF06_2896
MPNDIGEIANIIKEAKATLADRPAFLAEYGLHGEGDRVIDKDKSKSCKGCKQKDKQLADMEKRVAELKKELAKANAAAGNAA
>p.citric.LGMF06_2897
MTMLLTRNWDDAATNGAIDHGGGGNLQTSVKKIQRGSIFYQNHQPDEVRACKSKAGSSYGGFLVWHCFGAGEHGPSRIRGQDLVLRHDAHLGPVESYKEP
ILDHLIDANLSGLDAGLLDGNEDANGSFQGVWDHDFAGFNARQDNCDDCVDCIIASLVLTLARMMASVAFSIGAGKGSEAAVDLEGARSRGDVK
>p.citric.LGMF06_2898
MAYQSSKGEESSSKPIGKFQADGSIKSTKAKTPGPMDNVSRNPTHDLDNGGPSGYRGTNILQLQMEVASLKTQLEAQVTEYKTTIISQRERIANLSKKIT
AQSKELAKQCHHNCCLVGELNSLYKIIDTKADLANQYKAAIDLDGKL
>p.citric.LGMF06_2899
MPPVGLLGVSIASFTIFLRYDVRGLSPSAALLSGDGSSDHWLKIEIDSTRFSRGAPMLDAWDTSICTPSARDDPTRPWWLDPDATQKILASILLAVGLLA
HGGYFGVDLGLDDEKILTRLYNLGQLGRDGVMLHLKVGAPKISNLFTLDSMTAETLAFISGSKHVRVSTPKKGNGNSEPGGGSFNRWIRGPQRYIDRGIL
TWEIELRHRKPPGKHSNLLGYPGSQNTETDPDGLGAFDSGRPEAAKSRHGSQLENWSLESARLSLTGNWSEGIPTKKSLEIFPMQENRNMHAASLGTRWW
RSVASLAPKYKDVPREANGHPLALRVGSRCLWDMVQSLDGQRSQPRVPRRCAVGKAAETVGVKPAVCLVKPTDASLHLASLTINGRPIRNLREDYRGRRR
GLYRRGGRGRGLGNGVVRRGPAGLGSGFTTDERNPAVSSPGAARDGPAPAAQPPSTVLQPPASVAEPPAPVVPPGPVVLLPVLFRDGQRPSVVHLSTPPE
ELAIPATQRSSQAILPDPTSSPHIDRYNWPSFREPTSPVPDTMPPTATSSDTGRYAFEEDPRYAFPPGDNPIDQVLQHIDNQHGSNVSRFAPRLRHLTVP
QAREVLRLVGYLCEEYMSLEEVRRIRGALQDYQVEQTSRERDRRVFGRRE
>p.citric.LGMF06_2900
MLWLIFVNFLSLSTTGIADNGQTPTLLDVKILGAVTVEAELAGRPEGTTTTTKTAPTDAGLCKKDCMVDWRSVETSTTSFSLPKVMEKGLARRGDVFRHT
RQPLATPATAGETKRDGHTQLKKRNDGSHEACALRVGWSSRRQSSSDVIGEWFGSCPGLLLTLRESALGCPAQNTHNPSCKTYQPQPTHSLHRPAVTMSH
RRGGDPDRHRAVDIRTLGGFGRDLSQDKPSSKPPADHSSMSSGKKNVAVDSSAQGLRNTPDLDPTKRATGDHCKANVELQRDDESLRRQLATLTRKMATQ
ASELADWQRISYERIEAIDKLYKQLQAKDGKILRLESKNLRLKSKIVRLKSKLFDMTESEVPDMQQEVADIRQEVADIHQKMATLIELLQATQLAMDQAN
KGVRSASPIHRVASPDQIPPSVPDDRTLSPASPKAPRGNRD
>p.citric.LGMF06_2901
MNHPSAPGVDIKPSSGRRDAACPSPTTEILRCERRSRPLTTGGKKRDGISRFATRQQGLSILAAPVDPGGAEDALGLEGRTGSKMKEVDLVAASADARRA
IDVGASSTAWPGRLSTPSSA
>p.citric.LGMF06_2910
MSSASPAISPDHCAPLITAIAMDDDLTEVAHLRPLTVLALTYLQFKTLPDELVHDIFEYLNYSELTRVALTCSWGYQRATPLLWKDLELKDKWTLHPKDE
RPQIAAHRCRDNRCDEHDDTPIIKKLLVLARHDSPPELFSDRE
>p.citric.LGMF06_2911
MDTDTNNPITSSTPSSSSPSSPHNVPASSPPPTPQPPLTKRYTHLPQRCSPTCPYIRPPAAYLATRAGRDSDGAWLRDEATGRVLGPAARIDPAVSTAPH
CCALKMGVGVGVGREGGGGVGEGNMGGKGEVVFVYGVCAVCDWGFERRVGRAWEGGIGGVEDVEAGLEMEGFRRGRFGGMRRS
>p.citric.LGMF06_2921
MQTSWIRFLTIVLRAEVDGFGTRSHWYDIRTRPLPNLASMHFITRVFYDSSCSYVFNGEGPVWWNDGYQAPLSPETVHAIPDLFRLLIHSTPFTKFEISV
DDIEIKTEADTYAREGKPMLYIGSTKSGDKHRSIQEELEFFSLTEERKKIYIEGFRRRLAEEPKEQKIKEEQDGKRDDENEGDSEGRAD
>p.citric.LGMF06_2925
MASWRQTVFLDEPRYFTPTFPSEAAEIMIALVNNMCSGRHELLTPRFMPGRDAQDNELVVKVSSTKKIHLASGEEGKRREKPSR
>p.citric.LGMF06_2926
MYPAKQQPSKAKSQCLIQPPQRCLPLPATTRGSIRGAMDHGPRFAQPEAEVDEHPLSSSSHHPCSMFGDNDHVVESSNGRFVDPEARDDERTFSS
>p.citric.LGMF06_2953
ALDLIDPVHQIWLLLLDGALHIAPAKTQGANVLDLCTGKGMLQTFSPAIT
>p.citric.LGMF06_2955
MPAVPLPPSSLDLEADDPAFALPPLSLSNRFSQEHDLVGLTTHLDDDAAPRRTTRRSSSPRFFSPPMHQDSGFHEWDLGLGEVPDLAAAAHEIHLDDDEG
EEALLPFRGRASDERNQVLRTYDSFAPAVLRVNRGAGEAEAAEKPMDLNRRESDSTMTPGRVAADKSQSGQHDAGSSLAVSASAERHNSDVYKEGSTARE
ETAPDAVAGASMDTPFKQQQPDSAGKEGGDSPR
>p.citric.LGMF06_2960
MGVVGGGGLGLGIGQLSGRSYRVVKAVGGRRAEAPALQGNNAARETDGGLYYTSSSARTAAREEPPSNTARLLFARGT
>p.citric.LGMF06_2963
MLPILAPVASFQSRNAAAWGICITTLAIFQPVEWAVQARKLAPCGILAKALAEPDQLLLELPKPPVYFWRLVMTPEVWLGATAIADAAVKRDPSLSLTFA
I
>p.citric.LGMF06_2967
MPWPAGWFAERKREKTGVCGAGHSPGGLAEVERRIRAGSTGRERFDRVRTIVRRGAGMRGGLKLKGE
>p.citric.LGMF06_2973
DISGSPGQVVEEDEISTASSVTDMDVDREETPDLFRNSTLAMLDPTREEETESDEEDEEEDDELYGDEYDEEMDYDEEMDHDGDDVVSDEDEEIEGMGDI
EGLPGDVGDDVEIVIEGEEGDGMMEDDDDSADMDEDDEDVDEGPEDDEIEVMDEVTGDDINDSLNGDEDDEWASEDDEVEDYDDHDVDDDHGHPEDINNL
VRILDGQGPLIGMQPEGYLDEDLDDMQEDEDEEDDEEDFDDDEIAYEAGLEGSLSRDL
>p.citric.LGMF06_2978
MPLLLLFSFFVMAALAAEQVQGPDGMPGHKALLQRQDSSLLYETQTVLFVDFIPALSTSTVFQTTQITITGCPSSVSSCQDVSTTFVTATTAVYTTLCPV
TLTSSRFSPMTVSMRAPMTTSRTTSLSEMSGPSTVTATSSGNTSITSAVYTSTGTSGSSVTYSTASSTPSSSNGTTGWPMTIFSTLSSTILLGSETPVYS
TASMFPSSFNGSSTTVLSSTLPTILLGNSSESQVYPTPASILSSFNTSSRLPATTFVNSSSSLGGPTTLACNSTCYSSVATAIRSVSFRLPLPTGVSTRA
IETYWNASILSTGASLVVPSPSTPPNDSASVTTGYISSGPSVLLASTTLAPASFSGNISSIALRPTVQPFLSGAESSESTSALAFGLLALVSFVMLTEL
>p.citric.LGMF06_2981
MIPCLIRYRPMVDYYGAVEALCLRPLEVIAAALPQGPDVLDELKEEPIVASMRLLHYPPPKSTAEKQFSAGAHTDFGVITPSDRWSPGAAGSKTEDRAVG
ACAAQRK
>p.citric.LGMF06_2987
MLRHATTQDVVRRSCAERRIREGNEQKTDNIGWQARRLKGRSRAEVKEEEDGVKSLRAADRSSLSVSTAVPFEQASKQESVTCAPPTRQLVASNQSTY
>p.citric.LGMF06_2988
MPMFLGLWSIVRGVQFGGARENGCEAACQVLQPTTIHHPSHLVHHPRTHARTQRKAHLHPPTITTTSTSSILTASPPTDRRTPQLPEIRPRPISAQRLSR
RAGAAPRSTPAQRLHDATITPWMDWPHCRSPPEASGPEVLSFGSGWGWRWRARAPTHPRTGGAAAAAAAVRAGYVE
>p.citric.LGMF06_2989
MNDAFCRADGERGLPGTTAAERDGATHEMNGRMGVAASDGCYGGGGGGGGGGGLLALSQADKEETHEETRGRGDKRQCEREGGLA
>p.citric.LGMF06_2995
GNIRINTVNQRNNNQRPPLSPRSARSANYRQRGDSQFQPINNGGLHALPPNPYGPPVSASRGGGYHSGRGGGSGGGSVGGGQVLGRGGARNGRGRGGSNN
GGGGGHGSGGGGGSYGPYTRPPPLPAPPASSSSSRGGRGRKNKNKKFRASIGIGAPTVCVRFSSTAAVAFDGFRASVANPPEVN
>p.citric.LGMF06_2998
MLPSSLAPAWVGAGCSRRVVVLQLKPSRPSTGVDRQMHFPQRFFCSAAPLLASGGVPAAMAGWLAGWLAFAAATTLVSGGPVRAACVRASCFGQGTSGTS
AASHVVAILADLPSGSLASLRIATSPFSPIAQEE
>p.citric.LGMF06_3000
PPKPAKPEVTIIDLDSDTEDESDTERATPNEERPQATAASLASASATEENVQKSLKGQIKPPLQNLTAAPSDSFFRRRPFRSVSERYAATPSPFCDTCFS
GLFHCRPSLVSEEANGGQGLRVRMGLDGVCLDAEAVIAALRSGRCEVVGRR
>p.citric.LGMF06_3003
MIIPQREVCGSGHVESAFPAGAHGQSRWNAWSSPRLSLTVWQKRVFQSGDCGGLGGMGDESDRFRNGDVAMRARWTATAASVNLSLIQIGNCATSSQNPI
QFPGARSRLDQIAKVYRPSPPEFCIDVTCDERWATQLRARQKKTNKGACCSASRREVDEKIRVMMQQERRNRGETDVQGEGPARDLDV
>p.citric.LGMF06_3008
MVXGHDLLPLSGESGSWFPPAAAAKASVGCICARTSNSSSSTCACISSDDDDDDDDDGASNVWRTPPPPLRPSDVVLVRRGRRVCVHDRVCVHDRVCVCV
PRLALALADEDGVGDTDADEAGESQRRRRRRRVSSSWFDAMVVRERGCVAGVGRSVRVALGTRDGCGAAAAKKKKKKKKKKGPGKQELSGK
>p.citric.LGMF06_3009
EEAELATCTVADENSRVRVELSAQQKTAVQRAMVGVGLAMGGLTLSLGIGVAVALM
>p.citric.LGMF06_3016
MDASDSNARHQMSCELVRNTDTRHKEGRQRHASSHARTYGRTARQKEYRAQATQRTARRQDVSCVKLAWLAGSLAGLVQQECAVENGKLSHNEFENEAKA
SLVVVDDGYRRAVPEDVYKRQPIDEAEAAY
>p.citric.LGMF06_3020
MVRRHLRDERIFIGAAAPCVIESGEESTRRGKVWRKRENGKDVARTGRLSARRHAGPILRGATSDETKREKEMTFRKATSAMNQNAPSSQTASKEKFVVG
ILRILARVPPQRDGQADAWTTQTAAQCRRKWRRAAAPA
>p.citric.LGMF06_3023
MFAELDGQDRKAGKSLANRFAGQPTRAGLGNSSLHCILHENAMPTEIRPCAKQSIFQRPIRQQGPEFSRFQKRLTAMAQLLPGFRPTSSAADVDQAGPAS
PPAGCPVAS
>p.citric.LGMF06_3026
VAVGPGKRRVVAWQGRRVKGEIYPRLRSREIEDATKAQRAGCVRCKARWCFKQADSGRKRARAGGERMSDGVGESGEHSRSRDGGGGFVHSVARKRPETV
GRRFERIVHRSGEGDAGAGAGAGAGVGVGVGAAVVVGVVVVEEEEEEDEDEVEGSRFAAGGRGCARTAQHSTAQYSTRTTAQQGAVYGRQGADWHWAGVA
CRVAAGQSHRPELSGLDVAAVRKWYDEAPVPGRRASAVRCGDARAHVPRGASHTARPLPPLHTTPNAPVPEHHAKRNNYIFHHIGSPMPWRAAERDNTPC
PDPAQITHGAPATTPRPALRTRLHIFVSPGPRRGALPWPQHRERESGPYVAIKSPVRHVQKGNGTCCISDDACGAHGTGEARRPTYKPTNHLSHAAEFSV
CLSTRPLNLVPLQFALTDRLSLDLDIGPPQKQLTQRKCHASYDVQRLVAS
>p.citric.LGMF06_3027
TQGRTEEWVGSLTATAPPVLEEEEGLGFPGFPFSGGLRSTSAGTAVSTSAASGASANASGLGASVASIHPEPVRRTNRTRKSSSAGERERRRKSGSASSG
SASGGSSGGR
>p.citric.LGMF06_3030
PATAGSSPAGPASSSPQNQVGQANDQDSRKPPALLLPSIAYAPDPQGHMLGGKLPVLAQ
>p.citric.LGMF06_3032
MRNGICISSAKAADIRNTGPRDELFSRGSDKRMTAVALLQKAGLGPAAHSEARPEMRDAGKHEVVAAAVGGEAFQMGLSQRQADGARSQSEGHVGAAYRW
PCSKLRPPAKAGTRSTEKTCVPLTRVMIYCLQLHRVAPFQYHDGHPTQQ
>p.citric.LGMF06_3033
MEVGISQQNMALAAPESTRLISLKGPIQDPYHGQSPHVRGRADLPRPPPMPPPPPHPPTHHAGAPAYNVKSYRQGSLQQPVPQAPVI
>p.citric.LGMF06_3034
MQIPLTVARPELTTDRTRSKPSLTPLNFWLQVKNLVRSDLTAVARGQGRQRARPIAQQEVDAGSGVPKGKKKKQSSKSTKGGNGKWITVL
>p.citric.LGMF06_3035
MVAGTASCWWARARGQASKPASKPASKPAIKQAAPPAAAAAAAAAAAAAAATASTSSDRQSNAPSTPSFVNGRSRWPPPPEGC
>p.citric.LGMF06_3037
MGSVHKAEFGRSIDVLEVVRITTGSVVQYGPQIVGIAFTAFGFVFKFVTAYMDLCDTVSTTVENVVHWIFVGEIYTRKFSHEIKDLLSQSDSQDLIGKEK
LAVLQQNGDLSFQETAVSQLQILRKDVQDLPQRLHRILGPLEGRLDRFEETTLATKAAILKTKASMERWGKRLGQDEFKKHFLWLQSGTALPLKQSRDRQ
REVKPTAGSCDWISNHKHFHCAELEYEDRRECLDIIKRAKDGRSGNEYHEKIQSKKKKPDMMLMEELQAAFHDLRKVFRKKVFITLDALDECIDPEIELF
LNAPAEKRAQGEQQNVFLWISSRPEDRLKEVTQKGVEKGHYNIIEFTTMGHIRADVKEKAQEIIIEHAKGSFLCATIAINCLRGEKAKFDITQALEDLKT
T
>p.citric.LGMF06_3038
MAEPHDGVADGFQPGLFFRLERHGLDFGHVGVDAGPAALLNAR
>p.citric.LGMF06_3039
MEYRILILEQSHESERPDEGNHHDMPGQLLLLHCTPILMCSITATPPRTCPDLSQEPGKEAQHWQHAEGVVVLPESVFCSMAPKDPVWCLPWSCLLASGP
ARRTQKEYAWRYGGALTCLLRVQGVSTADQVNASAAHAVLSARLRRPALPAAGQTGPDGSTGRRAAGDSRRRRRRRCRLGPVRIEHDMAQNGGYARLGCI
PRMAARRDVRLAMRSGLVVVWPGFWFVEMRWMQGCESIVFARRATLLFCHPGSLDVQR
>p.citric.LGMF06_3044
MPIEPAQSIQPEQTGDEDADTDSSKDPESETESESDSGFEAEGIFKPIPRPPHFPKTPSQILTPSQCTLDPPASLQAKPLWTLTQLKASTPTLANSRPAV
PLKPKTPPKANVKNVDILGIEHGTDESDESSESSSSSSSDDDDGDRKKTARTNTTNSASLSFPSSRLGKSLAEPKTPLPGKTAPEVRRPSPKTSTANMEK
PLADTLDSDAGSGDSDESASASSDDGNDNYQEAAPLNINQMTPPQAQSSRTTKTNSPEMPPSKQDDSRVDDTGMPQQSDDEASSEHESDGEKHGMWTSIN
QEPESRPVQSPQQTKLKSAQSPPPALRSPKLIRTAQLPQPVESNQENAHTEQGSDQAESVGKGDVHAEINGANDTAAEPQPVDGQAGEPEQEHSISPKSS
ETGDPTPFESAPQTPVYRPSSSPRQEQLNSPASHTSRSPSANDIINGIALSGSKKGSSVEQDVPHEREQSPVDLEAHKFRVNQAATTDRGLEAETMSDTH
GESLKPLEKSNHNH
>p.citric.LGMF06_3061
MNSARRLRELNDHGDHDGTDLDFLESSAKVWVATMSAQDSPVVTQSEVFGFTAKVINGDIYLTTVNGTGVPETALEQRAEEDHQAAKAGWFNAGITGCPV
DRLTPSRVIEHLDNGKQYRSMLKKFEEQFMRKNEKRTIDECENSDDDKFQAGLDSHLAKAELDIFIVVDGLDQLHMDDQRHFVNGLDVLVREHRKDANQC
HLAVAISARDGFGDVKLMSHVLKQIWVKPEDNAKDVHGCLGKYLDSDVFQEQRKDQNGSSECFGRSGRWNYESSVRPALTTLTPPEEMDRIYEDYVKDFD
FEPPDRDPKEQQITTRTTALLAQTTGSMPIKTVMRKRSQEASQPLAFSDPIQLEPQSEPHGPAQKRQLFTGRGKRCKKMFRRMVHKIRRKEPPGRTEDTT
PGPSTPQNQVAPELTAPLSPVSESAEWRDQIEVQSRPEQGRLTQKDGNGSGGDTALAESRPKFRRTQYGSMWTLTTQTSNTPTVDKQLCFGKDRPSTLAM
LEMLAHSMPGITERSGLARYEEANAFLRLPNVKDDMAKVKDEGPKDQNGALEEPQKPKRKDSCEPSLELQQAGKRAQKQDEKQNHEKENKDGEKPDDE
>p.citric.LGMF06_3066
MPSLPTPGATTMAAAGAEDARIVCPGATDAADGEARGGGGLGLGPDDGGPPGKADPGRGSWSVVSEHVGVRLCPLCLESQRSP
>p.citric.LGMF06_3067
MYVSLMEKKKKKKKKKKKKKKKKKKKKKKKSARGKEGVLSWEEETSVCISYHAHFSCQYQCLGSPSWLHLSTAAVVIEESKAVRISVRPPDHDKPCQHEP
HNHHHIPARHLSTREPAQAEKHPILHGAKAPHMPSGPTSRPLQTDKCGRQAALTRRQKRAHVDVTEGKRRRKGSEAETTGRRVKAEKLEKTAAATDDEGS
GRRGGRGNNCG
>p.citric.LGMF06_3068
MPPAARRLGCVRLAGWIPDGREGADDGDDDGMLLRDRTVDEAHGPRVGRHDAAAGAGAASADRPDYRQL
>p.citric.LGMF06_3069
METVLLLTKFPSSQTRIGLCPYKANSWAPASAAAAAQLHDLQDRATRGAIATPLKTSKSKGSIATTAPVPSIA
>p.citric.LGMF06_3080
MIKSLMGWLAPNISSLCHWSRMFKAKAAAQSILVPRRRRMQGIGHASRAEESSQASVFKAPVRISSEPENFQPGQASRGWPSDTKCRPATRHYPNPTNYT
RVKKGFMFGWKRTDPCSA
>p.citric.LGMF06_3081
MESLCTNKVWRSRPGKDTCHSRLASTPAIRKTPWSTRPAGYPCWSFSLDQDLALSPCKSRLHPITGGFPRASPEESVTIARDRHGSAGGPEGIFSSVLTC
WISDPAALLFDDYSVLPEKADLEQCRRTSAPMTSYTEYATSGRDSMQTTRFPDVTITRADPETGTKFFETSFASCSDDSFSRC
>p.citric.LGMF06_3086
MCIRDRDVAERQEADKLRYMAAAAVAAAAERRVVEERARDEERRRAREVKELEMARRREDLEHRKALLAEKQQMPLSRLLGNCVVVLATDKRTVAALLLG
VFIAVFWVCFGGSTAISVSQMVAQGSNANTDEPFAMTPITAVDGNAAANSSLHLPFDVAYASAATVTLTVTLFLPSSTPSPSTLIDIDSNIESQSPNHSS
TPSAELAADVLELSMACLLYTSRCV
>p.citric.LGMF06_3096
MIKFSGISAAAVRASVRASATTTSRFILSPNSIPKPTRRSRGRAQAAAATNKPIVIIFMPRLTQHGYNLTPSLLQGRDSQQPTQPRKGLSPTTGTPMRTA
SLPLGSTPVAKVIDRARAGSSRPEKDGDHGSRRGAETSEPQASRQAST
>p.citric.LGMF06_3100
MPRPEITYVGMVENAGGGWKTSYRVQVHREDSLSNADYNGPFRGRNECLLGCRLDVRNGMEYGSELPLNDDGHQCFIHNRPPKIRIWRALHFYSPENLPG
LSPSVLTANPGNALPQWARDECEMLEFEMSYYDQTGTLSSAVRPLELFIPIGAAAPVMLWIYRLLPKLGTKSHYRSAAKPRPQPTIICPLLSTQNDDHRI
RRHARQRRRRLDNALQRRRRHGRHAPHKPRPQRSTRRALRAHRQHAIPQPHRTHLRPNTTLNTARRAPQHRLDAAAAHDPHLSRPRPVPAQFGRAAAPGG
LAGRGPAAVGPGSV
>p.citric.LGMF06_3101
MTTEAGPPNAIWGLASGGVYLQHAAEHTSGERSGLLTAAQPLFEISLTLNLWGALQRGGVDVYKLQLEKNTVGMIEAQPGPKTKRPPISVQRHRRWSFAA
IKEAVLGERERSSLGLTLGGSARGERVSPEQDAACA
>p.citric.LGMF06_3103
MNLQKWFGLVLLAAPALTQETLGCDCVAPTVTQYITIAGPTVTLCPDDLSASQAITSSSTQPYMCAGDPCTSWIGGHSPASTDVVTFKPTTITQYPIPVI
HSTSRRSKSFTVYTTTTTTINEDTDTTTITAAPVTVTVTTEPEPESTTTITELSTTTKHLTTTRTHGGAPLLATVHLSSTNSSGHHSFTGLGNHGWNLTS
STARINGTAQQTHRPSHGGQYTPSTSITTPSSPVRSHKPSATGWSVSFNTTSHHAPLPTHHKSTALTPPYANHTSAALVKRNVTVAVHDPILINTGCPVP
PEELGNFVFSHQPSHMNEINIKALAPLATKNHLFANGYGEVDHADSETAVMFMPMLVQ
>p.citric.LGMF06_3104
MSTLNSSHLDGKAPVLCKELGSANELWKMKGSNELESKNLEPWWITTQKAAVQVPPASGKNSAPKFEMDGNDLSCLWSASRPGSTPRSVRSWKQNWKAGR
PPGEPMSERHGSTPAATSLDGLA
>p.citric.LGMF06_3107
SSPRFIPPSSPPSLQMPFESSPVHYPRSSSPVVESPRKRRKVNGERGPLHDLLANKENKKRGPFLDEESDDEEDYATIKAAHGKRKATAEPVLPVAAETD
ISAELPTVQDEGPMGAEDGYLDVDVPLEEAASQPVLLSLIHI
>p.citric.LGMF06_3108
MTSVAAGGVMLLALGVDVKKRHSPLKKPSACTISQRSCQLLNNIPDHSEVPDNGSGKVQMWPAAMNRIKRQQNSPGRLDNGSAEDAETTWEAVINRFGES
RIALVEACW
>p.citric.LGMF06_3113
MNMLHKEPANVHRGANAVVCYRPTALPSGPLTGTPPSICLDDKKAMLSTLHKLHEASSEERAPSGLPLADDMRFMIFLSTGAGPQRGGWERGRDTAREHP
SGGYRRSAHVVKLDYEHST
>p.citric.LGMF06_3116
MLLVIPKKNDDGKPFTGKIAKNCLKAKDMNKPHFSGTAEEESALQKREASVRITSAATKTQVRLTLQLSASTGPQPKPMAVRKASTCRNKTFQVVSVLPC
SLISQRASKTPSAGVSNNQVFERMSIEHTDTFQLALLGNVVELKGRFIEQAAAHMHRHGAAALDQAQKVFHREVWSTVSLGFGFKMEEIAHLRSMASRGI
FEVEVVGSLEDPRTRGKKIGGCRRLKTAGVRWLKKRSQTPAPNKAAKTKHATDGGPPALTQTLIEHAQ
>p.citric.LGMF06_3117
MSSRASASSNDHPYVEVEVLLFHAENNNLSQGRRTQIVLRVAEILDGIGRETPRASPATIVNVAIHSERVGLRGGSIWIDLLQKTAQPDTSDLWRFFFSR
L
>p.citric.LGMF06_3118
MSSSNTNLIGWDHEYVEVEALLDYLENNELPEDRREQVMEQAAERLNTIDRQTLRSTEDFTTRSLCFVKDGQIVLLENVWAEFSVYSVSAGAGAVCIAFF
CPFVDEHHTQHPRPSSELPSRPSCRRSSQASSWLSSWTSSRPLSRPPPRLSSHGLINMSDAVSTSASATGNAHYCMSRANPSQHRDAYFGKDAEVEALLT
YAESNPELPHDRLEHVVQRATEALDKVRTENPHHFSSIMTRGVHTFHDRRAVTYNGVWAELFLQNEYAKTSKEWRTFYSRLFKLYNTHRSN
>p.citric.LGMF06_3119
MGHVDCHETLPDQFWIFDNKISSNLTFSEVAAYLSAEILVRLGRKTGPFSRQLMYSDALRGKGKPLTVAYLYGSPAERNGDYSVPVPVLREDLIAEHNLR
VNKTTGLPEPDDAKAGGGDGRITSNKRASEASNETTQSSKQPRLLSNTDTGHNVDPGTETPPDTIQKLPQTN
>p.citric.LGMF06_3121
MAIVEEDRVKEVVGAVEDGGAQETAYPELARMESQTQWRPAVGSAQSSVRLALQEHSFTTSVAPRELPFTATTAPSSSLRHLMLSAYPEKRKSPAAAVLI
NEFFSAAMFLHELPWSGCCDDQLFPETKPK
>p.citric.LGMF06_3125
MSHSAKVQLSSLSKSINVFSLDMTSERTTEKRKHERESLVGTRPPDAADEWDGPTSDAKATVPTSGHQHAQFPSLPTSAQRQSCPPRTEEPLLNEGASRH
PSTKQRAQGRLCAHGNHWPARRKPRTGYSVRLLSPKTYAMPGFLTCGGPAVGAVDETRPLLSSPSSPAVDGERSTTPWTPIAVSSRPSTKPTRTTISTPM
STVINTKTLVERSRMARMLSTAYTDDD
>p.citric.LGMF06_3150
MATSKFVECLDADTQPTHPGYNISLEDILAETARRASAADFFSQQNSLGRYSASSSSSSRSSASNNRKSSSLSNPSSPPSSPTSPTSPIAAVKTRLRRLN
LHAGSSSRD
>p.citric.LGMF06_3169
LAMMPSAGWELSRDVLGTAWRAVAFAEMDRVAQCSHGREGTKRTAGGLSLIHI
>p.citric.LGMF06_3171
MRGGIQAAFIKLRPTSLLVSHTISDLRKLDTEPRYFLCGERRASSLDAQTHNAGRLQEQISVQHFIEERKGNQRLAATSGLLS
>p.citric.LGMF06_3172
MVCQRDYVKAVKSQLNFSLPSMTTYIADQTDLAIAERIAPPPNFTCWRAVMFWNATLDIIHRVTAAIRAVSYTHLDVYKRQEYSQTEKQAKTAIESARAD
VTTQNQGKSNGRTSIMTQKFGT
>p.citric.LGMF06_3173
MDTLHKYETEMLYIEPWQDKKEVPYYRTDPDPGFKVKNYDWNPYKVFVSDCRPVKDTFNLDDHAFTFVDDAEGGRPEILKAIRDIETETIKRDYYAAVEA
LVKRKTGAHKVIIFNHSIRKRDPAEGFFGSPGKQQPGRTVHCDQTPKGAIRRARQYAGDEAEDLLKGRFRIIKLRGQERTGAILSSVAETNQRNQLEEQF
TMSVDWG
>p.citric.LGMF06_3182
PSTPAGARPAAAPASNGAAAAAAGQGGTSIAAREGAPPSAAAPSGPPKPRLVPAKRKKANPLMPIARKKR
>p.citric.LGMF06_3183
MHEQQQQQQQQQQQQQQQQQQHDGNACSNSNTRVRTRENKMSDRLAEAQVAAEQATTWKGSVPNGSGKRSKRAAAAASSARTRRGRWAEASKEHDRHELR
APPFGALLNETPASNQRANAAILTGLGCACLGGLPHGEPDYLGVNFESSGSGQAQPRKPGAECPSHPVPPFSTTTPPQTLAKIGPPKRTNVSTSVNQSSQ
RAAPKLPPIIFPTVISCDHAADPDEAIMLQFVPSVRTVSDDVLPVLVVGCWRSVHPHASHMGGQMGDDRSENRTKEFKVRKAIR
>p.citric.LGMF06_3186
MENSIRHSDYAHLGSPSEGAMRADIAEVTGVWSCGSTARSTVEKTASRVDGEAAAPTLLLARLSRTVLLSCAVNLSSAMRAIHSSTSALKCDVLGSAASD
LHCPDPGLPRTLQLVYKTMKFDVTPAKASVLAFSTAFSQSLHDSAFGRPRASDAKLPLDTSRAVAGLQPAHGDSAALKKFLSRCGGAHQGVAHCR
>p.citric.LGMF06_3192
MSSECSSPASSRCPSPCFSDYSSTSTEATNLEDIGEENPHWPPITQGTALSDLSSAIEELALDLDDELDVFETSGTGYIVVMILAVLALFLMIGRCVGEG
>p.citric.LGMF06_3195
MSWEAYMSLTGKVGAKAASQAEVKRSSEAEDPASRNAKIRGWLTLVNIRRSRGSKNCRISGGAFPSHDVGLEELETAVVADGLRCKMTWIQRNSQ
>p.citric.LGMF06_3200
MSRELDAPRAETTLSPRPELFARKGKVPFGTLLMMRFAGQRGRPAASPMPGNPDRSACQESLMWRSPKSTRQAKVLFAKLLPTNRTGGTKVRHRAQPQTS
SFSSSAAQLNILSVLATVGVVIGHDPEKVTAEASKADGLRQQGEGSKWCTVTPRPRRWSSGHVEWNIGNGDEDVGQENPVNSRDKKAWLGILCIKSEDAV
LENFLPSSSGVDDGCYGSLLED
>p.citric.LGMF06_3204
MARHITVASSKNASLDRNLMNDSSTSTPFSLVTTTISHINGRIAGTAELGLELNHFPVCYDEATGTPAQVDMTSGR
>p.citric.LGMF06_3209
MAFECQRVSSQVSSDNVTAPARQERKSNEWMLEMTRGCAAQAGATAPQHRATNQRVRDSPTRPKWMEEIGDRGGGPIDQAQTDAPTCGSPV
>p.citric.LGMF06_3211
MDYISPSVVVEVYDCSLGMAVAADDCSLGAAVMADDYPLGVAGTADDYSLEDVSFLPTPIMAGAPYALRKKKKNAAR
>p.citric.LGMF06_3217
MLRRYIPRALAAPSRTFSASTVLSRRARPLAAAGARKEEKDGKESAATTNNTIAKPQQEDNSDAEETILTAEELYLSLIHI
>p.citric.LGMF06_3220
MNEIFRVLLRKDALPNSSSRKKLDDDGGQRSSDKQDLQHHGLPESGRFVGPVSTFCELEVLLPAGSKCWRPGRIVTALAQIDSRWWNEYSISLDLLEYIA
S
>p.citric.LGMF06_3225
MDPPISDSVRQIGLDRWLLGSAMVCEQGLTPHERALVSWHDENGNCYSVCHATEADGRLRTRGKIPGDALPEDLLLHQAGTASAVWKLGGTVCKVKSWIP
GLQLEHETITFINEHFPSIPTAKVLFAWIDEPLNRTFTILETVKGNRLDRAWPSLSDGQRQSIAAQIAAFCATLATQTSTKYETLSRYGSAELFLIPREP
KDHPSWKPVIWDPQGLDKATEYFFPLKVAHSFVLYHADLGPTNIFINRDGEVQAVIDWESAAFYPKFYVALKPLISYGFVLEDFPEELRAWSELLASELQ
KMGFESDKEAYKAWKLQRS
>p.citric.LGMF06_3233
MSILLIEVLDDMVAEAVAVMDMPDIPDMFMPDMVEVGVADIDMPDMESMMEVATQGSDQSARRGLGG
>p.citric.LGMF06_3238
MPRSPAVIIIARHGARLDAADKTWHLTSPTPYDPPLTYGGWSQSRALGTRIASIL
>p.citric.LGMF06_3244
MRSINTIMALLALGAISYSAPTGPAAGNAVAAPGSQPPVPADAVEPRWVKYGRPPNDSSRHAGLVTANANVNARDAPAPPPPSSSPPKQPGLIDVDANVN
VARDAPAPPPSEQPAG
>p.citric.LGMF06_3250
MSNDSSKEPPKSIFGAASGGSVFGGGGGSGSNNASPFSFNKPAAGTGFSFGGNTANSTTSGSSSPSLFGSAGAKASTGATQSPFGGAAAGSGSSLFGGAA
TPAAKTGLFNXXAGAARLTLGARRSGTPPPKGHLPRESRHCFVPTARRSTRGLRRLRVLALLLHVHPPTVIGW
>p.citric.LGMF06_3258
MVFVVVVVKLWGRHNQTRDPTAPEPEAAGAGAPQTQPPLTSRDLSPLQPPQPLAHHLSLLSTALRSTAYIFWRVCEAELKCRGALPDDHSALGSWESALR
ARCGSLGCGCGAGAGVRCNTVRVLPPGRLLVASSWILLELGLRAVKRALAASKAAAAAAPHDDDVMRRTSTGRLGPV
>p.citric.LGMF06_3261
AHAHAHALALARAHALDPALAPPGQAKKVPSAAVNRRDQGNPRPSVDPTTLTSTNPHTQPSAFLAALASPPHAAAVDDTSVCAAVRRPRPRSLPEFRRRL
DATICISPGPPLLLCTPNTSPAAATQSTVPRFVNARLAD
>p.citric.LGMF06_3266
MPSKWLKMVLGFSYLTLSDKLSWRRGSALKTRDVKETRIPAISIKETQMFDGPDNSWSTFWLNIGNSTTDIRVLPSTSFSWIVAINSVGCENGPEDCQDS
RGQFYDPASSAAPLGNVGMGSSTLQEPSVNASLVSDYVSFPDSLNNIHAESQAIANIAQIDYWVGLLPLNPKTNSISAVTNKYSSLLQTLKSQSHIPSLS
WGYTAGANYTKYTAVLHLEAMTAPDLTTRPKLTEN
>p.citric.LGMF06_3274
MTCLHDCRPPSERGTSPSNRGVFNESEDGGARALETVGVSIPPAVLDFRQLDREEEKKSFREPRLARSGGRQLDEDTDELPTGKRDPMLNACTMKAINRV
VFSGSDDAG
>p.citric.LGMF06_3275
MEYYDDLEHDIEENAPLYYDAFYDEVRAKAQKVRTSFRRHWDAIRGKLRQIRIQNLTRSPTVALVIQALSEYRRMREMYALAEVQFVEAQYALFIVSGLG
DLPNSPVELQYEKNIAIRERYKKGQWAAQVCDRLAARSNAHADQLMAIEFAEEPPSPRPYLLTDLPAFQQYRHAFRATASSSGPPSYMKEGEYQFQPDDL
LGPWKSPSPDTETFSATPSMRGAEHSSPAASQGTRFTTPASRQQVTIQTLCDMYAKAQDDEIKPVARPCSKQSTRPLQPPQYEELGECEAFEQLEQPIKT
MPPTAQKQPEQPEKCKQPEQPKLPKQSKEPDEPGEVARQAQSDQSKQSTPPDQLKSSKESPKGSPKQSPRQSPKQSPKQSPKRKLPESDESRESAQPEQP
GYPEYPGEPERPEQPKPPKRPKISEEPEESVESVESVESVESGHPGQPVDSPRSKRSKRSKTPKQPQVDQVQNNLYF
>p.citric.LGMF06_3281
MNLVDAICAVYFRSYKIQQFVIYKIWDDMQSSVAEIIFNRLAQSPLETGFGFAYYPAGRSTFSSETVPSRQYKIWAGDALRTTPLLANVKREHEMVKKLL
AEDRDNRGLQSRIKENQNWEASLENLGKLAEVMPDVVKSSEVMKKHGDDMKKISDDLDEFLSEDWDNGMAAINEQVAENCHHAEDILPQDGWSRVQKEIE
KMIEGRTGAAPLEVLALERGGIKLR
>p.citric.LGMF06_3294
MLNFAAQPAVSEEQLAEAGFTPIITSPNPNEVVYIRHHEHQDRGSGAAASVSGPYTRAEAVSETRASLLRLIRWALQVDVSQLPNMIRLTPHGNSTNILL
SERLMTLIIWSFRNDSTTSPTINDILVKIVASGSVPDHDVVTLDISCRTLYGGRFAAIVYEIVRARVPLADMLQHFRRRSERANTRQAAHEPGATIQTSR
PPSYDSLLLHGRSRGLLDTGFYIVGHVPGAGPLFLKVEARQPDNGGRWVVSGPWTLTEVYTEIEAGRCGLPDPELSEDDYSEEE
>p.citric.LGMF06_3295
MPPHVSRQEPEAPEQRQETQVHASQQELLGRLHAENKKADDLLRRARELEAETHAYLDKIRSSRESDTAAREPGRCYCDVEWPDASPEMLRCLHKIDDLV
SVKFRPDDVGFFRHLPAPDGEDDDENEVFYRYENRSCGKCGGAINKVSGPWSRVEVFSLVSHTILAKAVAGVMDPNCRP
>p.citric.LGMF06_3297
MQQNASIQQKLSFSAFLSYQLDKLPGTLHSAAGSRSLQLIAAALLIVGVVRYRRSNDAIWYFTIFRPDGTEERVKMPSAYEL
>p.citric.LGMF06_3298
MPSFLQNAIINVREQPHMGLFLFAFLFTFFLLYIIIPRRKQILLFLGRHALNQVRLLPGRLFAFGVWAINKTKAMLWYVSVLTGVVTLRPSRADLSYITV
LRPDGTDELVQMQDAFE
>p.citric.LGMF06_3309
MDHHVNHLNLETSVTNAQPTDSSQHPDAARPHSLFAGPMDPPNNFATASNPVFASEPTPFSFAPSSSLNPSSNPWNSSFDAPRSEGARPVASAEKAVDDP
SVPVGYVNRFSHIRPDYDTLAHLSRMFSAP
>p.citric.LGMF06_3315
QAGTDPKLTRDGFALRHDVADHEHAEFARQKRAHAVSMATSVIGGFGSRDGPQHWTLDGTTGSGLGVMNNSLQTMSSSDKARGRERLDSSVDTVSRALRL
VQQSSRYCTRAPPPRAKAARPTWVTGATYMPAQASAEGSLQLPSSMAPCPPMAPAAASSPAFEADFAMNQFDHFLIAMALPELGSSAVN
>p.citric.LGMF06_3320
MQAPDSLSAMASNRAQSNTNNVVNGSSQGSSNARHQSHADPTIGASSRRINVDTPQSMQQGHNTDRATGITSSSFLSQGVFENHVRDLIILQRDLTFQLF
DLEILFDTSGRFRLSDADLEGRIGFFAHELPTRESGRVRRFWFRRFRDGANGFILGPY
>p.citric.LGMF06_3321
MSPEQLRESQGEQSVIVHANRDVDSEPGPSNASESQIQDSTFVARDSTYDQTWEQRLVRTVNFQPKVISNLHDALRIFSAGPMSREQLEEAGFVSDSPYT
KGVIHSFWPIGVDDVCAYTKEEAENEVRVGLARRFE
>p.citric.LGMF06_3334
MHSGRRLRFDHPRAPPPIQNRVFSPAEHLGNDKVALLPALYYGHHLRHSPAPLTS
>p.citric.LGMF06_3337
MNLTVKSSSSLPSVPCCGSTSCMEQRTGRVEFVNKGGTDKRGQKRCNSPNHTQRKECNDSFGLFASKAKELGGPLRVGNELLGRGDGFNSQLPAKVSGWG
LSGSDGNDGEYTVLDTNGRKKKEQKGSAARVILLNLAALKGNDDDVPAGRKKGQRGKSIEYEAEKKKVAAQRKGPNGPIEHNAHHAPKKHR
>p.citric.LGMF06_3346
MGAVARTAVVKPQGGAPTPICVRTYASGELAECFSFSFSSSASAPQPGLGCSDCPKRALSAPHAALSTDNRDSYAIAPCYTRTFKTAILTPSLKSSVAAS
ATPRPQLEPFITEHAQKARPYLGSLSRYPHNTEAPSGALRLKTGLERLKARNKMRPTSPSLVVSSPSSKGSFNSRPFSKARGWAPPSIKPASSMLRTCTA
PCSCSGERMLLKLGNPTAFTIKREALDAEICALLMRRFGHIYMGSTTSFRRAKDIGYGLNVWIGGSKLREIAAASDLRDLPLDCRQRLSMVNTP
>p.citric.LGMF06_3347
MRARNAWHRMTKEQKARNNDNKRSLRLQIIEPMERMRKRGIPEAEIKEWEAATRQARKERLAGEEFEKRPRRPNKKTAKDPKSTVSPPAVPGGVCGAQDA
RR
>p.citric.LGMF06_3348
MDPAFGPKIVAQNTNLEDWSEEHSKASTDTNRTNPSLDASAQGGVRALHQSPGCGTGVDGHSAVSQRREHTSRSLCTHTQVQGRVGSQLRHTPPVAVAAA
ARRGGKSNPQAEGLHVFVQDDRWGHALKCFPSPACASNTILAEGGCARRSNRVKTNRSKPSKPCVARLVSSVAFASVSSNQSLAAQPIPAPLSGPRPPTH
PAQLLLLVSPA
>p.citric.LGMF06_3350
MLETLVTSSGFSSLHILLACLASFILFEIGRMVYSTKIHVLRKVPGPWFPAASSIWIRWQRWHGRLSFRADDLLREYGPVVRISPNMVLVNDSPSLQAIF
TRQDLDTAPRAIRALRIGGHDWTVTYSQNGIARERRRPVMNATTTKALKYWRPIFEDNINSMVRDLGASKGTQSEDIVRHLRVATLLNSQVVMAGSQAKI
EPGDFPHIVGEYNFLVVWRLCLPSWLFEWLKVSPFSHARFRVRSSDKLFKLGEHISSEAEKADPSDRDDVPTVYQLLMEKQEKGVKWTHDEISAEMAGQI
LAATETTSSALAFIFYELAKNTSLQEAVFQEIDSHPDANDNLDGLKLLAACISEGLRFRPPVALTGSRVVPKGGVDILGYYIPEGTVVTTQSLSMSRQRP
DLFPNYDVFDPTRWLDEEKLAERRRFTAPFGVGARRCPGGNMAYYQMRLILAAILREFKISVAPETTPESMTPFEANGFRSRYDECFLIFTPRRS
>p.citric.LGMF06_3351
MDKGKAPARSPSTLPTPNSDQHQTPRPNKRRRLQDRDARDASAVPSINGESIDDRQFYDPDQDPDERRRLRQEQRNLFRDFTGARLPRLVFDASLTQSRP
TR
>p.citric.LGMF06_3360
MPILPPKCSALAAAAVTITLKTALGELSSIPVARIRDEMGTERSATKEHPSAVPAAPREQTSAITVVFYLNIRMPLPLPYTSRLEESLRELEEFNARPFP
FAIEEDLGIWDPVRRVVVFGRQHTWRDIAATDPPASAPTEAPAPRNAPRRLAMEAPTPATGPTPTNAPEQGSAEEFEDHCLNNVYLKTRDKTRRLSKLPD
PVREAFEERIRSYFCDNAAVARIWRFFGDPEKNFACLYTSCVSRKAKKEVKKEVKNTACPRCAKIGELCMRKRGGGGLYILPREQEEDEDYSWKEIGFWT
DEDKFDKE
>p.citric.LGMF06_3361
MANEKCSTFATSAEQERRALTGLVGPDGSDAPDETPEQIMEAMAQHRRQWLTLEDPSVLSDSELVIHHNLAVIRSQMDEIFILLKQLVKYMREIQDADAD
GDSDDLDEEDDTDEDEDNADDDQNDIKPAQEAGHQGHDFSRGSLANGKA
>p.citric.LGMF06_3362
MFNDEGANSNQDLRLREEVKAELAVEVKDQLTSEQCGLVWYMFNHCTTQQLVDLWYANVLHGSFQNSALLQEELERSVSAKQSPTNDDSRSVKLDDKQVE
KDDDNESVEFNRCWLRTFDPETVLIFVDALKPKYHPRNDVVFAAWLRHELPRYRWPKWLAVGINELEMRPRPKKRTPEPIVKVDQGKIMQSERTLKRRKC
DYCSEESQ
>p.citric.LGMF06_3365
MDGGQNDDVANRLGLEDPEQDTWDASDEKHQMFEGKEPRQAHGQSTAPRGPKVVDNGHGNTYYIGHH
>p.citric.LGMF06_3368
MVRSRDFWTEQASWLDSCHVESRGGPEEPSGPRPALRGKEFPPRRPTAPKQHVGRRSFSRHLSPWTWNVPFLDMSSPASVNGSSAVIGVSPTTANTMAPT
SMSMHIDTGSDSFDSVSLYSSSPGDNYTDTGYVFFSD
>p.citric.LGMF06_3371
MDEEKRKEIEEKERWLSAKKKVHGEKVRDDTNLLKKTLKRKDKQKKKSEKEWNERTEGVEKAKQARQKKREDNLQKRRETKGTKPGKKANRIKAASKKKS
RPGFEGSFRSKNK
>p.citric.LGMF06_3377
TEAGEIKSNQSQQRSAAPMEQAALGCFGRPKCGFRMEFNADAERDEASGPVGVGRGTASIHVGRVWDAGEMEK
>p.citric.LGMF06_3386
MVDDHEQRHTKSIDWRNFDHPVPASPYRKQTSCYYTDERSLDHCTTIFDDDYNPQLALPTNPLLYTDLYSGFANCSVLSWRVAVQDPPAPFRTADGLLRR
DGQEPMAVPLTPAGFQTITATPASHPTITDAPATPTSATVAASTSGLAAAILSGL
>p.citric.LGMF06_3387
MRTATRYADDDDDDDACLQLAQRSRIAGQHLSPQYYVHSNNRNNSPWRRGIVPCNSPPGKKESERTRAGGRSIAAASSNVRASRVEVWFGLVWFGSAVQC
SGLLDRTGQDRTGQD
>p.citric.LGMF06_3404
TGLGVPSSRPGSPEGPLSRPGSSAGRVEGSRPVSSEGPLSRPGSSGGRVEESSLGGNSLSRSVEGEKFTGRISGDNLGYKQDSILNRTID
>p.citric.LGMF06_3407
MEDEAQRNQIEFEKKLAEKYKKNINTTTTSEAQRLLSEDPEADETRKELDRLVEFEDDEQRPTSAFQSSAIRQHANQEEQISPTLASLGKTAVESTTMGN
LHYNTPSYDNLRPQGTDQPQLRGSRSLPESRTMTGYSLDKIDVSGNSMHAHPEKLTEHPATLHGGLQRSSPKPIRPQLAEGPGAVQTMPEVSKISPTSTG
SSDSGLAPSRKKRHANDKEIELSEYNRGQETRLDGEPEPKEYKKPHENVMFRIGRLLGVSPRTDSKTIEDPEAKRPKQSGFLFEGFEDELEDLAPFERDV
LVQRAFHHEALRMKKPAVWIPQDIANVSNDEVRRSEALCNELGTPSEQALWITNQYSAVDAKAKVRFARPPPDFDEAEEFMQL
>p.citric.LGMF06_3421
VDDAVAAATTATGQGGDAMGGRDWNGAVGRAIDGSRVAEKEVLREAV
>p.citric.LGMF06_3429
MYAWIVYEEEEEEEEEEEEEEEEEEEEEEEEAEPRRRRYAGLREERERSTATLPIGSQKKQREGVRARKNHLTTNYNDEDIRL
>p.citric.LGMF06_3438
GADTTLHNVVQPQPSRGRQQASADSTLSAALSQRPLPHPGTQPLVTERNTAPVHTCEGVGTEPFSASVANAPGSTRTSNGNSPLVINNTSSSVPVTQSLV
TVNNASSSAPVNQPLVTERDPARLHTCEGVGTAGSSAAAAEIPLSTRTSNSNSQMIINNTSSSAPATGLVCYVPSPPTTRRARRSPAGVTSSSGSDASDS
VSSSRTSSGGIDPGTATTVTRTSTVPVLGGDELESAVVCDPGRQASPLTTATPSTSSASIQRGSINTANQLSTNEREIRRRSGSLRSALADTPASSILLS
ALFTSFFFPTSTTTTVATLTRFSPELILALTALVFFALSYA
>p.citric.LGMF06_3451
MLLAGAGSKRKVSETQSRAASVTVNVADESATMASSSPSSMPLLLMGHSADPPQRPCQQGDGDEDGSVMRPRDGAPAAGKETDMEAALTLIAMGRDGEED
EDEDVVAPPCRKSRRVS
>p.citric.LGMF06_3452
VTSEQPTTYESEEESGEDYEDVGGVENDDTSESGQEEDSGDENERAGLFVGKLVRADPIEGLHNAAAREQSQVPVESVELEDIDHAREFFESFFTLVLRL
WKEERTDNKRPAHQFQSFLRQGVNILCSMRSEVT
>p.citric.LGMF06_3453
MTSSIPLEITAGELVKTHSAVFRTRRLESVPAVAGTGAAMNTNKCYFKSIRKLSNSSRSRRKTCPVTRMAPRSYSTRLPTNGRTEQADASPASTRS
>p.citric.LGMF06_3461
MRFVVEDSGMFLVSRIGXXHTQPLPPPLLPSPSRSQSTPSTESPPQDLHSELALAPLDGRQQQQVAKRRPQPQALTEQLHALAFLRRRLGLRPQQQEQQR
QRRRAASDSGPWRPQRPQTRERGGDGGDQFAYGYERTYGRGYAYGHGNGSGSGGGGGERAAASGGRGCSNARNTNNPTTSRGRSRSDTVMTTALPRLHGP
QPLSLRAQLNEEAPASISNHHDRRNNANLDRTRTRSRSVLPSPTSSIYSTGTTSEESLDDTCSCCCRRNADEEADKADRANNHDDINDNDDDVEAIDFAS
SPYYAAHPTPGMRPNLPSRSHSHASSLALRRWDASHPGSPYPSSFRPGLAALATNALKRQRARRAARLQRRKEALEEAARIAAAPHSADLVVEEDPYGTT
DSDTDSEYAAALASIDAARAKAKAAKAAAAEARKARKTRAKALLSDGADEDGAYAAALASMPLPSHVPMPMQTDAVVSGAIAALRARESASASAPAVLMP
DDAAKGDPAKTW
>p.citric.LGMF06_3465
MKLPFFLSFAAATVSARSIPPYPYSNSXGYNRGGFNNPMGGGMSPTGGYGNPMGGFGGNPMAMNNMGFNSNFNRGGMMGGMRGGMGGRGRGGMNTGMNPG
MMGGMGPMGGMGMNPGMMGGMGGMGGNMNMGMGGMQ
>p.citric.LGMF06_3467
MQNSAPKQKVTALQGPPLSTANISDRRSRKAAPQPPPPHASDWLTSGDVGRKYQTLTTRLEAPAPEKRPKRLRYRQIIPVRASPGRLSWTQTRRHDDCG
>p.citric.LGMF06_3476
CGRMGRRGFVTAAVVFLPLGIYIGNHNKVTVMPVSQTVQKAKNYHVDREPQDASSAFTKGAIDGMKASRRALKDLDDLVDQRCKEIGCGDDEKSEQALAI
QVDSLGLKGQVAGAFLLHAGLMRGMEARLLGENHPGIARNIQEVNNLIDRGISNLFVAETSKAARKGSISMKELTQDLARVSPDELVAKTVGLRFRYSFG
FKSVPDEIPTRLIKQEDGSDIKWISFCENETRRSRKFLARSARIGAVVGLSSLIWVHVGYLIGVDQNRGITDFKAAKAGLEIAVARKERTSRTVLRERQS
RLAPGEKVQPTEADLQTSLRIERAKAFWWVYRTRLEGLASWMAADMMELEPSLSDDQEGREKEHEAEQREVFARAIMCIAVSEVRNAGLRSDETQCLDFD
QEGIQQFINGLDAIRTYSSFGWNPSLAQTFPNNELAALAVKTDGKLQWISFGSEGAFGMKTSREVSEEARPKWAKPPRALQLTDVSQILKK
>p.citric.LGMF06_3478
MDQRNQARPQGAGSSDSQPPAPPPSDPLETSASHLPRLSRFEQLMVAYKALCCTDEETNTTADGAIALNDLNXKRLTQ
>p.citric.LGMF06_3483
MPSTPPPPPPPSPPPPLPPPPSPSRRTARTAANAAADAIFGPAAALKAVGTTMRLADAANAVANADAAAAAAAAAHPERGHMPGDAVVRPSGDRPPGIRP
RGPERSYSSAA
>p.citric.LGMF06_3485
QRAHIIIFSTLIDSFSNPIAVSSSSSSEASSSSSDESGSESDANDVSTAAQPAAKKVKIATSEAAATVSKQAPQTLSSLLPPTGFHRKPVRPNSTQTAQP
KPSKLTPSTSKQPPSSSSSPQPPSSSTTTTAAAAAAATTAFSHPTTTASAVAAFPRWYLRRVTRELAEDLDKVRSAADFGDAALPVLVHALQQGEACFGV
GEKVRIVGAVEREV
>p.citric.LGMF06_3488
MTSSLPNARSERSNTARIGIEAKALLLSTRPIQRTMETHGLQLRSGPIEYYNLFYRYGVEPPALVAAGAAIASAAPTILATTGLVPTPVADAIGSVIAAL
PTAVSG
>p.citric.LGMF06_3496
MAICNSLASCDRVQHRLDPAANSDGDHEAERGIGDEALLDEPAMNRDCPTSGIARVAAVDLQTNTRHCAGTRAVVKGHQEPPETSIADVGLRNGSKRKST
RTGGLSNAKIWKRRRPNHSPMRDMWCARRSRFLSAELTCSAGGFQSWNAAEKRLVRPAAAGRTGEPWYLSTETRKTSGVIDEEDSIVVFEPATGLTES
>p.citric.LGMF06_3497
MSRERNAPGGSNQPPLQFSIGDSTLGRQWIAPTNITMLSPESFMVYNNLTFLAARQDEMAKTLDKIAAHLTTPAARSAATTSSAQASRREKLQRTVTLSS
ERFRPIVESLVSAWEEQGKMVLEIDAGESRTRSRRQLRSKTSSNNSQRSRSESDSAEPVAPTQAAKGKQPAGKAPAGRGRGRGRGGESRKA
>p.citric.LGMF06_3498
MQSSRRQTLTHILQHINSQRVDDYWKEWGHLVHSTSPEGSPAASDAAAMSSLQGRLLADTLDRIRAAGTSNEERFPLACPLNASPPKPGLEKFTLSTLSA
WSFVPSSPLALGRPDEHAIQRTRGAALAAYMSMLIRIDPEGPRNSTPAVLKAYQKNMRRKAKKELVAREVQLKKANMTQEEFEGRVGALKASEFAKSVLS
RAKAALAGADIAAIDDDDDDDDEEDAGVQEQHDELGKSLKILQSMLSLACLTDLYVGAEVDLEDEAAREGADKITLYALQVPLTSNSLETAGFYPFGSPC
ADKICLKTPHEERPLPFKELARTFMETILTNALSMSIKWKVANRTCELCEEDNTVGEVSKRKQWASEVHLRRHQEGTYHS
>p.citric.LGMF06_3499
MGLKFVTRPHYTAPEPDPDFPGVLQRGDFGPRDMPAQYQGFLKPDSTYSAGEPIPDHFQDILTTAPTPQAQIDHAMNVQFKNILESKVVPVYFKRRAQNQ
PQPDET
>p.citric.LGMF06_3511
MAHNAKRSRGHYAQAREAKQQDRGQSRAAVQQPAVARRVARGSKQQWCRREQRWFQGLGGSVVQSSKGGDGGTASRTPPHSFIPPSAQQTGSASHDPTTF
ELVGLTVACRGWGGVV
>p.citric.LGMF06_3517
MSSGSGIEDSDSSSDISVEEQRQRSPDSFGTPSWDDNARSRSFSRSRSPSPARSYLRSNGKKGIRRKKLHDDPPRRARSIESRSDEEDSEGEVRLSQRHI
SGWFKHPAQPSVLPTISQDLTEGQQYTRDQYFASLGSKFGRTVSDISQPDGAAEEFEIPENSRYKPFPPPPPGLARSQTMPRNDSIQPVEGHREFTLADL
EQPR
>p.citric.LGMF06_3522
MGQSTCGREKTWQSPLQINEKIWEGDKTQEEGMEKKIEEKESSFLTRAQVHPTGEPPCRFKPRREPYGSEDPVAARAADGLVCRVRRLCNRVDFAAELAP
QVNLPDDGRLDSCWPSPH
>p.citric.LGMF06_3527
MLRTERGVVALKKLKDSEGKPGKQKVADSCQGNDSRTVCPSSSPGERAFAAVIIRPNARNYSTQASQPSSAGNPVGQLLNLRLDRRRVAIIALPIRSLLR
RLLSRVIPSFGLGSQGWSPQETWSARSSQPGGNDWVWK
>p.citric.LGMF06_3530
MSFPRAVRTSRPFLPSRHGANYAEEYGVSRRYVDRCWDVDGAKESMVRTRTLDASLQHQDEAETKIPTGLE
>p.citric.LGMF06_3535
PCIKFPLLKINGLDFLRCLFSVRFSVERSHIFTRPIPSFAMATKNKAAWIREKHGKPLHVDTALPPAPGPGEVVIKNAAIAVNPVDWKIQDYGRKGLLSA
GSDH
>p.citric.LGMF06_3555
MAQVPGNKKGRFIEAARMAERRRHPAGRISRARCTAAAAESKSGRTSCHSHSEPAPPAGPAAPGQQLQNN
>p.citric.LGMF06_3559
MTTIPLRIQEAHITETPNRAPAAPSPSKSVEIHDIHAAKAARVSLAIVPRMLRFVDSGSAVQNGTVLEGGEGAWFYTPSLEDVRALHVTGCFPEARLP
>p.citric.LGMF06_3560
VIASSNARATSRAAGAASAKTSPASTRHRSRWAGRANGEETSLPQSSFHQPRITITAAAPAVVTTTSWSTMPLLPPSLPRPTPWGTWPPSATAIMAPIRQ
HHPQSAXASMPPDWGQKYLALVIDGNGWETLQTKARLGGYKWID
>p.citric.LGMF06_3567
MCIRDRIRGLAWQSLQGARAPSQYTGPSWSWAGFDGCAAGITSQDDNVAVARVVDWHVELKEDANPFGEVKDACLLLRGPVVKLTQSKTKRTKDEIELES
VGRTPYPRYCTKFSIEDEGSMVRLDYITDLESRVWLDWEMHVVLLQGELLHHEEQSARQDLTDSKKASSIILGTGLVIGKKNGSDGEQYQRVGWMFLEGR
EATSLRDDEKSWRTVKLI
>p.citric.LGMF06_3572
DEAANGRGDMMRQIAQRYVEIEAEIQKVQDEMAKLNGRKFAALQMTAVNSKAEEQYTRNDSKQYTLKDSRNESTYTVSIKDPFKSYTSQKQQTHNLIGFD
ALDAASPEADSWQHSPSSSCPFSSTQPQYLCLLQPVLKFCRTA
>p.citric.LGMF06_3586
MASNLPRDSRLATWLSAFGKNAEHYRCAVTTGEHAPAFPKAGPKYQRYLPSPNEVSKADEGDVDEDEDKSSESEEEDNEEKDPKEAWTRFQRTRHMHILH
YAVSRHRVGRLIANVKGSGSMILRQQVQAGAAPPALRDQIIAELETIATAAKAELEREVLGESGATEAYRVAMIAVLQDELRS
>p.citric.LGMF06_3587
MRTRSIMSDGGPEASPSRSRARNSTTALKAGQGRPRSAASSCEALQPPRAREEAESAAMPGPPRRAAQRRAGQGGVLL
>p.citric.LGMF06_3592
MTRITTTNTNAAANATETSKPDPDDAAASDAAGSASTTATTSPTASSPTAAPGMPKLFPVPGVAAAAAAAELAVASSGPAKVRSADVRYSYP
>p.citric.LGMF06_3600
PGTSPWGKLAQMRLQFCSTPRPKGRPSAPCNVQRLRRAAKAFGCPPDDFKRGLFDVFAEVAFPLVALFELPELLAKTLTLGMGIGVQLLGRNLQAVAHNF
VPLLLTEACSDISDVMTVSTTSTPLFSSSARSPYCARTELLRRSSIYLAACRMYCALKPPVAGEGTESQQMQAESVHDHDALAVGEEDLWGKRAGTLTRP
SKH
>p.citric.LGMF06_3601
MVVSLRLPIKPRTRRSKRFKDMFLILPIKGMRVEVHDLDTGDELITMGQTAFWLRDECALEDALQRPQVAAEDDELWWNFEFTRAALCRLKFGRALHTGQ
VKKAVRGFDYSVKEQTREASKQLPPQPVPSDHLTRGAQAFPPGFGD
>p.citric.LGMF06_3607
VHVDEVHRGERASADEFCKSRGAGGEGIKGERVEDGLRRGERGRGGRRGRGRGGGDGGGIGLALGLPFILAAPSAGGLMFFLLLGWLLLLFVQRRQPQEG
ASLGDQRGVIAKKARLLVGMVCTVCMYKQGQAGRSGLDSSSAVGSGWSRLEQQ
>p.citric.LGMF06_3609
MHENPPQTAAPSQRHHGPLGPREPAKVPAASMTASGKSMLRARLLAPFYRLTTRSFRPKAQLPISSAASHSDALRTRVWEEGGSTVEARFDSS
>p.citric.LGMF06_3612
MDLSGKSSNGGKCCAIVDIQRIEPLSEVLYEPLNQRSANFQALLREMTGRRRRTAMEPTAAMTNTSTKPFTKPKPRAPAPPKSVMNTVLFEASQAVYLPP
RSDREPPATEVTLTSERLSPIQSLAIPKG
>p.citric.LGMF06_3630
VDELKTLHQSQAFVNEEDERHNQRFLDRFVEAGKAEEQAQQASQPDLEAMSNAQSFAANDEIVQTAQDVEKFVDEGKAEQQRERQAQADRNEELKGLQLS
QAFVEEGDELHHARSLDQFIEQGDAEKRAQRQAQKDRADVLKALQQAQSGVSKEEEQDHIASALAFAEQAAAERQDASDVLRRAAHAQYFGDETLSNEGE
HHDDDDDDDDEDEHDTTAEDTGANSSSTHDDDGDDDSRGGGGGGGGGGLETIHEKHENGDEDDVDISDAEPAYTLSHARDHYDAAHRTVSYTHLDVYKRQ
ALICRNVYRGWQNSQSQNVETEQQRATPEPAAQRNDRLTEGEAQRIETLQECTANFEQQLQESDIIMRRHYTAIQEHLAKGDRHCANMQRMLDEYNEAKR
QWELNNAASPSILTPVPSDLQLDEEGNGTERDGEQDDDSPNNQQPLADDSQSSTAYTETQPLADLLSQQSNDASDNGEENAGQGRLPPEHPQPPVEESQS
STGPAENLSLADEESGSELAMGEDGEQSHKSFEHHRPSVTGMSPTSPVEGQSLLDELAQLSEESDYEEKVEEDGGGSDDDNDHGDGDQGSPQATLQTAES
LSRAVGSEGEEEEEEEEEQSLPQITSYQIADDSYSEYSHEEDEKGHSSPHSNQSDESSQGADDPEDSPQMAHQSAQSSHRAPFPLGGNRPQSRQDTDIED
>p.citric.LGMF06_3638
MGLKWCGGGGGGGGDGGGTLVRLIPNVLNRHPVMSRLLPRLASPPHEDMDARGQERLMTGLGTQKISKYAAAHVHASPHPAENSGDNPIN
>p.citric.LGMF06_3643
MCIRDSPSTVSKVNTFLQLALIGLTLLFPVIAHYATAANDSESKPASQTGHQSLDAGSPVATSAKDVAVRPLSADGTAPAAHKSDEWVASNLAADSRKDA
LQRVERQQHQLAKQLDDGKHIALSRDATSARSDAQPSPPASEHQQQRHANTAPASSPCLLYTSRSV
>p.citric.LGMF06_3650
MAVDESTGKTAGLGSQVHKVSRLFIAVKTRVLSVRHESGRSLRPTQSSERDELMIGSWTLVIICDETWHARRRRKRGAQPPQTMEMMGEPKPNTERANAL
SVSGGDPARLERNANSQVHVGKPRSDAGRLAGCFVAVSSVALLLLSTPPRRQIGPGANRVAACLADLLNLAPSSPDPA
>p.citric.LGMF06_3659
MAEGMPGFLEPAYWKPKEEREEHEDKEPRAQMSRSRELTSMAGEQFGDEYVTSQEVEDFRQEGQQEDEDENGKQCNFAGNPLTERSKHSHFYTPSRDPSL
SKNGHPTLTTIYHSSNPPPLAFVPSLWLCHATRALAVFVALNTSLSSAAVNATTSETFSTRAGQDGLTRGLSQVNMVFSQAHQSLAGIIASTSQLGRPFT
KFVFLIQDFARWSTSPRKRTMSHLHFVLEQTVPHKRPNFARYPTLLSRVALICDPCVWPNLAKQTVRTLLSPMEISRFVGYGPLVAPIPYLLFLFSLFCV
LNDPKVKSVKQRTWIITACVWISLMAALAFLEHTEYGKYAMEALVVGLAPLVDFLPSLQPLDRFSQRASQALRLP
>p.citric.LGMF06_3662
MAPPITFFLLFSLSYLPFDAQTGSKDEGEAYTNAELLEKIHELDLPAKERAQDDDSDNGDHACGGDQGDHHEHHHQQRGVYPHQTTDTNFHHQTVGPWVR
PFMEPLDEDEDDADGNQPRLTVADAVHTSTTTTPRKLRPRVPDLPLERQMECAVYAKNAPIYIDRARKQQQVEAPAPLPRLPPAGGSYTPSDNNKSSCCP
TWLNCSCCGIRSSTPPSSPNAADGPSIHGHHVFRYLWTKYRASEEAALAAAANANALSFSRRPVPTLRQQQQQQQQQQGGLIAQHIAAVQHDMQAGRGRS
RVRFAPILARPRRGSLPQFPEVAASTSTEGDEDEEEEEDEGETMPPPPTPPRPGYKGGAERKERRDGEDDGEEEEDEEQKKRDSVLKEEEENDEAKDEKR
RDDTHAARFQRLFGAEIAVEDLPDAFGSSVEDGEGEEKEERSLNGEYQDLPSMHQAYGHPTQQQTSASRTQDARVLGCLGSIATTPW
>p.citric.LGMF06_3682
MVQRLTSRAELCPGGRDDNTSAELARSDSQAHSIRRRDDADASLLAVQSGAGTQPYCGMTLWQGFTVVSRSLGPVLRSPSGQWRDGEKAKDEPFFPWKPE
AQISRGAAAQKSGE
>p.citric.LGMF06_3683
MERERRCGVGGGGGGGGDGGGRREDEESQAPQTRGLDGPERRGHKRTTPNNSGPGPGTWWTIDYSPGEAVQIDDKAWDRVLDARAHTASYKPSRPVPKPM
TACRALQLEFAMPKWRLENTISQNLMAIEIRALHEPPWPLSVTTVAS
>p.citric.LGMF06_3685
MSCRNPTVGCSEGAVVHQRGQNSSGGPPLALTNSSSCEDQEQDLGIRASLKAEETIISATGSEHLIAELAEQLAWIGSALRTSSTDSISICSPFLGISDE
AVRISFDLFDEQPWPVTNKRKPLEGTCWHGLFRNPVIVAGFPHAQQGQLGLTIPLNIMAALTR
>p.citric.LGMF06_3688
MPASRVVDVVEDNFEIQSRTVSTVRDGGRGKPVFTMSTVPSKALTSRGKQQISANTSAGMIGANLTGVHSNRLRHEHMQEAYPGDEFKR
>p.citric.LGMF06_3690
MTRDARLGPCALIAFLLPEIDPEPPRHICFPLKAADGESIRSRREGGHRPYAQNDALPKKKKSKPVTTRAAELLAWIPIREPGVSFTVSGSLRDHSAHAP
MSKKSKHGVATCCSLSGIHILQFRRSRRWTVGQGQVLPVYADDPHACRWLGEVSGICGGDAISQPNRKQIKYHVVHQAIATGKSQNIYRFENHRCAFADM
VVAKKA
>p.citric.LGMF06_3692
MTTRTLGATSYSLANDLQTEISIRTLLKNPRGEDRPAARPAAPPTLSPAFAAYPRPRIARSGKDPFASTTLVHESDSLTSHLHTMRQGMNKARAVAVIVE
PLVA
>p.citric.LGMF06_3701
MPPKQQATLGSFFNKPAGAKAEPRQSRLAFSTKTKGKSTETSDAPADESTKDDVDLNGKEVEHEVAEEDAEMSGENGAKVDSKKRTREESEEDEEPVTTK
RRTKRKKDDDSASEATATPQSPGKK
>p.citric.LGMF06_3703
MSIRVTRATTRALAEVLNPPDQPAQLSTPPVTPATSKKSRAQKPKATKALNSSTKKLANDRDSKPVTPKTSRKRSRKDSTTVAKVEVDVNELPHNLGSIP
TPDSVEDEKPPPKKRKTSKKQSAASTESKKEQSDTVLQA
>p.citric.LGMF06_3707
MESVLCSSWPRSSSPVARATQISFNTSLLVALARNLKERDTEILAAIGIFYQRGAKVNFHGSYEKFTPLLGSLGRLVNIQYHKKGPCVVIKLLEIGADPN
LPVPYGENDFEPLGPAFIYGNTETIGILVHAAAVLLRSHFCTESTLKLLLQSNLRVDVNAAYTKIVHPPLNIVCHCATSFAINTIGIVLEAGTDPNLSGP
QNSASALIARAHTWIL
>p.citric.LGMF06_3712
MSDSNDKKTVLATADEVQDQPVGETHSPDAEGKTTVNKGKGRATTPEEASHVDAGQDQSQAVEEPVSSDVKKKTKVGKGKGKGRATSPDPDDDEGDDAGS
KPPVFTLGEMKIIVNWFRCITKDGLDPKTKEPPYDRKKFNKLSSFGESSTATFLTRTRRKLGEIAAYGDDTYNGFPVDDTAKKSRAKAAASSSKTSSAVK
RKASASDNKADADGDNTKPKAKKARTLKTPKTPKFVDSDDSDSTPGEPATPTPKGKPTPKGKKAAATPRKAKTNMSSPA
>p.citric.LGMF06_3713
MPKKSAAATPECPLNDREVQVVVAALRALKAKPILDTDAMAQELANTNPRSGRERLCKIMKKIGNDPVNLPTSEIGATTAKLAARKKRAEEYTTEEAAQD
EQMPDALPPRRRSRSLKTILSSDDGEEGGVPVDGLNTHPIPTASKPSEPKWAIEGGSTLKDLNISPVPSASERNKSKSADDDDDDDEGGVSLAQLSLDGF
SHKRAASAEPEHSPRPSKRSDMAPHT
>p.citric.LGMF06_3716
MAELDIAPNFGAELKDGFKPVNAWVRAAHPPRSRIPGTSGMALPGWMIYNSSTAXXIRVAVDLSGHGHRYNDATDGDRLQVLSLS
>p.citric.LGMF06_3717
MSTYPAHRKLDHLVLLAQPEQMRYAARPATRQRRRRPTSTQISLPFLFFPNTSLTRSAYRMRWRHVLAPDSVFARNDTIQSHDFKQNDDGLTPLKAAQAP
LAMATTSHVAAGLGFVWLGSGRDADDVDAMATETKR
>p.citric.LGMF06_3730
MEVYDTEMPVWGIFVAFGMAVVYIVPVGTVFAIANLNSNVLTVLGEIISGYLLPGKPIVMLIFKARNRAPPTQVPMQTCPFLRPLTRRSSTPTQPFRKP
>p.citric.LGMF06_3734
MENPYAVFRFKYRTRETLKKMDSRREVDWEKVKKREEQKKLMSLSKEELVEQLMKNSSISGKSSSVKQSVKAPSDTGHKSVKSWLQTVPEATSSKKSENK
SKSSSGEPTTCDICKKILDYGADKWWHCDACSFDMCLSCTKDNWCKDKDHRLEKWGGSCAAGNGQFLNKTTGEQGVTEPVNSPNKKSGSQNGKPASHHSG
SHGGKSRAGSAQKEPEEPAEQWEPIVGFDSANEKAGQW
>p.citric.LGMF06_3743
MGGCAGELSRNSSAMQVKVQRHLSWSICIRVGSIGDSTRLWELHLLESVNITCQELSKSRKGRRAGSGASREPAIRGAIGSSIEAAEDDEGAVGRHEAPQ
GDWRSKT
>p.citric.LGMF06_3745
MMAAMTDGVFGGAAPADDDAEEWRGERGERTCACRGAHLPYLVRLPTRDATPKPQPFSTTNRGLMAEQTKHCLSAQFRWLEDTTRRVLREPRKSPAPACP
RRRSSDIFAALSTPLMNAAGPLQYRCLCNQRNDFCQRTTPSQSPGLHQSRNRMAKDIQEGKNKKQYASCRYESRAKSDTWIAPASTAPGKLPALSTRHTS
PMTRRAKGDTAAQHRNDNDPLRNKTPPKPQELPTIGRDSNGEAREESVMPRTSRCRNWSAENNDLPLRGKCHLLPSSIKALTTYHIPSKAPSNADRRIQR
PNPFYHKPNPHHSAQHFHQRQHSKRNETCILFPASAIPATPHQQRRLPGPGGVIGADPQTPRRQLCASEACAYAA
>p.citric.LGMF06_3747
MQPPCQEGRRKLRLHAHESERPRNEQRSIKTRQKPGEERKQAMSKAAVAEPNRGLRKMQQTSAGKEKRCERRLALTDPRSHSHPSQTASSRPTNTIVRRM
QDQQMTACTA
>p.citric.LGMF06_3750
MEYWVGLLYDVFGARAGIGVYRGWIRCPFEEVAESDNRNRSSRLQPLASSECGAVDVESNGRLAAAICHGGFILGSVHFHCLSNGSPCSHSSAGVERQLH
GYLEAAGQCRPCVNSPIVGRASGSCKGVVSVGTLTMESAQVSLNEIPQASWPAAPPVEARVSQGQI
>p.citric.LGMF06_3757
MSSPNNSVAPADAPPIMRANMIQKQEIKEEEVEDASFTAINKPDRKDSKDLTASAKRPAPEVDESVATPAKRTKGRLTPEGADMDPGARQRKKPPKKAVS
TPKAIGTTVDELDPVDRKMIQMKDSGYGWKDIGKMWTEATGEVTAKSTLPNRYARIKANIMTCLLYTSRCV
>p.citric.LGMF06_3761
MSTRKSSDEKTLCETESTHSSSTKSSSTSVLKKVFSKTKPEKDAADQEKAPQTPTEAAAASRERREKATRATAAATYMSLR
>p.citric.LGMF06_3771
MYFQALPIVVLLGQALACPPHDNARPLSHSKREDGTWSQRTPTPADWNYDTAVHWGTASASALGPTQA
>p.citric.LGMF06_3791
MKTGVNIRWIVSCRNENCGAETSVKINRPTWGIWTRRVVAGPSGDAERRVDVTGASESDSDRRVHVEPEEMSKDKPWVQDEVVGGTLSRTCRSRETEQRR
WIKPEKDQRMHIQLQRRNADIGGVRREKSSMSVRHVGWTLGQGSSSMGMRRPSAAQHWMFGTWVAW
>p.citric.LGMF06_3804
MYVSKPPTAMTWPCYDPHRSAAAPCLPGTRSLLKHYSIWQRLNQSAYSLSHLPLPSPSVGVKPSHVMLKHSDWLLDFGPWFFFLLLNCGFRETTSLCALE
KRDDPPPPTRQTCLLDTSRPSLYRSFSSHSPQLVSQPLATLPVPPVGLRAFAASAAGKPGSAARLFPTLLRNKRAQAIRVAE
>p.citric.LGMF06_3805
IAHVVARPSVCDQRKNDQKQERRPKGVMTVQRCNCDSGTERSKAQAAKLKKMTIDIMANSILMTAADVADECLQYRTSVRGTKMVQNMLHVVYLPNHILS
QMFPGAGVLVAWSTQQPGIASDFPGVCDGRALAPRVSPTSKSRRSAPSEDLRSYGRKKQSRTQQRLGHGVLKHPGVQTRSAFKSGKCFAPVRFSNVVLGI
DCGGCAAFDGKCRKIRINEAVRASQSSASPILVASCCYPMMSVRKGVSPLSLRRCGVNSCWQSLESQPTSRSSSPIIGMLQTGKGNKIIAPMVRVGTSAT
ACEGGWMELKELEKRTDDGQEKVEIGNALARMRHAPVRISNF
>p.citric.LGMF06_3810
MQTSRKNYVESRRVRRVEPQKGHVGRWATIRRCREHRLRRKPRFSESLPRPRWRRCMXXPTPRPPAPATTPAVEEGRKENDASHKTEDGDAAKDPKPPTP
TPTPTTCPSQPSTTADRYKAYLYIRGTKCVGLCLAERISSAFHHNDIHPSTNGPTNPSPSTSQTPTPTSTPIPIPSNLGISRIWTSTSHRGAGIARRLLA
AAARHFVYGAPVPPAAVAFSQPTQMGLRLARGWVGDEARVLVYW
>p.citric.LGMF06_3816
MAHSTQDDDDVRLFDHSDSELPPLPPDDDESFLRPPSDLADGSQLGSNDGNSLMEREMNRKLLDIESSFLPDADLPSTDDRPKGADDTYVFGAMPEETLA
KEQDNGNTCLLYTSRCV
>p.citric.LGMF06_3818
MAKRAAQNVGKLVKKGSSSSLKAGRPLASASTPKMFSPSSSNDSQRTPSPTKLGAQQKPKTGGDKTGSQIKPQVPQATQTQRPDMEQTKHLWTCLLY
>p.citric.LGMF06_3821
MFLPAETKMRTRLLLALAPNGAGGYRVESGRKAEKQKQDERRRKAKAKQIKKQTKQLTTTPESRCRRSEVIDGHRPRAVHMDHEPCPATRGPSADAVTPK
FLRLRPSVVP
>p.citric.LGMF06_3842
MFPSKCFCHQSSFPSIGFFSLATSLCLPFDCLGPELPRSSSHWRGRIPTRLLDKCRRPSVSGANTKETPPPHHQPEAHSLQAPASSERLNGKKQQQQQQK
SRQPPVVLKERHSDAPRMSKPSGAGRIELQKEVNQKNEGRNLGSVVRLNRTGTTLDLSQKAKSGGEERRRRREVVGDAFI
>p.citric.LGMF06_3848
MPEGVLASFYCKIGSEGQGPRKLHPKDKESKWSRPWHNAGRQLSSGKRQDVWKYGDGMVMKLGMLMLSCAQRPHGARAAQPTPPTVISMAADTMRSPESG
LEQRTVDNPQLRQATTRARPTKEASVGPSNLPARGEHVQRAAKVWRSWGGLPISATVAASRAGVHGQVR
>p.citric.LGMF06_3853
MSDRDSEKGNARSARVVCSTEPEPEPEPEPEPAPAPDREPAPQCLGSSHQVGDCQASPGPVLTPLQGHPSRVCAMATPLRCLATWTPTSTTDALMSLAIK
CKWQGRRRRGNGRYHGLIGDADAQWKSPKATKGDRPRICSTLLSTPRRRRLLQLCTSARRVVSHLLKILRRYAKADDLHHRHKRFDRIFPSDGDPPGTRQ
RKLAAKELSVGRLLVCTSASPKVYEASCRKISRAPWLRQSGRQGQPEQNFPWRRRPLPEAPTACSPTATHPSLTKTRAALV
>p.citric.LGMF06_3854
LVGSRPEVEGPGDDESDDDLEALEDAMGEDDEGDDEVDDDDGGVVIADAPDEDEDIDDAEEGEGLELDSGDEGAFLGSDEELPSDFEGLPEGDDKADWEE
EEDAAPQKKSKDEDEGDKRGKKKRKLKHLPTFASAEDYAKLLEDEEEE
>p.citric.LGMF06_3855
MLPSKSALGLPTDPIFADEEKALRLESWLQEAAGSEADNVWRMRREVNGVLKGRMEMTFIDSCGRWSREPDVAPREIGVEAEEAEDDDRGWWRGG
>p.citric.LGMF06_3856
MRDAHALGLTVDVANVTGGNARGGRRERGRGQGRGELGAVGLELGGGLVGGESQLSTGDEAAEGESREAHVGD
>p.citric.LGMF06_3858
MNNFNNYFIPLDGEARLGLDVPAGETNVDAEGASGDAPLLGNNWHQGVVQHPATRLCADIDIGAERIRYLDLLE
>p.citric.LGMF06_3863
MSFRRPWDSDLEFDLDHFATPLALRKRSWLQSNYNDLVCDAEASAQLRLDDAASTQSYKHQPKRITWPFELDQHNE
>p.citric.LGMF06_3865
MALAARTDKPRRCCGDLPSIAAAAIQDVSLHVVAINGLEGVGGSIAIRPSGAPEIARTPFCLVPQPYLLCPLFRLPCSALVFRPAAVLQRRLIENVRHGH
RCRFASCLAAQSSAAELPGCVAVGWLQAARDLSSHELASLRLRHGSIELLAVLSCTCVDWRRRMREACDARCTGKSSTGRLPTASSKNTARWAGEHAAVL
TYQPASQTAAPSGTASASAPPTLTPSINHTTASPPSPNAPPPPPSHTSPTDRSPLFFVRSLTAHPGKQASKQASRQGAHRPTNQPINQPRARSVMMWVGK
GSVTRWGTTSRVEKQVETVDVINGTTTDD
>p.citric.LGMF06_3877
MSPHSQDDACDDHQDLSEQNKKLWERIAELSTANARLAEERDRANSMLRASQSELQVSNARAEERMGMLRKLFKRFHSAMNLVKEKDDTIKLQEDLIETQ
RDLIRSLEKSEGSVDHVWIPREEGELPRGPGNDPLVGEYGVPPEPLEPLPAARDQAHFQQEVEILRREMDNLRRHNYSLHKTNRELTTELDSYRSAGVIP
LAQPHLPESENDKNYVGVPLRSLGINKEFWKDWVLEERPQMDDLTEVFPHDPAMQSLWKRRSQELGVMAEEFPTINVTGQPHEVRWAGITEDQRFQGRFH
GCFGTVINRLDASGARQQCSHEELWSATLEENASSWQDFFNHAFGPTDVPEKALASNSRVASIQTIVMSDRLPTYLTIFVEQKHGKKIAKFPKGHFVVPI
RCRDGSAAFIRVQWVGGIYSFSEGRRVVFELGEEPNLDVGMSKSGNWGWDRPSRHVRKKLEHRVKENEPCTILFRRFQAKDEGE
>p.citric.LGMF06_3879
MEHARSGTDAAGKSVNTPDRVALLRLPRELRDIVYHELLNFQIDSRRFLQYKKVNVTLWHPSNQVRELEGQEEHESLSIAETCSQLRAEVESHISGNFEV
ELDFGFTPVRS
>p.citric.LGMF06_3882
MPLAKPHCVSSDGRGVSVDLALRWYVMAAQLTGRLANASGTTKGVEEIVAVRRVEWRIGSVDWEYERILGRWMAGGMMADGRSGHPTGDMVVVVVVTVDD
GRRVKRPRRRALGPNRACGPANTTLTPSYRWALDSIDPVAVDQLLMQDRVNDQNMNGTS
>p.citric.LGMF06_3885
MLSIVEAILSGASMRCETTRPSWKLSKASEDPCILTAPSLPTTRSSSHQPPQGTPEVCQGFPRASGVQLEKVSGTRTCQVHGLFVRRPPLTYRTLDWQQR
LMPDTPALSDSAPRSTWSSRAWPAQSPQITTEDDCTHRFKSVDFNYHGYHAASEANP
>p.citric.LGMF06_3894
MTDARMALAPERPSHKRHKSTTALKSILTGRHYKRSPSDGAALSAAMPKSKENARPRPH
>p.citric.LGMF06_3898
MGGTRDSLGAALEALRASPRWLLGVWVRQNARAGSVQDILGSPRATVGDAQTTVCSAADVLSAVHVSSAAHILSAANALPAAHVCSATKEAICSAALLAG
LDKMNDKVAREEGLVIKVVAELHLASKGRPATRAIVAKRAQTVALPSAGHPMSRLPAG
>p.citric.LGMF06_3899
MSPSPLHANTKAAEPSKPAKVFLNMASPHYKIYGTYKTFAVTRKTFMEELFRLYNENAKLLGAVDQYKVEMEKHVNRGKAAESVWTFSASQRIELIEKGR
AAAEEYKKATKDREELLKSKMKLESLVKERW
>p.citric.LGMF06_3900
MEVLPGGFHIDVNNMPEDFVYALQLLFIASPEILSEIADPCKEAPWTVDEIHPHIKLLPDSLFDEDRDILSLREAVRICWAVVAEGALFQGRTGLLQHTK
DYDATPRTLPDDYHPKFCDIYLQESFQDWQSLFDNCLGPKDPQLPGIESLKSIQTFFMPESFPAYLTISSESKVDEDVAKLISSSRFAEKTTF
>p.citric.LGMF06_3902
MSETSELLEMTTAPPTERQDHRGTTIVLSMTILHAALSGSIFILVAVSPDGPPYWSPWLILSSTIVSIVTKRIGSYFPHTRWAPLFEASHDCLLFTHGVT
GIWGRLGGQSIHHSN
>p.citric.LGMF06_3906
MCIRDSTITTHAFTSPPHGHVFLDRHPEAQEEQAGRHGLELLLQPSQLRRSFVPVRRQRQHQLRELAVQLDSGAAPPQLLHPPPVHAELLDFEIRAYRGE
RRAP
>p.citric.LGMF06_3911
MIVIQDGALDMVNVVPTYAALPIRNAGQHEYSLERLVNSGVERSLTDGRRARFKQQTGAKRVDEKVSGKGQGDASGGQDAPANLFGRRHDEARGIEEDEE
WDRVNWAEGRGL
>p.citric.LGMF06_3922
EKKAALISSTVNQDKVAMEKLTPEDMQFLFRGT
>p.citric.LGMF06_3931
MQAALQASNARTGPWMQRAGSYRYGIYRTSIAAMRVCLAGAWISFAATACLHAPVPPLEVQPATLESPKVVSSRDCDANCLQGQVSCRSLYLLRSSLVRG
RNAPDLGACTFAVDLFPSGQHEARGRRQAE
>p.citric.LGMF06_3933
MASTSPTDGPESPDVTTATTPDLSYDFSRAFPSHGPSDLIVRTTNGEQFHVHKKVVCERSKFFDKAVNGPFKEANTGIVDVSNDPPA
>p.citric.LGMF06_3941
MITNGSQRQPRSQHVESAHGKDSADVRSSPPSAGAEYIHEENAKSDLGMTALKSPPFHQSPFHQKTLGPTMSSAVTLLQHNDVSRVEETSYKENEHFVSD
RRRDRNFMSAHLASSSHPPPRLEQKVSASKKGLRFDGVAESQPSSDNDDVLIQRQIQNEIESRVSQQNRRDTRRLNDERRRSIHGDVEKRTSSKRKGHSS
SPEKPSSKRRSYAFSQESPVSQDPRENLQHQRREFYSKQKKAAQSEQTSDKDPVLVNLSRSDADGAHGDHNTTAAKKESGLEAPSSINQHQGLQPTQPSR
PEMSRPFDQANLEDAYDVFTQFKSAYPEYSGDRKHFEGLCHMLDWLRSDEGKGFPQSVWDDFVMRQKNEYRSYFERCADGGQDALPYWRFYLEEIYDVRH
TKAILNKLTLAQVLERSDNQTSNRQTRQRSRSPAVEQQLRSDVFGAPATGYRERSPVPRPSINPTAAQQASPGQKDSVAEERRNSFAHGGPVSDYRERSP
PFSHHSASPTFTYHGSPGRRESLSVRARMSGHNQGFRGDSYRPLPRRPEGKKALEQSSPTRSSQPSAPPMASSSHQPPRNTARLPAPGPSKPSVALDNTN
AESVSSFSVESSKAPTPAATKVDGSVDTTSAGAQPKNRDGGGGGGGRGSRRGRGGFSRPIPFGAAANESTIQTFSVASEVFDISPPTVPATAKSKPTLID
LTSSPSKNPAGRGSGSGGERDRGGFADGRGRAEIAGNGGSRGDDHARSVFGHKIADVEAAVKAKADATIAGLRGGHQSRPAAAAPTITTNTPRATTNNSA
STITKPATTSTPTLTKPVDTNTPIAKTATTPATAPSRYPAPPPPLKDTMTPTTTTPTTKKRKKKRGGIFPEMAQWKERVNEHRRNQSSGSGGGGRGAGTP
ATGGSPVP
>p.citric.LGMF06_3946
MMYDTELKYLVALVFPMAELGLADLSAQTSSFLICLPVKEQKGCACCAAAVAAAAAALCISQSVRDGWVDVGSLVEQQSGLPLWDGMRKACSLNRPSAAS
IRTWHLLLLAPSGLLLVVSAALVSTGVNRTTPTPIASPVAASVRPLLRPLLVLFSSPASPVPTLVCLVARRPLTSTVEHFDHLSRKPFHQHRTQLTTPRP
PKANVLLHVFDPTGSLFSVTPGTVVVASPLSGQVISRPPTSASRSRANSRTRAMSPSSMVSWDAQSLHSSRSMRSLRSARSPSPPPSHHTAERERGMTPP
IPEFVLAERLDRGTSRSSSRERPRRSTLRVSEDAGQE
>p.citric.LGMF06_3951
MSSKAPDPSDEQANWINKESVTDIKTESGKKIPESKTDDKLKTNKCTGIKRNIQSSSQQEEEEGGGGVTSLYITSRSHEALLEERDSFQVSLEELSDVLF
EEKLEEDESFTSNFSNSLDELDHIETWIAEMRTEELELEEMLRNDQAADA
>p.citric.LGMF06_3952
PSPSLPLQRRATFSSSDRSRENDSNEDLPPSYSDSSSDILIEAGARRRGFSLSDATAISRRRLRNSTLRNGPPLIPLTPIVTNPQPAEGGHRVSFRAATE
HRDFVFSEPPEEVGDPSQPVSPSSKAGSPKKGVLKRTDSSDSSDSSTETVKPKKKSGKEPPEKMPSTSGQPPPLPSLPETFEEDYGEGSSMSPPRTFGWG
AGRGSAGSDGSLDYEEHFIDTDWNTGRPDSIPEDDEAEEEFDVEDREMAFLDELFFTAIRRAEIVSFLSESTDLPKSLDELTMAALTQAQIASYLDEPDN
EEEEADRPETEQQRIEREEARDSALRVMRDSSEHLREEEVEGSDAELNERIFESRRAKTALNTGGAMEKEEANRRWQKITGQPDDPNEDYTSASSSPNSD
PGDAKLPSFPSGPISSRELPGNPFDDAFSEGSDEPFPTPEDSDPDSPLGEEKAACPDQTAVPASDSKLLQQRDYWGTGEPKKGDDDPEELYTTPEQEAER
QNERMLRDTYRDAVNPTKWTRDYWGFGGDGSHDDDDEELYTTPEQEAHRRALREARAGKKRATDDDDTAAGLSPTTTAEPAPETVVTSNISSQVVDQQTV
PGTTIVKGPVTASETTSPAANTALSGTSDEAKTSATGPILPEEERSPRNIGLWSTEIPSEQNLEKLRAHIQKTARAIGDIPERVIDHLMRQMRDPWTRSK
YREMTQAKLNKKLKTFREGPPKPTPIKENFSDNPDLALHMMRPVMELTAGTQNPATPETAQFLAEAARSSGQTEAQTDSSPVDVDDPDPVSYTHLDVPSQ
RPAEATAGSTEESGADIEDLDTPLDGDFDAEITTPHLDSSDSPQPSPQSESTVDQAATPATSVSSARSSSPSPAAPPSPP
>p.citric.LGMF06_3961
MAPFVYRTNINSRQERMLCLWEDGVHSDVTIRTLSEEYRLHKAILCEKSEFFFKALNGGWKESKESVIEMTHDNPETVKAMLKFMYLGEYDVHEHGEPLA
DQLADHAAIHAAAIKYNVAGLAENAARNFDYVFGHGSEEEQVRAVVATIPFLCETIPPSVSSEIAADVAKFVAENLEVFLGDHAFNDVMAKHGAFSMEVF
ARIHAQQREERQNVVYACTWGQQEQPAAGLNDW
>p.citric.LGMF06_3962
MVTGETKECVAKEEAPSNFIPCSGSKITSQNQNFGRILMVRQQSGFGPGPIYRPLTFRSDLTPGVLSNESGFRPLSVVHRPLKTKFLAQMVELQVPRSNK
PTSFRPHHRPNADFHGALFLGSQHHRPNILRHFNPKCRQREPEIAEAWESKAEKSRTGFYRIQSAVVPLIGNNKHLSQIQQQHFLVS
>p.citric.LGMF06_3963
MPQQNAILVSTTHSIQSASALALHKSSASITRSCATAAVPASTWAGGRLSVSLFGLSDEPIVESAAAVAAPQQTGYGVIRSGPEETGACASGRSSQPLRQ
RQYQEVRKESARLARHEREPPCVR
>p.citric.LGMF06_3965
MVFPAAWTGGAWVLSLIKRRRPLRACSTRLEDLGLEGETRTKLRSARRPLRFLVRPVACPVPLAALADSDVFRDTSLARLTPPYPSLSLIRSPWPSHHPS
VAYIPENLAGRSPFLEAPTCSWAIVSETPPSLLRGGEDHA
>p.citric.LGMF06_3967
MQNVRSALRLALLASPSSGRPAFPDGGPGPDALYFSNMALGVGTLAADPSTTGTQDNGKEEDSFERRRGGKGLTVTMDMTPWLSRLPPLIEAPTQETPGR
HCTMLCYAMSIANIPQHDAPGDNIAALLSRASEIQSMQVVAAPACLPAPSRARA
>p.citric.LGMF06_3969
MISSRLRLACSLPPLLSFDSSIFTSSLTPSSRLFRRAFSSSITRTYTASHPISPPYHPLPRTPSAPRLFRFSAAASSRGGCVYRVSHKTLTTTTTSSLLS
RPSLTRIFHLHHQHRLHRSLRTAASTALLLSSTPFSNTTVSPSSTPSFFLAAIHTKPNPNLPTAESTTSTDSIRSNSNNENDNMAAHSPNGGAVSATSPA
STGAASPAAMGMASGGGSGNGKGRGALSRRFAPLDPAKARRLVGQENVRWVRGVVFDVDGTLCEYLLFFPFAFCGGSGRGVLCEPQNYMFAEMR
>p.citric.LGMF06_3972
MRERNSSRLSPLRRIEKKDVRLAPEVEESFQKWKMEPAYFLCSASFRAPASPWENYGFARRVQTTSSTSRILWRFVATAYFDVVSAFSRSDRYDISEEGV
AYIAAVIQGRLECNSDMIAKDVSAWARQGKAHRALADRLGGTSCYFFFPAISDLIWTKYLRRRDLEKAAAILLRHGIPFRSTVVTQSQRGNGSTALDSDR
LEVVRTVIGAGIDVNAQESEGWTALHLAVCMDLVEVARELIRLGCCNFEVEIMTDKGQSAMDLTTSEAMFNLLQDCMQ
>p.citric.LGMF06_3977
MRRAAVAKESVNRMAESNTGVRWKGLCRLWWRYSFGSSSSSSSSRRESAHGTREARGSESDRGVCVGARGGWWTVDGGGREERERGKKSRYWGDSEQADR
TSERTTGAGAGAGWLAGWLGRRAEAPHRSAAQRRLFSGARIALQLDCAGDFPSDPCPR
>p.citric.LGMF06_3978
MGSLHKGRPASDPVTMQAVFTRPIDAWCSFRRRPRPLTTTNSRLQSPDNAALAANHRRDHHFWAAEQSLQRAADRERHTSKDLEIGKETKSQGRKSCAYV
WHGHVAAHCAAFNENASSLLATRLRRLILEQVPGLVKSRMGLSGSKELHQETEDEARTFLSLVSKPTPSIRKLPALHNASVWIMISIQLSLLRTSPVELQ
NMAEVVGLLKIILRSRTAVSSQGRTVKDNWERICGCDVPRRSTPAGWHSSSRKRQREPAKRAIGSQARALEIKMCSGRNPGQGGGNESDGAGSKFTKEER
PAVVSGGCPKTVPNRNSHLARLLERADGKYSTSVIWMAVVVDVDVAG
>p.citric.LGMF06_3986
MPRKHTYLFTCRPPVCPTPPNLPLCIVPRPVISCGTPTSAVALLRGTTDDWLMCAYARCYWMGQPYHYLDQRRPTIAQPEVLDAGAKRVDQERTSGQVGV
VLYRLQWRAYVRSAYKSAGQPASPTTYLLSWRANHGECEKGEKITESEADDEMSTHNTPAASRMRKGKKGRKKGNSGELATNQKAATRAAAPQVDLRASA
RLESQEDARRAEAEARASGAGRAERP
>p.citric.LGMF06_3989
FLLLQVLVDARSVPKVWVVAFSAVVGVTPDIVVIGVRRGGVARKVELADRRRVMVLVAAALRGALKGEIVRAAAHFGVALTVDAGRDALHLVPAGDRLAE
THCDGEGLGIMKGVGDVFLSISVSWRSEPRRRSMRRTAGGV
>p.citric.LGMF06_3998
MALPGTMTSVLNPWEDWEEGFEEWHLAGEELIDLCPRGELAFRIERLSWQQELRDRVDRKEEESESSSTTSAIATTHQNSSTQNGEKSQTAKGQLDMLTA
QQVSQASKAETPTGIPLPTDAKSEKSIPDHNKREMSCDKPHQHINYHPHFGEFELPLHNKTCSGPGLAKVVALGCNNEHGFQFFHGPLLTLKLVSLPAET
LRRSAAD
>p.citric.LGMF06_3999
MSTGWPLSLASTINETDDWEDAFERWCRDEDAPKIDFYEWTEHPAEWELEFDEQCGEDDDDAYCWKEYQPRPLSLEIDFDSDPGLDFDEEDLEDEDGENT
VFHRRDWFSPAGAEEGYKIQLSDDTTSTMITIVPAGAKIDSSSDNTESAPKLQHRQSESSTESSFSKQPKLTEKNLNQHDKQMPSQDSHNAISSIFDAIN
QLEALNKRMNTKLAVINHQKGTEEQ
>p.citric.LGMF06_4000
MFYDRQSHCFRAHRLLPVSKKSRIPVPLGSRRDPWKDWEEDFRELCDAEATVTQQTWANERLTSWEKDFDVVRRLDCEEDTANAVDLACPATTEADFKQV
CGLDCAFEDVAFSSKAIEHDYCDDQTLPSASVDDYLSTSTNESHDCIQRPCDCISSIATTVSTTEVSNNDPESQQTTDPPLTPKFDPDSVLGSSETQQNT
DENPQQNIEAILLPEIKEDALGPNRIALQMKSSSLLYDINPQKGSSESERMGMTSNSMAMVPTLDLELTNTPPEDDIYSETLEIEHPIQDLADRVSKPPK
KRTMQHSSHGARFPIFESINRLELTNERTAAVLGLEVWRNFWSKPD
>p.citric.LGMF06_4001
MDSTSVTNMTQWGSLSWDDEFEQLCSEPAPTISQPANFVSNKEPKEDSTPNNTSAAVLSSTIEETESVKSSLPAGSRIPMPIKRPADPEFALDHPGWSNA
LSPSINPMHSTPPEVNRWALSPAIGFSLNTIMDNAEECPRKAAIIWSAVQYTDDEDFSSYRFPHGATGLISSLPDDPLPEYPKTLRGSLLRFSESVDDID
EYLETTEPRLNSRIAQTSNEAERLDIAATSPLPGYDFVDDFLENQSNNHTSSGALICLFKLANQLEALITTTEAQSTDTESGTKSGPSKQSSGETSDDTE
KIELPESIKEEVDSPVSALDRISAVGAFLWDCWNERPLVLDD
>p.citric.LGMF06_4002
MSQTPQSTTFDMLNSKPGLSWADEMNELAEAEEIGSLPTLPAWTPLQELSSIEEHGSHAAEVDNSTASLQDFFYSDNIYAEGGAEDFSEEACVENVDSGT
EQASDNSFEENAGGLTDNEMKSPCENEQQNVPSCGTFSYGEDEAVSSEEMSPSTGSFFSGEDKYEGKSSSFKHKQSPGNSTSSSTDFESEFNLSERGGYA
SSASGDDYDPFFAPYHPGWTKLLSPSIKSYHSTPPEVNKWAFSAPIGYALQQDLDSARLDDDCPNLARPATVSCALLYTDNDLFNGYAFPYGARGLKRPL
PKPFPPRRRSQVGQRSRLWQVEAVEYSQDDLSFDESNLATETHSTQPSLEEELETVDTKLEVPVNQPLVPQEESDSDSSDKNDLWSPLTEGDGQGSTSSV
DSDGYETKPLKNCTRTWRSVSEPYPDFCNTFDSEGHHHARDTSFRYHQSPVAYLDLAMASTACHEDFSEVRDDYELCHSHASCIVNEETTQGSTGSAVDR
NIDIKPMENLPERSRGIREESEVDTRSDAGTINIDNESPRESVQEDSDDFTGFLDLAIAIALPDVDVAEDFIEHGHQKPQRIEPVHEFVEE
>p.citric.LGMF06_4010
RRGGTEEEEEEGREQSRDGRAHFGGGDEARDAEHFRDASQSTIHLSHGSALVSSTPGARSLTRSPYPKTTKQKVTTKQAPLASNNASSHARTRAPQPPFS
FLSTADEGLEPQTKMS
>p.citric.LGMF06_4011
IDQDLEEQEHCTSLISPTSTVRSRELEQCLEKLPPLKAYRFLGLRDSEPRHAFQTPLSDRPRSLEDLRPLSPLLFDFQDNSNTQSAQPARANYTPAGRGH
SNAAVSDNTVEDQQAPEANRAPKNPDKN
>p.citric.LGMF06_4012
MHPNLVLLLVLAIVGAIGLVSVFFWKRLAIARMQRYRANMELREQVRAAVRSSGRTATAAAGSTQKVTFSTRSVISRGI
>p.citric.LGMF06_4023
MGPFTARWRGSWNDEFEEEDWTGMAGIGIDNKALGKLSVESKPRFRSFVLQIPFAMATRKRNEWLEADDASEDEQNGYNSEAEELGKGRALSGRASKRRK
FEEESDYDSAEDDDDASADPSLQRKDVPVSKGKHQDRDVEYGAAKSAKEDDEPAADHNLSL
>p.citric.LGMF06_4028
MGTGKKEKTRMERQGKTGDGMGNVKVKGENFYRWKALNRRSAFDANNVDRKPVLSRYSPIIRNFKLLMAVVAVKILSRSLIAFNEGRRAENRTPNGCITA
SLICLSGESVDFLDRNPCAMIMALLTLATKAGGKFETSGPGQMKDTGYG
>p.citric.LGMF06_4035
MRRNLFNSTLSRRPTAPSTTSATSATTLHLADVDDEEGEEGEGRQGVILERDRDMVARDEDGNYRLDMPLLGPLPSDEESEEKGERTEDTSNRRTPKALA
RRAMRSEKIAPCVRSSRXALDHASAAYACKKSVPTPVVDAELYQRRSDAERTDARLWAG
>p.citric.LGMF06_4047
MAAAPSQPVDSFVIITKDSDRRLGKGRHDAWASEPYKAGRPEQLGPSDVRPRLMGADLSRILPRLFG
>p.citric.LGMF06_4048
MAATLTNDHPVLHGSTETTIAPFKTTIEQPYTETLTKPTDGPSQPSSPSVGKEGVVKERRRGEAPITEVVVVTEWTTVTALDTVTVHLVPSPTLVTQEVT
ATVYPIPAPLTTERNPPVPRDEHHLAAAAAAAVLEEGTKIAFGVQRHTPHTPDCAAPSITCTVTIISTTSIPEYPPFTSFPTSTPSTTISVTSSAAPPST
STTSASAIPSSSTISSSLATTTTTFASASSSSSSAATITTPSATPTPSISNAGAVGGGGKGGAALAATMAVLWGLLASVGVGLVG
>p.citric.LGMF06_4049
MTFESSKQGNRRGACLSSGILENWCMRFERGLGFLMAWYTAFLSPFGASVVDIRAEMAWSGWLGQAGPASGRNRRMTRKSPSGSGVQTARQTGPAGHSSR
VWSDGRTNERGEWLPRMELQEYRAARRVSQRACLPLSTLALDSRRDNE
>p.citric.LGMF06_4058
MNAVSPLPQPSTQYNTAQYRTNTPPHSKRAHRTGQQALEKDKGSSVHTHQNPFLPASKDRVKIVVWVRGPPPSGKPVDDDAQRRRRTGRTVEPAAGSWLA
GGNVRQREGGVERLSCSMLAKYVAAATAAAAIIVLVS
>p.citric.LGMF06_4069
MTRYRHFRPKHEQQCVSARNLPTTPPANRIAAATITSRCRLSTSLHSFDQDGNKVACAATSATWVQSGPRLDQRESGCTWRRDGVESPNCLNFLEHDRAD
PGATKSNCVVGTARYGRRKQSFQQVGLTFKVA
>p.citric.LGMF06_4074
MASKPHLSPSPQHQPPSTLPARLVPLSLSPKAQLAGKMSNNPLLYSFCTFLAIMVFGVIVFATMHRLSPRHNPVGDEWTWRTYFCTGRKKRQPENLHYEP
NYLATLNVRPGRGIGETETPIPAHLRSRLHVPHPTSIVVRINGPDTPPPSPHGDEVRPDWPEPCYPRAFYERMQRELEAEQNGGSLPRYSRDNGRENSRP
PHYSTNDPGQSEVTLPRYSRNLGPGDSHTVMSNRPATPGEQV
>p.citric.LGMF06_4075
MGLEGSLEAYDGELRQRRRRQRAWKGPILIEVGAPTVTRSTAALIERTDNAAISRNALAAAARATANPKHRRELDSQLSMAPAAALRLLRALHLAGGQRV
RPSQWSPRTLHDHGLLAHYTNGTLAFGRPYPDANGNDLRSATGDPGPMSGRVWFGSSGGISFRQAFSRRHRYPLGRPNVVIAEWDNSTFWMRMWGRDMVD
DNGRGKILGLFLIPDPRERLSTPGALQAYSDELDDWKKTSQNIGGAVLSGS
>p.citric.LGMF06_4076
MPTRSNGGRHGFPFDERPSIESLENGRFPSDLDPEVHHHCVAFLQDAQFALDTLKMRTNFGLPEKIHSADCVDRQ
>p.citric.LGMF06_4077
MRVKHDRGNELKSPHVSHYSTRSAKSFNSHQPTTMPSWSALAKRFSTKPLRMESTRACAFQLDCTVMTEELDNKNPNSAEGSFYTILKKLGNDPVNFPVS
DVGAICKTEGMLPQLRLPRNARLASF
>p.citric.LGMF06_4078
MRVGSVFHMSTVEETELIDMEKDASVKMAVKTAKLYMGTPFRPAAPCPTWPAATLPPATLPTSHHSTRAAAGGEPATSYKSRLALAGQTAAGDGPATSYK
SRLALAGQTAAGDGPAISYKSRLALAGRAISDPARALLFPTPPSRVSGLSLRNSATNRWCLSSTTAVLACFTPVRQHLGSARRLDSPSSTRLERNSRSHR
QTMTQSYSACLSQGHQTAFLFSEKTGLPFFGEIGKELPFPPANNDTKLLCSVNVPALSNSS
>p.citric.LGMF06_4085
MTDSFSEVVNTVESAEEAYRSRNHSKAAELYAVAREAAKIHWGEEGEDTLEVRRLLADSYLRTKQLDKSIGEYREIIKIDESKPNDHQNLLEDVLTTACR
LVDWGNESGNQAKITEAYELSMKYIEKAEASVPENHDILLDFYYNIGIQLRQLGRYNEASQRFRQVIEKAKKLSADGVKIKNNNLYTDAKRQFFNCFKEI
EAMVAEREGVDKQQENRQRAPELETSGSAAFQESETPKGRIEKSHVLSPRVTTPVRRSVESKHEEASRPAKVFSLSPKPTKGYVRVESPWGKGSRKSMKS
SSSYASRKGSSGSGSKSDSTVGSSTTNQDSRPGGNENPTTAREIERATKFYIVLTQGSEL
>p.citric.LGMF06_4089
MQIQTLIMENQTAIGTSLLAQQHVIEENSQKIKDLPFAGIGSVLATWLGLSLAIIIVSRVSIVLAAALACSAGAATWVESVDLIILGRVFNLEPSLLIPS
PESTWARFALWTSLAAIVLVVGIVLYKIKPMLTSPFLRAQDSLFLDPLAQEEAFYPARYHGQAFSTLRNAFSKEEPHSLPSREKWVSARHMRGHSV
>p.citric.LGMF06_4091
MLMLLFHSSLVTEKKPWLVFSPYRKVQHNGGPHGTPLGGGLPTPPAGGFPTLPAGGFHGTPRPGFSTPPAGGFPTPPVGGFPTPPSGAFPTPGANGPPPP
PFGTPGSLPQGTPGVNRPQPIGTPKAGGANAAPQGTPQAGNDGEQPGAARTGAKPTGTGAQTSVAASDAAADLARRQTPAVGGSFAPPSF
>p.citric.LGMF06_4093
MCYQLTERYAVCGCLYHKHAVDPCAQYGQYGHTVQEKTVLVGYACGVHSAGRSSGTAAATAFSSFSLSSYLASYPTGDHGTRKEDGEEAGVVRGRCSVAG
EAELVMPPESLALALGLGCEATAAASSHLSSSSSSSFNRAPGHRGRLSLRLVPSSGGGGGGGSFHSPGRVVRHRYARRRM
>p.citric.LGMF06_4095
RPSSPLGPPAKRFRDDSSYSRFNFDTLPCPTKTDFSIARSVEATEHTCLWTIPVKSEDQKPSTLRALTANIAVNGKDVRPAPTLSSLASLLGTLPFILNT
RDSNASFATRASTPVSYTHLDVYKRQA
>p.citric.LGMF06_4102
MDMAMSSSTVVTTPVNLPSEAHNLFGLLPLLLPALIAIFLWTRKTPYGAARVGKSRWWSLIPGQVPMRFEMDKWAERGYRKFHKALNKPFVTKVFGRDYL
LMPPEYLDDVGKADEHNLSFAHCFSEAFNVPVSAGDVYSSNLMPDAVNKYMNFQLRECWHVAVFQKEIAQLTGEQRLWWKR
>p.citric.LGMF06_4103
MDLRPTRGSSTPHLLLVFFQLFFLASPPFPGCRWIAIGTHLTLAIWAQLSQWIHDPGTAKFAALAWPHWLSTIENFLNNQPTPEAALWSIDKEPGVALTY
TPFGFWKLKWAIALILNLSGIRYNFQVKNVQKPRFTSAQRSGRIRFLLW
>p.citric.LGMF06_4104
MTEDERNPLLQGEGEEADEPCIKSKKDGIPAGYKAMPVSFLASCAMAATAASTVYAYAHILCRDATQCADKEKAAYASAVAAATTIANVCGLVAVGIYER
LPTRGALALWVGLRAGSVVVLSAGVLYKSIILGLSARILEGLATDNTLHMALNGLYARAEDQRLVGRFMSASLA
>p.citric.LGMF06_4106
MAGMALSPALAALLSDFRVSFAAALGVFALTAVYLAVVGRLGESGHGKRGESDSADQGCENGGESDKPSKIMGAVRAVTRPALYLASDRVLAAHGGAMLL
YNASVSYMFPALMVHATLRFGFSSAKNGLILSVAAGSSALYLVVAAYFARPARDAPAALISLAVLIAAMCALAAASVAWALFPLVAAAALGLATPSFVKS
HLVQRRPGDSLAVAALSISEGVGSLISAPLLGAWQSAHPGGSVLYVAAGLAAASAVVFAVGCRRG
>p.citric.LGMF06_4107
MLEETGGFTSSFLSRTPLLESFIRETMRLYPTGVVSIMRAVMKEPFQFHDGYTLPAGSRFAFPIHAIHRDPDNYEDPLTFRGFRFANQVADKQEINASTV
DRAFLTFGYGQHACPGRFYAVRLAKLIFAKLIHEYDMEWAEPMTRRPPNICIEVQNGPNMDAKVRMKRRT
>p.citric.LGMF06_4108
MKRLRRAAAVSVAVVAAVRQCDVADSQAAEHSQRRRAVGNLVKALDADEAGDGWGPALVRKLCPNIGGRVGILQTPRYVSWSSTGPSLCGLANGENWGSQ
SADEDSPFDVRAPKLSAQAAALQPRKVNLAHQLLRLAEVLPVDAVVVKRADVDGKVVVSVCNIISANTTTSPMWSTYQSMEPYSELRGQDHDCNLARTAL
WTCSVQPIQ
>p.citric.LGMF06_4109
MPSGQADDDNNKSSGRRVSMPKVSFVEKTTLPLKRFISEEASKIGNGPEEVMMVMMMMMMGDKGQAQATERTGTGMARGGMVALTRVQGLISGQANVGGY
DEQLQTVDKASDARARQAWRTDQLVFMVLVAQQWSVQGGARLVVWLHRLAWPRADGWLWSDLQSPTSHNPCRFGAVMVSIFRPLVAFGRQARAANAAASL
KQMILIGRRVAHTMEDHTAAEVNKYPNATECQLKLPQLSEQAPGGYS
>p.citric.LGMF06_4110
MLPPAIANGDSTAPPPPHTYRKASKRASQPASQPPGPPPTLPSCSPRLAKWPTADRRHTQHVGAGGKGCETERHKPRRKKTEQHAEGTAEYSSGGQISRG
YPEQLPLPSAPTHLSEQPVGANTYLNIAASKKEPEQCSQACFSQTAVSQGLALVNITVGSNAAMGSDATGAAAVDHVSPAESQSSGHHSAPLSRDTSFAG
PSMASVAGSSSGFSHAPVQQSKVYYKPFTGLDPSYSENVGCGSAEHSFTLPIRQGSSNPTVEEPQHEEFSPSFFNVHGENTATQEYPRLPQALLIDIPDC
FTPIDGSQPIMQSTLPQAEILPTENAASFDFDPFFDESIFEPFFMERPDPTQPQGVYEESPATTEALVTLDFKMDEILDLVARAQGDGANADVLKARAFQ
RVKNIGKSSKVEMDLSNMHPKCIAILSHTVATTGLEQPQEIHDYPPATMEALTEVNSTLDDLLNRFADSQVYGEFEDYAHRFEHYGIVGKLWLLYCGRAP
LALECMNDMTTVSTNFLASRKSSFRLMPTMMPISHAQNPPFGALEGEKYPIPLDRYHEFPLQSTLLSNFFPSAVESAEVSGTVSGLVQLKHDLRSRQKSS
TLLTNNTDTDNKVCRSHANTPRPHPITRDQPHPELDQHKQRGVDTWALSRQSGFPGAL
>p.citric.LGMF06_4111
MPMQLQEVILESSATTEALLAIDTKMDEFLDLVTSAQKAGANVEILKARLSQGFQDIERKIQLVHSLTTVQD
>p.citric.LGMF06_4112
MLRNTPAHQYNKKQSSELEVLPGKLGNAGNYPDDRHKPRKPKQEEQHQNDINIDVAASTRRPDEEQTSAAVTYPSMALGQNRDVVGQTNESQAASGITLH
LCLATLLS
>p.citric.LGMF06_4114
QVQGRTQQPAPPVNIIAPRARTCGLPAASRPPDNASARRAAPERLGIAGAEPRNFGGGDRPHEGVAFDEIGDEVGLWGAEAVVKAGE
>p.citric.LGMF06_4115
MPSGIAQRCGNSDHRDRGQEEEEEEEAPVRICSRTPHQTERPQAMPASQNEAASLRRRGQQQHEQELLPSDPPPSAVITALAANDLAEHEQHAATTLTAP
STHININEINDPIVPGAPAPASPVPMPSSSRYSRSTLSSSSHCPSAAANDVHNDNDNALECEGAGEGVGSLH
>p.citric.LGMF06_4117
PELRSETPQLHAPPELRSETPQLHAPPELRSETPQRAFDNLSPPHPRLWSPPSVARHLSACPDAPLTPEGHPCRNNGKYNGRCHLHRYQQSPPVAASPPR
AAAAAPGHDFNNYDSVGGGGPPMPDLLSMLEPADVARLYHRTAANQRGDERARTVASPSLCSFDKANDEAAAAAFPDGCSVPPRGMTPAAVFADNTVTGG
GALPTPARLSGSGVETSLPHVAPSMPLNTLRQIIRDEMRNLRVNYPRPSPPPAGTMNNQASSPDPRVLAATNVRADGSSVETPRLYEAHPMTPTSPQSQS
AGVLAATNSRTGGSGFQMPPLHAPHPMPLASPRNQNTGVLAASNQAGAGGSNIQMPPLHTPPPMPPASPENKNAGILATTSQAGAGGSDVEMPPLHAPPE
PRSETPQLHAPPELGSETPKLHAPXXISWDNHEYVMAEMRRWIKAKGFSKASTKQDCESLFALFNLGRQSNVYDEDTTYVLRNRVYRKLKGQLPFVEHFA
VSKAQEDDKRAAASSSKTRPTPATPAAALPSRMFRSFRHMVGATRSDDGEEDGEEGEEGEEDEEEEDQQEDGEEDELRYFYATAKPCVTPGLAELEEENE
KAGAAQDASHQALVDLYELYQAAASHEKHTTTSMEAFKQRSAQLRTDHTQRVSDKYDAYRKLRVGRWRERFGGGGSRGLRDLYALAGKKSVVFGYVEVSC
RWMAPLRFEHELEPESSTAPDRSDHDRAQPLVNGHGPRPSGDGDGPRHSGDGVDIVNTIRQIRDEIRNLTLTVNNRRPSPPPAGTTSNQASSPEPVSYTH
LDVYKRQVQAQVVHELPWGSRVIGLLDRRNGVFIGRRAKATDRIIRVRITQLGQEPVLLVASGMGRIHDLTYQSTVPGGVCVR
>p.citric.LGMF06_4118
MTASGTAAQQHSSSKWQFVDDLSLNLAVSTFPGPDPPTPGARQEGSFTVSQAPATSNHGPAAVHNVQGGVDMAGNGPPYSGAGDLLNILDFNGCIDWQSF
FWKLGVPRVFPILPANNAGPASVEQPQEGTSMQTPPVSQKPTSFDWQQCDLDNIDLENLDWDSLDWDNLDLPGLDEVLESDAQLSDTPGVGNGDEGNK
>p.citric.LGMF06_4137
MNFFFDDGGSKANNGPMPNKSREDVISRHYSHHGVKNRSNDASQPEVLASALASVSKSSSALVARTSSTSFKCSSISPLSTSSAQPKMLCASTPEVALGA
GKEVIEEPLGEVDGATGLGNLDEGPSQGEEFEVSEQERSLFVRCDKTFTSKTSGPQSSMTLS
>p.citric.LGMF06_4139
MPPISNDPVANNNNNTYFMRAVVARALALPPTTAVSAFDTTADPSPLAEENNKAPEGAPKSAPASNDTLALNRKRRASALESRATNVPQHCSRTRTS
>p.citric.LGMF06_4142
TRIVERNNSSLLVRIDELEQENKGLKQQLEAALRSHSDAGRDDLPSKTQDGLLASGGDCPASSPPTTHEHSYPVSYEEWSELNRNYNLLAEQNHQRAIAQ
ERLHEKCAQWKERAKEWEEYGAHLARKIEKIEKPRRSDHRGSEGIGPPTPASAISPPPEMTELRETAQKSIPPGREQNNIMPPAHFRLHNKCATPIDKS
>p.citric.LGMF06_4146
LNRQAERGVCDGAKAAVACWQHGSSQYVDKMAEGEENSCGLPLVVAQPKQLDKYNGELPQGSWSAGQQAASFSSAASLSVGGLGPDAARCGVPPGQGTDF
I
>p.citric.LGMF06_4147
SHKRSDVVHHVADVPEELARKLKTMTNMKRSPTPSPKVAAKFNSGQSEAELYGLFINFTTSFRTSDHADKALDHNMLVCQHAFKHWMFSNISAQATKIYK
TLSEETGLVLSQHLRNIFEVPLQCCSGKQEDQETAAAAAADVEPK
>p.citric.LGMF06_4149
MTKKDVWFVLNEADPDGIGVAAASERNEGAGGGGGATIRRGGGVLGSGGYKLRTGHRGEERGLLSADAGVDVLDDDDDDDDFGSDDEFEHGEGRRR
>p.citric.LGMF06_4150
MSRKKKKAAAAAKKKVEPKPSPPAESKLRILLPSGRHLENPFSNPFSGNLGQALWRGSARFSRTLLSFSYAMLLNSSRVCMNLARNTPQWLRQQWARRNL
VSPKPTPPSQPKDHSGTSVSSLTQHLKVAEDLQRSVHLLMQQKIKDGRVHLDQHIQRTEGSVSLSIRNISMVQIGSSGQSSTATPSSTDPLTAGPSTAGP
STTSSPDADPSAPADGQKEDQVLAHMDLMMTRLPVPANAMETSKGRNKVIDRSRKALRTEVLRSYQAQNAKGQVWCCIRREWRPARDVCTAHLAAVSIGD
NYLQYVFNDAGPHLWNPENAIPISVDLEDALDAGQIAIVPAQPDDVDFSPDPHNSVPRDNRFKVVVFDDTFTTYDGELTAEDLHGRLLGFQDPDFRPGLR
YVCFNVVTTLARRQRYKVLGAEGDLDKLGDSRFLLAPGKFIHDTWLLKTCAQLGIDLDQQAQPPQKTGDEKIDAAPAHGGFEEYI
>p.citric.LGMF06_4151
MTTNGPGTGLTGTGQTMTPSSKRTAQTSRTWKGLEMSMGLPSSSDDAERSFDEWPNWIESLLPASWRKEKPAWCDNN
>p.citric.LGMF06_4152
MSAYRYAELQSENARLRGENEACKKDLEDEAVRHFREKRRMDQEMKELKAERDQLKFDNTSLRKRIEESKQTTVRFSKDQEQHEKDQEEIMRLRKVQSEL
LSRLDICETNLDLIVPEIYDLVDKVDVAHNATTRIKSGFDVMTSTLRRSS
>p.citric.LGMF06_4154
PGPNSLEAYAAAAKNVPAAGVPTVVQGGVLEAAAAAPTPGATPGVSNAAAAAETAAYGFAGVAALAAGLWGF
>p.citric.LGMF06_4160
MGLGHPAQQCSVSADLGFEAAQHEATLRLCVSVGLKEAPKKVPLYVLVYPNKIHDITVQAEEAPGLVANAFIAGVPTCSSSQDVCALRILLQDPSAIKII
GPPAIKSLTPTKEGYGKIIEALRSLSYTTHIMIYLPISLESNSELTSRIGVLCDDASSGILQPGGNEYALKMLYGGAGGQDISSLLQDTPQSPPSYDELA
PPEPLLKNLHAKRPPSSPSDPSRQSKRPRAREVTESWARRLLEVELQTSKVQRRLAEQDATGSPTENASVADHFERLDDTVSELRTLIESLRQETTQQRK
QMAQQQDQIQQQQRQIMQQQEKLDRQKAECSEKHSRHHNDDDDDGALADRVEDYLYECGFRDKHDTIHEIVEDVLLDFRRENDDWLEEQLEQKLPALLRR
SLRRLLPRALEQVQLRVGFTESGAGWRWLDGRENVRLPGEQVDCDIDDDEEG
>p.citric.LGMF06_4161
MQARTHARTHVRMASFIGGDHVGVARSTYGSRAMSGGSQPMQGQDPFMAMAMAGWLAGRWTRFLASVAAA
>p.citric.LGMF06_4162
MXGKWLGPISRKKSAAGETVAGFIQSFYAWAAALAWSTWDHGTGHDADRPGHNNALRHAGAAAAAAAAAAAPPFLAVDQQHQQQQQQYGRPSRHTCAEAR
QPAGEKQKKKKKKKKKRCHSSGAGSAASRAAEKDWTYLTTKRVDDMTAACGNHHAGAYY
>p.citric.LGMF06_4169
MSSDKTANNAIAAVPSKQVSTTQTTASRRLAYPVLHLAPQAGSDSPIPGPNLAEKESFDETKTRLHEQETIRKDSTMAPVVPEDSVSEGEAAREAACHGE
PGMLAENSASPAFEASRCAEVALADSPSHDESIGHRLS
>p.citric.LGMF06_4185
MRLRFASAGLSTPTIFNTTNFISSTTEAALISPSQHVQFKLRATLMRDTATRTFSSILLTRVLLKCSTALGQQQFLIVQSYGSSWEDVVVPQFPDQSRHG
HGVIVHSAEQDTLIPYHYACFEEPVAGFFCDPGNFVRVIEVSVEGRGLALARLPGLVRHGDNSIEPGVVEVEQPRRTDREAFGGEPEPTYMGT
>p.citric.LGMF06_4186
EEENEHQSDEDDVEEQETPAPTPKSTQGKSKTAAAKSEAPKEKKAPAKAIKSKTNGATPTRRSTRGKPPPQADDAESDDDALSDPPDSDDEQRL
>p.citric.LGMF06_4187
YVKRLRTVLKKNPSKDSSAAAAAAAASDSKDHAALTTRQVLRCINRPRHAADAIQKSAHPRQSPPSPSPSPPPSANPHTLEMPPSRSVLALFSPSTV
>p.citric.LGMF06_4189
MHCLFWGEIEAMFQREDEQYDIALEVPRPXSLPTRLQLLGVPYTDLTEQHRSLKAIPNLVFYLAYEKRLKTDPKVDRIPKARGRPFFDAVRKAYSWPVNR
YLILIDPKSAVESTVEASGTTCNIFNVRVVIDEVVKLLARGIDPATITILTPYVAQLSAYVIARTLAVEQLDRRIALHARRPKPFSWRKLTAISCPSAVR
CKA
>p.citric.LGMF06_4194
MAKVVCNLAPGAMSRLFGSWEEALLIGKIFLQGPLGLMAVGIPMGLLTMGGHGRNDCATATVAPHSGLGLQAP
>p.citric.LGMF06_4197
MHYVRKRRFRPRVARHVIDAVEEELERLLTADKQAKEAGGESVYELVDPNKPDEPDEDVGAFEALLAQQDQSAVEEEGHLFDAEGEDVDADALTALMEQQ
LEAEDEPMASVEAPPTANDIDAAHVVAAQALGGDLEVGTPTGPEGETPGASAAGGDTEQEASSGSDADDDDDDEIDEAALAAQEEKAQLREEVADLKREV
DNAKQQMERQNNPLLKQRLMAKVKSLMSDLELKKASLGDDDDE
>p.citric.LGMF06_4199
MPPTRRPMRLHAALALVAVVVDELSMDTATYKSGIWVITSWTNSSGPERQGDCGCEGSARQRHGQTCSSASS
>p.citric.LGMF06_4204
MATNGEAGPVGQEKINTDIITITRFLTEEQVKV
>p.citric.LGMF06_4206
MLNEHKVGGRFIAKDLRKVQATAALDQNDEWREEDGDEDEEAVFLHERVSEAVWIKKPSDDDRLDYVLVIIRKDRQPWDPPKRCKMQLGCRVGKRSTGSR
REVAVVCADGMGGEAVWTAQPDHSGGAQVASLATIMDTNKSKSQLPHKQGQRQSETLPADATPLPLAYVIGSARDSRGPGQADGGALEKRAEWALDEVLG
RGGQVGTSDSVASTKETGMWSADFVVGTSWCTFAFPVQNPNDIGKLSETKRDVARHSIIVLMLDADDGRHAQVGLLPPQALAWDSALSGATRSSSQPRRI
RLSTMQVIMQVLDQSILA
>p.citric.LGMF06_4218
MSQTAVVRKLTFGHDAGAVSYTHLDVYKRQDTASARDRHPAVGVPTKLYAEMWAKLSSPDAGEYPSAAQARGPRVESRGEASMPSAWKKRMKNAFDVVLR
ARCKPHTSTRGTRYADGCCFLGENV
>p.citric.LGMF06_4219
MLLVGLLYAMSCFRPFAPLQQQQQQHDQRPNAVAVSTPSSSASHSAYSHEDFLLLAEKDLHAFGVTHKPGPSGSDDEVAACLRQVSTAYRRLSLAWHEDK
CKYREFMLPWQCDRMWQMAQERVKPAKDLCLNQKQTRERAESRRQEQLEERRRTKSGMSG
>p.citric.LGMF06_4220
MASTPPSPSSESDDSVQESIRYAEKAHRRNANNKWWYMVLGAVLAVAVAVAFGAHRAADTTHDEGRKALIEGRNRLAPETETNQLLDALGEMKKWHVDWR
NRTKDVAGAATDNVQLRNAKVTINDGLSYVIITVMTGETICGDVSAIYSALELATALLPLNAHQAVTTLANVLGVMRDKLQKSIIPKIDDIATNPRYQAL
HGNLQVELSALQQYTAELQAQRDILAKSHVWRAFAFFDALSGSIFSFNAKLAHAEKELQQAGALIAEMDKLLPIVDSGSTLDAYGTYLNGHLLPDVLNQD
FSGAWVDVAALKRWAKEPHLVPRGSAGVYDYVITDMMILLGQMDRYDIREFCSAGGTDESEPRNSGARS
>p.citric.LGMF06_4224
MICTCKLGQASGKRGAESVVTAPLRPTNPARKLCRIESAFLSTPADGARVAAQSPCILAKRHTYALENVVTSQLRYRTPCMEPYQATSQAPGLTGSSGPT
CRRPFWAEAHPSRTEQDQGRLLPEVGPQRRFSGAQGVVRADEGKPVARGPPGQGSTWLTGLPRKSQGLMPGTAQGLDMEYRAVSEARHITPGVRSKAHGT
TRWCPATDASRMTAKAMS
>p.citric.LGMF06_4225
MMVPFCKVNSRSSRTFQLGLTLRPGQCPLVNSGGLGDEPGRQNGKPGRCRFGARMKRRQAAAGLRNWSGAGEVRVNEFRGAPALKPGRPGPGPWRRSSVT
KPTGRHLAAVRVTIQPMAIDTPATRRPGHLWSSTESLGSVNAPGHQPDSM
>p.citric.LGMF06_4231
VKEADQKHDAGGRHEDYPLPCVVSVAMVAMVVAGGFAGRVCSINKRRVSFALICTTERDGYGMVSCPGSKVVVIALATVNGAWTKPEGAPVVLDPRAHSV
VFVAAEWPRAKATTTSSSFFLFLIHRRTMDGAVAGCGSERILKSKKNAGSGFWREQRRNKERRNFFQQRDAACTHSDREDRVVVGNGIGHRQGHRRPAPK
AGGCKGHDQSVEKDHHGPRARIGTAGPEDRADGVGAQGLFHVCQPARRNANSAVGIQEAMARKDDKTFLGIDVNRNADDLANIKWNAHDDVQAEIDDWID
QDEIDDRESLYRIFKLDDLNWTYSRPQKEAIRKCLDDHLDKMRSTEEQEEEEEEDDGEDNHRSIYIRARQRQADAEAHYMQRMDLQVPRLAELDGWNDDA
VLDAFRSERNELWAACADAQRDTLSAYLDWKMQALSVEVIRSERAREKTKAKGKQRAYG
>p.citric.LGMF06_4232
MDSTPSPSTKRSRKRACDQCNAKHYRCIPQRSSDDDVRIPCARCYDRSLPCSITPSRPDPSTPCPSPRRNHDDEDFDVDAFLQTLSPTDEPLPLVPPELV
LSSQDVQDGGSGMIEGHDASQDSQNGDMLLQPSRDSQGGMIESSQPTSSDTMSEAPTTSADLDLLQPETYDWFPTDMPGPSPPEQAYDMYFQPSFQVNLL
PFSSYNSQPSFQYHLSPGVATSFTVTVTTNGNCNGNNSNFYHFPNNFNFDQGNHYPTF
>p.citric.LGMF06_4233
MANSKPTGGKREAQFEASQLQDRRLVVMGLSGVEPVVMVLAVHDLDSPVAKVVEHGREGFDGLLLQRQELVLQVLDDLGSEATSTHGQKGLGDFGETLPE
QLELLVKDRSGP
>p.citric.LGMF06_4234
MAPFRFEGEELSDDPDADYVPSDSDTEEEDDEVYISGDELPKGPNYRYMRHARDFIRAIRATSRTASSSRGSGRRRTTRNPRVRLPTVPSEGTEDEIELG
PLPPLPLSPEPSASASAAAFQPMSPPESLRDPSPPRDASSGNGRARTTKNARVRLPETPSKSTIKLNPSATLPISPVSSPTSLRPSLSAQPHRSTFDHFS
TFDTRSMSTSPSLPPTHRRYTTPIKENAAGRFLRTLRQRESMSPSSGQLEDE
>p.citric.LGMF06_4240
MSQRLAWTIEDDFELVFKLMEHNHVKAGSKEGLKQLAAELPGQRTPKAISRRLQKLQYKYQIATKKKTDDSPTSVLATPKSPKSSRVAKAKPSPLKGKKG
KKVGSPQLSTPSQGDGEMNQNKPSEPRVRSARRGSKKNYAEIDMSESDGVERDEMGGITFENVEIKTDWAPEDELELLRHYFIKIGGVITREQAHEISKR
MGGRFTVEAIRQRFSKIRKDDNGGSSKSKNGKSPQKSPPAKDKPRAGGERKRKRNALTPSPSASPTEADIETPSRQAPPRKCPRKSYVESDSDNYDIHDK
KYSKPEFKAKMDVSGADLPDKIKYEDEEVRLLIDGVSS
>p.citric.LGMF06_4263
MRFLKRIHLEDVQMTPAQAIGLAEVLPECPQLAHLNILENPEISALASASDESSQEEACALYALSLIHI
>p.citric.LGMF06_4274
MKILNEANESGELCIEGDDSKVTTPKKTALPKRTPKKKNIKKEDSSDESTASPMEAVSYTHLDVYKRQVYTRNRHFTFRTHVLSKPSKSNHHHAAFVFHF
QVLMKLEPKSQAVTHRIGSLKKTASLPVAGASTTDDIKPITPRSRPKKATPKKRKDSVMEDDEFAEPKLEFVDEGLSTAETTPFYDGGTKKRKASSSPDK
ARTKFAKKLQGEEEENFVKEEEEEEEEELDPYDVSEEFLV
>p.citric.LGMF06_4280
MAGAGASARQRWSPNNRGERGMRPHVLVLHLVVAHHMHHLVDAALGQADGRHDPVAARAAHA
>p.citric.LGMF06_4290
MCWWFGAVEWPKRGAAVASLSSSVQSQRRQTLDLHSHRQRSTPPRVLTASNHAASSVAMSHRRIKNIDFDDDDLDEYDEDDYGEEGEGAAPLRRQV
>p.citric.LGMF06_4295
MPGDSAIRQKLLVVEGKWSVSEELMGHESQARSEIRPFEIAGTAYDRITLRTVLFKVMKDELASLTQVQNTAQGMDAQGANMPDGTVIIYSDVEVVLWQK
PKGLEVLLARAGADAGEVCVDSATAAASLTPFKATKTLWPVRKDQRAGLD
>p.citric.LGMF06_4296
MSGKINKGVSAGSGEGFFVGTGSVTDSWAKETNKYVKAPVQLTPELMNLAKAAGQRLHHPLATAAVQQESAPNDKLATVDKSTTSRKCTRTGQADATSTL
WRTAPTLRQVAAALNIA
>p.citric.LGMF06_4302
MANGFSNSARRTCTPLDVDTGSNEPDVENSNTGDGASYWLSTPAAVIPDALLWGNCRQAPHADSKLSLRRVTLTQHQNSRRNGVQEGVCDPQIGVSFHAE
QTPSAGDGHGAEARIVLRSESLLLAAADEVFAEPSLCTTGYHGADAATSIANGIGGRQFNQRVPLTRRRRCRLQVTRCTQDSDSKTSLYLGTATMHLVTL
SDAGINPLALPTSLLPPTAAHTRSTTPLLSKVDSTKMRLASVVPLAYFGSLVAATIDLKVITESCAGAYFQKAMQAPENPCKSPENYDCFCTTGFQFVAN
FLVQALAQNPGACQGNQLTGEFPLSSALSCLVSFYPMFSHPAIFSTLPSAQDRSSSTRPIHSPKSPPSLFWFYELASEDR
>p.citric.LGMF06_4309
MAVHVRNGAFMKLAPAINPNNFEQLPNQRRSGLRFAMQMPKTVFMMPSARVTVHSEHQRSNPAPQRLTDRSSMATLKSVKKQRRRSRGAEASLTTSKRWL
SSNPKNWLPSAQGRSGQVSGKPPNASATIDSQGTSR
>p.citric.LGMF06_4311
MDFERDLWGMRDYAVAAMFVWFLAAVVVHFADPDVPAPPAPPQQPVPEPRRPRTSTDIMRENHAISRFRRSLAVDGAPPADECAVYSESSESGEESSDGE
>p.citric.LGMF06_4318
MLAGATGWAADRLVTPLQVNRRADLVDRCAQCRKAKSRAESRSPTRRWAFGAPWRRETRELWCKKEQKQAAKPQKRAVD
>p.citric.LGMF06_4328
MNRPGAGQGMFLTKAAKKRLGITSDNEEENFEEAVKKKSKKRSRVKDADDEAEEEAPVPKKSRGKKATKGDGEDEVPAPKKGRGKKVESTIEAEEEDAES
KPKKKRGKKAVPKAESDEELIAEEPEEAPAPKAKKSSRSKKAAPKAVSDDESASAAEVNEGPPARNSTRGKKNKAVVKSTDHTDQEPAAKSKRGKKSQAE
PDEEELSAVDEEHEPAPKSKRSKKSKAAVETSEPVAVDGANEEPEPATKPKRGKKAKVVAEEAPEEPKPAPKKRGRKAKV
>p.citric.LGMF06_4330
MDMDPWKITFGSCKEMATCQIGAWTQDWSVQTQRRKLNSTQKTEDKSQKAAVDVTSQSAPQVTADGLKQPDQQVLPQAKTDKTRWNLSAPSRANPPEAEI
SYGDGPKDCLEAKSGAQILPRREPGDAKLESLPFAAYLGVGRSLWNEEKN
>p.citric.LGMF06_4331
MRRGDPTASTHQATTVRLLGDANVGIVTQEHYSASLNSWLCCGSNSQTCPDSLWDPASFGYHATCTAIDVVVANVQGPCVVNGVVKSKSKAGWSQRKAAM
EELGYHSRKRAPVAQSCDLRAACFLPQRYGLGDLNWSATPCSQALDGSQPGKET
>p.citric.LGMF06_4348
MADLTDTWRALESASNKERGTQKHAASAAAAAAAAGYEEGASSSSACLAVNSTGLCWSETDARYDSQANIADPILRFSTRQATINAAAEPSLNMSKFGTH
QLSTIRAPRHDDKNTSDATPTPTPAYTHTPERRTKSKADVVPASTARRTTNGAASVRK
>p.citric.LGMF06_4356
EQAYELRRDHEDESPSRIIKRGTDFAGGVKHGPKASPTPAGHVPSPVVLSAPGLLQSQLLVSRFRSSNISRLSPRLSVVVDRSGTT
>p.citric.LGMF06_4363
MPADGVVSGNGNDTASCQSPVRRLQRPLATCIEPLAAGVGPRRASAVELHSLDPKPATPNKNIDWRLFVALSRGAKLTIVLGH
>p.citric.LGMF06_4370
MDNNPYGILGNLSDQQSSSPEGQNSSPEGQQSIHSSNGSPAVTRFGRIIRQPERLGSEQAQTHAQPEAMELDSPVTTRAGRVVHEPYRFSTQQFPKKPSP
KRTATDAIEKEGQSKKLKPEQDEGYDALGPQPGTSGYSTSGGTSGTSGTGNGGSYDFGLSTAEDRERRWRGNAGGEQPTGQNQEKTRNQKGKQNGKQKET
REVKEIKGGTIIYGRHLSKFLNRHATAEERRHIATIPDKTSDKVYCKRRYHI
>p.citric.LGMF06_4380
MDDFLDKGDLLTEDAFLAGDDLAFDDEPQLFTPSSGSGMDLGEPRPLGNPPHPIEQVQHTVAEA
>p.citric.LGMF06_4388
MDPSPSRREALIAARKARGMAVCENHRPIIRRNRMGNACATHAMPMLAEASVDLSAAPSTSESSASAYSRASHGELPNSSRSSSNNVASDNAGAEAESSD
TRSDEQTNEHSDSAGDHADLAAMPAEHGNTGLGITTGATVHTPDEVHYYSNGIETDNEGNPLADPDDPRLADTPSHQAAAQSNDTDAANNTIVGGILVRP
GRALPDVVRRAMARSRWAN
>p.citric.LGMF06_4389
MAGCFSYLNFAGRSRAAMTVVFEVRGSRIDQPKRSPAAQSTTESTETTRERSVWFLSPSPTVTVEVGLTAEQRHDAISGAAEAIQAMHAVYDCNRFPTDS
SLPFAIFRNCILCLRLVREAQARNHGRTQPPALWVAACPQSSVPVVGPTSFYTSPNSIATGALSPDSNISSPVFNV
>p.citric.LGMF06_4392
MRADHGKRRRLRPNRLGELRYLRLRATQLTIFPHCRQSAQIPTRRVIQTPHPRRSLKITQSHASIDVSKTAAAVAFDFFIETSGASLHDNHNLQITPPTP
NIYPSNPGPRTCKDISSQQPSPPGRPVEPTSHACPPHPPTRQPDPHSHPDHMSTRPSGTLNKVADFSA
>p.citric.LGMF06_4399
MALVCAYSDVLEKACSSNFREANTGVIEISRDDSEAVEFMINWMYSGNISPAFKTAKPLIFHVRIYGAADLYQVPSL
>p.citric.LGMF06_4401
MAASKTSSYSIVFALVAVAMMAQGVAAEAATATSTTSSTTSASTALTPVSYTHLDVYKRQGQYYTAKTTLTPKIVDC
>p.citric.LGMF06_4404
MPYYSEYAAARGSARDSITQLDDQSEDSFSETYHSAAKDDWRPKTTQSTLRNQSHSTDQPHYVWVWHRAGRSDCLLGRWLDILTGRGPTIRIEARGPSKD
VRPALKLQPRDTGDAAKDAPHLPSSFSSELGTSTSKSSSKSGRFADVDWQRSQDAHSALHDTIRRQSVRYWLQRKRR
>p.citric.LGMF06_4416
MVTQVFGAVKRSRGLEMDSRSKSHSRGHSIRGNGTAFTIHAVLSAGVNAYGWDKRAVMACGDGNIGKEPVAVEPKTYLEYYRIFADALDGKGDVPVTATE
AASVIRLIELAKESSKMGKTLDV
>p.citric.LGMF06_4418
MAEEKERQQGDQNTTTGFPKWQSVEKRNKVDPETTMMQNYGLPAKELTPSGEQIGPTRSTPATHLEPDQLHVSSISSFGLDLLWHPGIISADETRLVNRR
ASTPQQTHFAAGEG
>p.citric.LGMF06_4419
MAPPTTGSARAKPGACAGAPSTSSPSAPSHRSPIPTYPTPSSSTSQPATASLETDSTSAAATAAAKPRTTAKIHPLHLLAVHLAHHTRPGGRWLAVSYSG
ARFPFVPPYPERADEGRLDAEMLEKGFVHPGKLWRLERREMVGAEVQEGEKGEGEGGGNEGAAQVVHRPRIVHFLYVLVRTDLRLEMVGGVEKEEEKKDR
GDGGVERA
>p.citric.LGMF06_4431
MASLKANDRRKAREGLLEDVRRTASFSAKAIENQARYVNASLETAERNVGLYLPSGCGPWEDIILGPEFEEDKPRYLSRLPQFYTKLAPTWSCKWLEKKR
RRMQLCAKLEPHLSYFQDFVRIVSLSNEHLREAARDVEKLAADSPLRVDDMSPASISTMSKDYPDGGSDQTPSKESNEASDTPVGHDQVDEEPSPMNIFT
EGDGPTYIPAEPDEHEARSPEATEAPTSVKKQGSSPLANGDRQPFFTTLGVWVAGWNQWWGEKYLAKPVINGTMQAAASFSNDQHDAREEDEKMNEAFGL
DGEMSPTVDSVPGVQGDAGPRAKDNNDIPVRTINDISSRRDSYLVDAARAAEEKRKRFAVPAPAATIDDVFRAWNKIVGGLSSVIEKEFRA
>p.citric.LGMF06_4442
MACRSRSVALCGFSPVVSWWDVVVMFLASLGVFEKDEGETEERVGRALALLEGEDNSGRRGGCCGVDDDDDDDDGGGCGSGGGGGCGVDADGRGITAGGG
WMLSRAFGGFEFSIDGFVIFGPSSTRPSQGEVRSERLWTEREVIGPAKVRVGRGEGGLAPAKTAARHPVRPKSAKAADGEHSSGIMSGHTISCMNSSAIE
LQYQMDALCDHGRHM
>p.citric.LGMF06_4444
MASSSPQFASPPHPKAALGTPRSKARSASMHSNAAPKRQEHRGCTRGLPTEASPKRKCSSVEPYLFEKKNEARQAQGEVMRCGKGIECTKRHSMIKEDGP
ESMGLLIITNDGGNGSNLTDSVTMMTRTAVGIFARTEEDVRGVEKSVGRLRTGRSKSEI
>p.citric.LGMF06_4448
MPSFSNNPKPTSRFSAELPSAFHTRSAWTRSRPVCRCLTALLTASLLARSLARPTSHTDSHVVHLWLTLARLPASSKIRGAPRRITTISKEDEFARPLLP
TAGILLRPGSVRAVLTFTFEIARAVRIGHQSALHIKQTYVTGSHSVAASQRQPWFGRAPEKGNAQRAM
>p.citric.LGMF06_4456
MPSLKTVLGGLVKPRESSKGQDSMKPPMPPSPSSATRKWRRHVKIYTPGPSPARAPSPYPVFVTTSQDQPSKTNSQESTQNMLPRTTWSSYKKAQEVAIR
EEEERSVRENLEQERMSRESEEREKESRDRSSIQGPRWRDSREIREWLHRVVDSRK
>p.citric.LGMF06_4459
MSFSSGTKSRTAKTILSSLYLSPPTPLSSIWAGGVPTRPGEDCNGGGTSASACWIDDDTAAIARLQLHVSDILSSHPSTQKCRSSVLQPVSRDPHHGSAN
CTDFGAGAHYFRLAGFLDGEEGQIIPPEHSRKKK
>p.citric.LGMF06_4460
MEYGHVTTMGTSPDLRSKCQMQSGAANDVSGERESAAKASARAWVGFGKLAVGRTTIQTQLEERSNLAVDSPPVERIQKMKVQRLQQWDMGRQKGDGWRI
GVAAGGSRS
>p.citric.LGMF06_4461
MITDGKTHAAIALGDTLDVAVIRAVPERTRPHVAVVARTVGRQEGQAHHAGRDGATPAPGPAVVGADVEE
>p.citric.LGMF06_4466
MTIAVRLDYSSCSDSSTPEPMIAVIHDDNDNDNDGAGMLGIHGLVTILASSGSVDAGCHGWDSSRGIDRVPGSMPCTFQMTFFSSIFRHDGSNSSPVKMH
SPAHRRRQGASIRRARPFSRARQHHAAA
>p.citric.LGMF06_4468
MAPTGLVFREAMWAKRSQAPAGAEGQGVASRRLQVFWWVASHVCKGRVKQSRAEQSRAEQSRAEVDVQGGQWDAAGNVFATLGHFASDIRPSSQDHLHDR
YPLACLRRRRQSDLT
>p.citric.LGMF06_4474
MSSRPYALAACCAGERRPSGRSYNEPETAKTPRRFVSSKAKEPSMPFRTVQAYRYSPASRQSLLHAGPERRSRIRVYAAPGKLHRRVHHGRRLYVKPSKS
KSNTVATSPEHDPFLRNQP
>p.citric.LGMF06_4488
MTSVTDSVIFGNILSTPECAAIWSDKQRTTYYLEFEAKLAKVQAELGIACPPSKSSRSNGSFSLDPSGSGLCNPGTLPPGSLLLG
>p.citric.LGMF06_4494
MASIKRLSKFETLSDELVNAVAKYLGNHDTMELRKTSKKMRDHLYSNTKTSVVLLLVPPSSPLRSPSFLLDLSSINRLCEKSSATTPTSDPRPPDPFQAM
EEQSLVRSMAARSSSHATLNGDLSSSNISRLESLPAEVVTAIGNHLDLADLGLFRKTSKTMCERLNFNLKKYVKVIRYWPMQPMFDALSKFQTQPLAKAM
DSCIWLRIITLDPPGEDESEEEFLDLDNSSNEEEIRRDSQDAAFLPASPALPDSDQKRLIPLSLSGFPSLKITRTWILAFGLLERGVPQTNAEAFDCVPI
LEEVAFQECTIDGPRLDGIPVVTENGELRKELRRLNFAGCNFERPNRSQMEKFFGALRSYGRLQDLHFEAGRGFTFDWNRSGLEDDRAQLLTDNERHQIW
SALNAMDPYFLWENWIGPSTFLLCLRSGGASDKRDVEGHGLRLDLSGRKLFLGDFSLSFAYSSELGRSDQYAEEKSVIGAICRGSFPPMSSVANSRSSVT
PSEFYQSRTPTIVGWTGRHTDSINFELFRTCRGARKWRDASRRGAVQGVPVFPGTLPDLSFRRLPRKAAQTNETSRFHEDDLGSSGGEVS
>p.citric.LGMF06_4495
MPTSQPAPKNNMPSASSKQEPQAQRPQTPDSPQNAARHVDLTAPPMTPPSQTRHATPKTPPSPPRPKRNRALSELQDPCPRQNAIRNVRRRLFVDKANEG
QGRVDKVPPVDLAREDNPTGLEEQRLAFDYNQAITRHLEMIAWLRVPVKHGSVKNDRI
>p.citric.LGMF06_4500
MRCGAAPAHLHHDASNPLCCCAHLLTSSSLLYLPITASSRSPACPVLLNPADTAQAAPGPRPGPEPEPEPEPGTAATSYCVAGQAL
>p.citric.LGMF06_4501
MQDEARRPRGRPGDDGTGDSRSLGSLVAVAPTGSGEVPGAETCRSTRTGAGKKGTRRLNRDTETHASPGFCGSIGIGKAAAAAEEEEEEEEEEEDGRWSK
RWKGPVGRKAADAKMLPSLAHPGSPGPWPWDQQTDMLPSFKVQVVDVGG
>p.citric.LGMF06_4508
WRAFLCPTTQAEGLPARCSIYRTGDRGYWDDNGKIVCLGRDDRQMKLRGFRVDLDDLEARVLRALPTTKAVVLTRVRDSLVVMVQPATLEVETVRAAIKQ
KLPRQAVPSVIECVDEFPTTRAGKVNLKAKHRGEAGGLRPVWSVSVKQEEAIGRGNQDNGKQLQQHLEPVSYTHLDVYKRQLHTDSDAVVFGSILSGRNL
PIDSIGTVIGPLLNSLPLHVEITENASTGDYVQHIFRDLAELSCFHWSALEHGYTRNFEAALSVTRGLQGSSRSSSPSSQDSIHPIRPHRYDFESNVSLS
LALDEAAMNLRLVYHPDMYSPETAQGLESCFVGALERLTYATSVQQCLDSLLTVPMQQRLRVLGKCISGLTTHAAHPEDLMSLFEQAAAANADAPAVEIG
KRSVSYAELDQLAVLIASALTNLCVEKDEVVCVHADGSLNWVIGLMGVLEADATICSLDSTLPPDLRSTVFGTAKSKVFIVRDESQLYSRPKDCEHCLVL
ETLVVTETPATAAAARVPRPFGPAYLCFTSGSTGRPKGEMCIRDRMYTETCFNSISSDY
>p.citric.LGMF06_4515
MSATTMYESDDVEQAYEMEPEEKSTQQQRGEASREPCVHQDRRGQLDEKQRQKSRKRRSDGEAPSDEPRITKARKVSEHDAETDSVMMETERDERQDSEE
FPDLLADIPMPDEEGNKGNGLISRAEFDALKRKQDETRARFDELFGHIHATRACRDAHGGGHRGMNDERRV
>p.citric.LGMF06_4526
MRGAIFDQPHVIDHVKPFFYTKDGQFADLAARVPVENLVGGSFESIPPSKLYTMKWTLHDWRKEDARRILSNIAKAIIPGDNSRLIELESTLDTTHSSRL
AQYGDMNMMISVNRVERTWNE
>p.citric.LGMF06_4539
MPGSRSNSRSNSRRNSSHSYQGDPPPYGWERDLPPSYYSRSVYFDRPPPYRDYYPTVTEPPGSRRQQTFQDWPFPPPDPPWVMAHPSSPLHRTHARFQRR
TPTRADLQYRSPRAAALLGPASTPDAMAACT
>p.citric.LGMF06_4540
MSSLSPRMADAMLMLGLGVGIALVVRGVSFGLHTIYRDTEVAEDPDPPHAVSQGTEEGIKPPSPTTTMQYIDKSS
>p.citric.LGMF06_4546
MAKRASSGWQPRCEQATAFAAAPHPRKLRACDEPVARISLVVDDGVGSRIRIVSAQRRYHGTVMVRLAAKKFDLNEREGLATLSEKAIRFILSENVDLEN
GQHAAEQSHCSHSFASTSQTATDRGQSSGKGMETPKMDGLDGGPGGMERGNCMRFLDAGANLQPTAKRVPGIKRTTLP
>p.citric.LGMF06_4548
GITPPPGAARRQPRPRPRPQVFQLPAGTVLNGGNNTNGNGAAEAPLPAPVVDQRIRERDLILPLLFPLPMTVGSPVEPLRAANPNGLFTTAQPLFPPIQQ
GTGNGNGATQPQLPAAELPGQNLQPRNENEQIPAPREMDVVVNFVMLPSPMAQTLVDDPNGFWETARAIDPQDAGVDADSVVFDTHRHPRNRVHDYIPID
DLIVDDDGDVIMTDLDDELDQQLQEHFIQHWMSGGFSDEDVNRFAQGERLRGSTDATAADLRRRFMRWRRDFLANLARNSSQGYRDV
>p.citric.LGMF06_4549
MRRNFKNPCSIAIYALLGSFLSTGSSNRIHKADNLRESRTANATVANDRSSVHPDTSLPHPTPLVRCVDSTHANFSIVLLRPRPTVQDTLSLLLNILHHE
RHLAPQSAVLQAHDPSQGRLMIPPSHLQNQATQPRRSQATVDAPGEHHVMDPTGELRAGFEDVDVQIAGGSGMETLATAVRKSHGEAVMKTTIACGATRA
TGRTKACGKIIFGLGERESGFG
>p.citric.LGMF06_4554
MLQSHGTQIADTCPRAGQQRSSAASATARERARRGGTARRRANPQPNPIGLTTGDWNHHPQTPGTWRIGDSTPATTTAERMDNRFGPKA
>p.citric.LGMF06_4564
MHGIACRASVADVDGSEGKHTDNQLEQKKGRVNGEQDQNPVCLGEAHGCRAHAARAKAMTQRCKIGREVWRWDRETVQDGSRRGELKAHS
>p.citric.LGMF06_4568
LGSVSHHYREPADSTPFIDTPSVDKQAHFQAKSEPTLQINHHLASIEAKRTNSLPLAASQVSKDCEVVKDPTSDSTDPSLRSNRSRASSRSVSSSRTLYH
GRTGLSFRTLPLLQTSKSITASVSSEGPYKPRRAQSYESPRDSSDKNNIMPVTRKTTSTRGPGLMARLRGRHNTTTTTTTTTTTRKTRTNRNPTRRTGHT
TTTAPHHHKRRPSLKDKVSGAMLKLKGAVTRRPGEKAAGTRRMRGTDGRGSHRRY
>p.citric.LGMF06_4572
MCSERDGNIYCRPLRSPKGDETPLAKQSFHLRHFQPFKYEHSNPANNRRALAAALSWGLYEHFEPVSQWMVEIRERSLCYLYGLEKSGVLLKKLDALFCK
NKVVVAVYNGAPDSLDVASEAPTADPIEYHMIEFIGTPIAMGEEGNDENEEGRCMELIEKIKGQDEENQEKGRPARAPRKEIIGQEVNRSDVEWFHQRLN
QTFERSEYVQKSHHVGTTLRRIGERIRERRDTFALSNRDFVTGPEEDFPQLEEEAKPPLQPGLYCMPIGGGRWEPNSLTGTLWNHEKFQELRESLDEYRS
TQTEEQEGEWGDDVEFLAHVILGCQLWGMRQCEPWEVQETSVSDLQQIRQGLEDCDYSDIDDLCDLLEEAAGRAESGFYTASKEPICD
>p.citric.LGMF06_4573
MILGTFAAQISRQDESQECFKLLEAYYAAYHPPESSPKSPDAPTLSKLIRKMSASFETVCIIVDGLDKYGDNQVDITGHTTTCRRRPSNPSSSAIYMCPL
CSFINVRVKAEYVVKDRNPRLHIHKGWTPLITALHTKDLTCTGLLLEAGAGTNVADEYAPPLFHASWLGQSDAVELLLKKGANSHARAVSLSTSALVALC
RGSSESLGHLEEFGADSTF
>p.citric.LGMF06_4581
MDQRGGHGGAESTGLDAGPMGRISAPFHLSGNLSSSTLRATPLELCRREVSVRTAVEGCYQMAASNRDKGKARCFGRAIQPVGGQHSCGRSERPCDQRGQ
AAKRLARKLQTTISLRVH
>p.citric.LGMF06_4584
FNHNTSQPISRLSITGIANGNTTNGNTNGQGQPPPAGGGGGVGRPNFNMNPQADMTRRIGMPAAASSPLANRTSYKPPLKRLAEQQPARPPLADMSNVPA
DTHGLAADGLDGKRTRLSGDEAQ
>p.citric.LGMF06_4588
MRGSGRGSDQDWRGNLVSTASTEYVPYDKTGGQGELMLVGENTDPEWKKVSGMVMVVGGLNSTSNSGSDDWGKTPNYCYRCGNQAAIMEIDEHLKYTFLQ
FDPCPRAGEPMVSRRTPDYFL
>p.citric.LGMF06_4590
MRCSKTIALLRGEEPPVQPPKATETTQSQCSKPIAFLKGEPPPIEAPKRTEDMQQQLSETIAFLRGEPAGENEQPSKSTEVQEAKTVELLKPNESRPVTA
VRLSKVSPVVIDVPPNARRSSERRSSRVVSFSESSPDLPRPSHKLSDCHSHDFQSGLCKEGRQSEQLRRDTLHHIENTISKPPSSLGFPPRKSSLASERS
LGSTPGYKGSHDQGYAHFRNAPASPSPLTPASYRTFASDAHTLTSTSPTTETFDYYSQAPRTPSGPRPAYTSNRPASIHWSQAPVERPQDSPSLSPTQQQ
SPRPRPRPQGTSNPFLAPFAQISGAESPSTPATQRQPSRPRSRPQSTSNPFLAPFVQISGAESPSTPATQQQPPRPRSRPQQSTTNPFLAPFAQISAAAG
HEGRPSMPTRAPQPAVSPAGQRESWHESRSTEPSWPLRD
>p.citric.LGMF06_4591
MTVLMKLSQGQKGGDKGLGCVECLITKYRPSRKLDGLSAIEGRRPRPSGRRWARQRVFGLIASEQNKPGEAEVV
>p.citric.LGMF06_4594
MASCDKVPPQLPESTDFGPARPTLLSFPQELLDMILSHLSNDTVKSLRLTSKNFVAGANALLFQDLRVALPYDCDRAFEISKNSEIARASARFCKRCKKI
EGSLRSPEISLRQRQAWIRRLEMALLKMPNLRSFVGPVDCSGTLKMAIPRSFQSDRETFAFVEFTGYVKGISGPRWHYYRAHERYQLFFLMRLFGWRISF
GKRLETIKVDFDCRLKDMSTDLKKIGWTKEDSQSDSLCFHGGEQYALFLDSVSRAKDVGISVYHGIDRSGIESGFLSGRDQELLCKAEQARNMDMRIISG
IESAELCDIRRWWNEDLDIANYRIGLDMTIPKWQDLQSLRLSGIEALATSMVHLLDSHVARLRELHLNKIALNRSKDEREAVWWTIFKLIRKRTTVRNLQ
TVHFSNLRQHFGYVKRPPEPSHDPDFQRFINSDEFDLEYFSDGFVRRSEAYRLEVQQKIYDFILHRTDELPIEQDDWDFALAHVETCDANQNA
>p.citric.LGMF06_4595
MNTPGARCCQLARFSFYTSPLAIRRHLTLRNCPITVLSLVNKVTWHSREGRDSALFEASGQDDVDSLGTSPATAAAAAAAAAGRPPLVGRGARSVDDRIQ
AAIHFLFWQSLLLLGSMADFPDQFCSPVDDNYRHSSMAKKTGSLRNADRSTSPLYMAESVQAMQQHGPSSGSRIGSGDKLVQEGERS
>p.citric.LGMF06_4602
MASNSSPTSRSPPEIITMTAPSDSPAKATKSEETTLACEYEPDVEFQGDVLVSQDLPSQKDVDLCADMLVLGADGESRPATATFTPWQSVSHFVMRSKQG
GAKMLLAPPNLSNSPILRAYQLLIFDESQRVARHSQERCWRPAGLDLMACAAPRRTTDPAERHDNHNTYFSYFGLLPIRQVRKSSEEEIVADVDADADAD
ADDDADADANPRLQDDQPPLSSVRVHAVLSTPVMQGMAIVTKQSSHNGCDTGTWPSARFSAPDHLGMGFLPTPTWPLTARHTSLADNAGTNPAFAIASAN
RPSSLSSDSSLALRLGLASPDIAARARSKTPSSAGQLLQSRLALRYEPSVREHDCSPTAVLRKGDVQVLTLISRPCQRAMG
>p.citric.LGMF06_4605
MDRCSDPVEHARPQERPPQPHLDNAIGRLSWQPSYPDHSPEFGGECQELSDGFYDLDGNEHQYFAFDANFPGMSLPPLSEGYEGLRYVGPGQFGSYQVAN
NSSPDYAESQLADTGPMRSSFIAPEVSLALSHRTLIARKKIRNTLS
>p.citric.LGMF06_4608
MASQVDHEVAAAHAAQTAPIDEPGVLAVNNKLLPPGQSFHVITLSSGERVPTGTVAAFLGRPARAGGCAGEVGEDPGRDAPQPATA
>p.citric.LGMF06_4615
CTEAARPKDSPADGSIWSVPVPVNITVTTTAPCSMAPQPTKFCHPEHCHNGHCHEKHCHKQSEIDELQKIDPDWIWSPTSNDEDYRGADDFSPLTVITLS
GLPTATFLTIPRNITRTIGTEPKVGEYDPRGHHHHHHSTSGHTDHHHHNSQDRTLSTRSRRSSSDEVTSTDSIDSSPLNMATLVLPSATTFQRVRHELAN
EELEANSDREEILGHPSRPTINRPTPTTTQRMTRRRSLAAGGPIDSSLLSYLSSAVESIISTTSPTPTSGSSSTPSGPITITVTLTKRATEAEAAEAAKA
KAEAELTFSKTTTKTITWLNRAWVTNAIEDLLTRKPTLERFETDTETETETETETETDDEKRKVMFKRGKGKKTKTTITSSETYDGHYLETVHVHKDGEV
HVNDRRRRSVRLGGWATATATATAWRK
>p.citric.LGMF06_4618
MGESKHSRNSSSSSSTKPSQEGDSPSTTQLSIGSSACGTDNQQQQPRKSEMEHPSLEASPQHIVKKLHGEQVIEIHSDGRFMSALRAIHASDQGEAAVSK
RRTNTAINTVTKKGLRTNTGPQSPDKKSPSPIKKPRRKLQRSRAFSIDRSPSPSGRVCELEDDQGVGEDELCALFKKIGGGP
>p.citric.LGMF06_4619
MGESEGEGHGRGHGRRTSRAGGRAASASTSAGRGRSRVEEEGKSKSKEVDEDADMVIVCRCKHKHKHHRRSHASHSRSRSLSSSASVSSLSSSSSSSSSS
SSSTTTDKNKAATVGGGGCGVGGGVATTDLNQQENYNYNGNNNVIEISEDDEAAFRAELEAVDQVAQLHDGNLADLSDEQLELFLEEIE
>p.citric.LGMF06_4623
MRSASAHHRTERNAQPWAAASPRPPPRRHEQSKAVIRGPWIDSILPFLIGQGAEGQWEGQRQRFVAVLVDALAFAWSLPMMAWAAARSCYPVC
>p.citric.LGMF06_4627
MLLLPPGLTSRSPSPHPDFSGFPGFTTLGLRATPPTQTDETVGRSSAATTSVASAAAAPPPPAVIERQPSQNVDTVPSTVHHNGTASAPAQSRDRADYIA
RLRAADKKKIGSSGKTMTAAAASTANTTSATQSQPFSLPTRLAPAPVPKSMGQSQSQIQAQTQTQTQVQLEEPIQNEAGDDDKEEGEIKREDDDEEEEEV
TLEMKPNSTRSLLSKFE
>p.citric.LGMF06_4634
MQFADIKQFASFHSSTGVAGDEMIGGSGGGAGDRRRVETSRPRPMDPGDRMSRGPSAKGPFSGPGRMCSYIMDSTRVMDAWATSELIASDLTGNGLMGTA
TAQRLFQIWTRAWAGEHRSIWGLEASSSIDVMFRLETW
>p.citric.LGMF06_4642
PAYAPLVSPDGCYERHSAPAALKSFAQEQRAGRGKTAPLSSELAPELQSLVPSWTVTKPTDSTPAETGSGGKIFGHSTAGAFPSPAVHNAGRGFGFRSFG
KSGFSGAVLSNSQQQPAPVFHSTDRIPVMASNKTQSFLSTKPRARPSKWTTNIQKIRSFTGSGPESVPAFNIRTSNRVSRFPVNTFDSNEKSIFSASNPS
SSRPSPRRAPLNEALLNASDSDEDDLAVGPHAPFSPEQPARIVPHSEVPQDASSSHGDEDVFLSPESFFEEPEEPEVSPFRFISPSRISSCNETLSDDFN
AYGGEAGILDFGRSSAVPGELDVIPLGSSTGLSSVHPFPGPDLTTSHIFPYYERSPGTFNESPSADISTFSPLSFARPQHGPSPFPRPSSANGISGFWRG
SLPEAKTSGEQTSKRTGLEVLDGRTNLEILPKRRRLNPFRSGDGVAVSRFVPGENSSTPKGARYQVRVGEPRAARAVSTKERMKRRLESMKMDPQTRTDW
RRRVDNADTPEKIQMTKAMFFKDFPVGHPAENRVATPARKQGREVPYRDLPYYTPEGLSAPRLSVPAAVSRPLNTINFFDEVARNLPTQIPDFDLDDLGL
SSAENARHSLPPTPPDSAKKNGQNRINWQPTFFDSDIVGTKRGTQGSSGKGTAPVGTGNSGRKEKQNSPPKRRRGPVTESRRPKKTGGTGSSNSSSDDDM
SGFVDPDKRQPPGSEDDGWETPSSWSGNSFFGGDGTDDDDGARDPKAASYVSADDEEQSGEERREDTASETMETSDLDQGGEQEQPRERKRAVIEISSGS
DSSPLTESENEVDMQREEEERGDDRQREVVMISGSDKWSDESEEDNRERDGSNGGDDDDGGGLGRRDAGSSYFGNEDDEENSDDDDDDDSPSDSESDDYG
PSPSSSSDSPADHSHRHDHGSGSSSSNSSNSSDDEDSDNDKLPSYLKLALERYIAYWLLHDGITAAQHADWTRRLANCNQDEYGDVEDDVIEHLLLRQNE
RMKREDPELADWIWKRTEGDWCPGSNFHLTLYIDTPCDTREGGGCQ
>p.citric.LGMF06_4647
MSAGETGKVSVESSRLAIFAWPKTLVRISLVDGTQMRSAPSPLCSLDSVMNGASVVSACCVGAATVGYAVHDASRFSTGLGMGMSAAGNGGGKDDGSGRP
IISYECGGTSASTGSALTRGTAARVAMIAAILAGRKLEVLILIKRDPAKKMTIRLLVR
>p.citric.LGMF06_4651
MLEEDEEAQEDEEAPEEHKPGPDPNDSQLQARMAERTGNFAPSCHVDPRNSLTREEKLVFMTWMDAEAGAEGREEQEESHEPRLLQDIGRKLVFEEMAAP
TRQSLNQVKMVHPPLAQVSPPNAPVKSPPNTVNGEVVFPLSQQPVKPLLSFLNPAQEVDTCTVCRRVAKALADESDEESEREPSPDPIDFELRDRVAERI
SKSEYGLPDQREVPRARRSATRDHSNAQAVTHTKRKAQFLGKAGRGGRSGKGNAKTEGCQEGQELEPFVNLLNEAVDLSNADSEAAKAQSEADALNTVSN
LRQQIVGKNGEINDRKTQNLEQSTTIGHLNEEISGLKVRVQELTTDKAELETNNGNLITKKENKAAELANASRDHSHELANNESSLNQKDLEIKNEKAVR
ESAEKEGIRLNSPGRGTQVWG
>p.citric.LGMF06_4652
MSSSIKNDSVESTMKVDNAKVPTIMEHGPRTYIHQVYRARHGARNPPPPLSSNQAIVQRPKDVAAPRRESFPAADIRAATIELKIPKGRRRERSNALTEQ
GAAIEAFDLQTSSAEMKDAPSVIEPSNTQSTAVSDSSMSSAVCAADSTSQSISSLGGASHVSLLERRRRPRIAAIVAPLNTSSAPRLGDKPNLSDQNSSA
DE
>p.citric.LGMF06_4666
MKARLYGCPAKTCTDGQKQRCLYVGLPEDCSISDSSPYYGSYHGSYYDTAAKEECGFDDETMETYYSVGKTYNCSDETGFVLDGHNYTFWEIYNATAESR
KEAGMANLYCYGTTPYYLAGGLEAASQCLPNTNNPGYQWGFSALLSSIILIAQVIWGCSMYIVWVEAQANSRLLRSGYCLTELRGAFAFAAAAEATTGME
SAELKXF
>p.citric.LGMF06_4667
MDLPLRLRDANCHGPGRSVDEDIPTHLSESSAPSEDNGFSEGGGSFDSDERPDGIECSDSNEHSGGNGPSNNNESSDGNAPSDGNELSNINGASGGVEND
EATPRLFTMAVSMALSVNQAVATTSTTWPPTASSGTVNTTPPDVNTGAVNHNAGFPTIGCRVRFSAPLLLSRLTALRNYVRDASQSAVFRAAIGVSFAAI
DGSAPVICDSRTSMIGCTRTCWEAGIREMGGCVEDWIWGASAQSIVFFVRFPLVVALNRASFRREAGLADTQGSPTIDIGLEPGIRQDPSLRHTTKTGDW
NGARPLLLNSKETSAEPSRHLHRRLSTAVLEQ
>p.citric.LGMF06_4671
MAPARLCTPAPAELEWARKFFGPESGVEVFDPYEKDAGAAGPASRLGQHQHRPPRASHNGRHPQEPGRAVREAAVVRSGRATKLRTAEAWTISTHAQSDR
LQARAVVQTSQSRNPT
>p.citric.LGMF06_4672
MPFNPRSSPTGTGLSSATLHRNSLASGSKGVLDAIPAFALNLVGDVVAVLLCAAGVEAGHLTVPVLDDGDAVVDVVQCWPLPGPRSGAMVPTAKTRLGAT
SSLAQVPPVRQVDAVDGAVDEDGAVFSCAYALMKPLSLRRSPAWLRCAR
>p.citric.LGMF06_4675
MHTWMGKETNVSGEDAVSSVDGGDETFSISPVTVVGVAGVVSPAVRVRVFAAAALCARKGILDKGAKITGLGREPQRVVVAAEDDAGKGLFACSSRFVDD
GRGQGSRGNRAARVAEERHGGHGGMGRLAIGRLRACSSRRRRSGAGSGSEGEREACRGVVEPWTSGLESLNLHAGAAATIITLHPLTLVATQALFDVRPK
LHTARLGPWRLLNRTPAWLASLLRVALWCLPGRCAPPLDLSPIFPGSPWTPWRCGAKPKPRFARSPSIALVAPPPRSAPFLNRRHVQVPRAAQRSILLRL
DSYHSVYTTLAS
>p.citric.LGMF06_4677
MPPKRNAEAAGLEGPRRSTRLRLQQSDALHRKNGDDRDDKQDVDELASNDPAHTVGPPERNTGDSASSIPTPPKTRKRPRQRATSGLPPPPPPPPLELPL
PPRPPPPPPPRQSPSPPPSESSGDSPLNLDLEQDWKEPDYVKTCLLYTSRCV
>p.citric.LGMF06_4679
MSPNDTSEQPPTRPRYPSVEERKHLFASYLQMPRNHNAWIVVHTDGLHICNDRSAFITYEAIKPFDVRTASSGDPGEEDLGLNNKYVAFGIGQVWLSYKT
LDGAYQKRHLHDVLHIPEAFANIVILPRLLYETTSSYKLDKKRGIAFSVDNSYDLAWFPPDCQGLHCLALDGETPYFPGPSSLYRRGPIRSLFVQSVGMP
LPNGIDTLQKLFLVIKLVLGSYPRHDERAYHLYTSQKTELPVAKLVDLIKHYQEKAKKEYEMAALSCPKQQCFFGDAFVLRSKGKFVVCKDRHRLSNFKS
IPPRPATEDHARVYGIGDLCLPVYRSNGSTGTLDLKGVIFCPKNLVNSIPYTVLFDRGMLCEDGSFDLKTGVAMNKDGDEVAWFKACHDPETLCLLQPYI
PVQRTKPEVLCEAPGLTPPAELTDDQSTNHWKRMAADASQSIDQSIAPEKREPDASAPDEAPDASKRKNQKVSFFTPDGSVGQIGPCRRLDVADHKRGQY
GMDPLPPPAAREKTCQAAVLQDDKSDIPQGQKEFACPAVEAPGKETVNPGTAIRKVDANTQTVNPQPSPSQPAVNSPTITGDPDLIEADFRILDTLITEF
VKRNPELDFSHLLASPCFPSLPSGSDLVVSTINQSIFDFCCLSYCFARCVTGGKLTEKQRIAYFDALAKMMLLWEDAPGVLARTMMIEDDDDAPSETPPL
SDLSSLSTPSEPQTPPPVGMEMQFHDSPLALVERVLLHCPKAMKAIAEAATNGDKRARDLMVLFGLVVSPQMRCRMGDHYERALRTKYGWGADKKTGMQE
LTVGEEEAATIVGETATKGDDVLEKSTQDDTLDVKSTPDEVTPDTSAQEKQFIEETMLQAAKESFIAGLLKLNQQNLALREQHAAQKRENKPMSKPVGDN
QRELLTQQMEGCNIGAEKIEKEPEMKEKIFQSDNQKEKKARAFQIAHELLDLAGDCQERALALLKFYAGDGKEAEASEKGETEEMNDD
>p.citric.LGMF06_4682
FRGVECSGTGAKNKGQRERWHRACMHASLPACRVVVTLRCDAAKANGISTRQRKAPRNAETLVVVIVVAAAVSLLTCATQPSRNRYPAPVRRXXSKQALT
DDCKTHTSELATATRGLVEDREALHKCRDNLVAEKELEKARTEARAAQKKLVDANKAPKTTEGKLDKCQQDLEKEQRLLRDSDERLEEAKAEVSSTNQTW
GETNDTLIKAKGELEKERIQHNTAKTTSKDQGAQIEDFEQKNKQLDEDVTSLKGNVARQDHVILQLLRRIKIACDCANTVELNFIKFPVLIVSNAMTVSE
AVKNNSLDQFQKPWIRYDNAFEKKKKNDLISLRKELRQSETANDSEIPGCRRKSMGHGRLLGFRAFRGSVCTKDVCSQQLRVGLGLGWFNEACELKGEPP
ERSSDAGP
>p.citric.LGMF06_4696
MKWDHPPHPPRPCAGSAGVRRQHLAPHALVLPLSFLLLHQPALVDLPAAAAVVVVVGFAAVGFAAVDAAPLLVADFRCRNANALDSGCGFVAAVADAAAA
AAAAAAAAVDGDYDYYY
>p.citric.LGMF06_4699
MPQVKSQSLDALSSMPEKFPAPQINMGVEGLGRMGKRHWKTLIYRAPQAKLTAVLLGIAPERYSKACNNTARQTPQHLISDCPLYSSARREAMQEALKAY
DNNRENSLYTL
>p.citric.LGMF06_4700
METTTTGTNRRLRNSSLRTTKLPSTGYRGDERAVIRAITAGLARQWLWIWPSEKYGALKRSYSPILTPGSSAVGDGINEG
>p.citric.LGMF06_4710
MPSLVEDDVHPWTREFVVEIALDSKPSSKLKLFELV
>p.citric.LGMF06_4727
MSDSSTPAIFPLQNITANQGCSTRIYPSHANNTQTAAPNPSTSGSQNNHHSTQRAAPGPELGEIDHQGTTGEAGDFQRGGGIGSGGNDVPLRQAGCHHPR
SGKAHSFGDTAVGRSPLDSDKNEPIGADTPITQTPPNSTNDKPSEGSGNAHDKAADYHPETLSDVRSALHKAKRRARWLAPRLALTDTHHPQIPTRKTLA
RTVLARGLQQRPARLPQLCRRHDVEGGDWKDSDFAC
>p.citric.LGMF06_4747
MWSPVRSVDFDVMFNMPAGVSDDTKEILKQWANYCFRNWIHAAEISYLYRFLPHEDKKVLEPFAGETEYTLWRKLPLEDXCRPSHPGNVSAHRLGVRQVV
TCSNPVEVGVFAGTLERHDA
>p.citric.LGMF06_4748
MSTDKGQTIAAGSPRLAKCKRSISPLEDDRKVKLAGQSDLLDGLVKNMGKPHEDSKEAEPAEDQRWNDLRALAYFVRHEIAPDDMVTLLHQAMADQHLEL
CQGSGQDDLRPEQQGQQEPREHVKGRAV
>p.citric.LGMF06_4749
MADSIRTVNWRQVPHHAWNWTKTHKYELVFWLLCPKPIYFAVRPLLVLAGINTEMLFRNTEVWIEEHPGQAALLFTCIAALCAVVVVYSPGVVAAGVAAS
AAAAGSLAAATQSFFGYVPAGGVLAIFQSAAMGGYGGAVQE
>p.citric.LGMF06_4756
MPVAMQRPGRSSETMEGGIPVGVCVVLGAVKTTVAACRTTDVLVPTSARTRSPHLTHLLNLLVWYGEPGAATAVAAADRPGALDHDSDGSQARPTDATLR
LHEPSGVGARHGGRAAPAATATDGGSISSRRHAPVKREPSATGTGAVEERLIILEGSARAWTGGAEEEENEEGGSGLGVAADLSRALHPLGYDAFFRVAD
ADLSQQSLTASRRRHDGNKDAGGTRALIFRRPSLPILGPTSNSSLLTTKCCQQRLLLAGSDSLVRPAPLPPIPPPANRASRRRRRPENRMNHGQQTRRRK
RWTPSERAPGPSSTAVQPFNRLRLG
>p.citric.LGMF06_4757
MHAKRTAAMQQAWPTPSRAHSASLKPQCLIIAQLLVVANDNDEKRLHKERCKHGRPSEQQQNSRRRRMACVKDGRGESEQQGERGLLVAQHTPKRPKKCR
QVDGNKRAAHCTSGKASISMVTTRSRLASDGAKEPPASRKPESTQHTWFTRRECDGDKTFRRSQVNLRLVKSKQ
>p.citric.LGMF06_4763
MVTQAGLPIHVEAQTHLFDRGEPPLAAVSVGSTPLGKSTRATLSNADAVRDVPSPQTSLAPPESRWPRHEEIWRNLLAQAGKEDTCPEALHPRRFLRKLK
ATNDRLLGAKTFYRNPSSAWPDARPSAFYPRRTRVTGSYR
>p.citric.LGMF06_4766
MTDKRKMHFKRRRKKTINVDITDDPRARQMCSYLAKVAAAGTEQKNRPCVVAACPAAAATTTTTTTTTIAAAVAMSRVQVPATKSPTTTSSLQPST
>p.citric.LGMF06_4772
MLRSRTHTKEIVALVALILVLGLLWYRILYDVHGRRVDEYGVSDTLYQQLESGQEEKSATESERSSMLSTSATALEDIIAIEATSTTKVTAQSTVADDMA
ASMETETASDMEISAMDISTGMLLEMMEASSYEASSTAFDAEETSTSSLEEPTSSSSEVTSSTSEASTPKSVRTSSLKVRTVD
>p.citric.LGMF06_4779
MQADRKTEIGHEKAQSVIDSITNSYAAEGQQNPMFQPLGGPGGFGPPPPFPFPGGMPPPFAMPGAPGAPGGRGMPPNMPPNMPFPPPNMPPGAAPPPGQM
PFPPFPPNASGSPAQAMPFPPPPGAVPPGMPANFPFPPGNPAASSASPLPPPGAFQAPPGMGGPPGAPPASGPPGAAR
>p.citric.LGMF06_4781
MGHHTTDPRNGKRSLIVILRYRCVPPANLTFSPSDAQQQSEQDMARVQRQDSGASNSPNTWIASSPPAMPARSRPLRRRQPSNQMSVGNSNHINGNNDNV
EPRLSSLLADLAPSVNLHSSSPSPLPSPSPSQASTEPDDAPSSSPSLSPLAQHIGTLAEPIICQLARAAIKQDSARLEALSDLERQIELVGLNRRTAHAA
LEKVALEWARKLKEQGGAEGEFVEVERAVAEFKKFKFARLAYIEDRTWRGYHVDGAAGSLEDDQVSNCGEDDLTHPNNFSRHDRAYDVDTDDESGCSSDN
DSVRPSGRRRQGHSRSTSATTTTTTTTTTPAPTSAAPTTAVDRSDPSLTHHAPNLYANSSIPSHVKPFVPGRYQHLTTHNPTIQTTIFDQTTRLPLHLPN
RTTGLTDTLPLPAHLARTQDWESRSWIAKLN
>p.citric.LGMF06_4789
MADGGNEPDKRFASDSMSHGQMTRQIFYTAQSSVRGSYEQAAVGHMLFLLEHLTAGLRAHDIFNVVDDNPLLEATRVKDLETTQLLLREIDHNPLVIQAA
LEIMFKDEDMYSYGWCSTSSEEPEKQTRRLQSLLQSLSFKTDVSPLCTRFLSDARASLKEGPLGLLLAHGANPNAKSAEGSTQLYQASQNNCADQVKILL
ESGANPNLEGGEFGTPLHAAARK
>p.citric.LGMF06_4799
MEPGEPPAKRSASWPLGSSTDDELQQQMPAVTRSQTAAARRAMSTFATAHESLAATAHQRRYPSGPERHVAFRRRLRRLSFVPSEEEFKESGSKALGRES
SAFSSDSSPEAADHDHDHDADADAQAV
>p.citric.LGMF06_4800
MARLTIAGSSSSQPTSIAPSAATFANHHRQPPVPQDAAVAAHAHAHAHAHAPSSLPQPSYYHHHQPSFAHHHLDSSMQHHHHLHQPQTPYALPPHQSQPQ
PQLYQQPQQQQQQQQQQQQQQRHHSGMPAARTNQAQSSSQSQSQSRTKAQQQQQQQQPSSSASAGADPPKRKRGRPRLNISDEERARRAREQQAAWRREN
RRRRAEREAAVKARHEGLQSQADGPNGSNVSDVQHQGQTQYHQAPHQQVGGAAGDEDAEEKEHGTRQQQQQRRRGKGRAAASLSRSPFYGNGGAAGTGTA
AAASWGNQDGASAAAAAGGGGGVGGQSAMLAVPRTMGGYQQNQSMGGSGGASGGNASNAVNYLGFSASSMPQPQASPHDHHHHHHQNPHQQQQQQQQQPG
PHQQQQQQQHPAFVAPGNVNNNTNALTTAPSSAPGSKLPIWRDIDVKLPVAGDLKVRTEAADFVWSGKVPGRLRVVFEPSTAAAAAMAKATTAGGDSTDG
ADRDAEGDNDAEGVVVDDEDDDGAVDAANGVVVQWSSVNGV
>p.citric.LGMF06_4802
LRIALAILPSLLPQKRQHRHAAPRRVSKEIPADTLPLFTPHTLSTFAPPLEHDSNLHKSNSTYFSDLDVSRSALLARLFLPTLRHVAKNTQSGSSSGGSG
SGSGGLGVKLTVALGGAQADFKRGIGLQRYSVSSRIVGWDRKWIVVGSWFEERRIRHHQHHRSSDEEGKGTVYASALAKYVFKAGRATIRPVIVMVAAGL
LPLVALDGLDCGKGQAGVFSDKEAEIVDALRAMGPNGLKDWGITEKIEDGEERVDDGEWMRRVEEVRQDGRVVTERFLGLDAVADLA
>p.citric.LGMF06_4803
MIRYGTYASDVSDDWEPRENDIAWNIKSSIAPGPMATESRSINEEDLIIQTDNGRIGLVSFGEINALEPEWHEAAENAEEMEHHRQEKMYGGMMRQALEQ
HTRELNWMRGLGMAP
>p.citric.LGMF06_4804
MSDQLKELADVPKDFIKDGTLFINRCTKRTYISGTSKTRPSLLRPLSNTSRALHRHPSTADKHALTPFAADKREFIKISQAVGIGFVVMGAIGYLVKL
>p.citric.LGMF06_4809
MSQPTIANPPSSNSAKTPKQQSQHLPACSHKQAPNQQPIQEPSNQATKQALTRPPLARPGTKHPNATPAAAPPRVTAAARQRATKNVANTERENESAVWC
RRSRSSHPVLQPYSHDHRREARASRRWHGGTSSCVMMGVACCRLPAAVFESKIEAGDGDADRRLSGYQSSAIKSWTEQSLARDPQQPSSYTKTTTKERQF
RYPRPKGARESSAASFVYEPRLLVNTCYAASSSSSVSTPHIVPIPCPPPTSRSEFYHFAQTAADSAAIDDLWPISPQAGAEGAKKTTSARRKTLCSEKKQ
RASQRHLGSATSQSGSGGKGAGKTYRMVELAKMQEIFQSEAELHKVRICANELLKELSLRPSAALGKPAPESNDAMIGSVD
>p.citric.LGMF06_4812
MRKRGSEATRDKRLRDSNLHHDNYDHKKPYQDEHPAARGPTQQMDAKKGSHHGDGPDRWAHCYSSPSWSGGQHPPSSDRTPGRQQGHQDHLQMNEQVQEP
SPSSIPASQGTPP
>p.citric.LGMF06_4818
TTDLASDQPVLRVCHAPRAAARRRRSRKGNRAYGFERTARCAPCDLDSLARDDYCMMDGDDDDDDDATVVQTDHEPQAWQADQTNNGRKKASDA
>p.citric.LGMF06_4837
MPRLFKSKHKSKTFGALMENGRLEQATASLHGGGFNVNHGAIAATKPERSRCAGVGLPPPESGARSTA
>p.citric.LGMF06_4838
MFDQVQNAVTAAARDAVLPRVSAAFDDMASSMPSLRSLSKLALGGAQVLMGNPEPVHAGTAQ
>p.citric.LGMF06_4843
MELITPVTETLEELFNYLAAIHDVAYRSMGDHEMLWPLSMPPQLPEKEEDIVIAKLKNVENVLYRQSLSNSYGRRKQMLCGVHFNFEFGDELIQALFNLQ
SEIKDYLQFKTEIYLKVTRNYLHYRWLVTYFYGASPSSEKNFFEEDSLNRAIRSIRSSKFGYTNSDDIQVSYSSIQNYISDLSLMVKRGLLSEEKEFYAS
VRLRGGHHVSDLEAHGVSYLELRNIDLNPFETNGISYEQAEFLHLFLFYLLWKEEGNNCDEWVKMGDSYNDVVALEHPLEHTQFEVDAKNMIDEMEHLAE
ILDLTISDRLFVNLREMLMDPSKTLAGRLYKESEKSSQGQVATCIAKENYKKSWDKPYQLTGFTDLELSTQILMFDCLQQGIKVEVLDRQDQFLKLQLKD
HVEYVKNGNMTSKDSYVSPLIMENKTVTKKILQQHGFRVPTGEEFNDIEHALNSYNMFSVKPFVVKPKTTNYGLGISIFKQEANYEDYQKAITLAFKEDS
SVLIEEFLYGTEYRFFVLHDKVQAVLLRVPANVKGDGKHTIEELVIEKNRDPLRGKDHRTPLETIQLGDLEKLMLKGQGYQMNSIPKNGEIVYLRENSNV
STGGDSIDVTDQIPDDYKKIAVDAVSALGAKISEELTGITSTLVPKFSGKESIMGHSMGGHGALVIGMKNDARFKAISAFSPISSPSQVSWGIKAFSAYL
GEDKASWKEWDASELIKATDTPPILITQGTADQFYPEQLEESTFLENAQANNVEINYKQVKGYDHSYFFISTFLEEHFEFHMKQLR
>p.citric.LGMF06_4847
MGKKMGSCYYYYYQRAASNGPGSVSYTHLDVYKRQPLHYPPIRLSVFSVAVSLFATRRALWRRSGGQHSTSPRLRRIQKRADICPNRYGGSNGYSNGGGG
YGGGSNGYSGGGGAGGGGGGYGGGGYGGDRMSNLGAGLKAQNWDLNSLPKFEKSFYKEHPDVAARSQAEVDAFRKEYQ
>p.citric.LGMF06_4851
SKLAAVKILLKCGLWYRLTRTNALRAAVSAESVPILKILLDDFNSDSSVRMKQWDAAWLKSSYSILGQSVLLATIDCKVKQIQHLQGDLSDSNRSTWIYA
ACERVVFNKDIEQELESRLRVKLKYTEAGQRELQEEIRRSCWAVIALKGDISLSEKLKSSGGGSSPVRPNDCPRFMGSAQWAVACRGNCSAIEYLLREGF
DFGLSALNDPLDATLRSHKLEAFKLLLLHSGQEVAGEIKAVGYVCFDRTGLDRMRETEIRREGGGKK
>p.citric.LGMF06_4853
MQQAHAASTNWRRGPHSPGASLAPPRAPPRAWSWPGDDERPRRMNDNWREHASPLVSRTQRRSCPGAERPAWMDDWRRPASTQQNDRPEEVSTTAASCVL
PKARCLGRRPETQLVPGKICYLHKGISSDALHEQVDAWDYDHVLGHPVVILPFPAKRPGCKVVAKLTTFGGRSIDERYCSPGQEHLKPRYLPISHGKQEN
YGHGRVLHLSLIHI
>p.citric.LGMF06_4855
KNGGTVQAYADWLDIQEQDFEIRGRFSEIPLWAKKMQFLHGLPKEFEGATANIVRQHRRRLFREDPFDSRGNPAFGSSRAVTWRYLVKEMKREERRLREE
KRLKGEKRKAIEQETRKAEEQLMQEAAQGKNQAGKGAQGFRETNAAKAVGPISKALPPPQEKVPSPPNEPNAPLRTPFYKFTSSRKPAYPTKDALPARSA
LKQPSPPTASGSAAAAANTTARLAKKSDKSKAKSAATENIKPATSSRPDPPPTSYSRPAPSQSGALVKKDSETGPAKSTGQNVLKTDPAREFDDKIKLDL
PCTPVKKPKHVSQSTTPAQSSAPVKRESQPDLAKSTSQEPVKTIKQQVSDNKTKLDVPRTPENKPKPVSQSAAGPKNTVKTGPPEIPNNKPKPNLPRTPE
RQPKPVSQSAGVPRVTTSTLPSKTGYTIIKPEPLSVPLVRSVKPDIPIPSDKEALQPQAIVNPGSQPVTTLVPETPPRKTLIDPRRIDVDPDTLPDYCNT
CRKTGHADRTRHCPHWNPFSGVTIGPYAGRAVIPGKTEVARLLKERNEVLEKEKHAAAKAERKKALAERKKREREERERLEQERLDEGRKENESMAADVS
KALTMAPQATVQGVYQSTTPTVSPNAAPQVDSHAKKESVVRGDQPMPTTPPNAAAQVESKRAKKRKAKKENSSAALGSAVPASGAKDDTGDNHXLT
>p.citric.LGMF06_4856
MRYRYDYEESSEIEDSLSPDPYIWEVETSESGESEEESEEYSPSREQEMIDSIYFNPEIPEGSPEIGQPTTPLLAKTIEDLVAREPGAQTVSTDSHVYDP
VSSPTPKPRRVNPRKSPFNTYSDSEPESISECSKECDAPEDPETVGANPEDPTALSRTQRPEWYHPHTNMSNKYFETHGNWPRLLEDYKEWRKKTFSALA
VAALQFFPTGDLDEHRDSIFFRAGDRKTFGIITLSMEKGMPGLEEAVEKDVKNRNTSPWPMRDWVIVGRAARDARGKRGLLQQEVEITAPGAFGMSSKEL
LQALDEYGKGGFITPASISPRTVTLPPFSAIDPLTVATFALPSGPLIPGPIPAAPAPPALPPASSVPNSSSAAGQTTTAAGPSSSAARVRYYPESLHPME
VFKQWRKVFSSSLVKNGGTVQALSLIHI
>p.citric.LGMF06_4858
MPAGAAAGAAASTARLLGTASPNPILYTPAGCFQAGPWWSACGPWDCIRAPATGERMQGRVPAARRDAMEHWKENKRGSGASMRRKRQEETSALPAPSNT
ATSWRGMPFISSLRLDGEQSVLSAQRTSPAIQAGRPGQARSPGSSGGSRGQTANLSARQQKPRCPLCSDEWLQGAAVRAAGSRVQAKQRGSQLSMPCHGL
VSCPVRGRARAGSNQTDERAGCGATLHTYINVQTTTYSAHSYMHASMCMSVKSVAMKKENCWRLGDAAGLDKGGRSHGVEERRLRTYSGVEKRRVPFSAN
RIDRIGQGSRSNRSSGQVEAGALRGLLHGFGRREVGRGGGIERESKQNQAEVRSTGGDGASSGPSGTC
>p.citric.LGMF06_4862
MERAEEEGAGGEEVSRWKSKRGRSVAQLRRQGAGATRDGRDCQLGGAAAGCTISARARSVNGYTEREHGYLTIPQETREESLFFPCRRGRVWNGDDLAHR
EAWAPGFLVPDEAEADAVVILGAASLKQTTGPAVEGMDAESAPARRRTTA
>p.citric.LGMF06_4865
MFLAWTTSPAPPANAKLRVPWSLRCRSALVEAPSAHAATTNTNQLPPLLSSGAGFVSSPSDYEDTLDRPSSTCTLSSPSG
>p.citric.LGMF06_4879
MSYHTKCVSTIQAAVPNPDVPLHSVQQAKPSTTPLEPQNAYQKSNPGLASGFINSASDPGKYNVPRRPLRG
>p.citric.LGMF06_4889
DDEVEVEVELLAERAGTSKLEWRQWQYNDIYPVRGLAGDDLPMISLFAMFHGPKEFAEEGGCHGSGPEWRARLTGR
>p.citric.LGMF06_4896
MHSQIEPQSTVSTSLKRKPTQDPRDARTSWRSSALDSERPTSLHLSGSSPLAYESQATTAYAQSEGATASDISVPTPRTSCFQQQQRDLFLLAPPAINSP
RTRMPSPSSMATSSPSIHVPHQHQSGDRTSDSGPLAHNRNFFEHLAVGSVASAGGSGRAASASPIQEAFETSHSGPVSSLSTEDDADEEEDHENPNLMDP
RVSQDNDSQGRQ
>p.citric.LGMF06_4897
MTSFYRPIEVLNALMTHATTKDFMSRLKTFLRHASSLEIQVGQLSAATESLAQNWPNEKTQNGQHFWDPFYLDTIASFIGCES
>p.citric.LGMF06_4898
MARTPYLFRNCTKIGPGATGEPTFDAEDIHRALCLLRFARKQMFKHMQRQVALPIHYAYPQTEPELTEGTGDDDNGDDNMDVDEDEAAAKSPSSQGSMVA
NTANRNKRSRTVAPVGRQQPCNFNYRGLNQDTRQAANVRESFVSRAEDEILWRAHQQTFERMLGPMTRSLQALQEQVNTLTRVHEASQAQYDTLQRSNQA
LQAENTADEILDDEDIMSNIWFRTGPHLTWPYHHGPTSTIGKGCTHQMTVWDEGVKTIDPLHYFWLSHTGCLDLFYTALPRSTYAYWIAATVAPWHLPAS
FYELHGLDPETTYQHPPTYSHDRGYWRKMFDRLRKHDFPDCDHGHLEADGPEDPEVAATSDGEDEDVHDQDEFVDRGNATAV
>p.citric.LGMF06_4899
MKTDAPADDGKFDALAAPAVDWEEQVEDVPVHPTRRRTSRTLVFDRKPLPIFGGDELAQEDLARVENVHQLVLEVADADDVGWLVEVRGRDRLVDVDCEW
VGDLRERLTRALKGRRVGWDSTARIEWHDVHFVLLVLVLLALLVLLLIAHCHDRGAPLVMLRHHWRWLARSHDRGVLDCVTKLTKTKPPQNYDGAGAPVH
RPVNRRLQQMAAGVNSVWTRHSREEAQACEQQFQALYSFSFEWKCPPLLLVRVFITLSVETLRTPDMYRELGVQFLSQNNTIAR
>p.citric.LGMF06_4900
MVLAGPQTAIRDLQARDSRVQGIRVRYAFFSAPSPLRPQQTWFIIGPVFGGTTTRTEFVYREIQIYLNREVRDHALAYYLSAETPRRGADYRIYYRVDPI
DEHGQVITGEPPPHHPP
>p.citric.LGMF06_4902
MLVPQCLASSLVLFERMRNLLNIRVEAIEAKKQVKKTHGVHSQTTILRTHTLKEKETPAKQMQGQVSQHVETRWTPSLMHLPRQSGGKERKTLQTTSTLQ
LGDHHEPKATATKSKHAQLPPDIMMAASRPVAESPSAPAVRQEAFRRQAPEVEQDDRLDEAQDTNCPSGRAIRARGCASWAARRAVFGKEAKLS
>p.citric.LGMF06_4905
DCTVLHRGKIESQAGDVMFALALAQLPTAQTSAGSENAPFPVWTGLWINERKSHTHLLHHCLSAMWYTLKENICDLRDPGAAAAGINQENLEGPIPAHVD
EAG
>p.citric.LGMF06_4910
DALTDAESLALVDAESLALVDAESDALTDAESDALTDAESDALTDVESDALTDAESLALVDAESLALVDAESDALTDAESDALTDAESDALTDVS
>p.citric.LGMF06_4912
MAQPTSNAVPAILEIDPDHLEADDDSAVGDVGDQLSEFSASLSPSVTEYPEEHGRRYHAYRAG
>p.citric.LGMF06_4913
MKKTGGSSAPISARRSRCGEVKRPTAFPKRLWTAAQQDRPDPLRFERLRLRATKRHAMPLDDLTTLCQTAAALADPHRPWRMARVFCGAGNPEPRDPQSS
VVLLLSELDIADPTGPMSPAVVSVPSRAKIPLSEIFVRPIVQQCFQDALERIHWLAAQEILSGDLLAAELVVSMSAIAQICYGXGVRLSPFSCMA
>p.citric.LGMF06_4916
MSHFCLQPLCSQLPTYTHPVSYTHLDVYKRQILDGEPLSQNYPVIFVNGSCLNNGRANPRVGTGVVAGIFASQQASQPLSNVCRIPGRRTSERAELFGAI
EGVSVGMELLRSWLDDLPFGSGATKTSVVIATDSKNVVDGLTEWLPRWEVHQTCPIIVSQMQKLIGKQTNGYSTSSGGPVMNIRLFQCLQKRVIECEEEN
YIDIVFLHVPHEVNRLACGLSNSAAKMDVPGSFRGVAVEEEKRKTLRSAAAEQKISREHSKKIHRAPEHAQDKE
>p.citric.LGMF06_4924
REIEITISNLRPERRLPLALVTLRTEGEPRLEGRDMSGVAADRARALWGEDGR
>p.citric.LGMF06_4941
GQAGSSPSESHRPFPRASPTANLGEWAASVRAVSPRAAAAALCAALGAAGRHVPVLRGRGAKRIYLHVPQLWSGGVAAAAAAAAATADGGGGSRNETRGT
SAGAQ
>p.citric.LGMF06_4945
MQASKQASMHACKCVDGLVGGWVGGPAAAAVAAAAAVAAVAAVRLGLAWPGLAWLGLAGRAGHA
>p.citric.LGMF06_4951
MATQTSILDPNPHLNTVYKTTPTPLDADGVPKYTDSALADLLTEACRLQILKEMPQNEPISXCYPGIFYQPRPDALGKERRRGARARVGVTNATDMEGEP
PTTHLPSKPAWPPTYRNQGREPWTRPKLSSTRNSWEQK
>p.citric.LGMF06_4954
PHTILALKPLLCLSTPRPQIASACTARAWAPSIPRHQDAILVFITIAISCFAFAPSRRRAALVLALVVVRSGPPLRDLNPDAIIAAHLKSSDTRNATLRK
YPADLELQCGDWQRATSDFLKLHSSVWQGRRGNRQWRRFGGSGRECWAERQAVGLEVERDVPLRGPYTVSRRSRNAGGGANANAAERTTVPTLPVQRQHN
HGHAAYAQPITA
>p.citric.LGMF06_4958
MFVRAARAGAVQLARCLARPAGSVVRPVGNRVRRCGEAGWNERINGSKFWFGKARDGGRRKEDEEDNAAANGRDRRGGEHRRSSQRQEVVLRWFESRNSN
GVAPPKTVGG
>p.citric.LGMF06_4966
MPLIGAGQGPPLLRNVLPNALLRHLILVSLHRSTAKQAQSVALGLPCRWRNDDPAHNRACYLTIESASPSVHSTSDYLLFLRPAQDKASPRDRLSARTWS
NPRPGTGRAASQPARPGNTNPRYWLRVDCRWLASPN
>p.citric.LGMF06_4984
MWAPLGETQQTIVEQIEELPREMRNNYTPAFIKIAEDVFGEFDQARWPTEMALVRALRKWDHERKVAEMRARHMAPSPSSGLPLAGSGQRRRSPDLLSSD
AAGSFIDSSPSKKQRTSEVDSTGALPRIIVTPPAAGDRHPSVFFPSDDCESLPNRLLMPRLELDSKENQASGRDDPTAPQTKIKTEPDAEHD
>p.citric.LGMF06_4988
MSRASLNLCPCPAVIIGSGDHAKGACMELKIPWKPAMVDVVFNQDGRTNKHGDLAAVNSIPVESDAYTAGAEPNASPAYARAWASWRIKKGGCSPCAHGR
MQLAQAWSSVAVAKQSVTGGVRNRPSGDSSGRARSPISNLGSNADSLLCQSIMVQLNVPALDQHLEFPASDA
>p.citric.LGMF06_4990
MRFINSAAVGGAIVAGASLASAQEYCSDRQTIWTTEYVTMSARSSPIPIPQASTPVPVASSPQPVASSSSVGGGSAPPQSPAYTPSYTVPHGGPGQPDP
>p.citric.LGMF06_4993
MVGGSAAEAACGESDVPGARYGSCEDSSGEDIRQSRNQKRSLEAGSEDCSTNRTAPVIQELWHPDVEVFGQGRPWQRDGAENKEKKFSKVPCRMVPSSPC
KACGTAWEALSRDHALGGDRAGSLKARNSKGTGRSATATACSCIRWRTRAQRATGDEQKFLSSSLLIGLGALRLELPSPSLKAEHNWVACKRWMTRILVS
QTDVFSQNHHDSSSSRPQGSXXVLYCIYVMG
>p.citric.LGMF06_4996
MGLANVAGGDEDKVGMGQNEEDAFLLSGRSDAGKVPHCRGKTSRRVRIEVVMSRGREDDASGAPKWQQSEGPDTPESGISSNVFKLLGF
>p.citric.LGMF06_4998
MASALLKPPRRPALRQLVGKTPAFRQWLSKQAGSKKKWEDQFRSQLERSALFDDLIVKIRAGKYLPRLQGRWNFDNAPHHQHLRTVQNYMLPYLKQMSEC
AQEAPWDVCSAAQAAVIRLLEKEQGIVYPHQLHNIIKAMKDVSNASARAQQQENLASESSLQQHAEDHTAAESSAADSARPKSRGKRLLHANLSAGKLSD
GNQGLTYVRPTWVTKPQPSLSSSSKATTPERSNDQASAADTTTSESTTPK
>p.citric.LGMF06_4999
MQPKEKTGVLNATSMPTGETTTTTATAVKKRRATPGHARMHERMEAATACLAPSNQHPQWHTVVFVLIVRVVLLVRVRPVSYTHLDVYKRQLHDLSKTAG
QILEEMAANELSERPGWFQIAQEDLVRFQTVKENFKGAVPVSDIGP
>p.citric.LGMF06_5008
MAVPTSAASDAEADSIDNSTADDTTATTVMDKVPDHVAAQVKSIDQQPHKEVAPTRSDRPVCETRESYGPPGLSILALSLRLADLT
>p.citric.LGMF06_5014
MVGRARRHVLPARASGTAFVQRAGTLRCEWDGSDYLTYALGGRTAELPNYCARSVDLLSGKQLLGAKSAALCCAWVCGRIIIPLQETKGQETSAKDTAHG
RNDAVCGVGVGGTSGRLGGRPGGGAGRGRLRRGAAGDGGDLGRDAGSVGTGGSGTNGGQAAELAADRGLVRGGRGQDRRCVRRGRGEDAREGRADGAGVR
GKRAGDGADGRGVLSSGEGAEASNDDGSETHVDGVLVGLKSRSVEEVEEAVAVLAGGRSMMELNAVVGLTFCGLVEERMDEE
>p.citric.LGMF06_5015
MSPIPLPLPLPLPLPLPIPLALPFPQQQQQTASPQPNEADIEPASASGLGSSPAAKSDDGAVKAGLIAVGIVLLLALFLYLFCTVDPPAAWVRRLTRRSA
QEDDAAAKDINNNNKSRGRSRGARLDSLASSPLPLPATPPLPPPEHGIRLTNGYSIRSEERVGGNVDGGDKKLAATAAAGGVGNNSNSHHAFQFGFDSSP
PPSRSATPQNDFAVSGREGLGGASAPPPPPPPPRAKAGAGQFSLMAAPSAVGRKAPTPAQV
>p.citric.LGMF06_5020
MSAEESGPSRVAIGISFGNSYSSIASVNAEGKSQVIANEEGGEFSTPTVKSPPSSPTLLARNFTAPRPRRS
>p.citric.LGMF06_5024
MPSLTMEKGAMGRHGQNIWGSLSKILGRDAPGTTPGKTLPPFSEPKLGASSDVSQGLRAQRGHLDKGERSERRTDGRTDRRSDGSTLDDHGQTDAVTVPP
WTTSSTDXLKEYLRRKRSNPKNWTPSPWNSRTATNGALDPSPESALPIIGPRRQTALQSFVPSSPYRSTGLPRARRLAAAHAIAAKWPSLPTSHPLSRPR
>p.citric.LGMF06_5026
MAASXXCGAAVHSRQHGTSQGNRRTSQASERADGKQGTTPSRHVADDRHQARRGGRRVAAARRWDTMKSAYQRRVWSRGPGGQHDGQIQSKQASRQASIL
HTSTITDNASITVMAPHLVSFRVSTWPPRRRQTGILQSLAEAAAAAAMARRRMGGRTALCIPFSTHLVWPGLARPYASLRLHSAATAAAAAASPTVLVTD
SWAKPCRTRVRCGVPRNEGILIGPCRQAARPPASSNAQ
>p.citric.LGMF06_5039
VRVGVLGLRGALGEVKGVVADREEEVRGLVEERERVRRGARVARALLEVEGRVAECEDALGVAQEMGMGGAAAAAAAAWGKKKKNRVKMGDEGKASSDDD
DDDSDDHDDEDYEDEDDDDDDDEQQDIPGAVSLPRLRRLVRQYLSIRQLAEHIGAEHPFLAAQEPRLIKIRNTLLLDLGAALKHAKAAGAAGQPRVLKIM
SIYAEMDEGAEAVKVLKGERSG
>p.citric.LGMF06_5042
MASQIAAREEEEEEEEEEEEEEGKGEVLGHGMMHGGDRGTTAAAPARRTQQHVIEDLPNDRDVANVGLSPQRSCNDADTHRHLALTALTTNDGAAGPKSP
STYNTRPPSSGSTRTTDSTTNNDDNNAFSHHAFAQDLLHALNHSRVAVA
>p.citric.LGMF06_5045
MEDGGQQAAAWIAPFQVQSIFPPKGNPFHDGESGKYMRSSLSSVYDRSFAKVDDCPSNQEAHASSFRSKGVDGVEVELDPGLPQHGVSVTHQANAGRLPP
LPKFHDLRDMPHHNHVKGLTVSHIGRY
>p.citric.LGMF06_5046
MASSIRALENVGATSAQPCPSRIDELLADLRLQDEEEEKVTVRLPCGRVISARRNRNARNKTGAYAPWVLMQDDPNPQATVANREFNLEPSQESTTSGRS
IDVPDPLRPEASKSGKDMSCTL
>p.citric.LGMF06_5047
MSNLAGFEDINSNAAAETDFTPQVSSTSCVVDNVAQQPDLDVASTEQVTFEANGAPRSSASSWITIEPSTARVSAGQSTSSLVSDLSSTLTVLEDFPPEH
VGYPVRATRSAASSLSLIHI
>p.citric.LGMF06_5052
MCKRTKHSPASALERARPVLPAGEEEAGARRQGLVKFCSLNSLAAGTMARHAVIESASMSTISVVTMLFLPGTFAAVWPSFPHVSLQTSSNLRRQFLEPT
SSLHPNARASSGNTKIAFSERWWILPAAAVPLTLLDGRGGGAAGKPDYSVESQRCRGGVVVDMRARERCSCLGESEAPNPGAELTR
>p.citric.LGMF06_5054
MLARSSLRSARSLGASARSSASRIGTRSASSANGPAEEAATWKSTFAASAATAVAIGSIGWYYHLYGRNVHAMTPAEE
>p.citric.LGMF06_5055
MRVVLTARAYFVPVGSIRQHHPTPFSSHLYFGLARKSVRHLLYCCSSFAQACDGSADVTGTPTAILQTQSGLQGSVPTNDCTLALYDPFTFVPETLHDNC
SGIQTKHQVTMLAPVILFRGGSATPPPAWAILLLHSPRATHSSNIATPIGVPSTAVSYTHLDVYKRQEWNGEPTRTVFQRKPNKCFRHYYLVQPGNVWMQ
KLAVVMNLSGEVGVILVRRFEHNLSGQRA
>p.citric.LGMF06_5064
MDFYRFKNWHTIKKELAVIGVQNSKAASSNNAAAVTQKEEGEDVLKILKPQLVDPEKAPRKDRCWVIW
>p.citric.LGMF06_5065
MLVHRRLLPLGLARDEEDAHGLEPRSSADKIASAGMGPVGESNGDGGRMRMTTRTVPQLMLSRSSSQQAQNKTPT
>p.citric.LGMF06_5070
PAQSSSVVDNASSTVAAAGVACSWRQAQTTGRIGRLFRHVDHTCTVCIILYCPSTSEDGTSGRPSSQARKTVIILYYIPSKGRALIKTSNLIGPRRTQGH
VASALTRISPRDDPTTFAASPIFPRRSKQQPSASHIPQSWFCGPPPPSPIPSLPSHRSNGTTAAAVGDDAFKWDRLPMSPAVTTMMPARVLTWLASNGAA
GGSPIAGAVEIATTRQFPGECVYRATPADAPEASITHNP
>p.citric.LGMF06_5072
MADSSRDSPSPLSSPLPPLPPSPPLPSSPQLPLLLPPPSRRASWPLSATEQLSLAMTPPRYDLRPRAHREDDLQTPQRRRPRKAPSTAQPESQPRQPLQR
PPPPPSTCVAQTRFLSKCLFNATIFVAATATQMTTNNISIRMWDGLGRQTGREGDICPAMGKEALSEAVVAARSLMGSRLPRRRAAPPTHSLPRPPTRIE
ACPRTTRVECGGKANEQAGAKSSSFFAPPPTETLQQRSTTNRKGDDWLLAYSTALMLLEKAGLAGGPCSPLMPSPLRTHARPPMPPPPPTTPATCKRRRN
NDHHPRLYFFERDDQENPTAHSRSRRRRRRVSAKAATPEVKKQSIEWYRERHDFSPPRDGFSDDDGVEGGGPQEENAENEEDVAAENLAVVLAQQTVDED
EDDFEKEDAAAVVATTTTTTVAQTSGRNRLTPTTVALLVLVLAFGLMLLRCWMTAKFDGDCYDYDCDSNKTYGWWDRRGI
>p.citric.LGMF06_5073
MPSEERQLRLESPSVLVMSDLRDTEKKEMGIETKKYKTKENVKKEKKKKKSSNSLGDVGTTPPLPYEYSELAPAVARMAQRKWRSSEPDEDDSDDDESII
DSCSGSSTATMPAAADVTQVLREVVGPRAQGMAKVMRALGKMGL
>p.citric.LGMF06_5074
MERGLARRRHSHGRNRQIAAPEQNERPTILILLGQILLFLTVSLATFVSFDRLSRVNFQQRPPSCPACPLIPAGQNFSWINYIPRFHGREEPNNKAGTPL
YPAWKIFNASDASAEWANPVLPTEEESIVCLLRIKRSYRALNALWHPDRASPPTKESIGGLRTLLALSDQQLTVVNQVLNQAYNDAIFGCMTAAQKSAWL
NRLTDRSPDEWYSLEAYDVAREKPVDGVDPSDPGFDLTVQEYVHVRHCMEREQVPWEVALRDLREKRRSLFWRCRMVVERMAEKLRLAEGARGRQDGFRS
QAGPGLERSLRRQRVLEHMMERTGALGGCVDALRGHEKPWWETKGFNISMCEAVWPEEQQRRKESEILDESL
>p.citric.LGMF06_5075
MVPAMVKSTIAPVLVAVLATALLCSLLSRTYIFITQNQQQQQQQDQQLHQAPRPSNRERAEGFAADHRARRERPRGGVQQSGWYQVLLVLVGILLGIGAW
AVTMAVGARMQAHPVKTRPFGGTEPVCIKDGVSMAWRAVTELHLVTDKALVDYVELVGRQQEAEEERDMECVPKARETLEELRQGQESMVREGQALGRAV
MQLRELSGLRAREMVEQIETLAESVIAGHCWTEADWADFGLGIPRQVSFAGAARTDSEMLRSRCRRHLEPVLNIARNHINTTFYTTNVARHHAVTFQNHL
NRIYDSIDDARSRLELRSADLSHAAAFEAYTYAYWEHRALSFWRRTQPRHAADALRDTDSLYAWFDAHYYRPVADLAGTVWASSDTTIRALDAYLVQLRT
HYLAITGGASLGTSHPPSQEAVFLVDNACVQLLEPSLAAPEDFFGKPPPNAMPRLDLASVDVFNYLGIDPTAPFPSAPEMRRLLRSLKLLLHPDKIATNQ
DAERAQKELRLDYATLDAIMSQLGLNNHTTATGYVARLQALRQPQWVSTWNPHGFGNGPLFEPLPSWSRRFASSQTIPQSGSAINLASFPAPGIQGAPRF
DGADAMPAVAAEEVTDALVRMGNAVFVGRSGAAAACVAVGRLRYNGLPSCISVVSIDSNTTSSLECHIWQHRKRIAAVQFRSLVVAANLGPGCMFAGMSQ
VRLLGVFSRVPCLVLELYVKKFLRHLAE
>p.citric.LGMF06_5076
MSRPRPPNAMQACSGYKYQTPIRISHILLPSTSQSNPEQERGNITKQLPPQWSSTSRHASSASPGCGINHANAVSWPVPERRTAPATPLMAGRQLLTTRG
KTQQVEGSSSEYEESEESEEEEARFTDEEYDEDDAASDKEAVQRTAAAATGATERASSNMPTTIHRRKARPRNVAGPTGKAVVVLSKANNKAPAGTTMTR
QPNDQDKIERRLGKNVTNALATLRQAIDLRASRMADAAKDLDSLTQTLSRVGL
>p.citric.LGMF06_5077
MTKVGSFCYIHVSQAKPPPATTTITSPAGSSGGNGDSMAKMRAALAAAFNIDGDNGYSQGNLSPVPMTVPRLKAGRRLNSADDDNSKNRAAAAQCSSDNV
ESSDGDDEKEIKGEEGEEGDRFVRWFHAASPPSSSPHSSSSSSARGASPPAEPPTARKPKAGRGLAATGPELPSTPPVPNKSTHPILGKLKKNSNRGVAG
EQGDVVLAKEQPAAAQAVNTTNTIQDELDDLVVRLDAVSGQCTKAHPDNVALTALLLQSISMLRMLKDVIGSGA
>p.citric.LGMF06_5079
ILNGKGKGIAVEPVHQETGMNPAEVTSQQHAPSATSPAAPAASNGASAELDHLDPAKGSTTQQSGEAINNPATAEPDGGQDEHAQAIIVSHDETTGSQSP
QEPPAKGEMVDGGMVDSESERDSLPSHDPEDEDAEPEWLLSD
>p.citric.LGMF06_5082
MHAALLALGVAASLPLSALAHSSHAHPEISFDPEVLKEKWGTDVSFFPESSSCVCGTDAMQYGFTGISTFAHLPHVRCLTEPQTEFDIAILGAPFDTSVS
YRPGKLEQFFA
>p.citric.LGMF06_5097
MVEKSTMAGAARGRAHSACTERGKGSCDEKARLGAMTLSRWRAEDGVARRACCTREAQQANDKHQVAATQGRAGATVYACPTDDWDPQLILFRHPPRKHE
HCTTPASADRVHT
>p.citric.LGMF06_5114
MAIKEKDKIIEVNALEIPDELIELPQWVLWRAEWDNKRQQYNKVPYSYAGYRASSTNNDTWTIFDAIHNLYEKNDQYDGIGFMLSDDDNYIVLDIDNAID
ETGQITSDLALDMTEITYCEKSPSGTGLHCFLKGELPSERKKKRSDLDIELYDNARFMTVTGESIGQSDISNDQDILNNLVDRYFKQEKTLEAVATYASN
HSESLSDEDVVNLMVKSKQKNKITDLLQGKYEPYFGSPSEGVQSLLHYLAFYTNKNKAQMERIFLNYNNLTDKWGSKRGNTTWGQLELDKAINNQNEVYV
KPGKEKQSKLIQKGSWWFYPNDDTNRKPKFNHTIMAKFICQEYHIVRYPDADGDIYIYNSKTGIYELDKTGRKLRKIIRSLDNLKDNSVKEVRNYIVDMC
DVRSVVNNEYVAVKNGLVHYHTKAFRTFTPEIFVIDKLPTAYNPNAYDDFVDNTIQKVSCNHDETIMNIYEMFAQVLYPKILIDQIIYLLGTVADNGKST
VQHMMKATFDSGGQISSVSPQRLANNHFAGSSIYGKMANIVDDLPNVEIEDAGNIKTAITGGYLEIEQKGKASQSVRMQTPFIIASNHYPKFKESGEQIN
KRLHIIPFNYSFKDDEERLSVTESTNKIYSESAKEYVLKLAIDTLADMLQ
>p.citric.LGMF06_5117
MLGSSKRVAQDLKAGRQHASAFCARRGFRSAFGQTFVQSVRESERHVAAQELDTDDSDVAVGRGRCASAKRHAAINGLLNEALFSAQLRQQQRRAVAAVA
AHTIWIRHFKLRLDDCAMISGTGMEVR
>p.citric.LGMF06_5124
MSGNQVWNNRGLVIDVFTAAISKLTTQVKASEPPWYQSIAGAQPNAVISSMLATCSTKHTAGPYPCTLFWEARFQQTNQPGPAVIAGL
>p.citric.LGMF06_5128
MSQDEEMSKNLLADHSCNFKGVVLGQFKTFVSQHRDWEELEVYAHRRLQNDTDPETLGWIKGFYFDRRVASDHKWIIGRDGYRVHPQAKVFAKCAFDELG
RVRSTITEVDEDGDDTSDSDGWEFVSEDELPDENAAGFQKHEFSLTIRTKQAEDYLAVKRQRPRPFAKQEDDLAKTHKGVQSSATSDNQVTRTDKEENTP
LPFPKPRQRLETDNVKEISNASFFVILELHVEGKHRFHGLGKELYKHMIRAALWRHSEIKFLVAWPLGMPDEGPPFKDMKAAGLSLEHQRCTAQFIAEKL
HLKLGFVSLGTSRWFVRGVEDMRIQNQVALEGNVPYRSSRQPPQLQTTLPGNQNQFTAEQQGREQIQPQVDAAREQAHQRRLQNLHTVFPPMPTLSRWNQ
PSSINQPSSTLPGNQNQFTAEQQMREQIQPQVDAAREQAQQRMLRDYINNLVPPARRPSSKNQPSSRRREDNGP
>p.citric.LGMF06_5133
MKWVQTRKTPLSTAAAAAAAAPHRTARINPDARTHTRQKGKSKKKSSRNNGNGGDMLDRSNLQGDTGKAIMEKRKDEEEEKQVPELDLEALSLRSETVRA
AQSARLLAYPLACLIAGLLDCLLASSLAMKG
>p.citric.LGMF06_5139
MQPASQPMELAPKATARRAIRRAVQLTYIRDGRTKRRAAERQGKAEDGYSKSLAIATGRASSSILASAPLFDSFN
>p.citric.LGMF06_5155
MEAENSSAAEAKWPRCCKVARIAEDQFFPESDGTLSFQID
>p.citric.LGMF06_5157
MSANGTDGDASKSRQIPEYVQRNFKLNQKLGIDAVEKTTAGHPTTAGHQTTRRSFLSCPSLVGDPVVADREAGASNAIDPSPADMTSYRAYINKQDSTPQ
TSSAAIDMFKAYTSERERSSSYTGPQTRSKSSIRRPYVSDPLPEGLQEPRHVPALPRLGDGNLIASEGEGSDHTTQPPKSKLQQYADEVYQNTVVQYLER
VRRGEETVPTDQDRHNNRIWIASYSAWVARQNSNVDEEGPSEPQSPRKGG
>p.citric.LGMF06_5158
MSPLKSYISLFLLLIGGGLSQLVYSDWTANSTSRLPMAENNAISDWTKSYWRFGASSRPPLTTVYTDWTATSTSLLPTVGSNSTSDWTKSYYRSRISTHS
PSSTVVSTVTKATTKPTQTEMHPESESGKLEPPAGVVFDSKKTTKKAKVRFCNNNNNNSKRKNKCKERKAKVGECQKFPIPKSLTAISFPGDWKCTFYAN
KNCDAHKGHSLFLETPNPNVEGKIKDDEKLQSFRCEPRYNHSDNAAPRASAFMCHLPHWWNGCQHVQAFEGECRDLEKDWRYKFDSFTPDDGVRCTLYEH
PRCNVEAPGLVLDLDSPVNHLGIASRRTASLQCFRMEGAQMDRPHVEILEPEINEMVRTGTISAGVKPIQTLTARG
>p.citric.LGMF06_5161
MTTEPATLTQSFHVSLDTPLNRPLEVSSLLQNLNFIETYLYLLLWLETPQAIMQIAEILSDLDTLRVCEPPAALALVSASTTTTYPFPAPSIAAATKQSD
TTSGSQQQQGDGAGANAGAVVDDDADLKRAKDLIALHELFKGEGGGAGKMAKLGKARDLVQAAVAGL
>p.citric.LGMF06_5163
MSLQAASAAFDTPHSPLASILPNLWASPSKTNRLRPTNSTHQTLPITRCRRLCAVVSHVIVLAILLAAATLDVLSLSLPRTQSLSPFFLFPTRTRIACWV
SPLITLNSGTAFFFSWFFHRHHHPSRRSASFMPCILPSAAASVASPYSSFRSVLALSSANPPENFDRDTAVARSRVNCQRCYECCVRSPGPLKAPLKPLC
AIDQDLSNNAVIPSSPRFSVLVALVTSNFGPWLQPHSCHYTPPVPYYSYHVSFSFGPVAFRLPLDAWLECTVRGASFPRTLPLKTTSGPAQGLSDITLRI
DPRGHHEQHHHPLISGSQFLLSRSCECCFRSPGPLKAFDITLRDRPTNTSRTMPLILGSPAFNSCHVAQVGGHQSHPLLACGXMVGPHSRRTNDGLSTFL
LFTTLASAVGRMKMVRSLASPTTWFNPLDRLTESRFLHISAWTVLSSFYFHRNLLRLVSNYSLSPLPRLRYRIISRQALAPKDLKWSTIKSGSSSSSRHS
KATAKLRPTTSQGLTGVFSHDTCRQIHARRPCPFAAQQPCCRGNGQSQNVRSEGSPGELMADCSGAAAAAVVSSYLPRCAISLNAKHGQRMHSPQVMPVQ
RDAAITDSALNEVDKLVRSLIHPENFSLMASVLPVPTYKLPEMSNGRNTDPARLLSPSPDIRFASNTLALTRRIYARLPLFPLSGSPRSWFRTSAPFFWD
ISALPSNPTLHLVLISPSAPTPDYRCGRSRTSFDGVSDGLVAPTSAHVRRRGPSTLGLPSSSQATS
>p.citric.LGMF06_5164
MPWRHGAEGEVLVLAEGGDIKWGTNVTREGNGSDEDIVSLVFAKRPARFASQHPKQASSGIRATSGVQPLPPRASQRSAGV
>p.citric.LGMF06_5168
MVCLWGEGLEKRRAECGARERDTGNKGQSRVGAWSVMTSAIATAHLQLTFLPAYGGLRQRVQFTKGTICDGPFLQDQMKGRGTEEADAADQEGTTRNDMK
ASL
>p.citric.LGMF06_5171
MIQRPRPRNLCRTLTLHEDVQQALQHAPDGQGGPTDPMVAVCPEPAAHRPLVAALIPDTCPQTDRQTEQNDVPCPMPTYMRGNYQREETRLA
>p.citric.LGMF06_5172
MSVNKLIYKETTGVLYGNPPPGSSPIIQLEVGNDHIQIRGYNIFCKKHHVFDKVAEGIFTCFPCVELNVHAFCDAWPEPDETLEDIDTEPDIELQLSRQR
SLRNNLRWVASQLSKVKSLSSLVLNQVDAEFYEFYGHSMFMVDLDFIFSPLRKITSLDKVEFGSFELCSDSGCSCSLVDLDEDEETIEDAFATFSTDMIT
RMTSKQTVEEELEIFKSYDGFIHRLKKCELTGTKVDTTELLRKA
>p.citric.LGMF06_5173
MLVDLQPDLGRKLEERKHASLPATVAGQRFVARVLGQLLLPFFGHSAAPSTVRVRNGNAWGLCKQGFEIPTGDRPLNAEAQEPYERVR
>p.citric.LGMF06_5182
MLRHRHALSNGAHDAKRVWTAMRKKQQTTGKQQQEDVRTYPVEDKLRGLHVASGRRERIRARPPVGSRSIQGPAPRNIGTLAIAGSDMPHQIITEDGRKY
IQGKKRKRMSQYDDERKEKHRWRVVTGVDDAIDGGQAPIMVDQNTECGGGDWLRWS
>p.citric.LGMF06_5192
MEGMKSSQGWRHQGKDWTGGWEVTAATPSQCSFGTSATYVSACPPPDSAKQFCVIPWRISVLHTELLHFDPRQRRQFPANRRPNLSHQAQPADPAQPLPQ
GLAAPRPRALRS
>p.citric.LGMF06_5203
MNNRNTNNNNNGNLPPKPPHPTGQRRDSTGYGGQNPWTVQLPHYYTNQYRQGYSHAVPITGSVGPPMPMDNPQAFPYGLHIGQPELRQENPPTPSNAVPL
AQPQTPKLSADQLKKSKPSSLDVEILIQEESAKAKAKASIVARNVSSSLSLTDKEGSLGGETTCSKVQEDTATETMRLPARIDSPMGLPHNMIPSIPFNP
ISDNDVKDWLTLTGFHDMEFRKKMLGSFRQQALEKNSVVPDIEQNPRAVSRPLREMEEQGDAEYIGRVRDPAKRFRGEFLPELLREPAALEEFHGR
>p.citric.LGMF06_5206
MRGRDEYVPARLSSRSDAACALQIQIVGFLWTTAGGHAQSIDSASLGDSGRAKSGPNDGSRSRYRKHRRAAAILGMVVLLSAAVGCIIVIIVISIIIIIR
DLGVCLVSAAAAAGAASASLTSR
>p.citric.LGMF06_5207
QASKDTDTAHKTLSETSFTEASRNNELSKNNTKGKHQKGKLTFKSLFSTRSGKKHDVSTGNSEAQGMVKQSVQISEGLSNNPNWTIRLLRLLVVDNALPI
LSALPRVSLGELEAQQHEGNQNFATVNHQNEQVCSGEVPNVTLGNQNHPETFEIPKVDYCDEPRELEPVHESRNVCQTSTDAKIPRETRQDSMMAGPSEN
HQSIDLGRPGVLSLLERELRQEFVRRIKAERPKPVEISRSRSWWRERALAALEGQEQEHKDEWEDCKEEDWTEEDLAAKRVRDAAKALEMLEGVSSSEAG
SKRLVGGVEEDQDSLRFSFQPDEMEWLGRDL
>p.citric.LGMF06_5208
MIGVIKVKAEKWEKEKRKLGLLKELVCALEGAGTEPVLDALPPTCVPELMQQKQRVRAEIDLNQHKEQERAADFRAGSVRKDSVVETPAKDESARGEEAP
AVDT
>p.citric.LGMF06_5214
MNNTTTNNNKNNNNNNNNCGCTLSALRVLMHIEQLEGTAVALETLLELMESAEVNCLTVLDCETCRQQRFPLASVTVLSACVIDWVRRGWLGDENDNTND
NNNNNNDNDKARISLGGYDLDPADAETLSRERAAAPGMCPENQDPVGVADLTIARAR
>p.citric.LGMF06_5215
MARGIPEAIRAGETRCPAQVEYNTTKSIFLYFAEKGLVAKLHRTLGSGAVAQAPGMIADYDWAELGSATVLDIGAGGGDFLTSLLRAHSALSGAILELES
VVDLIKPFFNEPDGKFADLRERIKEFHVGDFTKEVPAYKVYTMKWCLHDWKDEDVVKILRNVRRAIIEAPGSRLVVIESVLQDGRSGRIARYGDITMMVG
ANGQERTRDDWERLAKLSGWEVKSVSPLRNAWPAAIDFRPA
>p.citric.LGMF06_5223
MPPDIRSFFGGKPAQKPEPPKEEKPAKKRGRPARKVVEDSDDDEEIPKKTTPKKPAPKKQVKRDPSPEGEATTASAFFGDKKPNRSAPRKTVKPATRVTE
EDGVSGERGINEETRVRGEDGVNEERGIVEDTGVEGNNEERGLDGETAVDVEAEVQQEKGVDGKDTANGERGLDGQEYVVNAERESNRANGINGESGVDG
EDRVDGEVDREVQGPDNLSVTRADSPSSGPSALGSQDNCKLAGPLASPRNGAISPRALTPPPEMSQLCLSAEPEVENPSGDALTPPQETQQSWPLPEPDN
EGVPSSSPAPAQESARPGPLTATENTQVISSFLAPPSAQPEWDRTHSPTPSGVSIQLDRTRSKRLQRVFRPGKIPVHCVVTERPRFSWKRGIWAYVREIF
EWEKARLHQNREIRRRDDDDDRALSPEPISKRAKLLRRRTNARCEGLTTSVPTIIEPLRRSNSAPEIIVNLEET
>p.citric.LGMF06_5228
LEASVPDHASQPESDEDPEAAKSWWRERALQDLEAGVTGDADIQGHEKASEDLTEEERTRRKGKAMAKALAMLEGEAGGHTEENGGGPITYDFSRLSFRP
DQTERFGRQLVSLSFELDIIGDSHDEAGYGRITSEFGTAFGTCHTNLEFMSIQNGAIVYFFHWKQTLGSMIDLLVPPQDEMSTTEHEASQQIQAILLNAN
RLMWPDGFQFDLTKAARLMHFDLRPKLQHQATEETVERVEYHSAILKDILASWHCRNQLLTIKLGLRLDDVPANARIGQDERREIFEAKAKPLFSESSQN
DAVNSVNPSTTPSLVESAASYLSQSRMSLMSPRAEEKITAIACIANRLLFADGFQREILEAMRLVHMDLRATLAQSVTPQTVKAIEHQSNIVGSILTQWT
RKHQAFSEELESLNFQNTANTPQEALTLKAKVLRIPEINGCELNFAAAQRLQKFFVEWVMSPFLATGPTTHDLPHFVAAAKQIQTCFDKVRDRFEDAAFS
AEQLSRDTVKAWQNVARMRAEVEEKNSLQQEKYQDKSNRSKRGFKSFFSKLKGHSKKDSEDITSGSEDDLQKVLPAPHLDLGLQEAGKCPHLAVFPPAPL
SVLESQQKDLQRHHEHLRRLSQLSRPETIRVVSNSSQIRSPK
>p.citric.LGMF06_5231
MANGGQTKRDRRGRLLATWTTYRRTRARARAWRAEQTIRKKIKRADAAKGRSWHVWMAVGGRSCWWVEPRKPHGRPASWASELAISIKSGECSTRENKDK
EDREATTKRQEKGEEQGEKGQGIQKSYLYSCAHHELQVRPCASKCWIARRPDVEEALLLAFSNGGSGSGSGSGSGSGGAQQQIEPGQMYILRDAVAASLS
MSPSLPSQSMESASGSVSSSSLLQQQRPHRRPSGDNRIGSSANRRSRINGGSNGASAAAANASARAMPTAAV
>p.citric.LGMF06_5237
MAPKQDNASEASKQSEADEPLPKTLVSRKRKANASKTSKTAKKRKTRVVCVIGRDMIDKTLKTHYRELRLKAIALRHGHHHHHHIITASDTTTEAKEGEE
EEQQGKPKTYMFERCLHGDWLGDDGNRYNRMTVEERVELDQFESSSHREERQREFLAKYGVGHRL
>p.citric.LGMF06_5241
MDRHHSGRETGIVATATTNLDSRPPKGSVGRARLQKSTTSTASSTTPRPQKDPLRPSAGLTPCARPQHVSRDLVRLSDPVARCVVAGAPSAKTNKLCSPP
SLQSPPIHLAATEKPCRRATPSPSSLHQPPQWLPFSCTPTLPTPTTTSSLPAMSSTMPSSIMTTTMLSADASKT
>p.citric.LGMF06_5243
MAKLEQRRRDDRPRAYAATSVIRGHEKNAGARGALVEGLIGVAALDTLPRCGVAAWGMGTFDLMGCSSFISVAERG
>p.citric.LGMF06_5244
MKPWNPALDLVRTGTGFESQSGPPLNRRLFAPSKLPAHANMPRIRRPLSPPAASSSRLLEPAQVGQPEQQPEAATQRQLSPQIRRPLSPPAASSSRLLEP
AQVGQLEQQSEIATRRRLSMSGWLSATDISQLITKFMQPDCRLLDIGRSGDSGPWSEWTARYTLEAEHRHVLVPVHMELRHHWVLLYLDITASRARLYDS
LATQTNQDATDMARAIASSMNLSWGGWQVETVTCIRQTGTDDCGIFTVIFAIHILARAPLPDEVNAPLWRLLFQHLLLGEIETGIGRLIQHEQPAHGSQP
LQILSGLLEVVEKAKKLWRLDRDLSVMSRPILDFVVKTDQRVKLDGVAIETQSAHIQNHRLSLAYYFPTQAQADGQRDSMASVLGWMEANVGRLKASRDR
AQACAKEIQAGYQSLKESIEKAIEENDEQLRQARVEMDEASRILRQLSK
>p.citric.LGMF06_5250
MTASDHTAVDELTELLLPLIALREDGVHKPNIDMIALAVDVLTGDRIIKRWRLAGALMESNVLDEVSQILLSRVVRLFLPLTQSRLPPGTRVVYYDVDEM
VQVVDFHFVNDAMDVDSPPLSADERVKEEIKDNDSETSEEDEPQEKSSQPSISKRRQKTTIPWRKTPSRWPLKDEQVLGDVRNWKEYHENCGRRAAAFEE
ITDRYVVTGSVDGVDEYTELSPEEVERRNQAAFDDAEPVDFNDQPTLDRGTGEGKQHFHTREVQTRSKRSHEHIDNSVHRPEVLSLSWFVRSIIWSLQSY
FRIAKLFVGYLVPSTFFDALACLSILFNDQHQPSTILKLSLDRPCLRKHRGDGVPCNGGYGEFRSLGVGGVDEELFDLLNRSFEYDGANGVFDLFIQLAC
FRQDDQNSSLDGLEWRISIVLGAQRRFHIKKNFAVFQRCYEYVADSVLVCVIHLSKLPDADSEDELDKVYIQDQFLCHYLLFHHRDFLRLGSLVFGPVLV
PSHGHGGGVLVVPVVLVVVYEGAQYSKDAGLVRLEMTAGLASRAGSCLGRHGGLIEAPG
>p.citric.LGMF06_5261
MRRDATKSSRSTSDIWSGEKIWAFGRAALSTCAFAHDGQEELRHRQDRRGCACPRGARRSSLERCGARVGLELSVLGRPVRLQRFEKFELLRSGKRRDEV
LIRGAFLLGTGAV
>p.citric.LGMF06_5263
MSVIVRRVGRRSPSIESHGQVHSKWTTAQRQECTPHKIHPICLLKDQSICYAESVDFKFISFHVRSMTMKDFLKCEWETMHLLTAETSLLCEAETPDKST
SPSAHVRRRPLWCRLATRRIVYFATMSGTTPWLSTFLFFLFIAFKTTVAQASPENVPSAAVKTPSRRQVSNPATSNFIRRAIHSSVIVSNHLFIDGGEIS
QFVDGYEDPQWSRTNNYTLSIDMSSDWTNSSVEIKTVPKGGSPIFNWPGIWPESDNSFLMWGGYVSTKAANKTAPEKAVWRFTADSNGTGTWAKVDPGDP
RSFTELTRPANGVCGT
>p.citric.LGMF06_5264
MGHFSIATTRFQETPSESLGNNGAHLISDIFIFSRYFWPGPFFEFGRTSVVDSDASRPRMTRPAETMATSLRLADRLQNRASVGPVSYTHLDVYKRQRLD
RAARKHSSEKGANQCPLLGAYPRAEFKTLLYSLQTSPPCPNITTKHPQHATMENLELLIGFIIIMAGLTMLLAIVAMFKHCHQSRKEKKKKDLELKSRIN
QHRHDKVFWHDVLADYNNRVDQASRHV
>p.citric.LGMF06_5267
MSASASSGLGDGNIPDEDAGSLEDVREATASKSSGRGKKWSAEGVEGEVGGGEDIEGWWCWGSLRAVEVGDGEGFWQEATSVSGRTSTEQPAGASKPVAL
HFQTRPGTTAAAAATAAAGLGVVYSLNAPAPKHLPTKIRTAKERKKKGCLDSNAIAKRDGNLGLAREGEKWHFKCTQQSVQRGVQNRHRGAFFCSVYRVT
QCEPPLSSVSSETRTAKGDPNVAAEMQAKRRANATRID
>p.citric.LGMF06_5269
MPGAQHQPGGSHVRRERHDRTTAQASPLACEQGALTLLKKQPAPIKYEHTGAQRAHEKSNTTEKVTIASLVHTSSTPNANT
>p.citric.LGMF06_5270
MSAHRVAPPPAVLPRPRENFTKFDRELAMALQEGRPMSSQRALLREAACELDRIGAQGLPFRDSCPASLVSWPMSGASRKQNEASGHGKIVATWCSIFLT
LEAVATYCLLTSAPYTFWRLCSAQCAKQTLNLPRLLPPTKRETCSDARVDSCLEFAGEAPLPLWPRPKFETAAMPLMSSSCADNHDAKISSSKSCSARQA
VRIPRAPGFNTTTTSSPWLEGSILRRRWVDETVVSRVFAAAPKEHSFAAAVASWERSFTRQPDLGRITAFDTLCVGSVGVDWQIEKLAQMIKVSAVSM
>p.citric.LGMF06_5273
MCTAQHTAQAATTADTQVSRRWGPWQILGACSPNLSAAGPTAMMASTRSDRGANEPGAFWLAGSATAQSNVAWPSRQSADDDARLSDRAWREHARTHTLE
RGELKQRARRLAPPPPPPPPGEQYLASAIPIVTATTNDGMASKDAGDGRIKKQKQKQGQGCTGRRRVGSTLAPAPALALAPAQVQGRPGANNNERGTRRS
RRRVSGPHSRVALPRRPWCSRRFSSCLSACRRGHGATVGLIRCAKRVAPRRC
>p.citric.LGMF06_5276
MTLKLAYKFRSGRAVRSHRFDKLEDADATESAAPFDSFNTTANLPATTPDPYDRSCTASATQPKPASFLPPPRNTLSGLRLRDHVPVKMCDPPIPKSYVD
QTKCFFLVLRSVI
>p.citric.LGMF06_5280
MLAEPCLDSGLATSAEIRRNARFGLHQNSRGGPVSHSEAKHARRADVGDDVIPSEQRAALADQTEDCTGASWSALSRGVEDGLWRLCRDAALLFRVDRRR
RIFFDIHERHWCLLEAGSSVQPRQLEATLSSGLGGSFAARCMIGQGQAWPFQSSCQLPRANKGQKADKNWLTQVARQPADPTDKCGGDDQLRNDVQVAMR
TGGCFGCDEQAASPQLFSTGQVAPEVG
>p.citric.LGMF06_5282
MNEDDEDYLVPESSDEPVEKKSAEERQDTKVGSSGGAPPPKLIKRVVARDPSGKNCGKLQVPGIPREPWVRVLAERQTCVSSKKRRQNWILRGPEHTGMV
SNILLNDSCGCVKAQSCVHSTQVYFATPAQNGQDPIRPKVQSRPVWIRYTITKNL
>p.citric.LGMF06_5284
MDLCPPKENGDGIEPRGMALVVLKIWGRNCQGNTSWALINTMGDSLEHLTSSMESGNTLKVPLQGDIQLWPKPLTTATEGVDESGVAQSG
>p.citric.LGMF06_5288
MADRSEENLATFLQRLNFDLNLSPSTKPSKPQLKPVTSSQTPKANSGASRKSSKASPVKPRYQSPNRLSARANSFVPSASVQETPASADPFQEKSPVDPP
KQKTAVDPRYESLDKQGKILLSILKSPPGTVHSFKVIQNGSPSKAGPTLRRDSTSSPCSACPYDSATCPCPIRYPPQVDIEEFAVESDLASSRHGTPEFE
APGSIDTLRSESKSPNYNLPISAIAQTLRSSSIGATMAPALGGLFGLGNSRFAPKRPSTLYNPFQPVNAERFPQAPPTNEENVQQQSAMQADLQLQAQIK
REAEEAEYAQLKKEQEDYERERLAKFKATKEEAERREREKRMEAAKRAAQLQKEQEEREHQRLLRIQMMRDELERREHDRQLLAKLKLEQEEAELREQLR
REEESKRAAQLKREHEERE
>p.citric.LGMF06_5290
MTTMAEDSGICRTWHIVVRSCVDGKPGQWWWPRRTIRRPTVGQAVKALDFRQGTSATAADREESAVIIMIAVRRSGCTDGVSSLRCVRLLGARLAGPGQQ
GLSAPPIPIDATTRQTSHRAACFPLSQVDVRGGQAGGRAGAIQAGSVSTLALEDRGWSAGRGAESGEVVEHGGDWWSLLAGRTTCPGHQHPTGKPMQRHR
ARPGSVVLVSSLLFCVNERARRRGVPKRGRVANAHPLRCQIGPMP
>p.citric.LGMF06_5300
LRREEESKRAAQLKREHEERERQRLAKIQAVKEEAARLEREKAKRAAQLKKEEEEREHQRLAKFQAEKEETELKERERQLLLKVQRVDAIAQIQAYAKDG
DKKYEILVKQADDKIDQQTSDLDSFNTSIDAKEIEYAQLKHQLKTLGEELSSMTATKMGMDKDLRQLEESKSELVAKAQTLQDEASEKTEMLKNEFLSSE
DVATILEFIKPELEIQAPEVELSRLSLSDKVE
>p.citric.LGMF06_5305
KKAPAKGGRGRRARSPTPEDDGEDDDQDVIMISDGKDDDDDDDDESDAEDLFTRPTRKPPAAASSSRKAPESTTRTRKAASPAKKAPTTTSTRSSRAPAS
SSKRQTQLNFSQAESVVGASQRGRGASSREVVDEIEDDDEEDAFEPPAPRSGRRR
>p.citric.LGMF06_5307
MAAQQPLKLCKPKTDRNRAHGTSLPTRGTTACAESTTPPPHFMSTSGKTIGYIEYPAANAV
>p.citric.LGMF06_5317
MPALALGPSRSPLSPLSPTFINLDSFPIPSTLPVTHRPLLSDAIVDYGPQHREGQPSRGPRLLPEATTSTPLLLPSARRLRPPRLPPPPPPAAAPPPPPL
QAPSLPRRSSVASLSPR
>p.citric.LGMF06_5321
MDGARSPPTDRLAHSPNSPRQEASRKPLNTVGRSAQCTWNQPVFFFTRPEHSIDLLPYLFIHSPTSSRKRQTAPERRDSQKTFPTPFLTRLEHSPETDKE
TGNRTISISDEEEEEEEEEEESPFLRHDARSSPRYKTVNHNKQLEEKTE
>p.citric.LGMF06_5331
MEQRKGRQTKPCHSHDKQNLDGLRIGRNTSVLDLGVPGRKSLAASAIFFSSKAEHFFLGSAPKIPCTMTGVSSFVFQPTFRQQAKGRLPGTKHTLMTLAA
SAPNATQTQWA
>p.citric.LGMF06_5333
QSLSASPPPPPSLPRNKHAAANPITTTTTTTTTTILDFPVPCYHCRPLYLVAAAAILKPLPGPVRPFARAGRRTLPEAAFLDDGQSSMCLAGELRDAQQI
SMRGSGPV
>p.citric.LGMF06_5334
MCIRDSLETVRVQRDDPANASSTALLLVVIGGVAAAAVAQDDASVCQRGGSEQRDRRVPGEVGEETRPWEELQRA
>p.citric.LGMF06_5335
MWTKPIRIPRAVSYTHLDVYKRQVQAAVMPALLLLGTELFTPGKRPEDVGFGKAVAAGGAVRGVGGAGRAVGVLDVDDVDDKETRDSAAGECGGVASTRP
RAATTTTTEKKTPTRQQQHHHQHTSSAFSYTHTPSHSLSRIQYAPSPSTTSTSTLSIPSTSTTHHALKQPLFPNPPPKTQPSFSLLPPIPQSQTHSPIPA
SPNPSSHKLSQTSPPPTTTTNQHSSSHTASPAPQSAPAPFISRLDPGSSCPFTVDATNGYFDPPGTKCEASSPFRRSLSPPVKDLGREGDLMAGMEAVWR
KWEMSVA
>p.citric.LGMF06_5336
MYICTYASKPSENATYDIPSHLPASPLLFVACATTWLVRPERWRSEENHRAAKEASQLKGMRRKFVETWYNQSNIIVINAPRLIGLPGHGLFSLRGLLYC
DNGRVSKHASGGATAAAAVQIDWRASGSQPQADGLPRGNRLETGVKASS
>p.citric.LGMF06_5343
MWKFTPASTLVMSNTRIPAKGRVAGSADPAAVAKRLIRKALRLNLAPRQEANRSKRLEPTTEFSIVQFQNKSSQKAKASGA
>p.citric.LGMF06_5350
MDETSDGTEIGTLLSCAGRNWLAASLTCCELAVVVQRKQHAAAAAATAAAAPGGRSMIQNKFPPSIHPSIHPAAATELPPHTHATPPPSTSNALSRHSGA
PQQRRLARDAERERKAFMTTYRPRCTLSARPVSHQSHDEICTRL
>p.citric.LGMF06_5351
MLAAAAAAAATTFPACSASVRANQGRIVDLESGCMGAWESRCLEIADGDLFVSGFRVVTLIDGVPRCARDIETAGCFLCPCSLPCLRIRTNGQEDKPGRW
QLIESMREMRDGELALKS
>p.citric.LGMF06_5360
MSGLQIDSRLAKTQRSAGSPPPPPLMSIADQKHGRETPATWTYDPPTRREIDSPLLFHVDLADAAELWGLKRLKCVADEFFLKFLLEDFRQREVIGTMHM
AYLGARATNAVYRENGRRLRQDEVKKRLTDKDFRGVREMMREDMALAV
>p.citric.LGMF06_5363
EYDWVDVTDSETLVDSNSVDNDDDDDDDKPGKDGDDKKKRQRKRTRGSKTQTTSSGAPHDDDDVHHAATDTKPSNRKHKSSSPSSSSWTTTTTQSDPIAD
TKRTESKWASLFNLGKVVSEEEEQEKEEEREDYEHIEESEADAGARGSSEREARMEKARALLRRKEELRRSAPAPEMVNCPCVTGGEDGWEKCRDPAHRE
L
>p.citric.LGMF06_5364
MHRPPTLAAPSPRASVGANDPRLPPHQLLALRLLRSFLSTSTRPSLYSSSRAPLDLSTPYHRLHNAAYRFVFPVLLHSTRHPFAHRLPLESCLARSSSNA
PWKSGDRVHCSNRHKKEKEAEDRSANSRISITTPAACANPDAHLANAVSSESASTVHNT
>p.citric.LGMF06_5365
SNHSALYGPLRRINLTPLRTPPQRDDLYPCRSLNRLTPRRTPPQPLHPFDRLRFTPRRSPLQQHPLHAFGGLNLSPVSSPLRRFPRTRFDSLPTRDDDAG
SSNATSPQKNGSRRRRRPRPPSPYPSSHLHQRRRIRREEGDEEANTLIEEDEGEGDAGQTARAVARVLGYATDDGRLSRSFASRLRGGGRTRKVMRKLKS
LFRRNRPRPLPTIEIPGDGQRIIFRDLRHRARSFRGQMADFVAQVGRRSDLNDEMPRPVNPPSTSPTPVSHLPHGVQSAPRPQGLVPTPWASPSLPSQAS
LGASLLSSRQASPHPRLQSHDNASTMGLAGSSVGDRQDSYQQYRNTCADQSGMPPQREPERRQGSNHRPQPAGEGEERPRTGSSNSSLRSQFQRWRRLNP
RVDEDSFGPFLHQNLSNLFPQRSRSSERDAEGGQGGNQGEGALHPTENTRERRPHSRQRSTRRSLNIFVEGPLNIFVAQRHNIERPRAVPGDPEPNSQGG
TAGGQVGTAPDPQGGTAGGHLGTEPNSQDDIAVEQVGTTVDGAVDTTGGPNGIQNAVTNGYGPNLEDVTAVWPVVPFVNGVNGVNGHGGGSPNNSPRSSL
TPSSSTFPVRSAVNDRRVRFALSVSSINTDEVGGDGQNATQPTSSWSPSSSTSTEMEQERGPLHVVNGDDQDVNNGNGTLRVVNPDPLPVTNGVDPHESP
DSSDRENGNSNGGAGPSAFSLLDGAFDDEFTSPVNASVGSPIVELDCAADEAVASPAESVIDDPDDTSISTSVAARSVSEDGQQTDSPPPSHHDIDANPN
FEAHQGNVDATSADASARPHRPSDSSIQSYLRVVNWQCQQEDRNRQKKVKPSSVVARGSVRPDGQVIPSISVIPPSSSSDDATTAQSPDLHLLRPKALHF
HRSA
>p.citric.LGMF06_5369
MSAQYSKNSKPAYGRQTISTNYSGSTIATASSTMKPTRGYGSKPVTVHNTGGTTRDPSTSSGANSGYWK
>p.citric.LGMF06_5372
PCGEPEGENSNIFEEEQDEEDDGWERQVSGTSTSSTTGGPRAQPFMPMVSYAEASQGPTLPDWKLARLRRYSKTAKEGVDNDGGTGSMIRELQPAEMGVR
RSSFLCTPSSSSNNSAQNGREELTRPCCSSERSSMKSIFRSSSEV
>p.citric.LGMF06_5373
ANTLHRSDELVVETESPVPVARRCRARGQAGFRFLAGNESASTVASSALEDLPTLARCGYRAPDDEDQRQHQSSMVQEPHDADPRSEERSDTSSLFGTNN
PWGNSAVWGDKEKREVPKLRLPSFVRNGAEKEKERAGEVSGCVELGEGEEWELHPDEVGPIQFSSQDLFSNPNGEDLGPRRVDKRVSV
>p.citric.LGMF06_5378
MCIRDRVYAAVFDFRFNHVPLSRFVPFTYGAGGGGEAMQLFAGFHDAVWTRQVGWGAPEAFEAFGGAPGDASALSAGRRGSTTTGYGYGIGLGGAGAAAK
AGHTVVDRRPVGGHKDHAAVQPPPENVV
>p.citric.LGMF06_5381
MAKAGRRAKRNGMRCSDPEPFRGDVGVVDALEFLLDVAPNQQAIKAALIKRWTDWGRMSARQQENSLFYTERILKRYSHPENDKSFLIRRLNTDFDDNEA
TLAAQLLKRRMSDGNQKRIWLVGSEHFVPSNLPEVASSLKESAFMDLKTGALSILTTVDYEFNSLLDAESAPWT
>p.citric.LGMF06_5397
MLAAHSEGSLDEAEAALTTESRTSHNKSDRSSTKSFGMLPRKSFFDWFSDIPFHRHILDTLRFDDDRDASCPWTFGFLAVPLAIFALFQRAASELQRTAS
VATVLAFHFWISGFQDFSHFCTINSGAFYSATSIRFLHSALQFDDTYTPLAGWGSVRDKSSLRRPCTRTSSVHSCRKERQAWHIDPVEAARRAVSSSRSE
QEEREAQL
>p.citric.LGMF06_5399
MSFSTVIVDAVAASQEWTINVLATSREVITNTLDFFPAVILNTATVLIVAWSFACWIELDYQVKVVCTVFAFAQVALYSICRLLSFASQSVKPIPESLVP
DN
>p.citric.LGMF06_5404
MRLHSFWTVDKAISGRVTVQAGEGGMGQGQGVESMSWIPGCLQKQPEPGYRYRHSTGPGTGTGTGTGTGQDRTGQGQFVDEETGVAGCSIKRPAASNSAN
GRRGWLAFPLPFHLPQPTTPTTPSPTHQPRLHLVPSARFLCLDLAPSLRSLPRRRTCLIGLNLKETCLTMHLQQPHQPQDPTSHRCKISRLYPVAGGPIS
KPWRRPAPSAIEKKWTTLTRP
>p.citric.LGMF06_5408
RDFCVPIGPITSQETAQISQANMMSEPRDQIRVPGTKDSLRRNSDRRRLFRPELVANTSEIGREMVFAIKVSAARGNEVPGPETLGNLAIQPPLIEHRQL
PARLSEAACRGVDACIRVEDWRLESWRDDGCDILQHYWPPFFNSAASTTLRTPTCAASALRHVSWSSHCLRPMTRRGSLRRGQVLARADREQAAVSKRAA
RLGRAPLLAVERR
>p.citric.LGMF06_5411
MADKVKDVVVPIVEKVTRQSSEPEKAQGDAAQNLLLDEVTGERVSK
>p.citric.LGMF06_5425
MTELASHMQYVPYVQKMEFTNLVAPAAQIDDFVESVHRVQMIKPLLNKIRMKREKERLRRQKEDGMRISPIQRQNSFGPLSRRNSELHDWNNYKRPEEAK
DEASQTMRLNPVAPSTPRGSRPQEPLISPTRHKRSPSPLAAISESETLDSTRSSPAKKKRDSHLVALDLDESRLKRPRNE
>p.citric.LGMF06_5433
MSLFFHAAASSRQAVLWKLAEARALVQQYKSGSINGNSVEPEPTRRDTVVQDDDGPSPFGSGSPLDKEPNESRRRAIPFNLELTPVSSSGNLEWDERLMS
RKSLRRADGMANLPEENEGYLAGPSIKRRQQILSASGDSSYAAAIAARPVP
>p.citric.LGMF06_5438
MIPSAPSTHEEQRLSTASRRSFHSLRHQRTLSQTTPTNRYPNRNRGAAGNVALVDSKNVTIRAGPVQTASAYRHLTASTTVLVDPEEVATSAFPVPTTPA
MVNSENVANGDGPFSSRYRRREIIPDFSGNAAIDSRKAAGSLRGVLKKPTLIDFNGSPRDKAILPDTAAKPKRI
>p.citric.LGMF06_5442
MPSPRSEAVQDAVAQTEMWGKRRPKVAQILAAWIEGGQAIDLKAREESRASDVAGGNGMSPGNTYLYTETAIKVSRSCFDSLCEEPTL
>p.citric.LGMF06_5457
MGMPFIYSNDDKPQRRRQQQQQQQQQQRKGGPEPIKLSFHCKSSPTL
>p.citric.LGMF06_5462
MKRCLLSWQDPLNARDFVRSGLANNFQRVGVQTLSAIAALQGRARRAPNTPHLFTMIPMPAATIPETSTSGFGASNADASAFAESLATTSSSAAAITTYA
NIINTDAASSAAMHSTNGAGSTFFGGLDGALATGGSDSIPHQSAIDGPDTTTTTLGTTSSPEPLSIAPITVSVMVPTTEVIKETLTETSAMVTTLLTQQT
VVLTSALLSTIISKETATIVSERTTEVTKDGKPTTQILEYITTAVQEHTSVTSKLGTTTAVVEKTIERTVTRSVDHTVISDRVQTQTAVITEHGQTHATT
FLSTISAPQSTVSVPANSTAPLPPSPLGHNVGLIAGISVATFFAIGLTFAGLFFFFLHRRNKKISQDAELDFLKWHSAAMNLGPRSLDVVGQGRASEDNT
>p.citric.LGMF06_5477
YGIKSTRQSRSSRTKNEDANGVDNKDEEAEADAPKPTKRSAKRKAPVPKEESADDDTAVTNHASKKSKKATGDKPEGKTGKKAATTKQVKEPEGGRRRSM
RNK
>p.citric.LGMF06_5484
MASKDSGAGTKPEGVKKNSHSLKAIAPAEIFKKAFGSAKRSPDADTFIIKDVENFTIETSTMPSARLSPEYQALLKFIDSSQAEWTAKDSVRMAWEWTLC
WPENEALDP
>p.citric.LGMF06_5491
MVMVAQKQETRGLVDHRSAVGFVGLPLALCSALQVTAQRHVLSLSRALSLSDHASKSAPNKADAEHAYRHAPSSSAGIQKAAVAIASAAAVGSGDCVKQG
GAWSKE
>p.citric.LGMF06_5492
MRSLIAITSVLTLFLTSVGASSVAGAENVVGQKIHVRDAAAENAVGQKIHARDAVAKSPTCQDYLNDYSNAEASYINAGCAVEKPPNPEQCQWWIEEVDS
ASRIYHYHCAGSTPKLIKRTIHARDANAINAVRQKIHARDAAAENAVGQKIHARDAVANPLNCHDYYNAFLNAETAFVNAGCDVEKPRNLEQCQRLAEEA
ESAGRAYQSHCAGSPPKLIKRTIHARDANPNPSGCGKAESDFKKALDNYYFNGCDTVTRSNTQECEEIDNALATAQAAVHTSCGGQHKRIKKKRSSDCDK
YRNDLDSANKKLDDNHCREDNPPNVAQCEVFFDQYGLALDVYQEHCGFDSPTGASSVTTAKNAVKQKIHARDANPESSLCKDYARDYSLAESTYFQDGCA
LVEPPNPGVCKELETKMNSYEMYLQQCEDSVSPVAAAKNAVTQKIHARDAPSWQCAEWKNMYWRKEKDYENFGCSSDYPPNLQICESISDDIYDLDHKLR
DCPP
>p.citric.LGMF06_5493
SKAAARGGGAKISPGAALRLARAPKASSRGKLNITLDHLHPPAHQPPTMRKRLHALKRPGRLVQRESLQPRCMAVPLDKIGPLPGNLEALRQHGVKEGFT
IERRASRKWQVGRHGSKVVEQIVMTRMPRVTPSVDWRYLRVAGAFCCQHSASW
>p.citric.LGMF06_5503
SCPRLGLLPYVTAISLARGTRSKEYLDVEQSKCHPDDALSTSKQASKPLLDISFLPVKQAGRQATNPQPSPDGSDEAVLHVERGTSAPVLQRPLAKARVL
RPSIKALLTQLLFRWFLLFYDRGPKRATIQESIDQSTDARPTDAEQTQRHVAVLATADQQTDVPWTPQKHHATAACRPHVSTQHTGHVGMGASQPPLFHA
FAPEPVLQTSRRRDSRTAARRQWNNVPACLPACTTGPRFAGRAGWAWLFPLFSSLTTSLRPSQRGSDASARRLLSSLLFSAYVSATRQAVQTARWQDSKT
PTLTTTRHAMPYHPCLLYTSRCV
>p.citric.LGMF06_5505
MGMGWMVVTERRGVGCQSVGWLGHGAGAGAGAGAGAGAGGQEKGPLEVRLLFTDCLQYSTYQTDSLPELLNHHAAINPGLLVE
>p.citric.LGMF06_5507
KGVGGSHDEHWIDCAMSGEKQPMGLTVADENGFWENVQCALESRGSHWERMTMGTGSDEDKERGGRGGGGALVVVEVVR
>p.citric.LGMF06_5516
FHTARSRYAIHLATRAAAHREAAFWARVKAALPALMTEAQTGTSSGQEDHHHVAAQRVRRVVLALRRYTEFSRAVDARDLGGGEAGVMGQPRLRRAGRPV
VDEGEFCSWTASSNLTDDDLMAFVEDNWAVAYELDRARTRPQRVARRDEAAKRRTERRKGQAV
>p.citric.LGMF06_5517
MPSLPPTTTTTKTTATDSTAATTTHEKVATDLLKLAETVRKLRSEADEQSRIIAGVRTQVDEMDREAAEKERVLRMKMNMGGGLK
>p.citric.LGMF06_5519
TWAGDESRRMASGTDRDRISQMRADEQHLKSAAHALQSLRVFADVAVAAAIVVVVVDYVAVVVRSHLHVLLSMQCDRWLAPNPRLVMVRCINHILAISRV
LVANVDEDLQIAHDPLALPLRESLPLSVELIVNVKLQLFFLLFQVFIAWVGHCPGVEFEAWVVSHLIVKVESDFDLLILAAGRTVCQVKVHENILFNGVD
DGTGGSRRDSVRLEGAGKAGHSNVGDCKMKKRSPGGATDDLANGDSDEDAEALTWGVLVKNGLASLESSPAEDASTLTGDSSRGGAISPEGVDGSCSVTL
EAVFLGSIAFVNREEDAVKAPALISCARVHRSRDTHFVWYGQMVRNEEAAATLARREPDVPHLR
>p.citric.LGMF06_5520
MALLGIYEDLEGSTRPAFRSKRSNGSAAVISVGVCDPRHISRRGGDQDDNNRKMPVLDFRTSAPLQPAPRHSLIELLEPAQDLLICAARSSGCLRQKQRQ
SSKASS
>p.citric.LGMF06_5528
MAKSMDSDAPSMEEHEQRAAAVAAKVADFHRRQETFRIYHGSTNSTRIVEFDPERMIDMSDFDHVLDVDAERHVAVVQANVPM
>p.citric.LGMF06_5530
MFGGDLDVGLLYWRKERLGLNLFGHRACQVGDSAHVKPADPTPSPPQPPPRATFCTYVQYALLDQAEATVSPRKPIT
>p.citric.LGMF06_5543
MLANAALFFFAASATVVAAADLDSALVGTWSSKSNKTLTGPGFYNPVKDTLIEPALPGISYSFTSDGHFESALYRAVAN
>p.citric.LGMF06_5546
MRRRRAGGPGSGKEAHDDLAEAPTSIEQRKRIPFAALARSNAANPDRWPKPQHPLTGKEGGFVASTRGERMGRRVCRGFSTGRDWTSTDLTHNPAEGTCA
AQERPWAPADRNCGCKKVFGAAVVSANEGGAAPVVAPLVGSTDNFERSACGDGFLRFLARSNSCVAQAGNPDCGIFVEPE
>p.citric.LGMF06_5548
PVGSVQRRREDLASHGIREVVEAEAVQAEDAAFWTKVGRAILRVRRRIDDGAGRGPALQAVNQHHPAPKPGPEGKPKATRSPKQGFLWREFVDTASAAWI
NAIEATRQRKRITANEALLPLQRPAQALASSAQSSNRRRWRNGMLLTRAGRFRFCCGDDTIGDRAQELGAAWWRHKRATSRRNDRISISLLPEKVWQRRV
SGATIRNAKARGPHDSSINHWFVGAIFLRILWWAESTTQELGRMGQTCYRGCGSPQVSRGEPMGAEFNTMPRLDVEDSETAISRLALLELLEQYMSLPNA
YRQIDAELEDSGGFDTKRIAGLGSEHTQVNFELTRCENPQSSCLAVIPSTVTSGPTSGELMIWHCELQCCYCPASNFRQTSHLRTHVRERHAGVNQFPEL
EVLPGKLGNEGKYPTECHKPRKPQDEVRSEQAAEATSAGQKTRKTLPKQLPLPDTPALLGEPQTRLGQSLAYANTSSEDVYGKCPARVNPGTVDLVSPAM
TCFSEYHSASMSRDPSFASQSIYEQAFVYQPPMNQNPMNQPAAHQVSMIHQQFSRGVTYSTEVVPTTTGTVACYPPGYRPAKPYRSLPISPSISETPAVL
ENQPMQAQFYSEDSQDMLPQTAPADMSTYFAPSDNFQPANMAQFGMDGAENQQILAHLYSGDSQAMLPQTASADTAAFFTPSDSSPHNESTLQLTHMEQS
M
>p.citric.LGMF06_5556
RQAPKGAEQIRPQADGKAQPPSPEQVRADRKKREADQARRMRLAKLAVLFLESNADPYATVRKIASDSDDGGGGGSGGSGGKKKDIKKDEYRVVRFVKSV
GIHAYENVVAAANGVRGVPARLQRFRVRVRETRALTRDVDSQKLTVDEIVAAMPWKRKEQEQEEQEEHEGLEAAAAAEEDDTVAGDNIPLADVTNLLGQG
ENDDDGEEEQSLSAEESLSEEDAAQREKARAKKESDIWQTVMQTVQN
>p.citric.LGMF06_5559
MGEKALQSQIQPCSPRRLKGGRIDAQAYDAEYDDWEAGENVGNAHGKAQDHTKNSGPEF
>p.citric.LGMF06_5563
MPNQASQYQGTRHRPPVIMAVVHNGIPHDTTTTTTKPPPNHHQTTTSRLVLKQGVAISAVALFASGGTEDVSSGHATASTAPSAASAKGSEETSMPSCHL
TSHIIFDSSAREKAKLKISLFAAAAAEEEEEEEERKE
>p.citric.LGMF06_5569
MGGLRNVRQNSESQGRHYSIPSTLHLVLLLPLAPVSLFPAPLRQPALRASAAWYLQCDTYLGIPSSSPSHLVSFAGLWGRCPVPFFRRRNATRRGMETSN
YHYVSHISLSPSLPPSLSPHARRDQGPTPVSIGSLKRRKLPTATPDEVEFPRKDISAPRDDHDDQTFGAYQSDSSDAGDFVGDLPSDSSVDMDADAVVDF
NTGSLAGSPESHLFNDDQMPDTPNKRCIGREGEDGRTKWALEQLDGSNWLGHTAIWEVLSRFNVESRARLIDVGWPPTTAPEWREWAQKNRFPVAAGCEV
VIFPLHLAHRQHWSLITLDMVRRQATMTDSMRDDNEDPNLFEARGQALIRKTAATTAASTYSSIASTPCSAAAQALNT
>p.citric.LGMF06_5577
MDPPEEVRQPASKRFISERAADGRFPSVALRTTTARPFGEGGGQNTTGHGCDGLPVWTRQEMISKA
>p.citric.LGMF06_5582
MQSNLAMQTNGRPGAWTAGSGDVGGGLRRRAARRKEGRKERQESVVVVVVVVLLLLWVGQEEVEHSERVEVMGREKGIVVFVSGRPAAAGDWAAGATGQG
RAGLGWVGGLARKGSGRELMSA
>p.citric.LGMF06_5583
FLVSPGTLHDLGGTYDLQSCLPVDKTWESRESRSLSFRPPQDGRLAGWPVVVDGGSLDATKAVDKGSLSADVAVDEASLSGAVVADEGSSSAAVLQNDSS
LRAAVVVNDSSQRTAVVVDDSSLDARST
>p.citric.LGMF06_5584
MATPLLWQLLLAVFALNILVYPALTTGTLSSDHGIDGLGAYYTRTIWEASDAPPPTTWSSAFSSSSTLTSTGLSSIGNGTQSLSGVTTWTSIITIVGTSF
AALPSSGVQTSLVSTFSPLVPSTPTGDLSSVSLTTALPSTPNIPVNTPWPSTPGILSSSTFDYSTWLASLTSSRSGSSFIPGTSSTSGDASSSTLHPSGA
SSFESVVTTTETVNGTPVVTSAVITFFPPLTSSDASSTSSYESSIVSTTKVNGSVVVTFPPPLTTGTSSSSAGLSSSDVALTTIVNSTTFIGAIPALTTD
ALSSTSGFPSTDVSSTAVVNGSTTVVVIPPFTTGPSSSTSG
>p.citric.LGMF06_5591
MPRPSIADSDQSSDQMTQFQAHRNDLARFRTFERAADETMRTLAVAYQHVAALPTLGELEEDLQWRKSAALSKLTSGSLIPHDEDDKCRAAL
>p.citric.LGMF06_5604
MLMITAVAVGAAAAAAAAAAAARKSKDIEKVEETAGSGTRTTKELELRCRAGEVSAYIVNGALDFMASSLCSQPALHAKVEPFIPPSCALHGKTAHAQFE
HDG
>p.citric.LGMF06_5607
ALAWKGAKPLGDADVSAKIRVVGEDGYWEKGFQVERPWADRIRSRQRVDRGSASSGRLQSDGHEKQAATFTCLRGRTILLCTMKAFSMAVCGTVGATSLR
GAPGAIASPTHAQNGESSKNRAAWCWISQLSSRSSCKTPRNAPIFFVEDFSPVGNGLSGCSERICTREELWQRKYSTSFIPFVKMEEGTKHGTAFRHRLG
EEFGACLLGVLTFFLICGFFVAISIIPFEKTGAKWLPGARYGTGTIRMRCGSRRGQAKKDQGRAGRKKRERRPRLLRIEQGRCNPDQGRLARTTSEPLIA
EKAW
>p.citric.LGMF06_5609
THRPSPCTARHYNQTQLQPIRPPPSHSSGSLGSPSTTSSPATGTGTKSSLPPITPSPPEVELLEDESTVNGTDEGRESYDDDVVDFYTNSPTPPPAHAKS
PSFTNWPLPASSPDVHRQVPAQTQSPPQQQSPQQQPQPQRQKQTNNAPYTTIFPTTTTRMTSAPTQPSAPPPAPPAPPAARRSIGGDTMLMDADALFNDA
ARAADLEIANEEKKRKALAAAAAAQTPTRSHYTTTTFSSVFGQGQGPVSYTHLDVYKRQLLTRSGAGQGSCHCKQWIARSSNPLA
>p.citric.LGMF06_5613
KKAGSGVPQMECIGWLQSPSPTGPPRAVGSNGGGGGGSGSGSGGEPDHGRSATSVCLARSLARLGPPPIMASS
>p.citric.LGMF06_5621
MCQAILECDKRHGLRHKGACSGALVPPVRRKNADLLVVSGKTVDTGFNQNQAEFGVLVLALRRFVSHRSSAVDSEDRHLRCAQGASEPGQPS
>p.citric.LGMF06_5622
MPVMTSGRPEVGTAQAGSHNPFAQSVGPQGPGPAGGTRHVSQESVDFSGMMGGRQSPDAFAGLSARFGR
>p.citric.LGMF06_5634
MAPSSSPFASSQTKKQASISSFFQKRAPANPPKQKPTASPELASSPPIEASKVAPKVDDHEEPPKDKYEEDEPSVSRRKFSNALKRAKTTEAADENAAPA
PAAKRPRRNVIDDDDYKEDTNDVSGPQSIVAPQIEPSEDGSTSLG
>p.citric.LGMF06_5647
AAKEEEAREEAGGAGVGSGCRRWRKAKGSMVAQAATPKEGHHVAAGHEQTEREPTMTWTTQFRCIIAEMCRALKRSYIAPAKLDDDPHRPERSTASTTQS
CGGTEREAEGERERERERERARERGRGSERCGDGMVREGRPGVQRVSSIHGVWRWLVSSVAH
>p.citric.LGMF06_5648
MATIATNLQTLSFTGGGEILHVDLPTNAQESTKSKTTSTAGAAAAWTKSTASDRRCATGSVTGVAEDTSANGATTGVKTSTRNTAACGKATLLRYRLQQE
QQQQQQSEDGDEEDLE
>p.citric.LGMF06_5653
MDNQASPPYLNEFSNHQKKLAAELRRISGLSQAVVLSVRPTLRCEEDSEGDSEGGSAKDFEEERSDDEERGNSEKVEKEKDIEEQDDTRQDEKQVDEYNG
ESGTSGDDFLIYHGDDCVGVGSFDDKKGQQKFLGKEICFFALSVSIEYEWQYSNLLMAYNSANFCIAFDNPDYFLRVMAIETSETDGISRRIGFGFINFK
KWVELDRKKCTIVLE
>p.citric.LGMF06_5656
MLRSHFRDIKRENRQPTGEDCENDERPVKGMNKDGSFGKRDLEEFSGEASEGISDNDYDSDENHEDAVEAKLVRRQGSGTSTGPPTAPYTTTTVTTITQV
GTTTPAQGPPQAYTTTRTINQVVVVTPSQPPRTTPYTTSSSTVVTYVTSSTSGTYTITYETSETIVEEQVVTPPPPPASTTPDPVSSNAASSNAASSNAA
ASSNAAASSNAAASSNAAASSNAAASSNAAASSNAVASSNAAASSNAAASSNAVASSNAAASSNAAASSNAAASSNTVASSNAAASSNAVASSNAAASSN
AAASSNAAASSNAASSNAASSNAASSNAASSNAASSNAASSNAASSNAASSNAASSNAASSNAAPSTVLTTILMTTTLVAPSGPGSSSAVPSITPTTTTQ
VVPSGGTSINLPSSQNVPSGTDTGLSNSNTAVQTTTTSPSVTASPIISTKLYRPSGNEALPTPDGQTITVTSDSLFPVVPTTFFITPGQVGVGATNTHTV
TIAHDRPSTFRFFASDYYYGSVTPFLATPRAVSSSTPSSPTDSPSSSVGQPTTTTLPSPSSSPAQTSSTGLSTRLYYPFRGGWPTPAIQTVTVFEDPRYP
SLPTSFVVSPGGAYDGPVTGPTLTLQYRGGFNSFAVLVSDS
>p.citric.LGMF06_5667
MHNTGAFLPLIPVRAFGSGVDAGMQIVDDMQLPDGLGGCQDAWSARTGSARTGSARSDVAPLRSRLILSPAVELSMILGVLWVEMLNPWSNHGVAIVVKD
LVREHVAERQPVLLTSSDH
>p.citric.LGMF06_5675
MIEATAVRMAKSAPVQEIRREVSDLPDAARTTSSRPVRRSYALVSKRGRPGSSNAPEANVPAPVSGDSAGVRKRGRPRKDDQSAESTTAEPAIPEAASSP
ELLGRGRGRPGLRALGGHPVSPPPPKKRRMGTRARPETPSTPPVLSVEEKLAQDRRIAERNAISPSKSALKSRQATDSVEKKVKFAAGVKKAAPKTKAAL
KAKGNGNKPMSTQQLMFAFFRENRDSVKHLKFARQQKALGTLWKESPVNPKNQGSTDAEDNQSDTSEQPSDADSSLTASPSENDKQPDDVFTDEMDTHTH
DNVDGASAGPSEWDTTDSSASSPRIVQDPMNPGVMLKPRPVPXDEDANPMTAPAAGNLHLKMLPGCS
>p.citric.LGMF06_5684
GITSQDYTLLVETPKPTPTASGSGTSTPTGSVFTTFITSSTMVITHQSTDTDAVYNSYSTSMTTFTTSTPVTGPITTSTPSSSIPSMTTRGYYFPDGAGV
ANAVNTITITNARDSPPTKTYVLTPVTRTPASTPAPGVSLVSYTITAQYNGPTSQTIILAPETARAQVSRYTYVVEIPYPTTAAGTSGTDFVTSSPTSPA
STSPTASPSSASGSTSPSSVPPSTSPGTSSASSSSTTPSTVLVTRASHVEGY
>p.citric.LGMF06_5685
MFVLSEVGPDGVELEPGEQNVHDGVKGELVSEETETGSLDDGLGLLVVGIDSVIGLPDVEIGTVVNEVEVSETEVAETEGIGTVVSETEVSEIEEIEMRL
DDELLETTTDDDDDDDDDEEEELELTGLGMDDVDDELELTGLGVDDVDDELELIGLGVDDVDDELELTGLGVDDVDNELELELTGLGVDDVDDELELTGL
GVDDVDDELGTTSDDVVLACAALGVSTRTV
>p.citric.LGMF06_5688
MSKRDKEAPLKEALAKKGGLTLSQLAHYDDLATDALVDK
>p.citric.LGMF06_5702
MDGVLLALWRREAGKQSKATERRLKAKLKNDDWMDDGRRTIDWANANEYGHLRFRETRRGARISFRIPQRGQLVSLRCVAQGREAERDGKSATAAAAAAT
APMLPFSSTAPS
>p.citric.LGMF06_5704
MNIAITWDISGPMAIPRTRKEKNYSASIRVREKRVRAGETGKEKRNRASMSSWLAALETKVRKRKSIVAKYSSVTSLTKDKPSGRTALSWSELFDTTREV
PKNTKKAEASRLVCSRAAESGHKTVSQSLIGGTPVKVHSCVKSPSIPASLVSFQADPQKDKGVDTNASRCSFFRCQIGLAAATTAIMTTNNNGDRIVVKS
IHQSLSIWRDHRDIKAEEE
>p.citric.LGMF06_5707
MRTYRLGPARCEESGGDAHADDRLHASSAHGMRFAALQLEEPYAAPRRRDKEQLLAPALLLSARAWPCSPWLPMR
>p.citric.LGMF06_5710
MSSFSFRFFNCAVDRWRTGKEVGTRNQDASVPGLVPVSYTHLDVYKRQLYGMWWLDKSTLAKLPDSETAVRDLVGMPSAEACGVVETKCGCSPTGQSAGR
EKRGERGGVVEVAPDGGTEEKSS
>p.citric.LGMF06_5721
MVTSRRKTQDEDYDQSIEGDSWSSMNAPSPPDYLLGTKLLPEAHCSSNPCANTTRTTTTTTKTKKSNYNQTAAVAKAVKTKITILTRPNATLQQ
>p.citric.LGMF06_5724
MISKNVQLQTDLANEKKETQSLKRKMRELERKLKAQEEGMAKNKDSGTGSDDERSDNERIQQDMEEEITYLRECLQN
>p.citric.LGMF06_5726
VGPWDWTDDETGVTLEGWEGFVAVEVDDEESEAADGLRWRLFYDRWDDKLGKGKLVGGKRVLPCSLERRMLPEELRKAEEEAAEKKMQVNSRGNLQTKLD
LRDPPKKK
>p.citric.LGMF06_5729
CSRGTARTAGPEFIRSHGCLTPQKVCVAPEDQGAAEYGGLQHTSVQQGRKSSGTAGIRDNRQGSASDKGAAARSLFNGYVVDNTGVSGV
>p.citric.LGMF06_5731
PLTYVYILSLVSPDPSDLLSGGVILGQIGYKSGSRLLREALLFREDFLRTLKQPHPLGLESLFFLQRPSSIEVSSRSNSSSDWTMSANQYNNGESSAAAM
TRDHWSKLKFPPIGSIDKEVTELEQLLAKLEVANPQSQEEEKELATYRAAVAKLCEQAALRRKNLDQGDAMEL
>p.citric.LGMF06_5732
MPAPENNVQMVTVVMVLDPSSTDIQLYPIFPPEQEELAVQPSDGKKQKRESLVAMFEKKLEALIESSLQLQGEVDMLRAAYAKLHERFCVDTES
>p.citric.LGMF06_5733
MDALGILPLGRAFAFNITTQRSQLAAQNLDTDLAQNIPLHRNFSTALALYSIAKFLSLDDPNPGISSLCFISSPAYTPAAAALPCLDERALVDHSSLAAP
SHFRDNNQAKAATMDPSGIAACIFFALAVSTMIAVMAKIMYDNMRRDRGLERPSRI
>p.citric.LGMF06_5747
MVPSTSRSRVDSETTAGPSGTGDVRHGLRLAHHLRKARTRAKGAGDAEGTRDPGPEQTNEGGLPTDRVHRRGPRAGVWLPRRRARRVDMGAARTRPPQND
PLLRAGLQLLRGAGAPQGLGHHGRQPRP
>p.citric.LGMF06_5750
MMRAKKKREKEDAKREKEGAKRENKGGQKERILANELKTGLFCPKSQALSVLVEQGTPTDGKPRSSFHRCQRRTVPAAEQGTLTNLKPRGRGRI
>p.citric.LGMF06_5751
MGDTARRDGGEDKRVTTTRSCGTHREQSSAVITLLGQHSFTAVAEPEVKFVPRDEDLELNGKQQTANFAFIVKCLTVKYHDRFSECWLDSAED
>p.citric.LGMF06_5752
MLFGTKKEVKSLQWKPNEPTKRATESDRAVQLKESVEHRAAQLPALHAALESRSKKNEKSEGMSEDARKCEGCDLRFEKQEYDVGDKRGRQKLSERKKSD
TVDVARSESSSREQSSAVPAVPREKLSAIIAASGEQSSAATARPKEQQSATTTTLGELLSISNVFLFSPTVAERAITLTVALPARLVVLRRTRLTQRSRR
SGSSKSKKKQHEEGIVCRNSCQLSKRTSCQAA
>p.citric.LGMF06_5753
MSSIRAAAAATVDTTTTPSLKRAHNEKEAAQKQPPRKKPVQQSLSSMFKKDRCYFDTTYALSLIHI
>p.citric.LGMF06_5760
SRPSSRESTAGSESHPSQSTESTRRRPVVHSDNDAHPPEPVRRRRAIVSDSDDDYKPTSDHAADSTADSAASVPPSPKKGIRLKLTMPKPPKDDEEEADD
ADASDPVGKSSQKQAGPQPKKKSASTRSKTDWRKQAQNAAHRERKQLEEADAEGSPAEQSSQNAARRERKQLEEADAEGSHAEKSSANLPIITKSSRSDS
DSPHYPRIKVISV
>p.citric.LGMF06_5770
MLLPFSCRSTILRTRRSDVPPGQLLAAGCGGLVVQISTFHPALGDPQKNLEVVSNSKGDIEANPKQEGEPRPQNLLSSQDLNSDVRQASQLGDPRDHEDV
PWILQVA
>p.citric.LGMF06_5793
MLEDRTAIAVFSRRRAQSPPGMVGAALGGNGGLAENAILAENYDLCVPRWQLRAQPLSPAACEDEAESGYCLAHSMTRPPRFVYAPRDEEKNLPRARRLT
LNPCRQHHHQT
>p.citric.LGMF06_5796
MKGYQQFASHSHCKEQRANTARRRSSADRRRRQAKDPDKNGRWPSRSPFAHQKASTELNNQAGCESSRGPSPWKSELLRSSTGLRAGTAWAAISRQRNWG
PIKKHASRSMPVRRHVDAGNKARLDLCLGSAGKVCAEMACQSRRAVQSRKGCSKIKWDLLAAQITRARENPLMPKDARKVRPAGRGEVS
>p.citric.LGMF06_5797
MAPAQNERGIGGRGLGLSRSVPTEAARDNRASQAGAKIQSPGGPRTLSRRRRHRRPMKRWCGGRERWTRSRAGVADGGEEEREGLMGQPKEKGLGRRVA
>p.citric.LGMF06_5805
MHRHARKLRAGRARRRKAPGAHPAAVRGPDQAPPTAEQIDHDQRAHMLLPTAAAAAAAAAAAAAAAAIQRSSQRIPDPERLAARLQLRPQHRVHAHEHHV
VFVFVGQQQPRRVQ
>p.citric.LGMF06_5810
MFSKAKPQAAAAAAAVAAAAAVAAAAAKAAKAAAKENRANSSVSRYYHQYYYHRPASQPVTKAYYTNQPNMREGFKKPSDNDDNDDDIHSQVLARERDML
AKREKKISCVH
>p.citric.LGMF06_5811
LANHPVVAAGCRRNREAPGTAGGASVSEDFFQLDILGKSDVGFRIPLRISRCPRNSKALVQKSAQYRGNLCFQGIDVATAARQGAQEL
>p.citric.LGMF06_5816
FGVASEGGGEAADGDGGGSGDDDDDDDDDDEGSGADERWWPVASQRARSAPRRRLDCLRSAAQRSGACRWMLRSQMAADVTQPPVDAQVLAWPGLAVPSG
SRDDSASHDVPPTFSCFKSWWACNVSPRLGKGGPMGHGRICRAMGGFVDNKESLTATRRCGNLRTEGRMRSRDRRAQLPASSLSHQHKFAQSASGVAPVR
TSTPCCCNARRQRFWPGWIRKGGGL
>p.citric.LGMF06_5824
MYSLSLKDSCTESSKADGSXXTGPSTPTQSQHSLTPGGLATPRHVDTHQPQHYPSHPHFSFSPHDSLRFTTRKPPPSPAAPQTVQRASSASPVLRSKFNQ
RTQPPFSPTIPAFVDTPLPSSAVVRSGAFVASGSPGLKPNLNKPKNNNDGGGGGDIMMLDSPQSQSQQTAAAASGSSPNNAMTSSSSPIDEARAIWRHMR
RNVSTRGRSMAGAVPSWPAGYRRGTVVAGEAIGRGGGGVGRGDASAGIININLGTNTRSTTSLTSSSSPGVIAENISSSPLGGGGGVSCHTNNTSPTTTV
ASSAVDVGRALVRERRERRECEWKRRALRNKRSLGADTLRSLALGPDGDGDWDVDGASFR
>p.citric.LGMF06_5825
GGRVLAGRVERSSSLEDGSFDASTQTPLSGASRSGELQAKICTRPGGGEEEEEDDDGDATTRSTSLKPRSDASVCQAKPLTREAMGDALRAWGLQREGDG
WSGANLRKRSWGEVAEER
>p.citric.LGMF06_5830
DDYGVPDGNTPQDGNAPADVNSLRDDSDATEGEDFVQIFQDDTNFLETLDDAAWNNVLGRMPDGSSLPDLTDLLDLNDPPEPSTRTRTDLNAPLDLNDPL
EPSIRTDLNAPPDINIPRDDNDVIEDEEFAQMVREGIDILESLNDAGGNDVPQTVPVRRGPPDLTDLFNSSDSSDSGTPMDLDAPSNLHGSTGSNLNAFT
GAPQTVPVRRGPPDFTDLFNSSDSPHSSTPLDLDAPSNLNAFTIVPQTVPVRRGPPDLSDPFDSSDPADSSPPTDLNAFTGGTVVPLDDTIPQDDAIPDD
TAPPDINNAANGGDSIWTDEQLAILTAGNDGPGRDNEGNTFEGWTVEDWNEVMDDVMANVFPPAPENAIADDNMTANWNGLMDDTVANAHPPTFDIAPAN
GNFFDVPVDFLGNAPEDGNPPADFNPVTNAYDFGPFLENDNFPAEVNLLAYEDYEDYLADFENFMRNPNVAANIVETNAMMINGDAPAFDIPVNGNPQAE
NYLEYGNLPNDNFAANGVVTNGVVTNDNAPAIEFPVNGNPLAGNHLEHGDLPNGDVVANGITTNGVVTNGIVINGNTPAFDIAVNGHPHPQNRLENGNLP
NGNFTANGVTTNGVVTNGHAPAFDVPVRVNRQPQYHLEHGNLPNGNAVTNGVAMNGVITNGVVTNGVVTNGNASAFPVNGNPRAENHLEHGNLPNGNVAA
NGVLTNGVVTNRIMTNGNIQRDNRLENGILPDGNVAANGQVPPAYGEDTTGRSDPANDASERNGWDDSSDFGPLGSPGRINGADETHGDGGTFDFDPADG
NHTASSPNQASSPDQASSSEQAGSPLPPLSPHSANSPVPADSPDSTESSEESNSPYWAGPSNDLRIAAAQEREEALCRALPWPTPTCG
>p.citric.LGMF06_5832
PYCRSPWQQGDEDSVKKVAKSGKVNAEGYVNVADQTGISRERDYSSYHSFWVRSEARAGRICNEWRDLGL
>p.citric.LGMF06_5850
MPQTTEERVEHALSKLLEYLLPQYPHEDEDAADQRLDDAFNYALDAIGRQEQNTSIAGSANSRAAQVNPA
>p.citric.LGMF06_5851
MHVSSLVAASILAGAASAHGGIPTAPKLFGRNAIADLKARNVFDAPHAPRAPVAALAVSQRPAGEKRQVGGVDGQCGA
>p.citric.LGMF06_5866
PSYTPAPSAPASEKSIPSASVDVPAETPATSAEKQSPTVSVDVPSYTPAPSSPATEKSSVGGITSTPAASVDVPSYTPAPSASVDVPESAVSEPATTPAA
SKPMVTQYTTELETVTSCSCTASASNSGAVKIDNWTPSAVSSVAGVTSTPAWNGPVHTPKGPAGTPDVQLSTIIMKAIPSPAPLNGTSFYKPSNGSVVHF
HSPAPSASGVPIVDAATASRVFATASATPSPSPAGARYEGAATKGSVNMAFGLVAGVVAGLALF
>p.citric.LGMF06_5876
MFSASSRSYLEAEESLLPRFPFAGLVQSMRDWISTLWNGAASVDASSSSTLRTPLDRKADFDAANGEEQTHEVLRESNAHDVAAAVYTPSSRAGRVGSVL
RNTSMRQRNTARTSTPGESIDGTGRRKSSKQTERLAPTAASAAAAAATTTASASASSTAASASTAAAAV
>p.citric.LGMF06_5885
MSARLVWQLAKMATHFRSSRGYEDGYQLNTSLKTPSSVLGRSPEEYRGLRAEQERTQEAYEADKRRFYGITVGRNPYAFVYDGEEDVIDPGARSLQPNRP
PVNSFDRAMEATTQAWQHAVSVTAPAPVSSLLQTQHHAPRGHHGPVLFSPPRSPPRSPPPSKPPPAAPSLPLKSPMRNNSTRKSTDSSPPLEQQQQQQQQ
SVGEVPSDDKVVLSSRYRHLGFEEDDKDVLPNYFAQ
>p.citric.LGMF06_5886
QRRYYTWTPEKPGNRDITMSQAYTPRKIQQRANTGETFKVEQHQNVSTTNTVFNQKQRCRKVVFNGENGAGEHGSGGRSGMESTMRSITKIEIIKTKEYD
GVVTGKARRRASDQEHLQYERDRP
>p.citric.LGMF06_5887
MENPHTSPAGFNIFQGQRHDLDSEDPMRVYRIETYLDIFTDNCGHDYEGLAELLPDPNDRKELARERKEVVEKLTKEVQRLRKTPPKERKWPNIFEEVEE
QHVDMKFDI
>p.citric.LGMF06_5891
MDGCGGERCRQNVWAVAGPGAGSGAKVAKAVAGPDERGEGEGEGEAVSGEEPESREETELGQGTEPREEVEDAGEEGRGSDAGDGAAAWQGAIG
>p.citric.LGMF06_5896
GWSKISGFNGSPTRGRWSKTWGPKGSFEVKCQQASVLLLASRVTWFARIRSGNPDRSWLERRMSGQDAAPPGIGDAQRRFDSMREARFEQAAGIRQHNQV
RDPIVRSPSPLSGEPQGTVTVFLLYTRFMLLSAKPLSPPRPDLVSTNARSQPNDNRWTQLCRDDAVEKQ
>p.citric.LGMF06_5898
MLAHPHYHHDLAVFRRSPYANAVAPAATDYRHVISLVSSALIHGFALHLDPSQHPLFSKPTTQLITLVVRHHSLVYGAVIYSMTALGEPSSKRVAGTKRS
FLSASNVGLGGKTSDCLSAASPFHSPPHLLRCLSDLEFRCLRWSTCSEAERSAQHGEIQAGRTSPPPPPPSLTLDDGTTPKKASCQSSRGEGTNRVPKHT
KALISMHPLSSDSAAGVARARFDSSTTTAVSSDRGA
>p.citric.LGMF06_5899
MGRWMGDERAMTQKQSKERAGEVGRRTTRLLTTGRKGGSSEEYLGAWKEQEGRQICSDVKASSDRPEKRWMGERRTKEEPPKRDNSPGKLNDNSTRLDST
QLALPPTSPHDNDAHRKDTPRTTKTCAQSNNNNNNNAALRLRRKPH
>p.citric.LGMF06_5904
MSTSAASMSGVRGCLDPEVQPPLPSRSLVMRSPFPVGLIVALIFQQVKSVAATALHPHGLMSGAWPGAVPNSDSDLGPTIITFTLGLIDDANEFGLEAFL
LIS
>p.citric.LGMF06_5910
MSSTTKNRLASAHESAQVGRGHLMEGITRPGPLYTSSAATAATGQFWLFINAPLVLKPILTRRLTTDPYRIIALGEKDHLSNKLRPIAPSPCPCSWQYTG
IRSSNLPGDGAEMIGALSTMKSCCAMSFRRSTRVPHRASAAAIYPVVP
>p.citric.LGMF06_5911
MSVGEDDALNAVVGRAKETSWYRCTRWSKCFGAFHVQVAITGFLTACRNRLGLSWRRLCRPTPENYLVCSTSTPSHRRLELPSSSNPVASAPSSPSPDLS
SLSLNHCLFYLAAPQFLAIRRLSSTAPLTMFASLRRCPAPLSRALTAATAGRLAARSTSLIKPLPRNSVPSSISLRAFQSSSRLSQVQAAAAATHPNEQT
QRVTKFEDLATHGLVHPNLVKSITRDMGLETMTEVQTASINEALRGDDV
>p.citric.LGMF06_5913
MRDLGRQDAGRYPYPRGRDGTRRDETRRDETKEMEVPSSVTWPAVASWWRERNPQPTAHSPQXASQRNAAPYRAAHGDAMGSSVNGRGGCGCSGDGGGGG
GGGGGG
>p.citric.LGMF06_5916
MSDIAPEHYGLDHSRLRSRSLLAAGHVPLETYGTRCSFASTFLFCGAKSVCRPPAHVTIVHRRRPPLPAANSSNIALRALAIA
>p.citric.LGMF06_5924
MPEKRQLLSSPLFTPWLADGIIQWSPEFSQSRAQAEESSRIRCARIGLIKEPLQGYYLIWLVHIEMPVKAAVCQDHSQGISGKTAPSASQAVWTCPEYGW
LAFSVDISLVASQGSVSTTWMHAAAEGAMAAKHNCSWASLKMSKIVAITQPRFEDAADLLLAVQMLVQRHGASQASRSTCCRPPDQRHALPPLCTAATSI
ILLMRLLICRLDSPLCNITTSSLRSKNGLCCSRAVDGLHGESSSLPLLTEPDCRNPRCPPYILILANDFWLPKVCSARLLISLVLLEQANLPSVAM
>p.citric.LGMF06_5929
MNTSSEPIEPTNLVDDVPIPIELVASARQFIREQTSGQLSNILLWMLSYNYMREQASLGSKPPVEASALISRADLRAWFGVSVCIGANMAFGELDRLVGA
TEELGLEWEKDVSWRLRRLILLYDEKGEFPAPGFRGLDRSKEKVERMWLKFLKMDLYNLLRVVRALQPEGGDYVEESWSDVKIRLIRKIQDCLGLRSKAL
EVPFDLLVFTSARPTWYHSKIGVDFECRDKILKFLRYGQGQTRRISQSHRISQNLMISSNAVEEPIRRAQGAPSWNSLVKSNTIPSGSLRSSDIPPSLLY
ERMREDSLSAEPAAPLLNRNPPPPWDANALQVAQHSSNGRPRLNRAQSLRDRRRTFADEYRLSTWAHTRKSKVDQQIEAEETAVRSGIAPSRGFLDAFGD
ESPLWHGHLRR
>p.citric.LGMF06_5930
DKGVHLVEDIPAAYHAIQQLPNVLQAACHIALADPCCWYKHHICHGGPSLLWKVQAIGKRSCYKFRPQSAPPALASARHGAQRAKKQKKMSADIDEKGSW
IPDLLVQSQSFVRAPLLVQSPSFVNSTHVIMVRRTKEEALRQLQAIGIDNLVDDNIKPREPPDPSNPKVKLKVFQKPTPIVPLESWDKALIVALDKMVRV
LDNNANVKRQLGVVVHTRHHSHHSHKKVAELTAADVSRFLRNRQAHIDRLARERVEDVAPLRKNHLSNNAKETETQEDEKLVEGDGQDDPVTFGESQNTH
KHDFDTNGANNMPNIRPEECNGYGDEVMVDMEEELYPESYHNREHEYTTGTLDELDSLDEYFADVETERFSEFEVDMHAESDGSLEDEEEEGVEENSGPR
GDILDNQVDDHHTADMQEDQNMPDVQSSNHKEALISMDAQDKPGVQAVVTVFLRDPPPEPEEPRIDFTDVCNFIQGEGWQWPGARTFCHGVTKTRVDLAS
ISVPTEDDAAAEAAFKDTSRLVHKIQRLSKFGPVLEEHGVPRRKMSEANLKAAMSVAQDTMCQDMDDASRQRGNKAAREKAEESIMCYDRAEFEWYYHMD
ARLAQIDYNNANAEHGLVLSPKMKELYESVIL
>p.citric.LGMF06_5936
LHHEVALDHFGVSLVDDGARSLTTGFRAMALRLRPLLGAALILGRSALFDSVILTPVLASTPIRLACTSNLALPLRRHQTEEEHPSSETGVLKA
>p.citric.LGMF06_5940
MPTSKKDSNQAHTEIRSLLSGIDEVKSSAAHSSSGEASDESKRALARLTTEEYERVQNMSEAEQVKYVLDMEKEHKESMQRIERLLKREDLDGKMREDLE
RTRKALVEMWEHPLPGEEEATKDLVERVKRTFDLSIYKITESHLVTQFQILRDFYSPLGFDFELKQILYYDYAHESSGWYPQWKMMESLRVGTYHTLNVF
IV
>p.citric.LGMF06_5946
MSRPSHRHINNLLRGRPTSGNTTGPDRGARRRIWPEQRRQHRLRPVHLRLHRSYFLHGSSGEGEELVMGQEVWRETGCLARCLTDGDLKELSRARLDAKS
QLRVEHLDPVFPKLFQGAAPAGLVLPTLDQSAAAVAANLNVPVASRDPALGLVVLHARLGLGQFGLHNRLREKSLSGDFDVERFKRGVDASAARYDDAAA
GIDQNSTKENAQRKDGRRDKAKAEKQKRSNLFKVAIGAATSSTTTNNKAIGSRRDG
>p.citric.LGMF06_5947
MKTLGAHRAAFCDHEQAQKASVGHALPTRLRKWANFHLALCSRAPKQETRRPRQLPRRLLQHTAFSNTTIARAYRGSAYHAKASPLP
>p.citric.LGMF06_5953
MAAEEDAMQHEATLPGPGGAGLVMERVYMSIPGTGDGPRAVLNAQHRQWRHMLRSARWFGKWLDVRGLQPQPPVHSETIRRGVTYMSPPLVDPACRYARA
PVPFLLFLVAPSLAASAVAKEPSSPSRTRIIASIRDARHETCLLLAVQRRLVQQQVVSLLRGQVLTPHSVSSLAFSSHRTRDALTVGFRCGSFQERSGAG
RRLASTAWNDMGSGEEGSKSKDWGKQMGPGTRVDRVRILRAVKPQRTVDGPRNQSTPSRAAAGCGAPLIAPHENGERRRRAAAAAAVGVADAEGYDTLAR
QAGEVGR
>p.citric.LGMF06_5961
GRPMMAIFSPPFRFRDKFPIRMKAMAVHPSAPGHQLPRLDSSDQLAPPTTNWTSLLPLIPVSYTHLDVYKRQPKLKHETRICCKKSTAVDGGLRPAAQRP
SILASANDRDHFLGSALALHGIRDTYYLRQGAVFAFIGRDGAVKRDTAFLSNAQDFLEAEMASRTTCVEFRTWTNHVEGRITQLNDGGGVHLWRRARASE
RSNGMLDDEKALRQAERFARMGRNSTRNQPLHQRSIENSNVVCGVFRIGAVVEDKTGRDELEHGVVGQELERKIALRDAAGRARSVD
>p.citric.LGMF06_5962
MDTYHSQFFAVSANIREGIDIRTTSGSRFVAKGDVRTTNIATIGGADVPNKMDTYHLLQGDEEDIRTTVMKPTTGWSGLRRRMYQDSSPDVRQTRLAIWH
GSPCQTKWTPTTCASSQKLPPTREHQDTVPILSYNAIEKPGQ
>p.citric.LGMF06_5967
MPGQAEQSRLTWTLYDRSKAVLQEAGSPIHLAANGTNLVSNTHAPTGFPDAMPRLETSGPASGQQSKDVGALDTQTSRAQAAGEAVEGSSPLTSATRQ
>p.citric.LGMF06_5970
MGTDVDEDDEDEEDYDDDDDDETTVGQKNGMVPSGSAAGEHSSTTMIASGVAAATRPARFRIWQLEGPSLAAANAAAANPKPKPKAYILLLLPPTLLTL
>p.citric.LGMF06_5983
RPAAPGPGAPERDKAASQLRPGEQKPQSAPRPEPPEPTPNIRARPSCIAHQWGVSENVVWNVFPTTSTTFLRNLQIAASQITLDEALPKLLERRRARRGD
VQKARLPRDRSWVPSDVQVLHLELGNEQPQNNKKRPSPDGPVSPRTAKSSRRTRRQVAQSTTSANMASEACRDPPVSPQRAPSRHPPGPIIRTHPESSDD
DCDQARLNADKDIGSDEDGDQALLN
>p.citric.LGMF06_5985
MSATAGPALAERSCAGQQAGQGPGNIVSENSSCQITGKPPKAGWLPAFHGRNRELMRSSDERVGMVVVVPASVEVIRDSMLRGRGFARETTNATSTYSDH
SEPPCEYRVQSALGGPHYTGCWTER
>p.citric.LGMF06_5999
MSGPSSSTSTVAAPPKMLPPITAANPRRKSIFREVGLLDGDDAADASLVPIPTPGGGVVPVIAPSGGRSPIRVRFSSDAEVFGGSVTNRSRREGGESEEE
DTLLVGGSRRTGAARDQRGWWT
>p.citric.LGMF06_6001
LYNDAKVGDSLLESYLQQRRLAAPTCLSVLHEQQPIKPHATLSTGPLDPSSDSYHFPPVGNNNNNNTNNHPCTRQDLRLLPPPLPLTTYHYHHDTAAPAA
TPFPRWWDSGAQASHASLVPRTPDSDASPIFSYWSPQFTASDSGSSTATSPVKTEPGEDMSTDYCYTGSSSIGSDNGGASGGYYTCSSSEYRPRSQAQGW
IHPGHLLSEDFGRFDNSLV
>p.citric.LGMF06_6002
PGDVQDTQVALKQMMQIAEGIRTALKHRGQIAHGGEAGGQRRRPGANQMGNIRDLVSDLVTVREVYSFFDFVQPNTTTLVSAARFESWSTPPCVVSNEGA
IPGTKCIGSPRRVGSGKTWFSSQPK
>p.citric.LGMF06_6003
MPTTRYRHLQNIYGSRSEQDSLHPVNPAEQNSATAAHLLPHKSPRRASTAAKTTTRNLLLLIHLSSFHFPQSSRPRSITNASYVHRAHQADITSSARTHA
LPSSNDRTNVTNKNYSTTPPRLRVCPRTHVANAGFFAGRRRGVVGCGAGHGPVAGRLRSDARTCVRTPPASPAPADGRPRGAGPDAAGGLRKMTRREFLL
CFEW
>p.citric.LGMF06_6006
MLTSCKAHHVLRILQIQQGLESDQAHVNTRKEEPRRLKRNPLPSLAQGNAKTEASSSASAAQADRPASQPAGQTTRQAKLATASPKNEEEEHSDTAQATT
PTCPWRQPNQ
>p.citric.LGMF06_6009
MIAKHEGSNSTGKDKTGDKEQASSHRDDSVFSEASRVTALQSNCGKPEDFQAEIKEWYDILFLKQQVEKDLGKSRAGNKSDEEAFEEAFRGEADAETEAG
DHET
>p.citric.LGMF06_6010
MPLRVVSFPSPDGAEWPMLVAIKHVLNLSDHDGQQVPKTSLFFLDLIVSKKSADGCVEEVTLTIHRDGALSKESGSRPCPNEERMLINGDGTPNKSKQPC
PGFCIRTWTVLEHAWVWSGLVVAHDWSDVQSLTFGEDEGAQGTVRRFLELVAPWRMDDASGKEEDTR
>p.citric.LGMF06_6018
QRADELHDERRRPEKREAEAQNSPPGLDDTRERFDHDRQQFDQRLQQDRQKDEERRQRFQELSRRPGGDKHSKRQEEDEHNDEKEPSVGDDLRSRLDLDR
AQARERLALFRHQEESDDRRRPEKRDDSPSPLAEDREKIRDRLALDRQQARFVPLSLAGVETNGQSLQQHKARRGIEGAHQGFGAGVDDDDSAKGATVED
DMVDEVKSAAPSAAAVVAVGPRACAHPIRGGDESGARPGLVGPRHLRSRHQWPSQTNVNMSVP
>p.citric.LGMF06_6029
MEARERPHGQGFSSSSRSCPTPCNNNGEVPSFGGETGRRETGPRREAEHQAINNLPTTTPPPPPPPPPPPPHVVAAAAAAAAAGPTRAWGWRPRCRAVVQ
ADWENAQRFTPAIITQIQTPKRWARDGQLRVSGRFPVEIRPVSGQRVAPVVFFP
>p.citric.LGMF06_6041
DLAPALIESIKSAGLVLIADLSTQVPRAHLNHDSSSSSNGGGGGGGGAGGGVWSAQHAGATGTLPERIDGFFKGNGVLRFNETVDI
>p.citric.LGMF06_6045
MNWIAEALVERKDKTVESALGGPGFRERSLWPLFLETCLLAPYGEISKDKIHPHQSFDSGSIRSLTDLITHPSATETRISRKSTVPIRRRLSGQTEGVDP
SVSEKGTSGTNHSTAFHSPLSRTHDDHFAARGVPEMSRHITLAEKIPRAFGEELSLWVPFCKKIRSLEPASPDSPALRSIGLIETERPPEWQVGGKIAPS
TWTCTQPGLAITFFVHGFKTKGWQLCVHASEMGFDP
>p.citric.LGMF06_6046
MLADNAVLKPLTKPPALTFLAARPVTRTLRYVRLLRTERADREGWAGMNGAENVVAAEWTSATAGAERNETLSREQ
>p.citric.LGMF06_6051
MHHNELHLTPSHESGEDLSNTVRGLNITKTSSPKPPASPAHAPAPGPAPEASLPDPYSTSLVAGSGQNAPDPEKWCALCERDGHDATACPFEDML
>p.citric.LGMF06_6060
MHQPWGPMATGSKYDIRRKPCLSQHAVAETEDPIKIHQPPPRTPDANHREIREITKCDSRVQHGPITAASGTSGSKAVGGFHSAERHAKLGPHLQER
>p.citric.LGMF06_6064
MPAGDDVEPAPRQRRNRIELHSETLPTPTTTWPIMSHFLRGKQAGIDNDLSAGLAPDLFMLDEVNLQAARFASA
>p.citric.LGMF06_6065
ILAEKPRVTRFAIKWDSDETAPAEFPPDQPDADLLDNDEDAYAAGENEEELDEEEEGTKAEGDDEEMGGAEDTAGMNNDDAASDAGSVDIEAESSEDEDD
EEIEGDGNPDDDMEMDDDHKAGGGGAHNQAVAAQHPDVMVH
>p.citric.LGMF06_6072
MNDSTAFCLVPALRLRPWSLGVRQPAQQKVKKVLGKAASSGSQKSSDSDTVTDLWLAVLVITWRKIGRGLPGQLRLTMAQTPKDERKSMPTFPVDLAS
>p.citric.LGMF06_6074
MPGTALNQKKWDDASRHLQSDRKSSAPMNRRRRKSSTASSTLPLTRIRLPRISGRTTDATAQPPIGDDASGGMGHPRREPPFKFWWYTSRGTSAEAECGE
VETGGGAKVAVCDGARQDTAVDTRVGSSRGGVHLRRMGADAGAGSLSLFLFCGRGSTAQVREGLSGRPSG
>p.citric.LGMF06_6085
MQPIQPDREPTHPSIHKHTRSKPASQKKIANHAPSVKGNPPPPPSSASHHTPTDTTAAAAATPHHSSSAGGARAAGAPATGTGGARVSLGRWVVVDVAAS
DDEGSDDDNVVDEDFLVVRVVLLVVSVEKVDDVDGVVGGAEDDVSDGGIVVEDGVSGGVMVVVVVVEVGMMGSVVGGTEVVGRLGDEGRREVGGVLSSDV
VGGRMGADDDGAATVDSVVPGTDVAGGGRALDGGRLEDGGDGTDGDDAGREGTMGTELRALEMKLLTTDSKLDVGNSDTVTVVAAAVASPLAAVGLSVNV
PGVAMSTGVVSGAGVGPIAVETGGLAALAFFAFLPGACSSSPSPSGGLLRGNSGNICLFSGGAATAVGTTTAVGTLFESELTTDNRAEIGGPAQGTTTSV
LDGLPDHDVLFWQSRSSDLPPFSGQRLRAEKYACPVTLLSVEDGGNLA
>p.citric.LGMF06_6086
MSDAAVETSSSSASTHPHPLHDSRHERVMQWMENLGNEADAMKDALDMPDATDPDSSRGGGAIPSSSRQKYTTLFGHQGEEELDDSSSGGIEIVRPDSRV
VVDLNKHPAQGWHEQLLTAATEERMQAERGEHKPPTSAPDYEGRGMSTRHGDMQGQEEVCCPLHTDMRRLLSTDYRLLRPYTGRIWSIGAVRK
>p.citric.LGMF06_6098
MDFAPRIPLLFRHVTWQLAIRVPLRATISTTVSTLAIRLRPGFSVPGCVRPQSSALTTVDDPSVRVQVGLGGVGGGGGGATQINTSCRQFHSIGARNNYP
AYLNETGTLKRPHLQGGKDICRRCSRQR
>p.citric.LGMF06_6106
MPSILPIADASKPPNAPASVTVRTPDVWLKLLHQNIAGDFKENVGDEEDDQRSVVLDAVLAGEAELLGKTEAVGIGNVDAAKDELGAGGGGGRGGGEEAH
RSKKAN
>p.citric.LGMF06_6108
MYVHDASKXDVAAQDTRAAVKRRRAAAHLVGVGPRVATPVFFASAAAVAAGEKVGEWAPAVENERRWPGASSRLSMRSDGELEKQKKMMMKDGPLWRESV
VEVDDSEMDYSEMDVEEAESASRCASRGRIPRALVTMYELNDNVFSSEVARPA
>p.citric.LGMF06_6114
MLDQYKGVAVEGERIVKNHLTKSMCKKYAREILARERRFAELDKNNKKKRPSGEPAAAATVSFAQPPTSAAAAGVQSDDAASVMSSVSRVSFGMLPSPVD
GVGTIRSRRSFSRAHEDDYEPGRWSWEAVRERGDLEEDSDNSSDSGDAGENSAQGAAPQRKSQENSSRGWLDTSGRNVKYYEFYGTAKTKEDKEEEKKEA
RKTRPPQWLDPETHTIRRKREGSVKAEVKWLVKAWCCC
>p.citric.LGMF06_6123
VSDSQSWGAPSDHVPSTQPSLGDVGPADRRTTSDSQLSFPFAAAESGHSLQHCQLNSSAFIPETPLLAETQESNAVVSSSAKAAHSPDRLPSQEGSQDLV
ARALNTEEPLAAARRVSTVGRHSGSDERQLQQTKSNSSHALGIESPLEDSVQGLENNRRSKLTPIVLLNVNVEDSVESHIRISSPKLDNPGTRSQPHLSL
DSENESRPQTTGASQRDLSEVFTNRAEKRVQAPKDCQAGQFDSQIHHTSTSRSTNKSDKLXQRIATDIKLDYLVNVFGLSNKDALKLLKL
>p.citric.LGMF06_6128
MADGTGAERRHETGVQEGAQSGMLYAMSRALVRGKKEARAKQQQRTCAAHTGPQRTRLDGKKSKRKKGFGTTSEANANHSSACSMGGQRRWCPVGAEGTR
EGFQDIGMLLLLRTSQKGQAKGKSVALYMLLLHAYVRTGPDGGLPWLLSVSAALPCALVGFPRLPGFEGECYAEPLCDHPLSLNHSLAHCPPPTAHLVVG
GRRRRWRERTGVPRAKEREPNATARQMMGAQQTQTYGSPINPSSPAARKRAGHDRSVVTKEPGGQNTTDDCLLPPPLPPPPPPPSPLVGCA
>p.citric.LGMF06_6142
MPPQIPAGLKAADIARFSLRASQLEKIKPVIAYW
>p.citric.LGMF06_6151
MRTFNVVPDLVTTEATQDLSLPESAFGTSAVEEKKVCLNTREFSIWKDLTSRNEDEEHHQSLQMEYSGFCTRMMKDQAESHAASRRTKVTKDNTTSETTE
VPSNFGGYIEAHALHAPSNLRLQPRRYEIEFRSLGPYQLYRSSISTKSWLSGENSHSVSLGERQTARFHVRDTSVSISRPVMRTSVVFGSDAAWQEYMRP
QTDRRPKRSAANEDGQPPSIAAAKTTLHVVLAISSHDNIAMITKGCIAAPHLFPEFN
>p.citric.LGMF06_6158
ELGPLANLHVTRAVDANSPYHVVRACLVGVGFLGFATLRIVVFEADNQVHDSVEFLVIEVADSVGVGFFEVCFVAVPVEKVNESSEINQVESTARRGIKS
CAKEAVCDHGATPMWSRIVVGDCSNAKVVRGAISQEVVPKEQVDAVGEFKTKPSIVVDFVVSKKAGLS
>p.citric.LGMF06_6161
MAIQNISHVIVNYRGSSRRGKRFQDLPTELVWLIASELPTHGIACLSLTCRKIHEDVKAILHRHATLDIHLFDPKLALFQRSFFENQYLLKHLRSLHLRF
LALDPDLYRPRVTMVATIPRTGAGNKPFRRGLHEREELNLRRILQGASGLRHLNIEIFGDMVPSMYIRHGFKYLKTLHLGRFPHPYGSNVQNSLDSHHFN
NVSMQSLVWIFELPQLELLSLHQMGTIQDVGLTLSSMARSFKIKTLVFKETFIVQEDFCSIPEAIGHFFAAFRNLEAVEWFLHPYEVHKLTTAAWIVEGL
GSQRSTLRRLALRENNVITGPYNLDDMFDQVFEDTSAPRRGVSLAKFTALESLTIVGEMLTDSRWSPDAHRFANQNETENVRTKLPKSLRRLILAPFAWF
AEPALYLAANMVLGGAFAASAFDVGLTITATDGASIVKKNPREPFSSLTNDCLRLVLFFVQERHVIPSSSVLPNPFVKTPNPLPMDTMAAQGSHIRVSTS
VWAADQGEGSLDLPTELVRPIAAELPANDIARSSASCRKVYQDVKPVISGSIPTVMHSMDPKLSLLARSCRK
>p.citric.LGMF06_6162
MRNLPIFVDTNILFRYGRVPTIFDHDGSIPEICENLAINYWQRLAVARNSEQVGSDGVDSEYDTADEDLE
>p.citric.LGMF06_6170
MGSQAALQQYVHVMNDLIRAWLERAVTSRQHRTLWDDQTAPHLSQAHRLRQSRHTGQTRSACFASVCEYFYYRAEEPTPEFKSADGTHIEQKKDPRIDLP
LADPSNPKKKDLSQVTQVDKKRDERYDQTTKIYAQSPGEPARCNTRAGLLRRST
>p.citric.LGMF06_6171
MTTAPPSSQQHSTAQPGHALSISPHVPTSPPWSLGRLVGRSRMRPMLASSLRLLVLLSIAVTKVAASAELLDIADIQQEARAPELPAGEQSNAPPILSPF
LPGIDINVPQAVLPVDGHRDEESYRRKDYALPNANAAAGAAANSSASSVATATPASTAPATTPAPTTPPYIYKPLLEKRQGGTNCPNSY
>p.citric.LGMF06_6173
MADPLAHVDQASPSPMQSPTVDSTATTTDDGEANADAEIDADRKSSGTVSPVPIVEPKATPSSKADADIDMYISQLRVECEFDDVLENEKVYLEKYKAVK
ADVEEAMQCYVACFDRFEPLFAGSEGCAREGDFLGQLCKERSNLGEGCVRALTKMLNAYNDLRCQMIARRMYEVKLEEGSDEGHGKRKEAARE
>p.citric.LGMF06_6174
MPDAFHLCARFGFACPNFEAGAARVDAERCRPILAVAKAQTIWAVLRSDRWQLTRTKFLEIYGADSTWSASFAGRIQSSATKQTIPSNRSRESIAEHSNT
LNTSERPAPLDITGSEKAVDDGMMETGDGTAPPDLNAMEDGDM
>p.citric.LGMF06_6175
MRKFKDSPKTLKWLKIAFQVNSQSLEVASLVDHFVEDFRERSTMTSSALAIEQRTAEEAERKNAAKEWDCMNKGSLMKISIVYIQGGETNINRNKPSQTC
LCCFTPKHRNQCGRAMNRAPKTPCCRTRSLRPVSYTHLDVYKRQVLEELNPDVDSLEQLDPPVADPDLFYHSRHRLKERLQIEQSKENRDDAIITALVAA
LEYIQADHGETVGNMDRLLARSEITWELLWALFIPGRLVYHYHEMTQQKQLLRFRKMLRRVDIETRLSYWRLDCDMVVFDGEKFGLTKVDYFRVHEYPGA
QKITDLILYPLEFVENKDQIFDHAVARGKRYHSIREARYMECDGPAIREILNKDLKPKRFTFPAFGRAMIDAKGFRTFEPNATYNYNVYKQLGSDVDDEM
YAICSPIVMGFTFGMKQWGGLGMDYCREIQWGNEAFRDLVLDETKKKLVHALVTQHRSSTFDDIVVGKGKGLIGLLCGRPGCGKTLTVEAISEETRKPLY
>p.citric.LGMF06_6178
KTKKTYTPFPPPQEKSKVDLQIESGEYFLSKQAKERQQKERREDAMKTKMEEKRKEREKEFVAPKDDLGSDKKKKEKKRKRKDEQEGSSEKKKKKSRD
>p.citric.LGMF06_6182
MGTVATMPLYLSVCDLKHANVDGGCLNSGTNRHNGTHELHETDASQLVADEVSEGHAQVVQKLIASGANIEAAAENQHRLLHRAVKNSHSGVAKALLEAA
AEAEAETAQDERPLHLALEKPNGVVVEALIKHGADVNVATKAKESLILKACQSANSINDTLALIRALTEHGADINATTPGTRPVQIPAAERGTRAAYRLP
GTLAQRQAAVMREAGDSYGAE
>p.citric.LGMF06_6187
AAVTVSRGPKNATGASAQGKGYVCVECGTTQAPEWRRGPMGPKTLCNACGCESISSSPSSLVLPSLSLLSLVALATVFHVRGVGRADRRAAVRWSKGPDG
PNSRNRAAAAEAAAAAAARKDEQGSGKGSTAVASSTGNVGAAGEGRVGGKTAD
>p.citric.LGMF06_6193
MGEVPTGITAAKLAEHVPRYCYLDDKAVWAVSKIADLPKHDRSRYWPYDFTDKGGNISTVRRNRGRPAYNKTNRLANIQRARPRAPYWLCGGGSLKVEPP
ASTAAPKEDNNRSSTTTQEPSETPAPSIETQDQPSTGAREVDKPEEAKPKTLKKKEALSTNPPEPKDEKPEQAKPEKKVKNQVIGQLKPKKQLEDSAQEQ
QEKPKRELAEKLKRQKEEQKPKAQQEQEEESDEEDERPLDDPDAMALVRFGCRKATTPYSDPPLSLIHI
>p.citric.LGMF06_6196
WMAPMRHERDFIIPDSYVELSDSESDDEDEEEDDLDDPVQTTIDDEEVADLNNDLLRFQLATAGRARRSSMDLEHLRAVRDAALAKRTTSTSSSPSAIRS
GPDEYLMSGALPDERPHPAVALKNRSVRFDLTRPGSFTPTYARPASDRSVRIKMPPLDPLTPPSTVQDPVSAAADSPQRRLPVSPTLTVYSGGSESPSPT
PTVHPGEPQFSPQHLPASPTPTVLHPAGSEPSS
>p.citric.LGMF06_6197
MCDIRQATEEGLQQVADAEQDARERLDEYFGPTDPSPPRSEPAKHEPQGAPSRSTSSASTTQSPPLLSPAMPKRRFWPARAWSPSAAGSTTECDTETDAS
EAPTQEVGPNRLAAAAEHVRLINGHGWRERRGASV
>p.citric.LGMF06_6199
DGAPRPASNGDGSMTTERAVVPTPRT
>p.citric.LGMF06_6208
MLAGEQQQQQASLPVLPPPPPQPQRRETVLLDAVPRRDTGSGGGGGSGRAAAAGGKKREGWTVEFRGGGVGVGSVGSVVGNVGAGAVGAGAFAGGADETR
EGEQQQTKEEEEMDKEAEAGAEPASDAQATSDTPVTPALAAGPGPTENEGDVDAAAAAVAGEGSDVVVDDDEEEKKEEEEQVEG
>p.citric.LGMF06_6215
MSCVAKTPRPAKGVSRTSKRCEDGAPGGGNVDVDADVEEAGVPAPSKLVVDGEEAIDGVEALRAGLPASMVTSMAVGPLAVCLSDCLSVS
>p.citric.LGMF06_6220
MPADFVDSWCPLPLVSPGTGTGTAFVRSFVRSVGPSNTVVHSSSATNASIVQLARTRKKKKKKKKKKKKKKKKKKKKKKKK
>p.citric.LGMF06_6230
DAGASALYSAVYDGDVELLQMAVRFGADPSFREQNGETPLHMACQCDQAQLTSILLEAGADHSIQGLNGRTPLHIAAYWGFNDCLKLLLEHGADVSMQDN
NGSTALHLAICDANEKCVELLLHHGAKIDLASEGKIDPRRISLKHFLGDEE
>p.citric.LGMF06_6238
MRRGRIQVVVVERRGGVCGMEKGGWMEEKKEEQGYRNGPAAKIISQVQGRTATTSVELGALFVTFREDRPAIGQRTYRSHSWHSPGGGSGAVVAVGNGTY
VTPRPTQVGNEPRKTKPKDALPLKLQSPDSSFSPSPIATWLTVSAWLPVLSRSGSRDLTLALVARLVSG
>p.citric.LGMF06_6244
MHHPSPTNWTHEWSWNKQNFNPNRTGVYRCRLAVNQASRFNFAAQEDFWVKKSWQERGPKALAKDSGTSFIAGGIKNAGGIKKGIVATPARNSDQVAPLR
RGWWLEVEKRRRGRCT
>p.citric.LGMF06_6245
MAAAKREYLGDDRVEEGWWEMKGCEMKARRIKGQGRDSGGGKGKGTAAEVEGRVLVDGEKKNGWMDGSGERERERVEKAAGAAGLMLAAND
>p.citric.LGMF06_6251
MSNLRKVEFKTIDGLLLRGFFFPTANRGPGIVITPGFNCVKEMFVLDVAEHFQRNGINALVYDPRSLGESEGLPRNDIDPVKQVSDYSDALSFLMAQPSV
DARRVAFWGMSFSATIALCAASMDKRARLCIAICPLLNFEYTPEKFPKVLLQSMRDRQSQALGNSPLFLPVLMPDGKNPAGLGFQTSADELDYMINAKAR
GAPNYENQTTLQSYYKLVVWQPHGIMRHMTPTPTMMIIPEKDVISPPEEQLALFDTFPEPKKSLIAPGKGHLNVLSGEEFPLLMNQQVKFLHRIMA
>p.citric.LGMF06_6256
HFEHHTNRILLPLEGKRGRAACATSAEAMVRVGQNIRLSRLAPLEIEILDGDVRTNRCIVAGQILRQSSNIWQLQHLFRRHDPRAIVELAPGVEDWTVVQ
DGAVHVQEAEARGPRSLRAVVTEKPAGQVVPHGARRLFRPHAIDGVLHGVQVYRHVLANVEDSFLGLTAALFGSGLYLLVTERGEGMPRGARLAEQVEVW
HRPLQLGSDPAFSLAKLWVELLDQSLIHI
>p.citric.LGMF06_6258
MRSKSCVRDSACSANCDWDELSKCERLLCGFGTKTLHCTAPTPFRSADAAAQLRLPVETATALRNLVGPGRDGARGTADVGEAVAQAGKDAPRQHARNRG
SSESLHRSRLEKLGSFGDGQHHDVRRDEAVHYLLPPEATGHRNRLFPLNR
>p.citric.LGMF06_6259
MVDAVDDNEDSVFTVLDGLDRCQTRRTNLYAKGIMTWLEDFVLAGPLRVHVLVASRDEEDTRATYDNLFAEKFIVSFDEEEYQLKQDFLAYCEGFISERP
DLSEGRKALVADIERHIEPK
>p.citric.LGMF06_6267
VDPIHVICGSLWATLSTEERFLPVVGDDLNTRADYTIDCTLHLGSVFESSYREEGVMKPAGGTVMEGEKVNDAVGVQREQHRRMPQPAQ
>p.citric.LGMF06_6270
MTGEDQAKFHWKVMSKRREFSRGRWREGTVHLMTNMVQPSARVRRRIMNAPQLDSNHIQRKHPDLQHDFRKAREGRTSTGSLSPAISFAHDRDSLDRNPH
LENDQHNAATTILAIAIIAPAHQQHTDNINIAQPYRFQQQQQQQQQQQ
>p.citric.LGMF06_6274
MPRLPSASAASPEPQPQPPNQQRQRLPPVRHYSSSSSRRRTASASASLSSFTTLDDALRSLSMDSCSTSTTPTTSPRLEHATHASTLTAAAPPSFGSYRY
DGYRQQQQQQQQQQQRTRRPSSICPHARWDEQQQQQGELDPGQGHGDEGERVFGRRTLPQRPQQHQHLMTAPALLQTQRLVRSEGGALEEGDEEEEEGSG
SGLLGDVETNKEEAQDIVASPQPQQPMSVGRRNDSGEGEGVGLLVRRTASGEEQQRRHGDGEQLDYCDVVASSNHGRPSYATLAFSSFSSSSSGSSSSAA
SSSSSGSSSTVTAATGFSSATPSAVGRRASAPSTPTLSSSSSWSSFCPLLARLPSYDEENPPPPESPGAAPSNTPGPMHLQLPENGGVGSRRPYTPSPLT
PFPHHSQYFRPPLVPSGSSSSSTMRSPSPYAHVTRRASAMAAPSSPASSSRGRDYMNPDTPPRTPPAAAAIMMAALERRRSESVAVMTRKGLGTGSCSPV
SGSRTLAVQCASCGRCKPEKSRFCCGWPPVHMVLFHGPSGRGWAVGDKGKRSRAARRNKAMTGGGIH
>p.citric.LGMF06_6275
MRFAARTARKDNGGVQVAVECERAFGPDALKRNREGSFALFLKEAAV
>p.citric.LGMF06_6282
SNSANDDQGTKIYSHHIPGLSVGGGPGSIRPEESVSNVGVGQRGRPGGARRGRDVMEGYRRTARSRRDSLSDSE
>p.citric.LGMF06_6283
MTPYDATNTEPRPEKFSGRFSDHQELGGFGIGVLSCLEGLDVRSPVAMKLGMKSNDMGAEEMRALKRICSRREDTEDKISSFSTGIDRDGGETIFESAED
REPLATTTVICIKPRCLIKPLVWSRHSRAAYINSSMRHEMSKGINYSISAIGTIAGRSGLSSWTRRVQRLACCRHLH
>p.citric.LGMF06_6285
MTSQTKRLSGIHPTTALRLAVARLSLTSLSSVLPGGDDQLLPFTPSSLLPEDYIGPTPTTPTGLTGGCPPPLPRRAAAPQSDVCPPATAYDYKLSIRYRC
PVLLQGLRHHLSASTLSTAAFPPHHRRQLKHHAGLSAVTFGYLPFLELDRADPTEAFSRPVRLASKWDSKAVIGPTSNHATPKLGFFHKLELDTVDCKVT
RAAAGK
>p.citric.LGMF06_6288
MLSGEKQQRLEPSISSTTRRRHARPAASFPPRSLSPMHSEDATKSAQETVCRVNVNVNVNSSDATILPARPPTCRSNNDKDDDLTQADKQASRRRSNALS
SGQHKQRNGKLQRERKGDMEGNETRTNEREEDRKEEKKSIKHGQADSYNNKVARALFHQQKFFSAAQHTRVVQRGPSQ
>p.citric.LGMF06_6303
MRTALRPPPSTPDLNNTSTATVAAPSQAPTVSRNRVMPTIPGSRPNRQPPSNTPRPPPALPLRRSGDRSCVNAVIQLFCDKAMPWSLLSLVIDWGLYAYG
PYRDLDVQLLNQFGPGISQRLVMRRFVDG
>p.citric.LGMF06_6308
MPALLSAPLGEEASFSVASIPAAAAAADVEAFRRRRSNAHAASASSATPATTPMTIPAMAPPDSPEAVSYTHLDVYKRQG
>p.citric.LGMF06_6313
MKYSGKAGNTAESEKSHCLPFKETLVKPPEQRGYDLRRAAPPHWLIRAAIPQIHNLALLISAQASPEHDTLAFLALCENGMPDGVPPQPCSGPATPRNLA
GPTYIDMMQRAERSTYKTKESSTLCDSS
>p.citric.LGMF06_6318
MDIEDDSEFFAMLENMPYHDPPGQRYSIQRTQPSYNDNYGHANIHLSRSNSEFRREPGYFGQEGVAYDDF
>p.citric.LGMF06_6319
MPSLFFRSPLEDSSSAEETSSVISRQDEQSQRPSPPANNPGLTRVQSLESESTENLSRSLSAAQISPQPIDIKDVALTALLEDKALREAIQ
>p.citric.LGMF06_6322
MRCCGRRHAMPWGEGVDFAACTHLLASGARSTPQLSQRTPWSSSRVHVRTVPELSRVMSWAHVALRIAARRHVPKPETWLLIRTTSPRGCKGQRPVPGSS
MDGSLSAALIQEPCQDANAIGSLPQAACLQNLTLNLVVWLRASLALSQQDLAWQTTRDYARSRQTNGVNSWTTLVAKGKATRCDRRLICGAGDALGFTLD
MKAAALAPARMFHSEL
>p.citric.LGMF06_6325
HRRMQPHLGALGQHIRNRDYDAADVERARCTALGCFDPSDDATNDELERATDMLGQMTSLSLWINKLKPYGDVKMFTVLSMIGQAARNKVASNVHDDDDD
DSNVPNHFDVLMGLCEADALILFGRAQERHKCAVC
>p.citric.LGMF06_6331
TNRVSAVSQACLYFSSRNSALQLRREALLLSRLQAPWFKYATFKTAAIRPSCSSALYLPLDRVVRVASHAANLPPHTRPKSRSSPAGDPLLVPAECHSLS
QLALSRARLLSFFSVDPPIMSSDDESVFQEDMSSEFEEARTPYPSQMQRTSLTSTRDFPVPLQSSPAISSLLEQHTLRKVEREAAKVAGFETVCIEVDGQ
RRSRAKLTWKQRSWRGRGREKRAECKGSPVLAGAWLAPQDVVRCFSPPLPPAHDTVTIDQLNGVVNETTASSSSVGAEQGEAADKGDRRLPPVLILVASR
>p.citric.LGMF06_6339
MPKRPKDCSPEKLARLRENDRRSQQNRRAKKLRERTTAETDRGDTRHMHSAYVAPNVDELELDNSSIFLSRNRRDDLAAYEEELQEFFANLHAAYEEGSQ
ELLAHVLASMGLSNDEQTLELLVNYFASMGSGNDEQTH
>p.citric.LGMF06_6344
MADESKREDETSSVASNEATSDGYLSPPQSAASRSPIISSRHVEIRLIGALVARSLPCATEPVVGGWAPAAAAADRHNLSVHIRGVGVAAAAAMDRGHGG
SGTLSSPASSSPTPKPAYSHT
>p.citric.LGMF06_6345
MMAMNRTKLPRLMTDLVTAPISSNRDYFAVESVPSGSAFLVSRGRGMDHHFGQARGTLVVTQHVEAAAAAAVAVAARGRSKTGTDRGGQDDGGGNVLAVL
VPAKVVTQADVDGFGQAKRKRGR
>p.citric.LGMF06_6351
MHSDIPIWFALGFLWASKSTPLRQLPMNTLPPSLLYRIWSIASISTPFETSFTINLVQQVAPRAGYLDVGQHPYPSHDQCRLRNDIVQARMDARTRETDS
TSQLASAVCL
>p.citric.LGMF06_6358
MRFSHTLIALASAALVAAHPVVNSKDSDLVIRSTAVSDDLASIAKSEGSHHNSQSKKRYTKKALDDDDDDDDEDDGEDGTDTNAGGNAAQGTQPGDAGQT
VGSGPAAQNGTVLQLSLIHI
>p.citric.LGMF06_6360
MLIANLLRRSGHYEKSRRSERDSEITLGGYACPGRIFFSALEKVFLSLQLTHYDVRVKPGHENEDSSNSVFSCLDRLASSRIIPFWKHIFSNNQACLRSA
FFQSWCNSLEDSHAVVVAVVVQAVLEEEWRLLLGLDALVSLSPDDSFTGLGGHSVLQLSLAARLRSVCEIPLSVKDVIRAPTLADLAAVVEMRVQARKTR
PQGTLQATPLGTRKLSPAELEWWHRYQDSKSPCAFNVPWVAELQPGMDLERLVGAVEAVMNRHRILRSRFVDIGEGRVERLMRDEPIKVQMVKSINVRDF
VNQPFDLSRDVLVRVVLSPSVLAISISHIICDLTALQALLAEVATLFNGGELPLLQRDYFDTTAWSQPTEVESAVFWASNLHGLKLRREEYEDDGCGGQR
PWRKSYRGTSLLLPVPQKFYHGILALTTANGLTLHQFGLAATGVVLHALCGRGDVVLGSPYANRTSVDDQNVVGLFLQALPVRVKAETQYSTLTSMDVLR
SVQCASQSSLAHAVPWPRLLEHLGLPFPSHRQQLFDCVVTFHDDRMTEQSVFPVDGVHPMHVWTEGAKFGVLFEWHVFADRLSVRFEYDTDRVSETLVRI
LQSMLLQAVEALLDPERQYEQLVRRLDALLQQQCLALGADVGEMRALAVEHLRGCQTISNPAATGQHLFDMNLSGASQRASLVVSATHQAGSSHNVFLKE
WFVATCCEWPTALGYRVHSVPATQLTPERSMGPHNXXVAAGLDPSDYPNLKCVYFAGEPVQQTTLNKWAVGRTLYNLYGPTEGTIGACQQKLRAGIPVNV
GPPVPSTRLYILDDRMELAPPGVIGNVFIAGVQVSRGYINMPARTAREFLPDPFCPNLPEERMYRTGDLGFWDGAGNVHVRGRQDRQIKMRGFRVNLDDV
GAIAVREMASAVRKAVATEHNGKLVLWVEPEDVDTEELARRLHRALPQHAQPKQITAMHRLPMSRNGKLDAKALAQQAAVFEPPCAGTMK
>p.citric.LGMF06_6375
MVFKLRGLVESLAGGRYLYIFDSCAAMAATAFDQGAELLGASGFHHRLDDESSADSMDNSFTTVLARHLDQFDGKPRPVCQM
>p.citric.LGMF06_6377
GAEQSNGDGRAGDDEGEETGRLVGQNGESLQQPQQRRERRNRANGDGSSIDADRGVQLVCAGPQRDGDVVERDFETAQRNNDVTEEAVEVVSEGGDVYKR
QAYASPSYGNIHAYQEALAPPNLRTVDYVIDIDGNKLKSMIKNAVQYPKTCAQL
>p.citric.LGMF06_6378
MSSRKSWRKQSHTEEDDDTDQIGAGPWNPVKDTHFSVGKLDKDQLHNRAQTLHRLTIPGLLEKLANALHGETGASFISISFTCSSQSGCCFR
>p.citric.LGMF06_6379
MPLATSAGSSPPGQSQSLHLSCSTLACKTGPLVMAADEPGKEPGNEPAKKMPTLPPELCLMIAEESIDDNHFGRAVRLRGDEMEEEYPVLRVSKAWRFYQ
MEALARNVILEADIQPDSVMISRISLPLNGVQGINQGSAGHLLRYARELEVTVSAAFNPSGNSHNESLLSCLNIINALA
>p.citric.LGMF06_6380
MPKKKHFVQQSASKPKAGAAAGKKKQPPDPETEVDFLDLADEHEKAAGKWRAGDAAKSTRFFQRAIDAYXXVSSPSFRLTFISVANCHQHRLFCSRLSVA
VNNVSPPSARGRHFKSQAHGCFILSSSETVCRTVKRMDSGNSIVYETISSNQFLFINRCILCPHQQPRLGNTRRSTTPVTGAQSNIERLVMKSPCTAPAK
EAPLLSRPLGILTPHPNPSTGLAAANARPRQLSLVSTMAT
>p.citric.LGMF06_6383
MGDDVDTIKARKREEERRKSERELRREEIMRAKAAEREERIAEYRSQEDSTMEMLKALAKQRFGGSG
>p.citric.LGMF06_6386
MILSRAVLLLVLSLLGYVSAQCYEQPGGGDRRPVVRIKDMEGGVVRTRPENKRPTPEHKKSSQGGGGGGRGGGGGGGSGGRGSGGGGRQGGGSNPAEGGS
PPPNTKDKDVGPGTDLGRIKATMTVYGSKDQNGSGNCVKKQACGTYASAGFSAAVSQNIYGVGAGQXXRGQ
>p.citric.LGMF06_6387
MDFSATGVKYSAATWKDGFGLGAPRRLYESWLLSPGHAVAFGGCFLCLVASTHSETHDHWTCKAGYIAPQVAVKHGEDAIWLRSLQGQHPGPKMAL
>p.citric.LGMF06_6401
MPGEGHACKRDLASTKKSKSGESWMGTRRAGQNSAPGFGLRAGTRPCTCRVPGAEAGLEAAVGVSVGLGAERVAI
>p.citric.LGMF06_6403
MWDYEQEWLAKEQANTTTLDSSLSEPIRHRHVFAHFVQPTISSGEKTAWDNLSPDLGADGETTLEMCRDICKAADSCVQWLFTAPGDCKLANVVRLGSRP
TDEDAVKYTSGWMADRVAAFVDKMGVCRSDWIMPNAGAVA
>p.citric.LGMF06_6408
MDESSTAPAFTHLSLAAIAGVTAPVSWHRLSARAMTCRNVFGSCRRGREKVTGKIESAADTAAAPRPHGSSELGQGESSAWRDNLYVWED
>p.citric.LGMF06_6412
PRRGTAGLLEEAARLARGGQWTTSEKQSSAAEARGGNVDLVVVVVVVVVVVVVVVVVVVVVEGVGIVSRGGLVQRVRQQQSRWASDGVGTAATFPTSRPW
LNRGPSMDSPYSSPYPGASASHQGRRTDWRAAMCLGETGAGDGAERQMAGLEAHRDELGELEAQRATRNKRARPSQALDSGVARALGGNGLPASHPDSLR
LPSERQTVTMTWCCVVSSSFHQEKDPGRPLVATLQKRRLAKPSRPTLTGQTSTTPAEVCSPASQFTIPVFNSGLCAVGRHYACRRRT
>p.citric.LGMF06_6414
MQLLVGLSTLSLLYTSAFASPLALASDLGAISVNPSDDARLNGGRGLPFSEPLTKRTSDETVAVNVDGSTGSTNVTIGRAEPPTATANANATAAKKNASI
YGPKAVALGLQAKRGTGRFSDGKGLIGLKEGDNMAGPMPPGMANCNQDGQGEIGLRPGEISAQDIASALGLAGGRDRDDDRDKDHDKDKDKDRDDRDDDR
DRDRADPPAPSPPPPGPAG
>p.citric.LGMF06_6417
SPRDTATPDSISDDLREHPMATTYDTTPRTTLRSTQRRLYLLVPPVSFFTGGCRGRLPARHSISDHPESGQRHVKSPAPPNATKSPRIHPGLVLVTSCRA
ALS
>p.citric.LGMF06_6419
MTQSIYDDWTAHALDIPRPSKQTIRDSSGAVPVDRRLAFTGSPFFFLKCPWRSNVKADIGEPGRYTNAKVYDSNETAAGCGTRSTDVKLQSCCSIALIVP
RSAEIDIHYPASGTADHGLRQAQGSACQLVRYTSIATRMKTRLHDFAMACAWKTSAGPQPREGPKAVCGDGCQGRTAPAAVHLSIVATETLAIARPWLTF
RAQPKQARPRITSIQDHVPVSASPGPDHYILFDHHDPIALAQPSPAATSVSIFESCSPAR
>p.citric.LGMF06_6424
MRASFRVAPTLETLPTELLLEIVRHVGAFAPIYHKPGTSSLIKLSNTNKRMRDMCHRLKLRGLVVDMNDLFGPGKFSALFRQVNGSEILEGIPEEPSKTS
>p.citric.LGMF06_6425
SVAGGLKKLSMVSPQTPSWYNFGGPSAPQGLPELPFVENLIIDWVSRFLVCRCPSISSLTSAGFARNGPGVEQLQKLLVFARGLSRLRHLEIDSTFYLKV
TRLVRMDNIETLQLVGQLLWEDRTDLAHLRNDLAQQMPNLISLTLLITGRPSPADPAVMVCNRQILRRVLRSKRRTYGADVPSALA
>p.citric.LGMF06_6428
MASGAQRRISKVRRARNLSVWKGTYPEAYAFLVPVFAAATVAADSQTGAGRGHQRAAGRHEGDARRRGSQPARVGSVGRRARAIGIC
>p.citric.LGMF06_6436
PILGERTDWGGGGNKGRSGRSSAPPGDDRSTGDNNDKGERDTHHGGQPHQRLRAGPLFTPEQLRQAMAEHGQVPKVFTPRSVSASQHPRLSALFPDHDIP
DDDPPHNNNDRHDHHRRGRTKDKKTRSNASAASTPETPKPDERLLLGARAAAAGIPRDTPTRYTPTRSASACSPRDHLQYHDQHPNPYFGPLTGRNKPLP
ALPPPSTNDLFLVNGQQMKQLQQLQQLQQQNHHHEPQHHQPYLQHHPHPQPPQPAHLSRAHSPHNAAFIPRPLNIVKKNPSRAPSTATSTGSSSTPHWTT
PPTTPTPVPVPAPLVWRPRTPSHHSQFSQYSQHSNGSNNGGGLVGPVSGLSSGLSSSASFGPSGPPPASRPPALPPLHHHQFPGRRRSSSSSNAGDGAGD
TDIEYAAVSTEFGGLARRGAGGRARSDSTNTLDRIEAELVSWAGLQECEGEARRVSAPQEEREEMSSLFKEVEVEASKDAKGK
>p.citric.LGMF06_6440
MLGGGMDWFDASAAATASADADGDAEADEGAAASASAKRERGDKGRISDRGSVTGNVMGTAVKVEGDGDGRGGDDGGGG
>p.citric.LGMF06_6442
MSSGTNKTTTVATGDSTRPSAGYNKYACAWRLERPCPNWVFQNGDACAKCQASRPTHKSVSFNVDGKAVGGP
>p.citric.LGMF06_6444
MEVGATGRSNSSPGNKIIERRGASHRKWNGIATAADDSRLWLLLGFHAHHTAASSSGCPGATIKQSVSVTASKNTVISHTSAAGRGLMLAAAAAAAAGTG
GGTGGGRTMRTEERE
>p.citric.LGMF06_6446
MMDIGNLQLLQDNRADWEDCRAAKMTARRAESAGVKRVAFVDNDVVETRDQQSLDDSSGTTADSVDPSEDEEIEKTAQDQGISTQTFLKSQNPERPTPEP
ISPLLPSEKDSPRQPAESSLDTGRLAVADREECGESL
>p.citric.LGMF06_6447
MPGRFDISFYDLVARLLWDRNIVPAGVAGPLNERIVLAWLKLALIVVKQMVAKVVGAACVKSLRLSGWCWAET
>p.citric.LGMF06_6466
NHRHPTDLRDRFRNKWPERYKNAGYKINVKDKGKAPGEAIDGNNTERERAAAPEAPSSSQKEDHAAPVVVTAEPHFNLAAPSSSSRPRAADLKALLSNFP
FHDPFSDDDDFTTDLPLEGECSPVILSRDIFSYANPSVGGSQSQSQPSQAYDAPIGGGGANDHINPLDTLKTSQRHVVNTNTSSNTATANLPPLWLPAPL
TATAGGSWSSASADLNPRPSNRCAAVGTASSASASAANVATTSTSITLGTGAGAGGAVSLPGPADLLMGLDLDGRNDGMGHGTSWFN
>p.citric.LGMF06_6476
MAPPERHSKPSKFLTVGDLERRFKNYKPTVPVESTQSWTAPTTVPAVVVTSPVENRTATVQDHTIHTNTCSTDAAPPSTSASLSKHAQFSAAGSDQQHPQ
RTDINSTLQGLAEVINNLGDLRKNPPRPLAEHAVNQGTVLQSAVNS
>p.citric.LGMF06_6480
MSDNNRNNRDNTSNTTRRSRGHLELENRPRTITISDTDAEASSHFVLRSQPLALPTYTLRYPSVAPSNFRGLFRTSEEVQAEQETEISPVPSEPRESRSR
TPEPTHQMAPPLNPSPSPAVQCAYNSPGTPLEIDSDEDESEIVVDAAASTNTTTTPNTTTTTPNTTAAETRQDAATTTSSTQPPSTPADSAPARAIPPAS
NAANTSALTPAPTHPVTPSPSRGWSATEEAALVESTRHVVEQEDGHSYTVLVMWEMIGNRVRGVHNVQRSGSACRLWWCRFLRAKTGYDERKVKKSNLVT
CKQKPYGSTKRRRGDDDDEDERGLGRMNPVRT
>p.citric.LGMF06_6481
MHDEIHGPAGREDRRVGRRASNKSTNAMRAATLDARCPTTGCSVVTSNEQEQARCSHQAVMTICERGTVASKYVKGLPRLACCKSGNGRVSGFATDEARG
LTSAAGDHDVGPTADWPG
>p.citric.LGMF06_6485
MPSIFLSCGSLLSRRARQRRKALRDAEKEYRENFDRYRWENERRVQRIQSTIFLNPVIVDAPASGSPPPPSYDAVRREAAAEERAKMSATAERPEAVVRT
KDWAVTI
>p.citric.LGMF06_6490
MAFLRLIDDTSSTLQAKTAEIPPALSSFCSSSGGGSSSTFKTHRLIATKPTTWYGKASAWVTCSSKTFAAAADELTTFEKLQQDVKESQRVLNICADNFE
AYLVMLNEQLIDKLSNERMGLSHKRWTRLAALRALARSARDRGKVGGIVADNYAVLLEEVEGMQLTLK
>p.citric.LGMF06_6491
MVVNSNSAVDRVCGSGKKDAIDQEDEVEIAAADRGQQLSSRPTEKLQNDMGAGGLDTPPQTTHYNAERHVPPLFSNGDHQRATMACFPGSLPCFESHGAS
TCIPFSMTLSVVDLRLTKGY
>p.citric.LGMF06_6499
MAPIALLHASAGAGDEVFPEIKDPSILPAEDAPERVKKFWNLHGHPHSK
>p.citric.LGMF06_6509
VHLDKVKSVNGAGDTFTGVLVSALADGKKIEDAIMIAQAGSIMTLKVHDSVSPYLKELIGKDLDESGGGPRTKFYHKPNNAPPTAASRLRGTLCDSTVAK
KSHDASFTCSGVTAADDGQKRPGCVAHVRHGSNNLVEPLESAVTMIKNVSWVLQWAEEYGVEVRLMGVMRAYFAGWADMAGGAAKWDVAHSFGVVRMMIR
VGL
>p.citric.LGMF06_6517
MISKTDNSRPAAAAAVVAVAGEEEEEYMKREYLQNRRPSSQPPPNAPTKRPSMNARKSKEKKRRQSETHPIQSEKERQRKKFGL
>p.citric.LGMF06_6521
QSDLTLSLARGGFKRRVERDKRPITADGFEDCLSCRFVSAPSGLAGRLAGWLCRGSGLGPQSWSVGIEPSCPEIRGLGLRRDGPHGWSFGWPPVVGHLGA
HRAAETWACFGPVYMATGDLSLMCCMAMAADDCSLDAAMMADDYSLGXCMLNASSSRPISQHNHDESRINFLFSSGRSVCR
>p.citric.LGMF06_6522
MTYYAKSTSAKARLLGSQTWTTADSRAADDYDDMSAELAVLTKPETPPVPSRNQLSKLAQDCAWKVFRGP
>p.citric.LGMF06_6526
SFMSPVTSESVTARAHSVASNNQAPPGEERDGPATSIVNNVTQDPDGDLHQSNSFGLESNASKVSDETPMSQVDIVVAGAVAVDTACNYQGGNASYPRPA
LHTSNVSNIRQKIGGVAHNIALAAKYTGKNVRLMSAVGDDMMGRFVLDQMRHEGLDTRDILVKNNGKAVSRTCQYVAINQNDMELHLGMA
>p.citric.LGMF06_6528
PTLEEDIPDQKDQKSARKVTNTLIFMDCWLSNLSVLAFEAVTIAIVIGGNGTNNFPFLSQDGADPVPSTETLLGGSAGPGGACSCGFKLAGPSFKVGESV
VASINA
>p.citric.LGMF06_6531
MAPFRIALPGVAHSTRAPDLSFSPDVSKPPSSDKQQDKYWTGKALADLPVEKVKAVIAAKLAGSSKPAVNGSNGVDGSNGVNGTNGH
>p.citric.LGMF06_6537
MVNIKTLGAAALNLLAATKAVALPGHDIKEEASQRRSALSSFERRSLSHCQEKLKARGVHDKNIARRHISNFESVTS
>p.citric.LGMF06_6552
MALIGYLLIGLVPLSIFLVLRNVYIFISWHNHGEAYGCKPLKIIPNSWLMPFGIDKLKKSLAAERKRKFPTLMLSDHELFGDNYGQ
>p.citric.LGMF06_6557
MPADTTASVAPPTGRETNTPRRNRNRGPRPRINAQTPEAAGGAVQPNQSQQQQTSARRGGRAGRGGRGNRSSAQPARQPASATTVAQEPQETGNVSSASA
VAESGAGNTIRGGRNRRGGQQGRGGAQNRRGQSQGRGGTQSSRGQVIRTFQGRTFGGQLTATNAVDGAPAPGLQPDAPDFQPGHRPRIRELEQARPRKRR
AGPSST
>p.citric.LGMF06_6561
MQAEQPNPNAANGRLQPHPHLANEQGTVAEAFSRKHQLSGHDTAPADGLPHADFDFQRTLAHSGMSCCNRYLNLQTTSKDYHSFLVPQFFPRTPIRLICP
FKRPTVQQMLKEPGSTRFQVPILGAGLSAPPTAVRNVTYFRFLSDNDQHHRKA
>p.citric.LGMF06_6567
MALDAIDAFERAGDGEEPLPEDSRMIAAMRAFLDLCVRCVEGLSPADAVAKMTLETGDASWTAEMVLEDGQMTIDRSFKPVPHLEAGQTTLNSVLQAFLG
LWRMSRYRD
>p.citric.LGMF06_6571
MSDKPFSDFPEESVQLPSDSPGKTFSRKRTSTTKILALIALVMSGITFTAFVVSSRWNSPGRGDMVFDDDGPQLPEGYVEAVLARVFGNHTVHGTAAPKA
QLQQKDHQKGDTLKQLSKRAVPDNQICGPNHADDWLGRICDPERGPRAWVEVCHVNADQDLHVQSECSEGTYCSEIRDHDGDDLILCLPERQPNPDNLEP
DPKRRRTTQYGFRTVDASNSVENTQIVETITLQAALTEASVSGRFVDNSRSYVIAPNNQMNANERGYTLKLCRSAVASDLGGRDCRPKQKWYFSKGDLLD
FTFGAAVKQKGIFFYAIDGTV
>p.citric.LGMF06_6572
MSKQRTVHWKPDTGFSKRKNERIHVSRQSAPDKGWKTKQDNHPLPQLDEAQYVDMLQNYTENRRERSNDILYYHWLPGEKLNLNDPAAVEANTEQTWRPT
SFKKYFMQKAIARYRDPLSTGMPDSLVDAPGLEKQDRRPPFTTWGSGRPYARPLDAQGWCLHWQPGEQLHRDEDGHIRAPTQEEKVGQENELMKKEARHD
DDRLTPPPASDAMRLESSSSPSGSFDGEAERRPDNVEYVMGYYTKHFMPPGPNLAWDAKTQPVQEQRHAETETEAEAVSEQQPREQLSSAENDPANVGFL
NDAEAEKLLHEVGISTEEGKESAFAEGECVSDKKDGEVEAGTKREGVEEGHKSEEIKDKRDGEAETEAKSEGDEGRESEETEGKKKKEEKSILGRVLEMF
R
>p.citric.LGMF06_6577
MPTAVVIRKIDGKPGQVWYPLDRTDVPSTAPSATQVTRPSDGLAQLSDGIQRLLRGVYPTLFPRSVDGPDSGADSDDTFKRRLISRKAKVFHSILWQASC
SFDENAFQFFLGGLDVCSNRLEAALRSLQGYTEREEHFESFHEDPLPAATNNMQAAVLQLHQPKNSGSPWRVQLTKLTEEMAKLEQDNTNLKQSNADLKR
SNVDSKRSNAKIHEKHRRVQASEGALRKQMADMESTKEKQNTDNINHMQDVKRSLKRKFEEWVDDAMQPPHRRLKDDPYAL
>p.citric.LGMF06_6578
MFSMDELLEFASVDAITRDLTDKIMHDLVRGKRCVDDLTKNYKDKMISHQASDLKPFLLGAQQALAAGDGFSGSDSKDDEKAAVRMILEQTVDGGDQAKF
EEALKRLLATMQKDFLPDLIEIDETLTVVLEQLDHLQEEYKLESD
>p.citric.LGMF06_6579
MGGSQLPGLGGAPASTGPAPPVVPIPLPGGLAGPGAPPFPPPGGFPALPPGFPPPGFDPNKIAEMIRNGQVPALPPMPNGAPPPLPPGFVPPPPQALPQG
FPGFPGQMPQMPGQPQQVGGDQNG
>p.citric.LGMF06_6595
RLDGSPTRLGRVQQQDGKHAYKAQKLPAGLVFAGWLVSEESGGKVP
>p.citric.LGMF06_6597
MLLTLESLVTRNDGLGVAAQRVAEPGEALANRLTCIKKRIKAKQSERYVESITAQHAWKAGPTRADYDLATKPVHSALFHQSRPQKIAEPTRTQWPQMAK
>p.citric.LGMF06_6599
LAEFLIQSLPSIDLADLRGMASSLPNELICQIAEYLIEPDQYVVIRRTERCNGMWKLELENKKFAALLKRRFPLTKPQTSPLALALFSPSLLAEYVKLLH
KRAIFYFHDSSCLYDYINPPGAIKNFVLGMRRNMRFVRMVELEGHSCCTCAPLAPRYSLPVACHMHSSSRTSLYHAMLLLPKIETVHVDHLLGFEARTSA
RPMLFRKERSRYIDNRLVRDLWPLFERTKDLGKALGFGCGDFGRLCNTRTGFFAPNEYDRDEHTERLHRMIDAIKREEMHLVRKPSVN
>p.citric.LGMF06_6604
MQIPSVEQLRLDEPASSEDKMSSQSLGSRPQSLVRRKPVGEAAKPAEEELPPPKPPRPAVTQKAEFPESPRPVESGIEKVGAEEQSERHSAEAHNAKEVD
VEKKDTRPPTADNDEDSLRMASPEGMMMLAPEPEPESDTEQAPVPSRRQKMYSALD
>p.citric.LGMF06_6613
MPAPISGTNKTTQDIRVDLEENGERCVLEPSSARNALDFPAARASEAGNILANTAPYLGPKNFITREQLSLSCRTVAKVTLARTEYGHADRRWSGTAVP
>p.citric.LGMF06_6620
MSSRPSATRKAAKGEYIET
>p.citric.LGMF06_6621
VLTAPARRQRDDEGDATWWCWGRRRWRTDCWLLAGASSVLQRLTESPLASIGVHDLDERGHDEGEDDDDDDDDDDCCIVHCPPPRPQSRRRYWAAADDST
CLRSLSSATTNQPHGMRKEKENLLVEDSLL
>p.citric.LGMF06_6623
MPTPSITLSSPPPPAPAQARHPILLSGPRPTSSVSLLSPVHFYTHLAQQPLPRLKPSRATTATATPSTLLLSSTLAPLPPLSNLTSSFESKIHPTSPKQT
FEMFELLAAFSAFVVALVIMDLHCGIAETKRSLRMVKQAGWA
>p.citric.LGMF06_6645
MSATLSAKGSDYSIKPVHDDAEPDFDAPKVPSSNSIDEEISPLEKDEISALSLDTQSYPNGFSLAMILCALLLSMFLVALDMVT
>p.citric.LGMF06_6653
MARIAETKAAEEARTVDRQRGRRVGFSSESQSEAEEEAWDLIFFGRGVVGEMVDDELHGYLASSVAWLGLRSLLWPSTLFHLCGCGSCSCASPWLFFPSG
LGWAGLFLRATPAGTASTPTYITCAQASSSLSIPGPNDAQIF
>p.citric.LGMF06_6655
MAGAQSALQSDMCPYRNGNPDFTTTTTTTTTAFFALHHTRPARQPSATPPTLPPPLPPPPPPLRSFHVSTPPASFPPSPDSLDAARFLVIPKPRPRPLPP
SVARATTTDMASVAPNHPTLATLQGYLRSMVNNDLKEICRAENLKVSGIKVQLQGYITS
>p.citric.LGMF06_6658
MGRKTWDSIPPRFRPLKDRLNVVISRSPASSIAGIADAAAKGDTVVTASSLSAALEKLDALSADLSAKEDSNDAAAEQTLVGGEPLSGLGRVFVIGGAAL
YK
>p.citric.LGMF06_6659
GLQLAPQHGRRPDPRPSDAHAAGRGVHGHGRHVWPGFQGPPAPWREAALGWQVVDFFVGYVECEAKAAEYAARPLAVEAAVVPASAAAAEAASATASAIP
WCPPASIHLAWRHELFVDKEEKWTKRDATFSVSTPPRRCFCSVPWVRDIKGSAALSIDGVSVAMAADVRCSSNPLQFQNSNFLIQSLATMGNHASKPKPC
STYDCKKAKKARVEEETYQDMLDELARPWQATDMTIRDGSPYERSLPHAQRLDRQISGDGAIPAAGPRPLPAVARRDEPSTRKPTPAPNSAFPSARLSTL
SGVRTGRVIAMR
>p.citric.LGMF06_6661
MFMPKQTGRVFHAYQRAASCSANGPLNNGLGSLMWLRQHVVTPLALRRRCSAFGQSEAGCRRQARFLRVDISTKTRTGSIVKARARARVLDSLEIQSATQ
LVDRDRHGLAGDSIPSAIWVMSSLGLGQHTENRGQIFEEREVEGGGGDEGLGHCGPEMQYAAYRLAVSFDSDYSGEGDSSTFSFNKVLPRLYPGRDARPP
LRPDSFGKK
>p.citric.LGMF06_6670
MNIIEAANHEIQSALDATMIDDDLPVDLTMTKHGVEKLIILGVEEIAGFDPLDIDVLQSLARLEFGEEAAQGRRKRAFFFGALADDEFLEGGPDARDEGS
ERLLYAAEELQDWRGADVFEEEPQLGQHDVQHRQQQVSERTAQEVESNVSAVAPEYVLLFAVKLGRRVAGFLGDTPIEATDEGDIRFG
>p.citric.LGMF06_6673
MSSCSQRYALLVPAKDVKTVKTLLESRERLDKARKIEVYDGDATSAAGQKQLLVPILFEYSVTTENIDKINEAINEVFPPGQRYRLLPLSTPTTSGSTPG
LGRAETKECYAGGMREQW
>p.citric.LGMF06_6676
MGIWFGEDPGDPHGHGAAETGTDTGWRRRTIRQRLMVLQCLDEAAKQRWTKGRVVGTEQWHLMRSAAQKTGGEP
>p.citric.LGMF06_6684
MPPCPTNDEAEEALYKPQSHSVTPQTELDAVGVEKAPSNHWNVPGGEMEHAVSTPARQPKPLGDEARESGGPVVKTK
>p.citric.LGMF06_6692
MVDTRQSKRRVKGTEREQIDESVGTSPAKRKKKYRHHPPGIEQRSAVLDSGQVVMTPPFLPRRQHSDDWGSVFDTRLLWLADDTAIFIRYYATPFGHRLS
SLTIPRLNLFAPAGIVVGKNYGQRGNLNADRSETGVKKRTIMFLQLKLILQTRSYMKQHYTAPARPLAYPPAPEASSTRPRAARAVP
>p.citric.LGMF06_6699
NAAGAQGNNQGKDGQGVKGQNNSTTATGLNSTALARSNNTAAAARNQEREPKAARVRRSFNLWETAAEI
>p.citric.LGMF06_6702
MTSRRIATSDKTLLDQDDGVGAAPKNSDSSIAPAVPASVIIKLLGFTLAMIALPIGSYFLTVNTIFRGVLPRLIFGYFCRLISPGNSTLAGGLAAVMANV
VLIAYVVVAFKEDQSERLEAESKEKKSE
>p.citric.LGMF06_6707
MVPVFAKSRPPPRPQHARLRADDAWHPGHMELSISHGHPTIFNRGDQTVEGHIFRSSVAKPFVPRPPMLRL
>p.citric.LGMF06_6711
MATKFGVDIPEDDDQSSVMEDDDFQMLQLAFDLFDMDANVVTNLSEVPGLSRSLHPEKCATAPEICYWAGSSHFRKWCTDLRAAAVYDNNLSDQDVRKFA
TINTALRRSWYSVPRDQCWMYPDGATGKKQKLPEPLRGCKGLKRPWENDIPTNDYVPMGVSRKLENRPQIGRWFYPQQSALRNEYKPEQREDSXDVGWSS
STARSKSSRHSTRASKPAPGPKGLKMPCDAPTDWKPVISTRDHNILTPAAPSETLKAMNSSTFSRGRVPVKMRSENGGEDEAATPVPRSVRLRPPRRRQQ
QGPNQTAVSLAGNKPHAWPPFSPSLQPHRCATAPEVCTWASQPDIIQEHASLLRKMRRDDKGLRKAEYARKFACINRAYSHGWYKVPAAYEIQMPPGATG
KKRRESKLQRGSKGLKYRWERNVPKDDNVFVPKGVSRRLIDRPVRGKCLYCAPQFNLIRLFGSAKAGRLGQLVMKYSGRGGIEFVLEVRVLIRTCGDWAF
TRALGNVQGAAIQEAPRVICLLTRPAKFPEASQLLTPSASLHLALKACTRSLTETRLQEKRAGRPLEDPRGGHGRPQGXSPRSLPWSTKVSLTEVVAEGG
VRLRSNGPLPELSQANVSKVPAIGTTGVERAALFVENASLWEPKPMPDNTGPSASETSPEGWESTTNTGRRGYSQAHEHGDAATAVEHDIYRLRKAVRKK
RTGDDPAALRKLSCINRMDVSDQTSCTYMPDVHEFVEEPKEEIQDVGGKTGGMEEVGVRFFGGIMATGRFLLDCLNDRPLVLDNPWHLGALPAPVYFVSS
QRIINAIPRRLFLVIYHRAASRPSRRTAQQNVNRPNTIRAPRLGRRDQQAGKRGGRRRRPSPFTGIPFPPPVFPEDPHTVCADSEPQTQTQKTWDLPDWS
IGPDTASRESESGPSSESIPSKPVKSKRAASAPNGQSPKNTSGSQSAEAVSADLEDSPSTSASGDVGSSSTPKMPNNGEDSKPLPG
>p.citric.LGMF06_6717
MSSPKFCTNAVEESPVHQWPRAESSYELELGVRQSKQVVPSFHCFNNHQESAWEGQNRKFHLAAREGTFSTYQENYGLFREDDMASPSSISSSILQEVNE
SASDGSHSIYNDSEDSTRVESRQAAEPKPSIKGADSLLDSDHPPSPALSSSSEYEYKELREKLRSLSFSSEAPPPPPPWQSMPKEVVHYSVENYQDDYGD
YGQGYHYEGEYEQCHQCHPCEQCGQYERSGQYDDQYGQRDQDGQYGQYGQYGQYNHEERENHGIHETHESHDTHEAHETNETHETHDTHETHNETDRDHG
NHGDHGNHDNQGDHDNQGDHGNQGDHGNHDNQDSQDNHGDQKTHGDQKTHGDQQNHGDQQNHGDQQNHGYQQNHGDQQNNGGQKTPREQKNHGNRENHDR
HYDHYGQYDNYDHDDHQYAENGQKGQKGQKRPNDDYGHYDHCYHCHYRGHYEPYGDDMHVVDINNHHERALVRPEPFDNSRSARSTQQHRGNAPPPLPRP
FDHRLAVTPRPRGRSEPPPMSAFSDDSSVCSRVAPQQPQQQPPQQQPPHPHPSLAVQHRRRGPEHRHFVDPRTPPLPPMLEDHHHGDGDRRDHWHWHRHL
QHHSDRDDEQQWEDGGGGGDWGGRKGGGLRRRFRRMLWGG
>p.citric.LGMF06_6718
MKPVVSALNAWTCIVVSIFAIVILSVIGSLFKTNNHVMMGSTEDPENGPVVAASVFGAVAVYGVFLVFCAGQAYLHVRESRRGAIALS
>p.citric.LGMF06_6719
MEEYTAACRRLEADIRILKLQREAIAKSIETFEKMWDAGYRRIHEIGNDIPRIELVAKLVEEGWRCGPFQSSQRSQMRIARGCRWHAVPNLGSSDHFILP
PIKPFDLHPAERIQEINKPQSATTLLKNLTLLVSRVHHFLFSSPTALSAAFEKTQSKLLHIKMPADWKEMNRVLDKQLRIVENEIEHDQKKLSAIKAKAA
EVAKMMGEVKDNKANLERQREMDIACTHHDNDHLGNYTYLCEAKKEQERHKSYIRFHLLQDFPKSAELLRELYDEIRKSWNNGKPGCPLDLFAETIKMLA
DCDNTAKAAGFGLDCGVGPK
>p.citric.LGMF06_6726
MNPRKRFKAAAPMRKQTRSSASSSSSDERKDYPKTSDSKASGDSLPSLGKPPPSPNTLEATTHVTTNLIPESRSDSTGPNNQSRNHLVHPRPQHKLRPPP
LPLPLLHPFAFFFLVFRKLAAGHISPPRLLDPALRQPHRLWLVGPAWHARHGRAGPG
>p.citric.LGMF06_6727
MRAQELLSGSTSPTPWKQQEDVWSSPFHSVRPVSHPAMESCIRCAGGAAANAQPSTLTTAPGNATQRNQTIAKRHNNNNHVAFPGRKQHGQPGAEPDN
>p.citric.LGMF06_6728
MSKTITSLVKQREDDERSMRQMSEAARALVDRQKTDEAIIERLRDDVAEYDRTCKRLEKELKRWGSTVKKAEEVKPKGRKG
>p.citric.LGMF06_6730
MVIGLDWAYGEQWTGVSVTGLWKPDLPQKMETQVTESRHPGVHVRFNSRHDLIFCHWRILRNGDGPSIPRRRQGHRRPTSAGASKRPNWSPASTHPDTN
>p.citric.LGMF06_6731
MPADPRQDHGEDSDMKDLRTALEENDESSEERGRTRLHCEFHPPETGKGGDPKMGPLNNSGRPLVAAHTYTIKRLAPAARWAQQHDGRYHKLVNVINKAP
YGNEVEENMPKGRGAQGLNKNKGVLEMTAGSRISHEAGI
>p.citric.LGMF06_6733
MQTHNARKGDLPARSTCSPRAKGSAPRAPLLLGSRGEGDVVVGRIGCLSEYEEWLRATSAEAEADTDADTGVEMMAHAWQGRREKKKKKKKKKKKKKKKK
KEAYGEIAMALLAFDDDSGR
>p.citric.LGMF06_6751
MVSCRAMTARKPRKSAVFHAATQPSGGPDRGRPVRRFVAVTADKYLLFPRCWYWFARASSTHQAYQTAAMQGHAAVDTQKRKRDNLETTKTWGTGKAEKV
KRRHGRFSRRPASQGKHACGLACLGLGGQKRSRGQKGRADDNEARD
>p.citric.LGMF06_6752
AASTSGGHRSNCSPIPSPSPQRKRNHGETSLDSETHSNSDTKRTKISTLTTFSLRAHCSPEPTPTMPSTPSLLLNDDHIDDDIQRVGDQLCEATMCLMEM
DAPSANSGANASSSLVEKEGQEHGGQDAQQWQRRHDSWGLRFKEIKKEQASALEAFKVKSGCGKLDPDRIGDYRLRQPSQHLKQQHQYRLQQYQLRQQTT
QQQQQQQQHYHHHRHHHHHHHHQYPTTTKAKTNAILPAARSTPTTTPLFPPGLGPQTRSVSGLRLRRSTAEALLYIRQQFSSTPVLNCTTLTPNCPPGLA
LPRNTNYHPFSTLPPSRSQDPQQQRQQHECAPRRLLQRTMGNAGSLQTRQLQHQQQQRCDENARIDGGALNGRNVVVEEDVCMFEEDDGNGDCVFVGTRR
RRASGPTPPPSRPSRPTTTTTTSSASSSAASASAVHRDSSRSGRALSISRSTRPTRPLSGKQREKALRAMAKDVAKEAMARGFVLPPNYSSIPLNSSSGS
SQPTDPLNLSGPPTTQTLAQRLAHERDVLQQWLQQRCYALLQDIGDGESVESVEDAVIERLEADVAGQRRLEEMGKGDGDGEGEGVNGKKRKREREEGDD
DDDEEEEFMEAGPTTTSTSATGTTTAMMTEHTDTTAAAHESSSSTMDLDDTSDADDSDSDDDSFDDEDDEDDEEEDDDDDDDDDDDDDDDDDTFFGDAVS
SEGDGADDDCIDDMSQFEQEMHQLLREFNSTPAPNPTPSDFPLPPNATPQPQPQTPFPHRSTSTPSCTLPQYQLPPEGVFYITNPGQWLEHARAPSPPPP
QPQLPPVLHPELLPEPQRQGSRSQAVRRWMRRKRRFEENKMKVSHLRWEVLVDGGVRDTKNPGPRE
>p.citric.LGMF06_6753
MEGGSMLELEEDDEEDEVEDGDGLQPSARDGAGESANWLFGYTRRRIVLAAAWRLNGYGEGCVEREMVERNRTGGGPGLPCPALPCPAVAGGPIPTKPTP
LHEHHDALKIRCTSNTSSPSRVVASPVRLATCISESSITPHPPNLRWVFLCRLSPPAPPPYFEPLACPLGTRLPHAELERSTFSHPALRQHPIVHSYRRQ
FLALPRLPLGLSYATDLGQRPIATLLTRAATRCAALSPCHAQTLRVNNHYVCKRKKKFRSRQTSRGPDLVSTPGHSTLRK
>p.citric.LGMF06_6756
MPTINPHGAANSYSFAHETVICTRPCSRTLRCGHFCRENCTDACQCKQCDRAGSASSSAILKPGTHLGKLEDPKNPPSIVPSRSQTPSPAPASRIAAANG
ALPKGDNTFVNAWQAYPDKVCQYDAEQAAARRSAREQREAEDEGRRVETLERDLDRMVLGDEDEASLVGPLPQPPPSDTASTRDRVYHGAPSASGRVKYT
ETYVPGRGGGGGNRRSNMRSSQSEKSLLD
>p.citric.LGMF06_6761
MLRSILTSSTLLPETLALVAGSSCPAALIIVLAAYDGKEIFDYHSITLNTWFSALSSASKAVLAFALATSISQFA
>p.citric.LGMF06_6762
ILTDSVSTLDVAAAAAAAAAEEIIKAAAAAAEEEMNGGAAAPAQDEGCRPLWVRGDRLRPLPRIFYKV
>p.citric.LGMF06_6764
DRAKAYDEVEIGVFVDDDEFSAIRIAIDAADNASSGTVIRDLGQSFDATAVKIDAGQVRLTGEVASSVRLEAGSGSMFALVATVGRRVKNLERPLPQI
>p.citric.LGMF06_6774
MTGNSVNSTSSLGSIPDFPIPIASGSPRKPPALGPPPSARRGPPSYYSQTSYVSPIVEEAESHRSHNSFASSNVIPANAGDFYFDDEDVTDEEYLGSPTE
RGDSEDGRSRPSEDGD
>p.citric.LGMF06_6776
MTESKRRKKDKEAARDVSTKSSIGLLIDRDLAVRAERSWEEAGDAGWVRGPMPVPLLASNVVHNWNFVQRGRRVDKGARCEMRDARCEHEATREKQGHRG
KMEARLNVASQRDQERSSQRAAAWGQRAGRGNESATWSPDPGVFFSIHAGTRWRKKKKKRMMQWDGAAKRGIAGRFGTMRQNCRIMREHGFDSSPACIIE
ARDGTDAADGAVGKAAGDAGRAGQGAKSGMSAVELLTRKQSINIVVM
>p.citric.LGMF06_6777
MPLTRIACLLGTSSFNSASCLEIEMRGPTAIHVRDGTPATGVKSGIVVRRGTHAGCVPVVEGGGQPTRISRQSRSIRPMTTMIEVMDDNHDRLRRQPMQR
RVKDPSLFARQGMLFSKSPFTHGFAPRPKD
>p.citric.LGMF06_6783
MKTCTSVAAGTERVPKAVTLGPGKIWMTGKEQKAVLTSCGAFPDELDANHLRAFYRKHGDRDIGGEVKVLVVRPVAGSKTLCKEMDTRKL
>p.citric.LGMF06_6789
MTGIVTALKDWACAEELESQRQVEGADLCACLTTYDLSAKFNHSVLRRNREALLSPIPLHGRRLTV
>p.citric.LGMF06_6800
GRDNDPYSDRYSQPQQQPSYAQQPAAGMPPQQPAASGQGDGAAAAGADPYAMYGGYQNYMAMWYAAIAQQQQQGQTPGQQPPGA
>p.citric.LGMF06_6805
MKLGFFTKACDPDSLSVAKLGMFNLDKDHLLLVKAMLEFCYTDRFDEKMSPPDAEGNWSVPEEKLQLCLEIYAMTHRYQIESLVYTTLAIARDLLSSFGP
SLPSRFITPLNAERITRRALRSS
>p.citric.LGMF06_6810
MVGEEENAGGMEQQLRPAAPSCAAAGSHTDLSVLRFGGSESPRRALIKAHTLFSLLRAVVILFILGAQSFFELLTKEEIEDDDKVHIAGGSVFEDPP
>p.citric.LGMF06_6812
MSQYLSLSLTRLPRVSHQPRSLGEQYTVRALMQCFLAWRAERVNPISNHRITRLTKKIPRLLILRYPTVSKEPSAASERLSPQSIPSNKDVLSLSRYRAV
SNLAPGKPVSRRRWWQTPRPPTPRRRGGLWDEDEDDERDDHVGSG
>p.citric.LGMF06_6821
MDNSRHDMVPTTPRQQDLHAPTHPSFSLTPVSEDDNNFNVANESDDDSKRNAASNPNGSPYTPPILNSEAPPTAVSTQAFVQACTSHLFTVTREVSDFWP
RLFSTSSSYSPALSFTVITNNPNNNNNNQENQHNTNTTTILTLIQTCQHLHFEAVELLKAVLRAEGDGALDLFVPLSKASGCAALEADGEAEAEAEALRF
RLGRRVLWLLARWRQVKWSFGIQLQGDGGGGGGVGGDGQHYDDERHDSGAEM
>p.citric.LGMF06_6827
MAALRGLRRRLSSMLNSSRNLSTGALMTSTESSCDDSSVSSTSGSISGPASLDSDRFCFHSVDAPMDVDAGTSLLDFINDEVSLRPSLTQLPTIEQLAFA
KYLLRRAREQHSPQESTASTAGDWLRALSLGLSLRSKCDCNSPALHSTESTYSGHDADDECGLGIFGISGMRSASISSESSMYRSDDETDYCDLRNYSTV
SLPQVQDAVSSFSPSIYSQSSGSETDSPSSSYSAPSGTLHRRASAPSLSSRSAYSF
>p.citric.LGMF06_6828
MGTPRPPTASSYARLALVPSFNSAAPSSGVLPPSSSPFFQTAYKSVYSPNACDALSLCRHPSAAAWSVAQLSLCDVKVGMLGRWVKGRVNRQVGGKSHPQ
XVLDDEAEETENDSGDEEFEDELEEDVDEEGEDLSGSEVETPRPTKRSAAAQRMGFGSGRRRQ
>p.citric.LGMF06_6832
MASTTLFPTTPTLSVDSDDSEDKHSLNSFASMDDFATDDIEALSPHRSISPPSGLEPYECHGNEYCRDVVVETVELALV
>p.citric.LGMF06_6833
MTAWWTKALMKPRLKDLECWIYTSQLNDIQNELMIPETGAAQWSWITVSCRMRLEDGAGQPDVADSHVFVMEHHQAL
>p.citric.LGMF06_6836
QRVVLPDDEDPGKRAGAARQCENATSDDLDDRPADEQGEIQWKEDDEDEEVWDGSEDKADKP
>p.citric.LGMF06_6841
MGWLQRETGPLIWFRRQVGCVVFGWMAWHRTSCCRRSRCRCCRGPDFVFQRAGPLSQPGTERIVPTQSNGDQRPSRKAQQRDAAPIKHGVMLINPSGWQA
RGGKGLAAAVASIKSTSAAWLLVLVLRKPRRLQPGGPGGARLKRRLPESDPFDAAQVSDDPNETLGRWRDQGEKNKRKRIAGQKRGWPVWRG
>p.citric.LGMF06_6842
MCVTGTAAAHESAMMHTGVGGGYWVGSIRVRRALAIFMGALAGGGRRVSAGGAAGLGLGIGREAHGGGVSRRDVAVVGWRSGRGRGGRGSEGGRHGRSGG
LSRVSGGEGVEEEEEEREEGGVVLVEERQKSAVVEGGRLTGV
>p.citric.LGMF06_6843
MPLMPLSFHARKSSSTCPQNPLTRLLRLGNDTLVLAARNVIEGALKVLARVVEAAGRLVGVEVGVDELDEAVE
>p.citric.LGMF06_6850
MTDTSRFELQATQEKFGKRRRSLSRPWPSSHEKIIESFDNYFSQLPKSLLTNHTTPIQQEADRPHQQCQLEPARIATRATATANQTFSAALSPPLSRQHN
PRPRTARPKEHATLYRGFRWRGDSPVNNDPKHAFAGFRNEAWPGLVDRALLEAIDLRHNYSAAGGGGKMMPSLDTVFSADAAVGTPDAAKGNEVVAPGQR
TPM
>p.citric.LGMF06_6861
MTVSYTHLDVYKRQVLKGCEVQEGFVVEWGREWKDEKFKLFGGDLEDGDGDGGSDDDDDMADAFDGDGPIQSEHPGDSLR
>p.citric.LGMF06_6864
MAHTKNLSLEQIDMLFTGERVLMHLPPGMAAGLETAAVEAAAAKQPGGDSLGDGEKKEKEKEGVRVVEDVGAEGR
>p.citric.LGMF06_6871
MSGQKELSSFCTIKRQAMNIPLAFDNIPSLQLALSGRLGDFQQNDNSSNVNAILAQAERHTDQETHPPSRKKQKQN
>p.citric.LGMF06_6880
MEKAPELMSSLSSSAAFLAERVYDVSWSTDDTISIGRTFNAIMSFVAVLNMRCRERKGALLHRESFNESSNQLPVGEEVQTRNPLHHQHLIPAAITRRRR
ATRRAQLRLPPVRSATHVLQTKLPQRPPRAHPSTTQRPQTDPPPTSVSQQHRRRHGSQDPARALRQAPPADLQYCGGTRTHSDDIQGGAGRERDVRRSDD
RMSDHGRPASDLSEQDTPKLDRLALEYANANVGLTSDDKDVGARVHDHARP
>p.citric.LGMF06_6883
MNDGGREKEKREGSDERRAGGEEEEEEEEEGSGEENKRVVMHPNWDASAETEIALLDLPTNLDQHAPRPHHGACVDCPGESQSTRPGAQSRAHTRCLGGA
VFSSRSLRSRTAACQRRPVDGANHSQCHLFFYIDR
>p.citric.LGMF06_6908
RRLELRHPQPVSRGPDSAIYLSARERTCVCARACGRSMTERVPDRLSVNRFPPAWPGAIAQDSAWFGGGLSRSTGYKNFEPRWFLLLPALWGFELLFTRC
GGSKEEEADVVVLVERLFTNPHSGIWTGLDWTGLDYSMDLGKRHGHPSRSPPPAPPPPTPLFLLEIAPWSGP
>p.citric.LGMF06_6909
MVTRRGDERKDAGIKDPKETDDIEIISANQTSPSFPRSLLHTQPGFPAAPHQRAGQAEPGWPGQRSTLHCAAPKRLQRPLYERNALLHARASGNSGGKAG
LGVDESAASARRRGALRETPTAALAFDRPEQQRALVQCALTVRVRSAGRRKRKKKKKKKRKKRQVSGTAPTRGRV
>p.citric.LGMF06_6913
MHFFSSEKSSKSSSTDPSEAYGASHFMDGANGGGEKPSNVPELDGFPRAAGGSIISTPNMNTSPDTSAHPTINSTMLRFGLDGSGTCGSG
>p.citric.LGMF06_6914
MLGRGRDVSSRVCSAAPVSISSSSEERVRKKKKKIGGHKSGPRERLTAVTDEGLSGRRSARKVKGWWQWFGGGARASESGKFQLLAMTCNLRPLARALPL
CPFLIIAMRDRRGSALRLPRRMWRRLLTPPKTRDSAPRQVRNIAPVKFLVVPNDWLLLVPTAREATTKAMRGIALLAIASRCRTQRLAALWITHAALNGC
LDSLETIAL
>p.citric.LGMF06_6926
MPATNSTSREQHLWYAFPASRQTSKFVGPAAIASSRSHAAPVVLSDSQSVSQSNLETDFAQRKTVRRSLRCRPTDAPRFFECPAASLRHCVTASPHGATH
ARQGRYVPLLLFVLLLTAATTTTVVGPHHPDAVCSRVSAPKYALHGPRVHKRALFTLPSSQAIQKTKAAAKVVLYLRLPTC
>p.citric.LGMF06_6932
MEQADPDRGGSQFKGAAGEVPALTSNIRRKSSPVQGQSWRRIVPEQGQGRSWSTCGNQPWGKASALAFAAWSTW
>p.citric.LGMF06_6943
TVILYLSLSHDEKFGPKSGHARDAEKASVASDSAATDTTSAPAHPTPPPAAAAPGAARGPSPVTDVDGTTVSSDRGVRSMDVER
>p.citric.LGMF06_6944
MSDDGLDLDAELLALAGDAAGDEEQDDALQTRQSRSPSPRSSPQPSDRHSSPEQSPPRRKTKSRKTGGRRRKDDSEEEGEASDGASSQDSLGSGAMEESD
SDAGADSGPEDSNPYPIE
>p.citric.LGMF06_6945
MRPKPTPRYITLDDIRIAVTLARREKDDLSEARDVLKKSLVYLKAKFDEDEESLTAKDHALWRVINKLGYYDHAAFEGLILPRGAETANGFGDREVRDSL
RKRVQAAAEEARAAVGEQGGKEEEKQEKLSALDRARQKILDELGWPGKEDDSLAAGKHTASGDRNQKEARELPGKQTQAPEQEAHASVGQEEAEDGNDSK
TPAECSSAEPKEAKAEDTDAPKEEDGATMSTIMAAAQDLGDPSMASDGPTAFDLNSFTNTLLAQNGLSRRDPPLRFERSKRFLPSSAQDLLRKPAPSKFH
EHYYLARTSSQLALEVTANYTRVVARWQDYSDACTKAGQKPMSKVAWARKEGITMEEALFGEIVDGMLKSDVCWDDVRECLEDVVGMWPAFWERRLRRMW
GEYAKVKADEVYERTDRA
>p.citric.LGMF06_6950
MRSKRCRVVESTVKPDTPPKKRTQQTIQKXVWPQVPNNYTADAGHTISSSHETLNDVNIPAFDFVLLPDRPDTVRPEPERTRRNRGRKGPLKEEQRKHAA
ELRKIGACQNCRRRKFKVLLC
>p.citric.LGMF06_6959
MLGGGDKRRGWVKATCTTLWWTGKPHDEEPVNGRQKRLSSLCGPAACGPAAEAAAAAAAAAAAARQVKLYPHTLFTTHAPAPCALKAKTVSSAVSPIHTN
KPYRSVPSPTPPLARSPGFCSRLETPALWRDRQRRRRGDKEEEKARKQTQTKGNFPPTDRHPAAAAAAAASCGCRRRPIGTIMQLDLGLAAPRPPLCPSM
IHCVGNCCVHAGGWTTCTYTHTCMYWTTCASKGGVEKTTAPNRMMATPRLGTKTTGQQNHRSLFDQGLYHQPWFPEEQVSIVKGNLSFVPRSAPGVNKGN
RGMTRSHRAPEVERPLVAGEMSAGRKDSAAASARQTSVAQTRAVCARSDHLDASDSALARLTLKNSDSEGLIALLPQRINVLQATRFFPYNVVHNCAPIE
QEKVRFGRQNPRIVDIAVRLAIVLLRLWAYHDLSSLAQLSTIVPSDVVGSLGPSSPFFCCLRAETAVMNKVAQEEDRGPNG
>p.citric.LGMF06_6973
MVVEARGLRSSSRHTPQPTSAGASNASSRVLRANSQDINSAQQTSPPQRTTRRKARATSVESVLSIDGAPRASRRKTKQAGPVRGECMGAATALQLASVH
SSTGSSRRWSMAD
>p.citric.LGMF06_6975
MRRSWDSGDFWVAYAARKSFAFDAVFWRNIFPRFFGAVSGEDDAWQRALALLGAEERDEMERLASRKMEEMKDRVLVWEDDEAVSLASETEGGGRELSG
>p.citric.LGMF06_6976
MMPWAAIVGQKVKLSITKSKVDADVLRSILDAASDPQQTPNLQYLWLEELDGVYFNWSDGTTDSGAHLQQVIAEKGLRRAADYMLRALPPEPCLGQGSEA
PKAHVSAPGPAFSSSLPSLMGFRRLFSRFGGVV
>p.citric.LGMF06_6978
TTEQWCTKCGNTTGACAAYADSSSSGSSGASSKSSSGGGNGISTAVGGVIGAMVTLAVVLGLEALIMLVAGLRLVRKPSTKGVAGASQGADAETEKLAA
>p.citric.LGMF06_6979
MPSSPPRRPAFLHATDVWRRSAVLLVWDAEIQLRWLWPNPRHYYLGSYRRNTALHAPSLFSTLHLAESADLSSRLAWYLPSYPGGHHEEDNVMITLPAPQ
SAGTRLLRPVMLAADTNAASSKPERSPMPPDPSFDIW
>p.citric.LGMF06_6981
MTYDFTGEIIFVVDCSGSMVNKVHDLRRALEPPPFSLGRVAASQCPNKGGCLFQSNLNADMGGTNLFAALDNATQQSKKNAEICIFVMTDGEFWNVDDLL
HLIRDSHKSHGMRYFCLGGGHVVSCALFDGIAANGGGLSEVVLTDAGADWNSRVNWSHAQGGEGPQGEPQGSLVHSIDAPEDHAHISRVEPATPNISYNP
VTQDSFVVDGLVAEAAHEIMANTESECAQQHTDDDSFARFVAPRVDLRRLLTGQHHPVKSDGEAVELGENTPQLRENAAECFGRTDAEGFTQQALPLPVE
ELTMDELVESVSVSGYWEIAAEKVVLLGRFFSVDEVQQVMEEAASFRLANRVYKTRIVQMSLVLVYLEKGFGEHQQLLDLLLKKARLGLQKSLPDDVNRN
EIQSSASAAWQEQTEH
>p.citric.LGMF06_6982
MRITNTPKMESPPTVSASAPVSAVPNLSVASIRSRQPSLASINQAPGTPLSEFISDAASMTSASASISRTNSPPPGGRVGSAPARIKTKSQAKKERQEKA
KQMAEQEIGMTMESRAPSEE
>p.citric.LGMF06_6983
MKVVEEQRAKRLPDLRAHRGCPGRKGSGSGSGSGWMWLTQCGGGSGSSKILDAPQTGGPGMQHVSTLSGRVSTALRLLGAKLCANIASNDMLSLTLLCGS
HWVHADLDSPCFQALQRPARVRSYPEALARVACLFPNKVVDCVLWMWVRLPIKHVARPAMEEVSECRTRATRTGIDGWQVEGGLDWSWTAGRSRAGFEWM
AFVVMMSVVVVVVVVVVAAGGRPPPVRYNAPAAGSASTVP
>p.citric.LGMF06_6988
MPMIAAGLRRESTAQRIHSPNIVPGLLARLSWRVIGLDVPSGACHQPLKSNSCGNARDHGEAEQRNDSKKFFLGGGDPSSSVYWKFASGPNKRHA
>p.citric.LGMF06_6990
MPSSDYTAVTGGALKLKGGGGGAIDKKKRKKKKSKTSTTNKPDDAATPNPNPNSNPDADVSEDGARMSRTAEGGRGGGDGGGVEKKEEQEELQREVAAAA
GGRPKTEAERKFEEARRKKLGERLKREGVKSHKERVEEFNRHLSSLSEHHDMTKKGRALVLDNAPWGNVVPSSFFCSGWRAVCVSVDCSGSRVGTSWIGV
GGAVGA
>p.citric.LGMF06_6997
GPGLADRGNDFFAPHEQLADKLEANASAGADDDPGGHVLIRVQGVGNLVHDFNEGIVKWGWTRRSDAMTGATEDLPRPGSQKLWK
>p.citric.LGMF06_7002
MYVVFAGWLADMAGWLVGRGLRRAARLAAAAAAGCRVPHCTTVLLFLLSSERAGGCDIAPNRAAAAAEQQ
>p.citric.LGMF06_7003
MPTPVPQEPNKRRLGPLSTRKSSSSIRAAKEAQAAKDKNPTLAESPNDGKATQSPASESFSPPAIP
>p.citric.LGMF06_7004
MVDAKTIMSEATESPTGTDNSTVLAEAVAIGRSLFRKSKHKPRGLGRDSLLLVAGPDRGALSIRTLVAWAHGAFGLPEQMGSGKHLSSG
>p.citric.LGMF06_7006
MGLPTTGGGPAPEKKQEKAAETVTKLARGADENVTVTGNMPSREREWEDREAAGCGDACGTGRTLPVQLFPDKSNGRPAGFPSRLVHEKHHARLAIALCS
NTPTPTALPLAMVKHFAVHHAQCRRIRRPKSARHWTPRVAGQDMHWPAALLIHDSQSPSNGQSLVRMGLPGPR
>p.citric.LGMF06_7010
MRAQRDAFYATKESSVKARSEPQPEPQAKLLAEIQLPQPQILPEILPEHQRKVRHDQDLFSEALNFFYEKDGTEGAYAFFARFSGDQQVQLPIRPSPRAS
TPIVRSIEKPMVQLPPATHKTSKHQQPLGDDSTDWSTDYTSKSEEESRIPPKGVRTGERKYNDQDDYDGLSKFQHGQKKKTAHYDTEQKSKAKQSGPKIV
QRSKKREHESESELEDEKPVAAARTKRRNAQKERQPVNLKSKVKAKAKQHIKGEPETSSDDTETSSDEELPPKPKRRKVNDSGLQKSKREAPQPEHKAKK
EEKKKKKKKSKEAANVTTTKASKEKGKTKTEQKHESKKSKKHK
>p.citric.LGMF06_7023
APAAAATPRAQTAAPQPARRPHHGHHQLDVDDTAAAAASSPPAQPLAPLASAPPPSAAARCCA
>p.citric.LGMF06_7024
MHVHPALRTPFHDGDGDERGGVVGVASGKAKNDLSLFPREAKVRRKGTGTGTGTGKAGQGAVATSSRRAAKDGAWSCAVMKEMGI
>p.citric.LGMF06_7026
RQWPHLSVFELNPRTNWGFAMVWRIGRWTTPVTGIRPSTGNMHTVTGRAAATAARLCSTRVGPGIDKTWTRRQQERTKHNFILGLLRRCRGAGIARAGGE
HGGRPGRQLYAFPSSSLRLSLAFSFFTPAPSLAHCLFSSPSHREGPRPRPRPDHDSLVLLVALLLLFDPPPAAERASSETLSTNRSLRSNTAPVEPPQST
FIRRTTLSRV
>p.citric.LGMF06_7027
MGRKALEARLVAHETVDEDEQQRAACIMMGRRGVGHKRLGRGRAWVVKASIRATAVRGVQFRRQMCSIGAGAGMAGRKRRWTHSHGGSYSSWIGFLVFDR
GGRGVGGRLCWRLSFMRAEERRGSGGGPGKLPPASWRTEANHVKIITGGRQLETCQSSTGGETGGVAG
>p.citric.LGMF06_7034
PILSDPVRSTTSTTRHAWVAVRRAAAHSPAPWPTSAEKGVGVTVAAAAAAGVADGWAAKQASKQASAKLTDGRMGARAGAVARLVPSSALQC
>p.citric.LGMF06_7038
SHTNTNTNQTTNQTTSADTTTAPSLLASHASYAKGAAEVRTLSLSISPTQSTSLTHAQSTIGTLTSNPALQNSGDATKKHAVEDMRAAANETPTEESGGS
AGKGEGEGEGPMGKGGLAAKAEEVVGGVVGCEGMRGEGREREREKEKKA
>p.citric.LGMF06_7039
NRRLARHNRTAYPSIAIRHTAETIDELYWQRSAPKPSTSSSHSSTSTTHLDPTASTAVDDDPFHPTADLTSAPTIAALPPTWAELVDSDTASSLLPQTTT
TSTNDNPLTHQQQQQSYTAHASNLHTLSARRAALRLKISRYKALRAALAPLANPAEKVQPNLVTRDGEVAGEVARARALGVRVAARVGARREERARERDG
GERGRRVMVGEGEGEEDGNAVVMCETPEAARQRERSKLAGVLEW
>p.citric.LGMF06_7047
PAGNQEGDLTDAEAFAMEDGFPDEHAGREEVPHKPKLRAPKIQDAFRQQQEFQVDDKFIQAHRKDDGDGRSQAPHPESLVFAVSWQ
>p.citric.LGMF06_7050
MERYRAGEVSVPEQCIKWEVNHEGIDIIKSWFKWTDDLFDELRRHELLEVPGIPNSTFARTNDDRSKWELASKRLMGSPPSHYGGAKRQVPNSFNSSSKR
RAISPARHDNAKRHAPGVFSSPIKRRAASPPSSPYSVHDTRRHDFDVFRPFDKRRALSPLSDAEIARRHADSFLKNLDLQEASLTHHSHQYRSPRGEPYR
VPEYHRDRDYYGPGTNIRSDFYPDMPIQERRFRRGDYM
>p.citric.LGMF06_7055
MASLPARRSSLVKAIGHPPLIYTTSIRTDNEGPHHAHFVQDGLKAGFRAIDASNSKKLPSNEEDIGNGIREALKTQGLKREQIFVWLR
>p.citric.LGMF06_7056
MPKQCAVRGLERAAKDRGWSGLSVLSSTNGNQNLCTIAESGIGVGKYAEQRDEFRESASIGQRRPAEEVADVMAPILV
>p.citric.LGMF06_7057
MSFDDRTNPSECKRWRSEHRKCGGSKVGLRSLRSAAAQISLSISQIEPFALNLSIPLRAAVMGEELGFPRDGEFRVLLQAAQAEFLDSTHIPKNVKRDAA
EFESDPESWLKAFQNSRHRGGRFDTACTKITSHFKQIQTAISALGFAVNVISAPIPAAAPASLAVTAVSYLFVSIAKISDDFNRVEAFFYRLAKTFRLLS
PLDGDIEGLKGNADPLKGCIIDLFKSWFDICSIGISQTKHRHRVYXSLSCAKLSARLSTFKPQHHRSASNILLFALKRYITSIVKSIPPRVRIPAQVAID
LHTHVFLLTGSRVFLFAHSLGFQLFTDETHPARMAQSSSQLEVATVAGPHGCMSPTGPLVRLVVGPERKLVVTHRDLVCRHSDVLRNALTGPWAEGTTNT
LELPDSDPVVVENFVIWANGGHMLGPMFALELYVWAEKYQVPLLKADAAHTLYWHWTTWNRRTRTQCIVASAVPDANIIHFALDNLPESNRIIQLLRVVH
NLWHCRMTNYRALRKMRAARFRLFSTVPYGPLDRIGPAHVYYAGGKRTESVLGCPHAPVSYTHLDVYKRQVVTRPT
>p.citric.LGMF06_7060
MYGGGIGPGIRPPGAGGMHPTFDDPLFRGPGGGGGGFDPQAPPGARYDPVGPGGQPRDTRGGPRFPGGGGFGGPGGGPPNPFGGFGSGDFI
>p.citric.LGMF06_7062
MPRPARPGGTTMACVVYMIAVAFFLGVAPANAALARRDSVPVQILGQNA
>p.citric.LGMF06_7070
MVLARVADFFTSPGSAQAQTGDNGREGRSLDIGHAVASNMNVAADEAEEDDYEAARPPYI
>p.citric.LGMF06_7072
MPGQFYARYVPPKAHKETALQEPETQQSHVDEVVAPRKEKDPKRPKKRKRVEQQDAAAEDEATSRKHKAVLSKFEKSSQLASVVAAREKPKDEAPEEEPE
LHGKLAFPLAFYHSD
>p.citric.LGMF06_7075
MHSPGTRGVSGHGSDMAGGHVQVQGVSALAVYRNAPNGQEEDGGRAQRMLECRDAVDGGRGCRQRRKCQAQGPPTEGNTRGPPPPPLLPVLADCSNLCFF
VLDMQHRSWPITKSHPSDGPSLPLQRRHSDGFHRVHLS
>p.citric.LGMF06_7078
MDIVGFPKVRLSFTLVDASDVVNSKAPQGPSPSAKNIPKLSVVNELGIGNGLIGPLLFAYNSTRSNNTSCLGLICLLHLSTPKESVATRKCFFSVGLRIF
LPQPLVYGVKRVLAPNDSSQTLRRPVSLSPQPPWTLIFESRSSAANLVRNLVRRAQDQRGCQLLLQSFELKKSSAQSALRIPPSLCPKRQIWRSTLVVDS
GLQLINVGGLQGYCPERSDAGTESSRKSLGRRWKRVTARILSFCNILDGLSEQSSNFESNPPSLGLQSAQSREARAQSWGMRPFQRKRPSRSARPTRASR
HEHVLLALNEQKRSAA
>p.citric.LGMF06_7091
MNWRSWIEKGPQGAMVWGEKSFQGQQQQESVRPPAWKETVWSFSALDSPVRPGVLESQVTASKAPGSRKFGRDLGLGDSLHLNFEEILDAAGPGYDAVRS
KPPRTGSGTGEPSCSNSAEASAASEEIGFSHLTIHPLPAVALIKRLREEPFVFIQEDCLGLKTVHTDHFMISILLGLGLSALGRVQEMAHQIAALADFRL
RNGRHDQKSARRRASAASS
>p.citric.LGMF06_7110
LDISRVKGHIFFPAEEKIQEVKGRPLALEAASQTASGHEASQEDTRWGEVFKSGWDEGHQRGRAEDIRLAERMRTSHICNADALLSNQREGSHKTENESP
ATKTTNSALTTATESKQSSTVAGIFHDLSNTSRYRSPARESHSSSGESTSGTRWESDQRGEVGRNRMSGENESRPGQRLRTFADDFHASRGGTRQPLFSA
APFPNPNLAAGKAAQGMTGFYAYSSRXAINRSKFSTPSATLLEDEPIIFASPLKAPSSPSDDSTESETSSFCRVRQQNVEETRWALEGQYTHEEYNDMES
SEAGSHVSKRRSL
>p.citric.LGMF06_7111
MDLRNTAGAPGGMHKHEKGVQIAQGAPFPPTVRNALTGADKQRSLVAQIISAAKVLPGLNNERFATERAATLFLFEALVDQIQAVAALHRLMDMRAIFQD
AVKELAREGYICLGASVGQKASAGLPKASKIESSKACLLYTSRCSVAVVTDVVAVTTTICPVTAAQTPGAGTPVGTPYATPFGTPFSTLQTLVASGSAQV
AAVSGVPTPVAGSSGSGSGFKLPANWSGIVPSSALNETIAATPTPIEGVETPEGQLPKGFT
>p.citric.LGMF06_7115
PWRGCHPVQVVDDLSCSATAQVYAARRLEGFCCLDEEDAEAGPVQRIKMKIYLTPERRSLYNNQTSPRTDGLFHLQFPASDASPRLVSSGNSPATISGPE
A
>p.citric.LGMF06_7118
MDIPARLDKPRAYGAAAAAAAAVVAAVARHVSEATAKVEGERQRVCGEKGRQRRRDDGHEGKHEDNNIAPPKGPVLLLLVTTP
>p.citric.LGMF06_7145
MPIDPQLLPHQNHFQHAARPSSHASAAAKAPTQQYPSPDQARHPHEHASPTTNKAPVAPGEGEATSESAPHLRSTTDMLSSMTATRTALFAHAEARRAAN
ENARKGREDGQGSATSTDPEYQRPDVGGDEEVDAAWYALWEGCGVPRAVVSAARAAATTERTGRENGNEDGEGNGDLEGDGAGN
>p.citric.LGMF06_7162
MRVPPLNPTPHPTTTAQQCPTCAFAGKNEWRMGYALNAFHPPTHPITLTRCAGAVAHGWPGLAQGLALRAYGVPSLSIHKPVSPDRRVVDDSVPGNREEE
EQEG
>p.citric.LGMF06_7168
MDDEEEAEEEEEEEEEEEKKLDGANVRRYVPVSTTTAYENNCLVIGEMQQTLRRRTPSRVRPFSEQRPVCHTRPGAAAAATETTAAARSSEVIESHSVRN
CAKYSKSNAASRPTNEATKHA
>p.citric.LGMF06_7170
MTSSAGKKKKPSPENLHKVASADERDGEPTVIYGPKTYIHRVYENRHGHRPYPSELNTLRAGGVVHRNLLVFGPSPTFTTSERRNRSGRHSNELKIPKQR
KRSHNTTSLAEQSESRAWEMARKKATEKLKAPVPVPVSGAGRQTARRKSASRDEEIRKEEWRRGDGEQNGCVHED
>p.citric.LGMF06_7184
MSASLDSAVPQILCMKVDPQGAQQYRVRNGERIKYPSSYPRPSSVTRPSIWLSSRRLNGVNDVWNDIQINVLDLQPTVQLNDGVFETLVSNSAIAGLQTA
PSTPELSASDEKVAVVAKIAPSNFKIGQIERETRGYQMLQQRGASHLGPRFLGHVHEGGCMMGFLLEKLEGRSHTSPEEFSRCEAVLG
>p.citric.LGMF06_7186
PRKEELARGVREWECFAMDGFRWIFSFWLSCWRRAMSDREIIDCPRAEKCHARAACVSGGGGGGGGAAVQEQASKQRYQRQLHFSMSVNILAVRLARSND
YPPWKTLEQYGYRILRQPELRFIFVVAPKPSHA
>p.citric.LGMF06_7187
FIDALVVIAETLAAGVELRHVDGCRSRVDDWASFQVEKGRIDTENALSDECQRGEGVMTRRRQHSKSEENVRTVDVQDLRKTTNHKEAEPSHSIAPLAFK
HVEETKSPPSNATQPT
>p.citric.LGMF06_7188
MEERELKLLRAIKASIQERAKNDESNNENSTNEDPDIAEPSEAHKALFTAADEAMARNKAVVADIRTMRHDTQDLLDRHEEEVRQRNIMADVRDYEIEVL
KACVEEQVKTIEELEREVAMLRGKS
>p.citric.LGMF06_7192
MDKKEPSGMKDFFDVSEKLSAPGKKSLRERQREEAEAKRLRDLKETKATLEDFRKSFGVDDDEDPSPI
>p.citric.LGMF06_7197
MRPFLRLSGIEAFSRTHQTKAADRTFFAVVRRLMSSAAAVGTAPGPFSSPHHHHPRHDATQCTSPQDDSPPRLLSAWLGLVRFLARTSPPHDSSRPPPTP
TPRSMPAGSRSIASSRLASPNKPLVLQHSSRLVFYAPAHSTHEQPPAADRTDKRTCGKSTSTSNSNSQRQNPSPNATRNARTHGGAGGGAHRC
>p.citric.LGMF06_7200
MGAKSSPPPRKQNAVPPKPLPFKPRSKPRPNPIPIVESSARPIPKLSKGAEKFRRFGLWGALACAAAGGAYMIPLVVSMFNPEPLPYXVHSTYAKVDRTS
LLVREVMGRRRMREDWREER
>p.citric.LGMF06_7201
MEVTAKGCAPGQGSRTNGHLSSSTQPQPNEQTAFAGRCWKSKRDGDDQRRDETTTPAPSAAWRSVAAGMTSQSMQIATGQA
>p.citric.LGMF06_7204
MKQLVAAAKASSSAKAADGRLAVPSQAYPVVVRSIPFGVKQLEDEDDRNHLHSPQAKAAAKHYQVKRTLPQPPGLTVHGSVPQSSQPIKRTPVSKTPLRR
KGFATTQPPARLPSRLLGRNSSTLFLARAAASNDKHAELGHNEDLYDGRLGRQTQRCFPPSGHTLASLGRRTPRALTTAAQAALTIWRATGRMGQLIGVG
GGLGHLVSGNRQRFQGAMLSDNVMVVGCHCCLRSCILARLPVAPGDMVAECCLGRLSERLPSKALVVKTCRGQAMSWRRDAVAACGPACNDFNEEAEPEL
NGDKDTHGGYDDEYHSDFDARGDKSNGAHNLEGNGLTREFTATNKGAGLLVVQGAVDAANGHAEANAGKKGEQNVQRQVLSVLNGSTQTNKHLQILLLLI
FAHILTVIRMTQGQNPRPKSALVTVCPPFPTQNAKLVDFHGPESVLHGHGESHHTGLIATPCANVPEASTTLTSPEEQVLLAS
>p.citric.LGMF06_7205
MAEREKQEGSRLRPAMPPHFGSPARPLKPSPGLWEEGGEGGRMGTTQMRMIQAAPAAHMARQKQQTAPPRATGTCWTTSQSRGITTNSGAGISM
>p.citric.LGMF06_7206
MCIRDRSEERVCRFRCAQRTPDENLEHFRPRAVASAQRPVNKQSVGQVVTPWWWWWLTAPLRFTLEATAVGFGHRGSNNDSKTPLPDEDDLDSDSDSDSD
SDSDGDDDGDEEQGE
>p.citric.LGMF06_7212
MAAAAQPKASSGLPDYLTDPDAVLKDQDAKWRYGRPPDYSKTRKVYAE
>p.citric.LGMF06_7216
MRHPPRENIRRREVERLGVVRGENAEAEELAGLRWKTPNCPMQPPEKTEHGVAAQASAKSGYSTTV
>p.citric.LGMF06_7219
MPENARPSSKKEANSERLPKSSVKSALGTSPLGVDTAEASCVVLVTAWVLLCMECSGNSDGVLMTSGERLRSFWNDPHPPNLEKGRVGCSAPEFLRSRAS
AGSSGGVIGVLSLFPRPVDSEVEFRDGFCVWVAGALAQLKLTSSALIETPSIXXRAGDAPEQHQLKGGALGEEELAMLVVGTDNCPYCRPEIIAPRDEPD
KVAGGGGGRIVSCQALKQKGECNTPLSSNQRLDMVPGHARPTVSPHEALRRVSGCAGLLHHGPSTDEDGAAGGMFAQRQRAEVRCSAAATPQQLTMHSDL
RPAASPLLDSYAVQPAAKRAVAQYGHGSGARKRSHCRCYLEASVRLIWAAQVPGFFVTASEV
>p.citric.LGMF06_7223
MSSSSGPFLAAASASSELVQLASTGANYRTAALSGSDLIVLVPYTQAGSAQKSQMASSRPVPTTPSLSL
>p.citric.LGMF06_7226
DKLSTIRPTAHTHHAQTPAHSSRVVAWNDDAPAKTTSEFVDRYAAASVARKPASAMYVTMCNVPPDDETERFETPPTKHTTSRRPPAEIARGPDEASADR
QIGWCWR
>p.citric.LGMF06_7228
MCIRDRLNAAHLANVNAGLCIDGPWWKLGSHVFEALHSFGPHGNAGTSAWRKTESLVPTGLPPRPRRTARPSRDEIQQDDAEETPTEADSDSDTGRHPDR
RDSREILGSFDKWKESLESHDENELDHDDTANGELAELNAAHLAKLTEDLDIDDATDEEENDGSEASLLENRRPIARLTKVGEYSGSRRCCDVNADLFRA
>p.citric.LGMF06_7232
MYQAKRAPKSDSHAIPMPPTSQSGNKGTGSRTVIGRGPTPPPLLVVGAMWTGWSLAIPAVHVPAPPATRPSFPNPVSTHDVSDGARRACDTPDALCSGRC
TAGAGAVGVGVVVGARCGAAHSIPYTLMQRRAENW
>p.citric.LGMF06_7242
FSEHGREHGNGKVIISHGAQIEAIKLQAIGVKSIPVDYSTNVTFDRDQCVAQAKELLHHLSKNGLGRFSPLLRFSVSVVAGCADVVKSSLRSAANDLGVR
GNKGHEALAIAARLRHTDVVKVLLDAGAPINQDFRCSTAICPPIFWTTKHGHVEIASLLLHHGALTERPFCPHGSRCTKSYHEYYDSFVSTPPTVLQLAS
AQGDYLMTKTLLLHDASVNSEPVSRTRTSGFTGQFSDLAGLSTFGIASKDRRKKGSSSVLIELLLNDESFASSVDLTVDSAHPEHIQFPLPSAKRESLDP
LKAAAFEWGLLLLNVTLEEGPDINGVCPEGLPAFHMMFKNHSRLNKQDYFLEFRQVWTCLLYTSRCV
>p.citric.LGMF06_7243
MAGAAENDVPTPAAAAAVAGASQPAVDDASAMIRLIMATFERAAFMQVVLGSCGGHMGKALADDGKISSGSAWPAGCWLVDSGPPHPAHQTESGVMPIRH
GTGGVTVGRDEPMTSDDNRHRGAAASSQQQXPSGTQDTAGRGSGRLPAFYSLPSTTAPEPPKSSLKLFPSQVAPERWFRSREGYLVRNRRMERERRCYVV
SGKVLRQRETVPSHLEESSMSQKSDERRGIMGKLQPYSPPMTTATLIRQRHASWSIQSSTT
>p.citric.LGMF06_7249
VHEESWPARSLVRIDPLPRRPRSVAKLQHLATLGYTGQKNRADRPARPVRVVQPVGSVGAPLQVSLCTQAKRCTQDQFAPSPLPSCLLMAAAADVTRIAS
GAVKMQWSLSSWLVSASAVDPAFDRNCRLAPADAPAAVAV
>p.citric.LGMF06_7255
MNLTRSPSHSEKSKSTQQGVQERGTPFGRGAFTSSCLTGKAHDDAASWQVAGRAPTLPGPSLLPAGSAHPSRPPPTGGSIQLFVSLFPIPLNQRIRVPPS
RTHATLKDRRGLYPNDGSLSCMTCGLTQRAAAAAAAAAARAIRDDEGWSTTRTFASAGQTGSLGA
>p.citric.LGMF06_7256
MATTTTWHCSSNPPAPLLKAHRATKSVELGPKLDLKADSETDVEADCPDQGRRLHATRARHDARMFAREGVG
>p.citric.LGMF06_7258
MEPTLGATPRVALRAAVAAAQPNILERRLRQGWTFGKTYWRQQEFRRTRADMPGCALPGRQATVFRDTVLNRDTALTLEGWVA
>p.citric.LGMF06_7264
MDNDSTDHGLQIGAMISFTESLPIRLLLVRLLTAFDGPVCAVCLRRPPTLRQPSKFAYANAFCPPPSTSAVILQPTTSGSRIRSHLLHHQPQLSVSNPSL
RVANRPRWLLRAFRHPTVALARRPSGLSMSSGPVGPMKVVKANNRSSDEQSLVTDTPDAATDSQAFCRARPEELTGWNGFNLPEYVLANLNRFGFKKPTT
SQGELLRYCQSIETELFVMDHADTLLGNFFHEDLEELWRKDVVDENTIFACLCKAYSERLEDEVVDFVDDDESLLVSTVALSTKANIRMHRAGMKFQPAS
GGALDIEMIKEAISIGRSMGTIMVVLRGNYTNMERREALHHCESGDIKVIIATDQSANGMKISNIDLVIHAHLPQKAMRGQLDSPFVRFLSRNARAARYG
TPGHSINFYGKEDNHLFEDLTNHLVRSGQQEMNRIAILNFFKSGATIIPSQPWRQHFLI
>p.citric.LGMF06_7265
MNKFLEIILVDDVDTILRGRVDGVGVRCYVKIPFKARFPVKRILERKKFNVLVASESPLDKKIGFCLSAIAFAFSEYHKQVEQGSGAIAPRPAVQGPAVV
VLAPTRENALQTFDVLKALAHLGPVRTTLAIGGHPMGLQIGQLSKGCDVLVATLGRLVDIQLLAAAL
>p.citric.LGMF06_7271
MPNGALSAIPATVLLLVAVTPRVIDKLLAVLGRWARGAEGGRGRIVESPPMQAGPESERADAFVAAV
>p.citric.LGMF06_7279
MLAQLLTNFGGYGLAWMLPTVTTDLGFAGLPRNQLLNIPPAAGSVLGVVFAGGRCCCTAALPKQVCVQCSRGSHGASVPEKLVGVVANATCRKGCDEEMG
GGDREDWRSVYADDDVKVEATWSLPCPGEAPGPAGWKRQRNRTGDGQSSKLSASTLFLLHSVGFQFLTSEFMHSTAPPLPASAITHHVSACPISRARGDD
HDICAMPTPNMKNPLRGDQQRIYRLLRPIYALNTPLFCP
>p.citric.LGMF06_7280
MRFFSSILTISAALSVAAQASQPTKTDPCLENGCLSIDSLTIFVHLKPKRDDNISLDYTISFADHEEECIVEWKYGKSAGKKGFPKANDPVGCDGGRFAT
FFDSFSTTSNFVLEASYTYALHSTGQIRTIHGRGTVDSNVLICDNYLNSKRCQLDYDKVSEIKLPIYQPE
>p.citric.LGMF06_7287
KESILSGDTSRRERGPADQRKLGVTPSEQAQYTSKIPVDVEFKAVSQYEVPGKENTTDPADEYRAYAPSSIVDASGGKFENIDGHAGMSDENLDYPAK
>p.citric.LGMF06_7294
MTKLSGRGDGGDFRWRCWSRRIRQGSHCKHCDGRAAGCMGKALSGQEKRGGASAAARGSQDSEQGAYEAGHAATEPHCRDRD
>p.citric.LGMF06_7302
MPHYDTQAKHXLDRAAKESGFGVGSFGAGGVDQLNGAKEKTLDDWLAEDEDDEEEESEEETESEETDEETDDDEEEEEEEEDEETESEDDDDAGEGQRLV
KE
>p.citric.LGMF06_7306
MEKIAQQMQQWRPPAFLNTKAASCGPSRALLTFPFPTTTNEKFSLVLAYLSGSRLLVGAPPVRRHEAHKVGLIAVELEIM
>p.citric.LGMF06_7315
GYNSPSLEYGGYGAYAHGAGLGNTHPSVFGPRGGSGGRATRGFSPRRRGEFAIRGAASGRPQPSSTARDNSRPVVPDDVWSCAEDDTEPVYDSDDNSLPT
QHPLPVTKRPQKLASSKEFMSAIMDSKWAPKKH
>p.citric.LGMF06_7316
MASFTAITSRPSAAATSSVSQANDSAPKRATQSLPEVEQAFAEHPDLKKRVYSAIGMEFSRQASNRSTSH
>p.citric.LGMF06_7323
MLMCLRFVCDYYSVAAYYQADGGYENEDSAMGGTGGGVGGGNGTAATNGAMPDGVFGGLMGLAHQATPDVLPDAVLATPMGSPQQLLISSMFSTYLLFPQ
PHGAAWGKARTESLGAARRQATTALLDRVVAILADASTA
>p.citric.LGMF06_7333
MTSTATATAKLRPLRSLHALAAEEEARISALTQPSATSICETNRKSSDTPNLPLQPELTTAKRTRVENVAEAGPENAVSSPPERDWDLETALDILRPIDY
REILCQLASQSKPLRKRVLEKCKEESARRRPLVKEFGSQVQEVSRMLIPAHKLESVSDEEAGLIYDTVAKIIIFVGDESDPPSSFETRKNAIMAPWQGWV
AHRGL
>p.citric.LGMF06_7334
MTSMLGIPFSMEEAIGSLTPDQIRLAKPDVSVLPVANPHHQNGQRKAAAPAAAAAATASRSSRTHAARLYMCPTSSKVVSSPTSKKCDLQPVENLRDDRG
LKLQGAAIGEADFHDGRQSALESTCETREKFHKPGEAQGLAVC
>p.citric.LGMF06_7341
MSIRTTYGFDRGCWPAPQFHRGDIDPAQEKQISKKEESRLVSRASSRLLISCNVNTQHSGRLEAVQASPPMTAEEIPPTVVCLMQAQTTKHISEITVQGY
STRLTRNIHLAKLPPLSHKSISWPWPTHNRALRTWPALHGLSRSPTTLILRTQIQIGIETDYKRDDPQQHNHRPDNETGFGRLIHQAAGSQASGA
>p.citric.LGMF06_7343
MGVYATRPGSTALGRAGRRPGDRQLDAAATSRYTVREAKNTQLMKLILTFLADSADQPNAHRGNGDVKQREPTAARPN
>p.citric.LGMF06_7352
MQGVGGTWTWSSPVQSAPVSTDITPVVQTRLAPSHLRTTSPTYGLGRELSSALVPRERVLRRGKAEYRSGRVSADGWRGVAAEEPLSSDSGLGWPQLVIS
RSAEMASDRASTAWEDEYMARTAWTDRVGEGDDGDDDDDDDDDDDGGEWCCCWSSGGFRRPSARGLRRKKSGDGDGPGEMRNLDNNSKSLSERR
>p.citric.LGMF06_7383
MLPGDGRPRALLARNSDMAWADCPFGTGLQNLTGQRSPFEHNTFSTVLGPCRSSPASLGLKGDTRAEVLQQKEVSHFWRRRCAGLYVASRHKXGLGFAVG
LIFGVTLQQHASTTVPDARAASGISAFAATAGGRQEERGADQTKEQGGPRD
>p.citric.LGMF06_7400
MRRAGTQCVQHSSLVILERPVSISRRVWRRGGRGHSDCARARDGASHVGSRVKVAIGLFGLLHAVEDRRVERLVEHGETGLRSAGEETE
>p.citric.LGMF06_7404
MAGERDSTTGFVFGKPEEPAVEIAEGEDGKTPLMHEGWADHELDLAWFERESDDDKQTCVFVDGRFPKTDDFW
>p.citric.LGMF06_7406
MKSGSSLSRERPHVDVVEYSLSSMGHWITSCADYGNCPTTAAGARVNGSASSAPHKYSISAPLAPIYSSSSSQHRDHPSGFNMPATRSGQKKTAGKASAP
QATSKAASSTATRSRAKQQATKPSTSFDTKTASSPAKTRSRTSKAPAVPPQPTSSSDPLAPSAPKTRGGRKNTTTLTALIQSAPSAVKAAATPAKTLTRK
RKASKALDQDAPSPPPKAKTGRRVASKAPRKDSATAPTLDDAPKEEKDAEKSEPVSHSEPRKEQQESDSSLTSLESADFDEETRNAVEGQKPKAKTATTS
KETQDLNASTAATTAATQDTDASTSATIAKTQDLNAPTAAITATSVPKPVDATTTTAPGQKPEAKTAPIWTANPEPNTSTTAANAAKLPDSTATLKTNKR
AESTAQGKKSKSKPATTSKSTAKPASKKKSVAANAPEPPTAPRNDSSAMDLDNPITITAANTSDSVPALTVTGDATTAPTQGSESSSKDKATTPIPENTA
SATAHSQPTPGAKAEDDAKKAPEDLQAENSAALSNGQCSLPASVHEEATTSTSD
>p.citric.LGMF06_7410
MVARVRAGQSQQQVFGFRDPIVTSAGTEHPLPRPVSIHPNTSSVLFRSDLPHPSPLPGRSHLDTPRLSPPPPPPPPPPPPPPPSSPCPTADTTSMAAIPT
SSRPRPIPTASPA
>p.citric.LGMF06_7418
MVLRSMMGGRRVPRHKANNSSKGKKEGRDEAQMVELRTGHKFRGGCQERERENWKHSFIRTGHSGVVAETGLVRSPAACQQQPSLDQGNLPKCRTSLWPT
MLSTTPQPSPTCHLLESKADSISALRPVPLPCQAAECSVAAAPRPLLLLSPFSVKTRCTEKIPLSTLPHVYPPLFLILPAARLFRTLCSSLFVTASQGCE
STPASGTGTPLQPPGAQPDPKTIAETPCIVGSVLS
>p.citric.LGMF06_7420
VTVYESAPDAEDASCPQSSDDLDSSRPPSPPNEPSVASSSFSSSSSLLSTTDLHFGSPSRSVPDDDSLLYQHAAGDCELEQYKRAKQDAWEYMEAQSFLL
DIFDVLVLSCFLESLPLQSPQASPVLFHFSLSICRTFAESTGLLVLLPIIAFPSISPSMQLPDHILTMAHWSDIGVVVVVASLVTGALLAKVFCGTTNIT
IYTSSQAVCKQQQQQQEALMPQAPPQQPAERRWWKWAGAFAILAFSLVLCANFRDGVVLATRGKLHSIENTTLSPPMCGPDAIVVNAQQPALEAQQLSLF
LQGLASIGSRVTDLRQGLLNASYEVQSEFDGWKLQEHLGQLHEMEATWCADLAERVRLAAQRTWEVDCYEQQSWAQCIESTSSLVGEVRRQILSPAQTQA
RNIIKTVRALDTAVEVELKRMVSIRHCVQTQMKQHQAAAGAADDLFVAHFSARIDPTDILSIEWQLRSLCDRLQHLEAHVLAYLHRMELTGLELDAAMQT
LDTPTLTLDRCGVLDVLNRCYSLPCALALTVPATRTLCGPGPRSQMSSGRLRPPHVPFQPLVVAPIPMFPIMDGKRTDLKLLHSCGEAGQADKSSRASAC
DGPHPTGAFSASTPPATSGPQPPPAFQ
>p.citric.LGMF06_7421
MRAALAIPSKRLVASYVFDWIVIFAIAAVGGGWSYISPYHRPFSLLNLDIAFPHDD
>p.citric.LGMF06_7423
LSTDGAGGRVRMRADQRSLGCSRFVRRGGGGGGGGGGGGGEYGFLLWRLVGGFQGSAFGLWRPLEKGHGWQRRVRRTYVRPADDVAPH
>p.citric.LGMF06_7424
MENAVATPVSSVNSRLRFAETDSSDYHSIVTGAGKQFLTVMSDNGDVYQINYSNQESISNLLGHLLTIEMSFVVGTGATSDQSFGLDRTLYKSSNLSALF
QNVADEMTARLRRSDNVTQVSGEATRTETYICVDWLWFILPVALALGTFLLLQLSMVSTKRTKNFLWKSSLMPLLFHGIEGGYEEAGATDKLSEMESIAE
SLESQLRRNDAERLKFIIEH
>p.citric.LGMF06_7426
MDNSAAVFCAIAAYSGGDDDDDDDDDDDDGSSRNRETTTYLRTLRRQHTSLPQSLTHSLTSSDESDAPVPPAPLKQQPTXXRAPSSPGQRAYDLPATNGS
NSPDGEQKTTGGGFLTRMKSLKGGPRRPRPADRRPSLRVFRRHILFPHPHPGGGGGGGGKGIAAASATSARPAAVTGFAAGKPIPASPPKLHVAL
>p.citric.LGMF06_7430
MSLAATRALAAAPFSHHRGHAAVRPIALLLASLLFSAVGYAAPLKHHTPPVRPFEDEPKSSDDAELWVFLGTAVALVLLGGAFAGLTIALMGQDE
>p.citric.LGMF06_7431
MTEIKLEALKKALQSLTRLPPHRGVDVQSDLSLGDNAVFLRKDTQLEADEEENQAKQETGEGEEGEEEEAKIVCKDESSSTDLPAALTPEAEADSPTEEP
QVYDSVDVDDEPRSKPEAQAAMGQLEALNDRPLESKKKGRKSKMLKKGQGLKGFVDEEPNEPLNKLAEEESADQRITSIEDSWNTWGGLGAKRKVKKPAP
TNCAANVFGQDDATWT
>p.citric.LGMF06_7442
MDYLNAKRIARSLALVDMSAASADPKVATMMLIDAAMQTSLRRQGRKGQKLGDPGDARVKPPSSTVTLEGSYEDPVTKADKLGNKGPSVNKAKHKTAPAK
PTDAAQRQRKPKLLKNGPTPLVRGSGADAAHIMWGRRDRGRTLQRTNAATEARNDAISPSSRSIFRAPGCQGTVVAADGNRVCRIANRQLASRAENFVAG
ASPENQHGSASCWVRIDYALRDREGCDCTGQVARAGLFGAREGLFCATIRAVGVAAVARVGVCAGHDGLLAFDGARGQRGADNAVVDRVGGECGDRHDRR
GGQVGARGIKY
>p.citric.LGMF06_7447
SAGSDKASKASASPLAQSHLASNEPSANNTSALDKQGAAPQTQPAKVAKTEAAASQGLGPQSAGTTGRPAKIDEEKEGTE
>p.citric.LGMF06_7452
MKEITWSDYIQQGHHVFYELESPIRGASAETLEGQGSIKKGFSIQNDHDQDLFKQLELKHMIGTQKGQTRQFNIKLNEDQSYTFDNFSKYSESDVLKKTA
HIEQNLLDDLDTEKPSTYVDPIQILMTKDGQNKGISTQFNDQFTLSKLKSDLKSAPFNYAIDYNTSIKPFKYHGKYFAGLAKITDEDLSGGYVMHRLLIT
EVKNDHTLIKLDAAHSFDQAHTMHYESTHQGQDDQKEDAKKLDNL
>p.citric.LGMF06_7459
MPAHDADDGEELPSPLAAKTLGSGESCGPSAARVPDQAWFGACWPMLSRDRCFGCMSAEKYPPASLPRPLVVSEHLIRVFVEEEVRELRDGHFNPME
>p.citric.LGMF06_7461
MCPSARRSRTAAGAARKLATASTASRGSAKSRATRTTFATTAASTSRTATPTAARSARRLAFRAREKLCLDGDGEVAWTAGLLERTEST
>p.citric.LGMF06_7462
MRASIFITFLSAMVGANACALYMDCKCHDSTTGQQDDGTTQAACKYYNSNYAANYEYTPQLHHQASVSAPPPISPSVPQVCTVVKETSGPIDNCEWDSAC
KMAGGPNMYQYCWNKFPF
>p.citric.LGMF06_7467
MADNEAYAAEQQQQQQQLHNSEGSNFDEKQQYAQQEKSTNLPGIKPGEDDEEDEDMDALIEELESQDANIDAEEEDTSQPGGARPVAEELLQTSTCLLYT
SRCV
>p.citric.LGMF06_7468
MLNPIAQVSEITDCSREGTQLALTLDISPLNPFLPCPSRYSFPPDMERPRATNSPSSVDTLGSSPSEDSRLYKSVGFSAGGARKGLMTAQCQPPSWLLDL
NFVRAPPFRQSRSAAACHMG
>p.citric.LGMF06_7469
MASKDEAELKQQGAVEAAQDPNSIVSPEDAEEKVVKEAKKAGGAALAFDPDASPEEKAAQARSVSALSSHNGEPSPALELDCPSPHLGPPRPRMAALGDS
FLVHDHGPLALKLAPGRCIDQSTDVLLLPACPFRLSP
>p.citric.LGMF06_7475
MVVDNKPQPRLDSSCDMLIPYKQNACFVMCMLTRGCGHASTGFEKETATTKGRGVVHTCISLVEREANLRDVSEAVRAKLLRRDRNSHHLVEERRGATST
YTFAAHAPGHAHDSWPDKILRIGAHPPGMLRFSQIPVSIFNLRQKMPKIDITLLPEANQDSLA
>p.citric.LGMF06_7476
MARTQATAPLHLPPSHRPLTLPESPRPQTFPKRIRAMQDALPFRCITVIFASVAGALGSGLSTPVYKIQIGRDADRRVTQHRMYT
>p.citric.LGMF06_7482
MLSEVVVIEVGSEETVDEDWSRLQVGPEMRWAGRAVRCGARSEDENIESRGNGDNCGLGEGRELGAVLYIHKLLGSRVDDAGEAETTTPQAPGPRCTMNG
WMHLSDLREPPRATATATATATTTTTTTTLPYRTLPALALALALLLLLLLDTSITALCCPLKPQTPLYLGSLEIHGTAATATATATATAAATTAAQLAPP
PAFLPRPTTNTDNTAPPNLPIPPPPTERARSAAIAPLLSHPASPQSMRLPSAHTS
>p.citric.LGMF06_7489
YSHPKFSRWWIQTSKGCEEYKSASSPASIPSPPRTRPPTSMLVKPGPDDPAPPSGNGVSKYPNSRLRRANTSGPAPVNQRGPSSLTPPPSSSPSSSPSSP
PSSSSSSSRRPSPSGTALHPSATANSWRSTGPPSPGPSPKPTDRGTWSARRGAIGHLPRFSEARHGDSCLAKELRAGGLSERGFFGHPVLILSEPNEEGI
VKIFPMTSFDGKTVEQKWSGIACPQRKEAMIGRYLQIAHPGIKSSIPEVRLANGQHLQKRTYLYTEVCWKVEASMLARFGHGDGLFLEEASLKTVLKTAA
RK
>p.citric.LGMF06_7490
MRRLERSAGLNEVAASHRGSFEGLVLNTLLLTLLLIGGADVYRVRHVRGFLLLIDALRFAPLLSKTRACTGAMPLKYL
>p.citric.LGMF06_7501
MQAFLLALIFLIWAPLTTSAAGCGTRTSSKEALDANYLAASLQEALESSHAASAVEADTVWWSGRRPAIPVFFHIVSDLSIYKTSAPGGPLHSRISCLAH
RFLSISTCLTTITISSSA
>p.citric.LGMF06_7503
MDVDEDPQWLDAATSNAECVPHFSHEPADSRAAMAVMALAPRALFKFGMDMPHGSNVWPDLNSPLLRPLKYIACPLPLLGSPFSPLPGHPRLLPCIQATD
LTGTQDDRANPASPSLSHSPTWPILSSSENQNLPHEVYQLICSQLSMEDVKALRLTCKEVNFFIAPILFETTVVPYHMAILERVCPWSGTVSRKGKERRV
DADIFGKYGNSIKNFG
>p.citric.LGMF06_7506
MENNSCDQTPAAAANAPEVPLPDKSMNIDKDTIITDSTDNSHDKTNTNLLKTSNPSKISKTNNLSTLTTNSSNPLNPPNPSNLLPPTNPQQLALSAEIYA
TLALYDDILTRIACENAELHAAHARIAASRSRMTRAFDDVAKGRQRMAGLFK
>p.citric.LGMF06_7507
MKPPGLQQPQERPAASMAPPPGFPAPNANPQVRGPPGFPPGPGNMGLPPFSAGNTPLGHPGMQPQRGPGPAAMFPGQGPPPGYFVPPPPGPPPGFGPGPG
PMGLGMGGPQGQDMMGMRAGGPPPGMARPPNGFDMFDRSLGRGQGKGGSYRL
>p.citric.LGMF06_7508
MDRHLFTESCSTEYTISRSLPTYVSVDQRQQLTPRPKEKSPIHQFIERADRAHKSPKENQLPFDSAAAAAPPSLLDTYSSTANQPSFSLAFAFVTHHRAA
TAAAAAAAASRSRSADERPRSFVDSFVTPPVASQSDKDTSARTKGRGNGETVKEKGRKEEIEKGARPIDQSSNQSVAQDDTQTDRQTDRQEKVMRFDTNS
ESNQVHQTDQ
>p.citric.LGMF06_7510
MAVSAFGRRDKAEQAAADRRPGDKMEVEGASWHPLLAGTESAACEVAQADGEGIGPADISLVTIFSTSHSASSLGREHDAATAKEARRCHQQPAQSSMVP
GMPKIMTIGGGSVSTLSRTLAASARPRLRRQPARCEVAPRPVPHCRAGAVDPWSAELVGRGGPR
>p.citric.LGMF06_7512
MTSSRSAAQTSPKVPAIKAGVVITLTTPSPTKTTCVLLRTCAGVSAPKAVKKVSFQAQPKARVDAVERWIEDAKTAGQGQGPWTEADSSDEEPTQKERGL
AWGDVHPKKLFGEEGEDWSVLSLIHI
>p.citric.LGMF06_7513
MASRSPCGETEGQVYSVSKSTSERKLTGNSQTSPKELHVSAPHPIHNDNETDSEDNGSKSFPFLDLPAELRQKILVEAAGVCKMGSMTASAMARLPEDPV
AKLKALEETGILSGDEKKFYAKLRLLFCVCSTIREDMKYVEREWLKNRWMDLAELEHWLGLENRPEMDSITLSINCESFLRSPPPGYEELVREHMRKARE
IQGRENPKQAYYRRWMAAIRRLPMSHFKTIEIYDAEVPVENGLLMYTFVEQLHFYLLYKTRSRKRGSVVFVVKHLPEYEKDSSTVIQAGEEFQSGRYWRL
RETQTEFLEPDYT
>p.citric.LGMF06_7516
MSSVDTDDAPPAYEEDADNSDIVVDGFRPYNPSVTTTAYTPESSIPDVSPRPSAETLRRPVDGLGNNAEGDGDPDGEDLDVVAEEWETPATPASMLDRDR
KN
>p.citric.LGMF06_7521
PQPTLYTSCSLCGHTTHTTCLRAWHAELDSSSTPNPSPSNNPTTTTTTTASSKPSATTPSSSPFASPLVISLSSSGGGTCPTPGCLCDCIDGPLRRSRVA
SLQQRRAEADRGRVRDDGRRVRESDAVRRAAGLVGSGSSAALRGVVPGGGGLPDVIVGGRRGRERERERPATAFAGSIVGGGGGANSPAAAESGAAPPPP
SASMSGLRRGGSLRGMVVAGGMTAAAALVRGQSRDDSAIREGERDRERHGVSFFGRGRGGSMVAA
>p.citric.LGMF06_7523
MDNNIMSFPAHNSAETALRLSPLDQVCYGATIWVLVFYQLRNAPGIYSVNDHDKIPESAPLAAICRALATNDASLSAGTVALVSFDASLQRYCGFSSMVG
RPFQNPPSMKYSSTSRFRSKSPPAPSSIDKAADDEQKRRRRRSQSCGLRDDEENTATCLTLPLSYASPFYRHLLQLERHNNRRKKTAHRNLLVFGP
>p.citric.LGMF06_7525
MDSREQIEFPYPRQTTFHHGPSGIPYLCSLTHFQILVGFHARTKTQFWYQLNEGEIHLGRLGSDLLKMEDIDAEETRLLPHFEGAKLDTMEDRIVMYKKF
EDLCKVIRQNHATADRLFPPDPDSLRLCEDYTPVCMKARRVRRVFEEKFKQLFDTASQLCNWIADSTTSLQDPYLPIIFEGSPVTAFEDFEPDDAHLESG
VSVAMDSFFRQDFNAVARFIHHESFDTIDRVTQLLRYELGQIW
>p.citric.LGMF06_7526
MLKLLDKVFEDQTEKLRAAVSDLEETALETTAERENARCVFECQTRKLRAAVSELKEDPLKMTVERENARRAIEWHSRYNVWQAGWIFYDDELVCEICGQ
IDSDASEE
>p.citric.LGMF06_7538
MESGSRDYLQQTLPEPFSSSHCTPATNTKHLLPLVRHRRTSATLRSFPIQATLEKKTSLVKEKEVTTMANPYEGPITRSRAKLLLRISPPREQSTASQTP
AIKGETIPPVADDKPEGTPPRIQVTLFPAPKYKTPDCILPTYDTPVPESSPSVRSETPSAVEECDAPTDDARLEDTTSNSDINTNDGTSSRSVAETTRSS
PPPPEPDPNILPMNRRRAYNVSPIQLSCVAGSPQTHPSSRLPSPPSTSHPTNTDTTPQLVKRRDDGTEVYIAAEDIDPDPISIDPLLMDPTLPINAEVTF
IFDDDVRLVVDAHIKADRSMLILRGHAVREIRLWTMIKERYTGGESPNWVPTFCD
>p.citric.LGMF06_7539
MIDRALIVPASFAGNASVVFFQGLKKIYRGRVLATIDSQIPRDKRPLPFHNTSAADQFFRMLLGPSRFPLPDFRNVGPKEALAIIYDGLLTELESLGYFR
IDSSLVPLNSDSSIGDITYATAPTVVTSGQSLNKAFHASMRQAYELGLRTGPRNAELAQLQAALEHSEKKRKALDSKTKQLRDDLQQKGRDIQALKDRAR
SLESSISSTSAVIEDLRAAQQASKSTLLKKPDSIWDLVESEDEPMEDDAAALQLRDENLRSEVSSLTPSDSSVFQRRVKQTNSEKETQSQTRQEGMEAFC
GRRQEIFRWMRSEHDVDIFDDLDHTDTGNGDQARQILEKPVKGAKEPTGYFPMSEFETFHQETESFKSSATPHADTGEQQSYVQTSNKTSNKRKRVHFAI
KAEHASQTQER
>p.citric.LGMF06_7540
MYNGKVLVQLLCGLCFALSFLWFPAAVHGAPQDAAPAPQSVQW
>p.citric.LGMF06_7550
MSETPTMLKVRVLLFGVKTTLKRVAEKLELAMHGLSELDSIMRSAAAKGATSEKKHRKRANAREDNEADRIVWDAEGSIKGVVGEVGGDKAGGPPPGQ
>p.citric.LGMF06_7552
RRNGEVAPELWCWREEVIAEASPVVCATRGAPQTPQRASTGLYAFSDSKWRPLILPELRGGHVDIGTLVLHNCVCPEKFLTSSLSKWLAEDALESSRKRC
RELSIVRCTLPSLLSMPEGLELFEELRESPLLDLRFEKNPGMHFDWDDDGNLDDGSRLPEMIEHFGFQDALHMMAAAFRVHKDLIEGEKLFDGELIDDPE
CHCTEEQKWSDGFDL
>p.citric.LGMF06_7554
MPTQQPNSAAADERKTRSRTPLSTRNEIGKERGRRDEKQWSGISLFFADDDDRKDNEDDQSDDDDDDENGGEERGI
>p.citric.LGMF06_7576
MVGDDNGRLCTGQRAACGDDDAGAVAAGEDGLDPSPDRFGEHRRRVVDGRGREELEGQQEGEHGVDEQQVGQPGEHEGDGAQCGGEVMEG
>p.citric.LGMF06_7579
MDSILSPRKNPPAPTFGPSMAPLLPASGRLFATGLRPKARAATLTNHTHAPHAVRARLGDAAAAAAAAEGCFLRLQQRPRAHMALAAVARCAAPSFRQVT
KSRLCSRALSLSRARLTPPPASVPIRTHQVRVLASHI
>p.citric.LGMF06_7580
DEHGDDDQDPLKALLARKKVLSPSSSKEKKKTKKPTATTTTTMSEMMMPTPPHTPVLQSDPAPLLTPPGSDSASGGLPWPAKTPEPNLIDFDGSQPPAIL
GNKPTVACSSVFSLDQAPLRACMPSGAGGGTLQLQQANVKPAGQAIQYIVAQLEDVYAAHRMQLSTGTDDASRIRADIEKRVVVQALQQFAKVLALESEK
NGEDDDDIL
>p.citric.LGMF06_7582
MEVNNPDSDAPVFNTPASDDPTPSNLFTIGAGSIIPDANPPVKSDAVSYQRFENLMIPIERQNAPANFCRHFLEMAMIPLWRLVPGPNEGSTGSPPTGIV
VVVPAYAAQALYSILREPQHNTAKYLLQQQEKPQQHVLCIALSLGFVDLLQRQMTPGNSCTRYSPLQAVTQLGGTSSFASLRCAASSASDGARSTNQQVN
NTDECSWLGRGGIVMHWSVNVQPRLTLVAWEVASSQSLIMSGNDYDLWDALNRKKANEYNNEPWDKLYFRISMLR
>p.citric.LGMF06_7583
MTERLNDWRRWRGTTTTTQSLQDASRAREADHFCLATRTGTRHKSSGSTVLGLEKRWNSAVVLAGPVVSGWIGSGDVQRSRGPDPDPGPGPGPGPSPSPG
PSGPRQPTTNTITTYTRR
>p.citric.LGMF06_7588
INEANQGRLPFPTKVLDGDQERPSLDKEAIHSTRASTEVKKTLPFARRRPSISRLSAMLFLREMSSRGAKRLSRNCPKPFAQGIPVENIEQLTKFKDSRF
ARHTQWPFVALNMNYCHQVWGKNVYSNRKKFDSTTAAPYVASTTSPFSAGTSPRERSSVSISAASLIPAIF
>p.citric.LGMF06_7591
RILVLVVIRAANKKTRKSNHHEQPFACLPGLPACLLFASASTLNWQPVSTPDFKRSIAHRPAGHGCKLATRRHGAHTCQKEREARLSGATADAAAANTAA
SCVKAQKKITSANSRKNSQDAFRFLIS
>p.citric.LGMF06_7592
MSPQQRFVPPPAWGSPSAPPPPPQRQQQRQYDAWLDGLETSFGGDDLAAFVAGTSWESWASGGVASSSAGIGHNGGHSSSPFVPVVEQGGWLSAIWSGCS
DSSTSAAAAAAPKKAQR
>p.citric.LGMF06_7597
MPIFNSGGICPADLHSQPAGTRGKARFAPGRQPLGAEVADMVDPGLPRESVEEADLRKTRKGNRRQEKHGQVAAIPTAHGALVHDRRLP
>p.citric.LGMF06_7598
MIRLRRQEESDERSLYSCGADSLMAPWSSALWEEETSVSTGISNRQSGERVAAKFRAPRGPQGAMALDHEAQNRRSTSQRRHTIGEEGEERVASQHVGLD
GTCNAKHNGGRMKMVVVVVVVVVVVVVVVVVVVVGDAMDHAWEAWFLVVGEMRVSRVNAAVGMQRERPRVEALGLWLSVCNSSRKWLPMDVLRFWLGLGL
GLGRARHLGADSAAAAAAGTGRGVAQSAAMPGTITDWTPLAGQGRAGQGSQVQQPTPTRHCSDLNCHIA
>p.citric.LGMF06_7602
MDPYHFRRRPSAPDSVPLSHLRRRPSAADAYATIVEDDDNDDDADSEWHPSALREDDEDEDEDEGDEWGERGREDGGEQSSSDADADEGEGEGDGVVDVD
QEKWWMALRKASDATTATMSSGAVRGDVGEAGAEGDVFDRRGSAVSELRRRPMSWTADLGA
>p.citric.LGMF06_7616
MKLFNVILFAATATAAAIPMPVNEADVEALRARGVSEADIAHALQPSPANPVASLLRRNIDADAEVRPAFYSSPHPQLTRRWDTAATESDMRAVQADDSL
NEGSKAHRLEILRFMDSLARGHLSSIAVGQGGTALKKKREEAAAADEGEKKRSVVGGNGNWHFGAMNMGVPKKWSWRHKSGSSSSGSAAAAGNSNNANSA
TNANSATNANSANTKALATTSTANKASTAGKGARDPEAAELTRPERWVYRW
>p.citric.LGMF06_7617
MALTIGTHDRATSAGLSSSSLPHILTPSTGEGLTGSFSLGPAAGVPSTFPSLAFGGNQSGPASGPLARYTTSHMTFGRPSPSGNDLRSATGDPAHKSGRF
>p.citric.LGMF06_7618
MRRRTIEFAKGRVASRPVGVEGQPVDVIVTRETGEDKPEKEKSSPRKQDDCARGGVSPHQDPEESGGSRPGRWYIKTMIVDLHETSQHLDEMQQHQSETR
TGRESSRNKQGNEPVGEDQRDAKTQKRREAVPVFRPRRLASPLRLTINVRQTTKSKRASSLLGRLPSLSIPLGVAEIRLEFGVGPE
>p.citric.LGMF06_7620
MQRSPHSTAHLSQSSSIFNATRLVRPALLISSSFVRSSPSTRQSLKLQRPFRLSEAFTQGRRHYLGSHRLRIHGSSYVSRYNMDEPGEGGSVSQGSRVPH
ALLVSNTKKRIKESNTNASNNQMASPVVQVSSQTSLQDAAVRIFHHTNVENQLLTSSSETAQWHVPPKCGAPVNDAIQHPEY
>p.citric.LGMF06_7621
MQNVSNKARRSLKCLTLMWAEDEEYGRNGLSCLDNELWKLPQLTHLRFYLRVFTYEYLCAAIGLKILFQHARRWFVEVAKSMGDKFAALELVSAYVSILN
SEDEEAEAEDDGQSKEDGEEEEEEGGGGGGGGGGGGKGEGEVGDEGTEGGEGEEEGVGDEVEEGEGGEEEERKKDQIKFQKALRQYLESLDFSLDKSLDA
VARDGNRLSQNVS
>p.citric.LGMF06_7622
MHRRPHTEDDISEYGTDGQPTTKTKMSQRTRRARRTDMSLSGAGQKTQTKESGFRGMRAYLRKPEPLRVSYSPDPFLRCVEKTAMMPCRQKHACRGHDRA
GDASAGLPSVVDELLALSQRLLAFQGADCARYGRDRMEVKMGDGRRSLGGGRGCGGCRAGEGEVSGREAEAAAVWQRSRGNRRRIESAPTASASPQPAVS
DPVWGSSWTAANGRGRRAGARAMIGGWCDPGPGPSCSFVASPNAFLA
>p.citric.LGMF06_7630
MMQIGELLALQRAASGLFPRIAPRVAAWDSRRGSTEVRIQLDDLTHGTGGHVAPTLLSGSWADEEVAHEERGEESVLVRRDEVHGGLQTSGQWMNTRPSG
Q
>p.citric.LGMF06_7636
MSNISGMATQVNLAALLKQDLTALTRMGELQGKFMKAWISVMGKAAQPKYYGTGPDAIENFLKNSKENKSVFPGLPSSVILKADLPSIREFLKEDAVCEL
LVHEPEVFLVTFPSGHTLAMVNNEADLASCKPSDDTIPESSTTIDQAVTNETEDVSPEPVEQTPISEPEPMDSSNIQSSASKDQPSGGADLTVEAVVAND
ESFAFDVEFHTGLTPAQEEFFFLCPELETSILESEVHAALEDIDQSLTPPHQGSDDIIHQTSTPLHDVTDSNDQIIIPSVESDDSENFNGIAVEDSAPAP
TVTASDDFDSSPDSHASSVDALEPAPYATPASS
>p.citric.LGMF06_7641
MEKGQAGREVLMSKSMLGFKEQSGVGHGRKGGDSAVVGESDVCWAEGLRTDYVSEWPAASELNKTREQSETRGDILEAGVGHISVSRHSFRALYALRRWT
CRDDLCAGVRMSRERTKAGEGERVGEWADEAN
>p.citric.LGMF06_7643
AVEAEEAVEAGQGRAGQKRNLRAESNKTGKEEFGLDAACESALGRQLNDDYLLSGLKPWTLGHRYRRHAQRAVHVDIIRPLTSTVWCFPTGPWVEPRAAT
KEGIVPESTASQHKHAQLFYSPPYVFHIRYVPASLPSAVIARDASANDTIFHCRAVSMAVSRRPSTRYVHGPAAARISP
>p.citric.LGMF06_7646
MPTQSVSGSGISNSLSGSQTASGGISNSLSASQTTSGVISASSGLGSNGTVSFTSFPSQSASVSGVSNSLSASQTASSGSSASTGFGGNGTASFTSVPSQ
SASVSGASNSFSASQTASGSNSASTGLGSLTSIPSQSSSVGGASNSLSASGTTSGGVSLSSGASGSASVTATGSFTGSGSAPVPTGSMSLSSGVSGNGTA
SATTGSITSTSQGRPVMSTATGPTYT
>p.citric.LGMF06_7647
MAVEAERSLLADAEKGKELEAVRETEPEGSPLPPGRIDDEEVPPEIDVPPSPLESEPDGRDKELVPEEMIDETGIEDVIGAPVELVPLKPGPEVTEKVGN
PLPEPVTEEALPVAVVLPSPLGIELTPVCTDEAVPGMEPV
>p.citric.LGMF06_7648
MTGPVVEAPVPVAEELQELLIPVAVEFDENTGVDAEEPRELEIPVAVEFDENPGVNAEEVKLPLRVLEPESPDPEDNPEPVETAVDPVVGAVIEPLAPVA
LEGNVALPDEKGAPVLDATLRTDELPPEIEGKLDVEPAKEKEKDEEFEAPVTDAVALVRPVDGRVDADPVKEPPETILDAVPADEMPAGFEDEAEPVLDR
PELPEVAVDPRPDVRLVSFEMPVDWPLDDGKPLPLDELSSGSRSCMLVERXVSTEVMASVGQTDAVVSDTGNAENEPVAVDRELDAAVTDPELDMDAAPE
LDVVADPELDTAADPFDNVADPELDEAVAVADAEIDAGVLEVHEVIPDMTVPVEHIVVMMVVIIVVPPVVKVDVTVIVCVVVTVIKSVIRLVMTDGGAVV
GGTVSVLTPDGMTLSAYSAVSGTRIQAFGLS
>p.citric.LGMF06_7649
AHPILVFQRLSPSKHPTLVPPLPSTASTGTTLRQLFARNIIISRTSLRRHPQTCRSVKPAAWSFPSCRARRQSALCNIHSFYDTLHHTRDYATLWPWIAL
TDFCMCPECNCIFFPCSNETRAPRDLGSRQNLNESQLGLIRAGQRKAIVRLPDAITFSCVHVWPSPLPIPRTRKPNSNGSPARRILSWADNEGEAADGAL
TDKAQSHNNALSIFGRRKTSSLAMSRRLRGRRTMLAANNKRMHIDFDAPTKDVTASDEDDAFTGFAIDIDPTEPIKPT
>p.citric.LGMF06_7666
MSVRXAWKEPLIENRRRLKKQDTCWDELPLVVGRYYDADYPAWIEYNEHYEPLAVVANIADRRIEVADEDDA
>p.citric.LGMF06_7667
MQETGEDNMPMGAIINMALSQPSVVELQVPEHGKILLGLSREDEDWDCDFHLRHLTDLLPAAVIAAKVPRIERIKVGRPWMVEILRDQGQISLKFIPIPD
PPRAGAESFCWFELWDHWKEPIINRPDRFSGPILEAGTLPVHIVHGDPEDRCAVFVLGEDRQPTSIEVNLSNTRVDMIEYN
>p.citric.LGMF06_7669
MTLGISSFGAARVDGIETNTKSVAELLRGLTYNDSEHPKHARENARKMLKDGRVYLQKAEAENVSGLLPRAILWRTISPKMTSDWEENYAPVRKTAMDLQ
KAIEDTTGVIFGHKLQDRSPIVFRKGWKDVHMLFWPVDCKILEPPLVANFFEKSLRDRFYFRVDRHVIHDQWVTSFPELEAVLNWSPDPQENIYIDLSAL
SSRLATLFYAQEIYTLFTRAVLQAVLDIGGETKMKESTELTFINSNIERICDAFT
>p.citric.LGMF06_7673
MRMRIHSHPRLHIHLLSSVPGRQEPKEQCVAADVSNNGAVKRSTGHRTLGKLEAPEDRLAVFRSDLLLARRDAIQDVESEGQYAVFSFQGRVLGNLETII
SPGVPT
>p.citric.LGMF06_7681
MSANDAPPATAQSNALPSSDSTAATSIPTVAPIGTPLLSLWNELLLTLAEKVAEADTEDASTADQREAASSVPNSNLQDNLSLEEWRMSANQCSTSVRGH
RPRRPEYGRGDGHVSMRSSGTPL
>p.citric.LGMF06_7686
PGGLAGMGGGSRSLTGRDDMVDGATLGRTATGIESEAAGRGRGSSGGASRTPRGSHRRGRCFWRAKLAAARSTGWAGLGWTGRRASGEEASSGRERPCRA
DPTEQNDAQRPVDGGDVFGDDLDLGEGGGRGRRGEEEGEGGGEEDEEEEEEDGETTGRRERAEKMQATGGDSLSACPNLPPSTLADFVSAAGTVISLDIH
RLPTETNGGSLVTASATKLPVALRRPSTKIPSCPRRRPPTSMASAHLPLGAQSTKRHNLLPWSKCQIRDFCHVSRRSVPLRARHRWSAAAAAAAAAAADA
AA
>p.citric.LGMF06_7702
MRAVMPMGASGSITKTGSICSLSGRSWDQSKKMQSSPGRNGKLRKGQAGQVGRRKGSLASDRLLEARVREKSKCWRAGLALALEAADRWACS
>p.citric.LGMF06_7704
MHTCFESGSARTPGPGSLPKSQYGNPYGGSSNGSSMSLPLTELHMEERFVEEPVMDLDETLVEAIERSVSLGTAASSSNGHAIYSPHHSVSASTSNGSLR
DSSRPLSYQTLPKSFSSSSKPPPAAAVPANGTSTTSTTTSTSSSRSSSRHGNGGAHTTRGRFATTSLSNTPTNNTTIAANDASDAASTITSLGGTATAGD
GAAAAARNDCKTAVLGALEQIAKSVAAERVVAAATGGVGGVVSVGVAHKESTLREGVRRWLGGVDALDASSATSASASASAEAVGMGVGVGGAVVGAGGG
ASSS
>p.citric.LGMF06_7705
MGLVGETIGPARETTCSFARPPNSGRPLVLSVRDAMDVWFLWCGYQRLAEYSALERADVGTASGAKGYGQRT
>p.citric.LGMF06_7706
YRRHLLHTRKGNGNLITLKLTRSEPGDQTSYINYIKPLIFAEELGFPHLLSVIDTRDEWFYAVHPKRIVPSLKDQDDVTGEKIIGFEGTACLQYLAAKFD
NEGLWTGRTWWEKAQVLSWTAFQTAGLGSASVPYACPGPLLVADKMAEESP
>p.citric.LGMF06_7709
MDLAMERLQKRREHDRSREANYNSKGTIVSLSPTHPRSASHSTKMAYIIQGRELDTHHSYQPWARPEFRTHATFMRLDWLPDFVPPAALRRAPAASQGEG
SQSTAREARVAPTARVTVPPNSPASSPGTAHQDAHSRTTGEISAARTASEDDRAESAREDKDKDKGKKRRKAKAWVKKAAGWLAGKISRKHNEA
>p.citric.LGMF06_7721
MKERMLLNXTPDSASPAAAWRTSDGPVMRFEAAKGSKWARLGNGELKECEFGRIEDVGGAEVQRDPLGTWTGSMFTSPVRRIIVAPLCVFRTQPASTYNK
RRADTEHEHAPAEYRRRRHCCATRGCLLIPYIMQLALDHPLPPIPPAAARCR
>p.citric.LGMF06_7723
EGTNASKPASQQASSNTPNNATPSQASALRPTTNPTTPTPSRCASAAAAAAAAAPPSQNHAPAPTNHDALAPGHGDEGIALALAFTGYTRRRGVPQAAIH
VVVVVVVIIVAAALFPLGGGVTVVGVDEAPVLVVMLMPAAAAAAAATQRERVAVVCVSVAVVVVVVVAVAAAAPGAAAAAVRRRGADIRVRVRRRGRAVA
RDAATLRAAIASAAAAAVAVVDRHVDADAEVGAAAAAAAAADTISVRRRTGVLFDGEGAKRAVAVGAAATGIR
>p.citric.LGMF06_7724
MAKGKKGTVKGKATAKGGKKNARGKKAVDEPSAMAQLDTALEEIEEPLDLGDLEAKDEDSVMTAATNASTASRTTRSRKASGKAKAPAKATRKTSRTTKK
AAAPEPSALE
>p.citric.LGMF06_7727
MSCAQKLGNVLAQEVVRARAADAAVEMVMEQEVDGTEVGKFEAVLNMNQKISHLTPGIGGIAAGVERKWQLPRSTT
>p.citric.LGMF06_7734
MADRDCGISFVNRQALAETTPFLVRRKHWHVRGDAQVHALLGSMGPDALSTWTGPLTLHLRNREFDSKFLRWSFLDLEPGERRSKIERINIVAKPHRLYH
SDLFHRWGGYCRDYPLETPVARLLEAGKGKFGSGFKIHFDPPLCQEHLEDDVHAQLERAFRGEPWEGGYLETGGDLRLVGEVLEAIDKAHGNSASTGLYQ
SRSLSTRESGDFCTPHDSKSLLPPRVWQWDGQKNDGWILSSPQSWSSLTNWVHDFSTKRPQKLKGIMAKITASRKLPPSEIRMEVLAGQDLTVSLAGSDV
KLTIHHGGMGKPRIFGVGTGEMRAVTFKRSGDFIALLSTHRFGDTFEFFTLSCEICD
>p.citric.LGMF06_7740
MPPTNTKPPPMPSPTTASTNNTNRSQARARAPRHKPDRTTTPTAQQAAAKRRAAAAQPEPARVDLAPKSAPAALAIVPVRHLREQEIPRASLGCHALGVL
VAPAGFAVEALLARATGGGFADEGGVFEGKGGGGG
>p.citric.LGMF06_7742
MARTDSLLNRIIASTQQRNNARLKERQKRPCALRPNVEQTAYFPNQATGSADGWVDGNHASKRIKWIGRLFEFITPPMRKQDDRDDNKDV
>p.citric.LGMF06_7755
MTKASAIGGPEARKRETMVGRGDEDSTQERPQCMAANDAITAASFLQQYLGTRSRYRGPRGSGYSWGQPGFPETRPVSSKEYLAVEHADGTWGGSLVRLA
FVGRSRVIVNLDLLQIELLPEEQKMRRPWAESGRILRGHKISYGIFRDSQVGRLPSCPFITEGTYRPWKRSWRVVLLGLSPADACEVLPGRDEAREEASC
GVDSTTLEQGFPTMR
>p.citric.LGMF06_7760
MGGGGGRGGVEASCSAVGVVVCRGYKRCIVVESNEAGAGAGAGAEAELFALCAAPELQLDGRELLELWRRPPISPATRSQSILMQTRPVASTQHGMAHRP
CAVKSSHSSTAQHTSPWLATAGESPAHNGGAQQGYLASQIIISTVVEAGQPATAPAPSTRELPVRSIHSIYGHQDPPGLFAARPGRRRQNPCCFNVSPSS
TRSPALMDAVLLAVLSLR
>p.citric.LGMF06_7762
RRSKPRHHPAASSRGGGIDEYFAEGEAKSRELDYGSGGGGGSGSGSRPPPPKSGPPQGGPPRAAAAAGGGGGGPPKEAVGSKPGSPPSVEEEKALFENGE
GEGEGEGEGEVNEKQG
>p.citric.LGMF06_7764
ARQVALDDPEVDLSGRGEAYNPQVVDDGYEDALAEEAFEETSPTTSAQSPAGTSQDSTSKPPPPSA
>p.citric.LGMF06_7767
MQLARARQQPLMMVEPSHAQAVQQLPANEILELEVTLRPAEKPAGAVDGHDESGFYIKVFKTWDREGVRDKFAADKGIVQKATALPQSKQVLAVTFIVVS
ATDSWLSFAFQKSLELFATKRHEIQLLTTAGSFQAIKRFEVDSGREQRWNCHVSVFAKKFALCRRSKSYLESKWSSESANEAAQNDRGTRSVAYPAHPDH
SSEATSSRFLLCRLKLASRGSDNGHQDPDAASDANRRGIIRPQKSSRVD
>p.citric.LGMF06_7770
MEGRHGYDIGGREGRSWGPTRAGWDGRGSKTQWRLRSGDGDGPSEEEEAKEALTLRATKSRVATGRDLTRRRHG
>p.citric.LGMF06_7775
MSQPTSEPQTPRRTSPSPPAAARSAGLHPPGNIIFGNQPQPTPLRYLPAHYHAGGDARVAMPDYYRLPINRYQQTTTPTQPTPLLQYDYPPSPYRSLNQG
TPRYPMAPPQQPQAQASGARQTETAWWTRMPETVSYTHLDVYKRQVERVIEDVKTLFSRDREASLKGKARAGDGNREEEARYRGGAMAPLVPPLSDKATS
LASFKTARSSFSRRSFTTAKTSFSDRSFKTAPESLGNAGEEREKRNHYGELDLQTIEESGNGYGDCNGGAKSGKESASASAVEALCDSTPSPQDGEMERG
QEHDEGDAEYEQETQKDVEHSGTNEDDSPILPATGRTDWVVWESLN
>p.citric.LGMF06_7776
SNSHPPQAVVAGNAEQNRKGRGGGSPSPSRHNLQVEPPEHRLAVREDAPPKRRSGKGSREKSEKAWEKRLRGGNTKRERDLLDEEAEDLQAEREKKRERE
RQTQCRKQTQLERQKRCQGMVDFWASNPFH
>p.citric.LGMF06_7780
MPFFGAKIASSAALARTTVQGRIPGLRETLLRLGRWGTGARAREAGGSTAKKIYVPEAGASQCPHCGHSRAFYYQIQIRSADEPMTSFYKVFVPSSGANE
AHLQQSIAFALSHCIAWQRTRRAXXTALASRTEYPEYSDYSVASSLMERPAEAHVTSEKRGYLQPLSQSHEPNQSSEATAADGMVYNFGEISQPETQGNI
SNQTSKPTFVYAGSDIHWKAL
>p.citric.LGMF06_7788
MERPSYGGNSQGSSGLSRPRPIGGGQGGVRPGGGAPIGGGQGGEFPKIGGGGRGGAPIAATGTQPPIPTPTAPITKGKGKGKGKGNGKGKEKGKGKG
>p.citric.LGMF06_7791
MSSARGGDRGGLRGARRAGFGGRGTNASDSEGSGRGGSRRGRGGVKGAASATPRGASSRPRQRNLGPQPASHASKAAASKPNLLPPPRPLMEGLSWAQRY
QTLKANRDQERKHAIAAGLIADPDKPRKLADAITIVGTCQD
>p.citric.LGMF06_7793
MGDIPHWILIVSGILEILTDAIKGFALVLCAAVACPIGCTATTLTWTIRKMKRWGRGRRLRKGQGRRRQQGREAAPSNSDSTAVTLGVQTTADERRHGVD
TPPPQYLHADLSMASEEALMLRRHGRPPTYRSQESFPRATTLRDDDDGEEDGEEDGESEPPPPPLRYFEMRGRWDPLDSDDE
>p.citric.LGMF06_7796
MSALVAKWFRSPNFIIPLICSTLVDIMYPPRLSQDYTQQPVASSLPSALFDVLSPPHHPPFDPSISFDLFDQTSRVCGKKAVIWPLCKVPPIDIHTQNQN
QQTVKMANESFLSLADLPRPPQPSFVPARHHLQQQQPTDNPCAIDMGNSSTTNNNNTNNTTTTNTNDNMTGPSHLPSLWTTIALHKPQPPQPPRPSIYPS
YPNHSRNRDSSPRSSLSGSTLTGSASASASASASASDYDSDSDSDSESYSDHWFNADDRPLLGRGAGRHRCRAAASKFKRFVRRRFGVSSASLMMSSSSS
SSRRRVVGLVLVCAFVLFEVAVVVSLINSLDGREKRT
>p.citric.LGMF06_7804
MPDFHHASTSVSAVIFNSSALLAGATLTAYALLDEPRISIQVNPAQSPFATSLLPISSDQWNGFHHAPHPDEDDDWYYDQESDYLADQPPPPPPPPKPVS
YTHLDVYKRQ
>p.citric.LGMF06_7808
MAAPSAVKEQGVPLSASSPELKKTETGPPSPSSSQLNLEEDDDEAPLLPHERIDQPPPPPPPSHSPSSSPASSPEQADADAEMRRSTSAPAELSSSRSSS
SSSSSGLADTIRGTLARATARRLQRRSTTKEKSADERSQTAPPPPPSQEDLIREARAALDQGPRDPTLSTIVSAMLSAPLPTTTNTSPGGVSSRDFAPVQ
QLANLSMGDNEDGTSEQHSAAEADMASYINAPSPQPPQRQQHVDADYNDDDVVQHPRHAMYMRPIKTIGPVEDGRVKAFSGDWMNEPQDTRRPEHQLPSI
ERAASLSASYLLLRELKRRRQSCPAQGQSINSPTSPLNAHTSNQSPDFPKIG
>p.citric.LGMF06_7809
MSPPPSASAAADALCCTTEDQRSMDSEPETPRPTASNARQQVEDPTSPRPKIQTSQIQQPRSHLSHLAGSHENNDSSCLDPLIHADGADAIAEIFANAE
>p.citric.LGMF06_7812
MPFKRSATCAEHAFGPATKRLKFEEEQLYVYKRQVQGDSNNVMTPPRKKYRNIASAKNEDPAEPRYMPESKDINMKHIEDEKPFRCNHCDKRFKLAKSAR
FCHAPYALHAVDAREGIAVVTAAVAAATEWSIWERKQQVIKGTAGRPAWSIIEEAKVSTNWSRFSAKRLLKSENHLASHIIVMAPKRSADSDLSCGLPRK
CARFEDTLDDASLSCLTARPIRQLNQTLTNDLGPGHSALDDDEQDFLNTLMRTSGNNGQRKFK
>p.citric.LGMF06_7816
MTRCTPPRIAATVSPPGLKTICPLATLPLLHSTITPLAFLGHAVPQQLSSSLLQASPHPPVFPSRRAGRPRLRRPGEYPLPRLSDAVDSVKSQPAASPIT
QITPDVSRANTPPQPLTPPSTSSSASPDHMMADLSQFDLPHSLDTMSPPLDPFVYDNGSHNFLHDFFDCFHHDLIFSEQSSRSDVSKFDFGSCLPDEHAN
GQNAVYDLSLIHI
>p.citric.LGMF06_7821
MIDRRPAPSSAPLSGLAPSLTRYSPLLLLGNADAAAAANPRPASYPTRHVRQRRDPGNHAPAGGEQ
>p.citric.LGMF06_7836
LYSEGYKAFNDVTNGSAVGCGVDGFEAAVGWDAVTGWGTPNFPKILEVLGLS
>p.citric.LGMF06_7846
MSSDHTRPTAESSQIFGSNIFRISVPSSGEALRTREKMEATEMRMWPWRGRGDGAEDDAGEAELRGAGAGAGAGFGRMSDSRSRAVGRYSRGLGILAA
>p.citric.LGMF06_7851
MANNFFYSFNNFITNCTEQAQKLFDKTTEYVFSIKWEDLPENIKTYVQENPREAGFRVVGGVVFFAPGLITGPLLGMLGFTAAGPAAGSIAAAWQASIGP
VAARGFFATLQSAATGGYGAPVVGGVVRAVAGWLFAKPTGNGTETGGYKTPDNDTRMPA
>p.citric.LGMF06_7856
DTSNMFRPEPSSKLLNLTGFFSNFGGASTPAMVAAGVDMILKEKLGNGMEGRKGKGKTGLEGGSGMYMMGGADRSGVVGAGVVVVDTGWWQTNHGAQKES
RICAASWNSQADYVHTETPEMSETRPQEYRTPVSSMSTSFRGGHSRSTVSVSAASIGPSASHQTPPDPNAPEKRTARDRTWAGPSSPQDRQPRLHRPAPG
LALNPHCCPVVWPSFPRIDFCVH
>p.citric.LGMF06_7872
CETDAVGPGISVGWVGWGEEGLAALEKNGDNVDDEDALLANVVDRRCVRGVMRLLCGTERSATDATAAATAMGDVDASSLPFSRDAAGVFLNPLTTNFNT
LNPNTTDILITQDPTHLASPTLLSASSITDVEADADDEASGDFDANVDDDEADSSSTTSTDLILAARSVAPSALD
>p.citric.LGMF06_7876
MRPTTSRNSSRLSAALASLRAQEEQETLLGDDEERVDGDGGVGYNPDEEIFASDPHKDLPVYRTIHR
>p.citric.LGMF06_7883
MESGRSTHNKQPKAPKFRMSCDSCQASKIRCGQERPACRRCVKYNINCIYSPSRRAGRPRPRKTTPSSSSSAAENQAQTQTQTQTQTQPTSQPAQTALPT
PNTASPQRDYSGEDSTRLHVPFDPSIVSEGSGPLRPDSTTISDMSPFPDEPSQHHLRQHQDAAFHSMLSFGTPGAGTAATDAFSAMTFADFTPPGGLHDS
ALTFDFMLSPVQSCGGPQTPSATDDLHAGRCNESTTSSSASTSSASSCAQSTDESGGRPMRDVSSSMGGECPCSATLLQHLAESTAARSSSRGGSDGDDC
SAFLVTAVQKSKVLLDQCFRVAMDEVSMALGMGTVWIDQQAAAGGGTAGGDDQRMSLSTSLTRDKVPLRCGGYVVRAADRRHALRALIMKRVTEMQSAMG
KLQQLFVLPAVVSSATCQSTCAGMVSELKDKISSKADLFK
>p.citric.LGMF06_7890
MACSGQQGIANIGNAAGAVTSAGVITLGVQGVAGGCDSGDEPTHVLLPLHRRYIRRYQHYLPLHAASTSYDPHPSSRWYSPAALSARAAHLLSSLSARLT
HPFAPSSHIFTSNPPSYRDARRRAGTRRQAGTAQTGTLLDSSDDFDYDDDDDDEEPDNDIDIASDEGEGMIGFAPVQTAARREALERLRHEHWDDDHHAA
AGTRDAAATNLNDDNVAANAATTRIPGMGLGRMGTGLGLGAMVAVDEREVERGERRLSRELEEGFRDSSDSDEAVDVRGRGGGNGVVVGVR
>p.citric.LGMF06_7900
ERVDRERFDELSNLIRARNEAETRYKAAVAADKNALSFPSINLAVEGRLPAVDTTREPSISTNASGQQSNNYSGTSISKDLDEDTEMTSADTPLDLTVES
LDQAATHVNNLLGLIRRVQYGLVKGTPPSMAKKELENAYLDTRNTLDSLVLANGPQGSAMEDTTKYPPPLLPLASCGGPLAGELQPLFPSDSTPDQQSYS
>p.citric.LGMF06_7903
MGDARPNGPSYHQRSAFDSPFDSVSFDFASAGQGTCWSESHKRPFFINSKLAVQRRRAATSTRRRATADAKNDPEIVARNSPDGGLEVDPRIDPRPAPAS
RAARVRSSKGKPRRHFPIRKFRRYRQLSTLERRRLLRKPPRQRGTKGPSYPAGLDTEPQH
>p.citric.LGMF06_7906
MSAKNVKGPNGKKPSAATNLIAGGGAGMMEALACHPLDTIKVRMQLSRRGRAPG
>p.citric.LGMF06_7909
MREGGSLGLITGGSGADALGWRWAQYMSAIINAAAAATSTAAITSTTPAAHESNSNDDEAKHVDSKRPRTSDVSISRRRRTRHPRPQLPAEIAAVDVLRR
IRHVILALLQAARSSAVNLGVGYTVQPFVEAGGHGWCFTVYGVLVVGSRGAVWWWGGGGGSGGGVGKGGMEGF
>p.citric.LGMF06_7910
MHAEDSGEEKGKGKAVEDFVACSDHGMSEARSGSSDGEAPFVEEEEEEVDDDDDHPSGEPAWDPFGDYGGSVNEDTASKDDDVDDEHSPSVDGWKLAGGQ
AEYKATEIGFKSHDDYDHPPSKHDWMHEGAYRKYSSDTASQAEDADLSPSEPSREPISDHGGFNNEETAQKGDDDDNDDHRSSSKSKWEPIRTYGASEGV
RSSDDDAVHSWGKYGRW
>p.citric.LGMF06_7911
SIAIREVGGATFCNLDGGRVVGCGMGCGQGMPWWWLYILRGAGGGGGGGRGGRGARVKASTIVITEQQKIDGGEEGEEAVKRTRGLTGDMMALDVSETSQ
EALRGSLVLFSIKIEREGMVEQIRTPTVGLNKLERI
>p.citric.LGMF06_7913
MVDFSPRQQADRTTEHTADSTTHSLPIAVPGSKNLPFELPPCEDEAACAEALWRAGGRVNAHAKEEATDDETRHAAAASGSSSRGRNRNTALTEQLDGRR
RPFEAPEWSRIF
>p.citric.LGMF06_7916
EEKEDGEGARRFQPLAQTLDEELAEEADEVKRAEKERMRSMIDALPLDRYAIASGDAHDWDAAEKQVNRAVHDGRKSTTVSVKAKGDKKRKAGEAVGEAL
KEAEAVKEKRGKKGKHR
>p.citric.LGMF06_7919
MAQRSNEEEEAGLKIASGMQGNLGTYRTTKAEARSGAEAPM
>p.citric.LGMF06_7920
MSVLLPPALSDSGADQTVRNAQRAATGGAQPIDDMSRGAMTSQLRRCRLHDRPIVSIVGPANLVANCRSIVGVKKASPI
>p.citric.LGMF06_7921
MSSPAQKFANALTDLRSEMTLRGGPNEKFVDVLRRDKELQFKAAKTFALGEDMCTKFQAMLTNHGKAAIIKPKL
>p.citric.LGMF06_7922
MEALSFRAARSFGLAEAIFGAAVALDVGSTGRPRSALFILIIAKHNPRHESPAARGNDLRRASTPMVEETPPVMLEGTEDMANGSNDTPTPRNDFAGAIA
DMNGKFDQLRRTQITQLALVERQYKTLERQNKELARKVESLSEELQRQVSRIEASREFVRESEDEDDKVQGGGRRLRSRFFVGEKRLPR
>p.citric.LGMF06_7926
MYSISMVLGANGSRKEWFRSSSLVIDEERSVTKFPSYAQFWEHSRGVKSSSVRSPGAEPLYFREFSEEQKNLAKTPGRILVNTWISKLDVTHEGTIHGSI
GIHIFNDGDYIGAGYAEGISGRSLHRGHLTFFALSAGVLEAGQLQEVFSPLEFFNTQLNDPGTRKEFFYVAVIAIEKSKESGVFRRIGSAPVSYTHLDVY
KRQDVSDPLEGDTTQVKAHNTGGVSGLKLVEVMRKQPKTEQTTEQGY
>p.citric.LGMF06_7932
MGVPFEALLPYGIIIGVRTLDNGPNAQWKLTPLQMFGLTSFGLGQVRRIQNGGKNWRYGVDKWDKVCNPAGHSQRLRM
>p.citric.LGMF06_7935
MRARPQVSTLLAAAGYFFCLLGSRGASAAPITGAVSSHLLPEQHEVPLLPIQKSVSPPWWDDASDHQGPQTIQKKKDPGLDAERDGKGRVQQAFLWRTTQ
RPR
>p.citric.LGMF06_7937
MHPEKPRVVLVGRAEANTTWAPTLLYVVHVSRPVGLPPPVWPLQDDEMEICCREPGLRAERGPLPKQKSIGPVAPRGHKRTTNGPGLFTRTDQKFVIHLT
LQRRRSLELPFARIQLYLGAAEMIWIAGAED
>p.citric.LGMF06_7938
MADETNQPRNRKERRAAARANGDKPSASSTGTSTSTPQHLNDPHPEIPMAVPDF
>p.citric.LGMF06_7939
TPAAQPIAAAKNFTVTQVVTQQLTTTNIQMMTMTITVTKNPPPPPPALTTDAAAAPQLPPPPPQQGQGQGQGQGQGAPQPPGQPPANVSAASVSAASTAP
PPPPAQQQGGGNEEKPPPNQQQPPPPAAQQPPPPPPASAASVTAAQAPSPAAAQPNPTASPSAAAAIPLDIDPANLV
>p.citric.LGMF06_7945
MAPAATAPKKPAEALQSGKCAAAAPVAMTTPEEVGVKVVRPLALPVTLPLAPLVLLCEHLAQTVVVVVTSSRAEAAPLEADGELDTEGELEADEELEADG
EPLSPLPVADTVGEDEDDDAGDTVPAETEALPVGDTTGEEAGVVSQGTVRVTVVG
>p.citric.LGMF06_7952
MHPLLLILHLLLVINGHTYCAAVDLFGLPFYDTAPAIIDRAFQPFLILGFVAMELQGALLSDEHQFRSVAMAAPLSYFTILTFLITNYAVGFFWSSCVDL
LVQLEDNFIRSMTLAVAFAIPCIENMASLTLDQIKRLPNYKRTILSTSIILALAFACSNVVATHAADIFLYSLIFANVSAFVIFALVLTAGVVRCFFIFT
SYITMKCLEKIVVSSKTQHHLSKRQRNSHVPHCHPPMSSGLTFSSLDDCCRACGSCPSTVQSTSIKSPVLSTERTENQTRARVSSHFSSSSSKSSKPSGP
SSASSQPSRPSTRTSVFDVDHGHCQNRITVLQMALDILAS
>p.citric.LGMF06_7953
MAVGAWRAYIAQVGVDNLPGGYRARFLVFAIVSASRSFARVDIDESNQAIFSLSRRHAWHALIGVWNVSTHYTSARDSALFLGCGCACGRESPREQPSKS
RAGDLFFPGSGTRGLRGAGEAHHIGIGSARCVCLSRPWLPAGGLAARSLGSLTLDAGAGRQHHEQPRERCQEKSQSSSTPSSV
>p.citric.LGMF06_7954
MAIPDESPERKLTTTQLASLIESFDEWGAEIDDATRRLADVDQDAQTMYQAFREREAGEEMPSARSIPTRNPTTDAQRNTQVNTPGISRFDIGSMAPIRE
QRMYSAEEMQDYQRQLPRSLYDMEQGPLLGHPTTLDRHRAAAPVFGSRPRSHESALATPSTRIDTRASDGGHLFDTGEDFDPLPPASPHHQGLRTDNPFG
RNQAQPEKTPKQQSKKRAMSSEQRGTSRKRGRSTFSRSTTTSTRPQPRETSTERDVETEGDEHNDREERTLSAGRGSTRGRAKTTRPVGRPKKLQKETEV
PKDPVDVDAFCDKIRWPSLTQTQKEVIQAGRVREATLEKTPPKPRKSMRNVGAVEEQTEETESERLNRSRREDRKAFQARKDQETLSIHPFAELDQDVQN
VIKDAILGLDTSEDIMSRLGNAP
>p.citric.LGMF06_7955
MANDVDKQAESSQESMAAAFQASHEATMSLRSMRLLEHFKSTYAQDINSAVAFSRTHERVRPVARVDEAESHASLVNILAPQRENDQARINREVTRAVNS
QFAQMMLKPLGPTLTGSQPGIRHQRYQATTGSPDLRWTANDSVSLSRTASVVQVDTQVLSEKQLRHLNHLTRVATEAENFLKTKRPAVEWAMMRIPALEK
TMADLKSHFEAYDDHLRNPARDDA
>p.citric.LGMF06_7956
MLPSAAGAQPGLPATCVRSDIPSSTAVASAASVSLKETLCPTASHLFHVVRGAASDRLAGPRANGPGSALQRVAGSGWDLGMDNDEPAFLVFNHREEEPW
AAIWSGCAVVGGDQSTRVMAEADKAGADGHTALAFRPPTTSLRPPTHKQRRTLYTRPCNSASSTGFTLSERPAIHRCHNETSTGGRFERGAQLVNRSIID
ARGVDRVMLVGVGGDEHESGHTFKGDSSSTLPAKTDGPDAAAAAVKVH
>p.citric.LGMF06_7963
MVGGGRVGDLTWGFAPRFGALASVFTNALEPATLEEPRKRLIKGLSRRGTRGWARRGAAGRRSEGADGQVHERL
>p.citric.LGMF06_7965
MTETVQICSPLVSVVGRGGFGFVLRARALRKATSKGCCTLRKPANQPATATSAEAGHSLRSFAHGTSRLGPDEKQMRGPERPSVATAPTKQGTTTPSAIR
VGTWEQAGSMERHGKGAASLPSHSIGLEPWD
>p.citric.LGMF06_7972
MLCRFLAHQESHYAYADVCIHPHPAGSATMSTQPEAQQKRIDEEEKGQVGSSKAREEASNSPMAPDATPSSNSSSASGVGKTTGDGAGNKVPAAAVAGPA
RMIGPQVKGAETAVGRGRASQKRALSARALDVDLVNLAVRRLNAHRVGA
>p.citric.LGMF06_7973
MASNACVFQSNPIFLYDIYKTSFPIRHRLQHSTPPNRSAASILNRRWSRIEARCGSIHCSSRHCWSKIPFEEIRVSELVNFEKSGRELRLTRRVSARVAL
LDADTLGGAEVAGCVRNALSAGLDMSDCYCILLFLSCLPEAICVRRTNPWLSTLHLLSSLGAAMARAAMRGHAHVWLQVQLLRPLPGPPQMYNLSTLLTP
GVLRDKGARLLRTRVERFSKFRITVGGVWLILESDRNSAVFCPMQVERSFSSRGRKPITEPNHPAALVNETEPCFIRRNTEGRAALDTHSLLSDLVTQSQ
PGHLAAGPSAAAAALTLSLVPSSDRLIILCVDRISSWQMSQSAVADGLTIGPETACIPPHYSSLQSPSPLSKD
>p.citric.LGMF06_7982
MTRTNHAPHKALVVRSLHDPEKKEANGDLDAAHRTHDYKRVDVEPE
>p.citric.LGMF06_7987
MDDSSLDTRELLHTLLTMDTTGCGCSLGVLSEIDSRAYARKPRSRRSENRPRRLGCDAQAPPGSARCSGRRHCPFPQRHVRRRGREPSHSGRGQPPRPLR
RVRDVGMSFATAIIRKEHLDDILSYLVDLMRRNSPEAVEGIDAAQDPRLIQTEHDGHFRCHLRRAQGPHGAHQPEQDLTARPATADGAPAHMRRKMEGQT
STEAADTADGGDGGSSNQPGQPEHMIKDAYSSCDDESTQGNVSYGKASIMMDLHTSTGRSRGVCQGQARTDYSGGGTPRRVWGADGLSARGIGEVDMTLC
SWG
>p.citric.LGMF06_7994
MSWSSLPTSPSAKELKRGSGGETLAGDKPSAVRPSLAGPSAMEREKGVVVFLEAGSKESKRRHNGGSYAAGQRQATIDHTGTLGRGNEGSFGNLDGGMFD
GCWKVEFIPRSYVSTVDCLSVFCTPRPAIRFGAPTNDLTAWLTTAA
>p.citric.LGMF06_7997
MKSEDTGRWGDFLDRRRGGPGGAGGGDFRGVDERFRPDAGGGREGRDGATGANARPVGERKRVGGAERDRDGREGKRARVDDD
>p.citric.LGMF06_8003
MYEFGDMHINITESTLYPQLIEATNVLDECKAVNQTESITVNTGAICPSTGWDTLGQLIGQPDGEQGSYDGSSFVATSIKGHYKFKISNKNTLFTTLESN
LLRRISVQLGLSRDHWFRGPSFEVSYLLSGSTWHSLAILSYLRRFSPARNQTFDETPLKATIRAPSPIAIAFCQKPDNQTHELGTLPANTTFFQFRNPYL
NESSTVWSHINESGISVIALLSNWTKPGLRRHFVCPIIAGWVDSTVSITRDEYPEVSDIVWSRDPVEISKEWAHLLAPTFSNSESSVIDQLGQLPYFPAY
KE
>p.citric.LGMF06_8011
MQVPVPTPVTPHAYGAPWDRAAAHVSSETTQRSRSHASIHPFNTIIIIIIIIIIIIIVAVVGPRRDPPQLVFSRSTFRNQTAEIAFDHGSSGLTLLVLRR
PAPGLNQTLSTPGLGYRNASNHMPVLEGKCPGIVATDRKLPIINNKLSMVRIRPWPSIVLVSLGFRSLLLESHHPSDWTRPDATNGGAGSSRREVPAAVE
MRCSCQIVEPRLQLGKPQSSPRVVLLEKTVHELTSSNPSPHLSRRPFRNFCTTTQSQGTERERERERERDGADGCCQSSITLAPSVADRPPTIATHRYHG
LASN
>p.citric.LGMF06_8012
MSPARDAKKKLLYRYHPPSFPRAKPTAAPQPPAADDSRASKAEELELSPAVHLRDKAGWLEQCGMVDGATLHKRQKIDSRSSASDEAQRGGGAEKT
>p.citric.LGMF06_8019
MKRHPPPPVALAGTPLCPGRAHPPAGGLEAQTYISGAKGAAAPTPPKTRSPNPPQSNSKQETSSLSHHDPPERRQTGRTCHERHGPFVPASRTVDVVPCA
GRVAEMKGGGRQAGRQAGTLLAVAARDLGKKRGEGEEREREDAALAWLMLKSG
>p.citric.LGMF06_8027
MASYFWAILRNRPSGGGAHRHGKPPGRSNALPPKQQNVMQPIELSELVLSEDALSPRPTAVVPPSNRDIPFHGPFTQPHALKEGEGDSAEDGDFMFGV
>p.citric.LGMF06_8029
MTGDSNLAATLHDGATPVSYTHLDVYKRQVYGVVGGDAEGHRATRGKSLRMSQHTQNQNQNQHQHQHQHQHQHQRHSHSRQRSHGSESVDSDREGAITPQ
DSTDGIVTNDCLSRHNERGLAALGGVRAETKVSVTVEHVEPQQVHQRLSRSTLRGEGALLESGGSSERFSLDTSTARRERASTSVRRQEEKKGGFDFGLE
>p.citric.LGMF06_8034
MSPKATLIHGRFTTQKEQGIMFIVQDALSIIPVSYTHLDVYKRQQYDCVNVALYGRAHGPFDIGHSSPDSPAMSSQESHPTLLIPGPIEFEDAVLQAMSH
Y
>p.citric.LGMF06_8041
DNIEDYDWGNIMADLNGSSQVRRQFDAADLKDHCTTNEETFDFPGSRWRRELENHKYLMATDLGYQKPAPVELEWSLPDETPDLDALDAEFAAFPIEHFF
EEDTRTIPARFVAVTREELASARAKPTLSTARQHPQQPVNSQERSAVSTNPYHHVGLQNSQQQPPATVLPLAYQPYTPWTSTNWTAQNANPNPYQHAYYQ
ANPSANQTGNTAVAQNTHKTAFLLANQQSNATADQSADQSFACSQCGKILKSAASRVRHEKDVHSGRTFACPYCDKTYTRNHGLLKHGRKVHGVEFPHNP
RHPRSAPGQQDQ
>p.citric.LGMF06_8045
MGSSALAWLAITSSALTRHGSRPPERLATYLSTRRPAVVLNSEYLNHFSVSIVRIAMRLFRYMNRVPVLPAPAPTSLPNLGNPPIATRLSTATTTTTTTT
TPRRLSPSSSPRSHAFVACRSAMTLATSNAAPDYPTADGAPPLVPDAPPLPFAKLCARLDDTIATFLDQEFQDARLSAVQAQTRVALGVIEEALQRYR
>p.citric.LGMF06_8050
MKFDSFDVEVTIAPMPLHYLSGNALFQSELTTLQQRSDRESASQLTPLTQMRGVVNVDGRDHSRYAIVIKVNKGGGFKLPNGEVLRIAIAIDEEPRYHKY
VDKWKVEKCGWALFEEAWDADEESKVVADSFHVVAVTCQRFVKAGCGDNYRPLDDGMRGTPRAFELNVYIWKLRQAMDTDYLLDETSAGPSHWGRSTSPP
PAPCSIVLEETNRGSNTVEDEASSRQP
>p.citric.LGMF06_8051
MTIAKKTRKRVTSKKKKKKKDSEEETDSHDNSQQGSEGRLQHTIAAPQDRSSSFNRELVLTARDEILSHTRVLASLSCGIRVLALDTCDEGVMVLFEQNL
GKDHANNNADEEDEELGLHAAERHVTRGGLRIHVLGIARNQGTVKSHVEDITFPFIHFRGRCAFEPVAVVKKSFRVFWSLES
>p.citric.LGMF06_8052
MKHIDGLMAYIKSTDNGNDSRHYREFIADSPQNSEAQEGLSRSERATRTRECYIPVQDGQKFEIIVGISERFSMTNWDWPCIESQIDEEWPIGRPLCLPR
RKIXXNAPFPHTARPLKEDPSASRSNMSSEELGIEFRALDVEHELIALRKKSDELKQRMQELELEKRKLKAEAEVARMRKEERLAAGGTLN
>p.citric.LGMF06_8066
MPTSKAVDALPLAPQSPRLLPRSRDAGALDRAGRVGDVLREDIVIAQHRLD
>p.citric.LGMF06_8073
MTKTERQRATPWRNGTWAGTQRLTAGCGLTKDQKHQAPSAAAPSLQASFRAGYFGRHPWRASRRGPGRGYGYGSGSGRGRGPGPGRRPGAGHPGPAFLRF
LVGLLASGRASHLQSVVSVSEACSLHRIVSHRTSRSGRPLRAHSSSLLSRPTACLDGHVSAPSSQGLKNSTR
>p.citric.LGMF06_8074
MPVYPRSPHWWFGMAAVVRRRQIELVDRRQGLAALAGHRAKRTNHERAKSGNEDESESEQSDRSSLSIRSRCFVSSFPLVLATYLPHSALERPRSSLAKK
AHGEGGFLELETRKRRDWDGRLTRRLARDAAVVCGIFQTSGAPLHQLTASSNREKEEKDEEDSVFFMRVVWHADSPGSLAQTTDGAARLGSYLCQTFEVM
WTVLYFLAMCFLVVCPSACLHALVARVGEREEGRGDAVRLVLQVWPVAVMLISAADGILPLVFSALFQIVLARQLQSSHGKRANDNAKGRVEQKLHLQQS
KGQANSSAVGNRAVNSPTV
>p.citric.LGMF06_8075
MPDKTLPKTPLTSSGFSPAAVMITAADKHDSERARQDEKGKLGSPVRFLEQDGPTTEPRADRHGQSAVPHLRRDGLGREDAGPESRATQTDAVVPSVPPF
PATSRTLAGDEREPQTAKALNGHDRWVAVFEIEMRLMTCATDSYLKSAHIYLSQVRQRRISSHRRQVPGALSRGLGGGRAGGRYLTLSRPTLPTAVRRIA
TFARAKRGVKIRGRKVVREQWWLYGTARSSNTIAGAVRKGFGRRLYTHATPERRNSALRLGLAHRGCSRRSAKRPRPHLISTSRIIFPNLSQVQHRPSTQ
REKERDREQELE
>p.citric.LGMF06_8076
MPPAQAQAQAPAPAPDRRPHTPAKDDDGTRRRCTHNLIIWIPIFAGAFAFSAFLCPRRRRSSPEPSPSPSSSSSSAFHHAAVCSAPT
>p.citric.LGMF06_8080
MPAHCVTDLRRTTLSYERLPYGRPSKEARKLLNANREEQRKIPITSDARIHSTLRPRETHANFKKLHVGRKSDRPKLPLDSTQPYCPIPPATTTPRNEHY
ASFAQAPATPIKLSSHPQIRRVLNPQDATAKYVYHCTTRMNTPQLASAVPGGFPTTPVKRSFDEYAADKEPKSHLAGGLPVTGREDFVEPCRPGKNAPHG
IIRACSTWLLQRSRALLSGFIPDIIYNVASNFEKARSLISRSPQDSYDHPTYNVTSKSHKRHITMPGAFPESPAIFNDIPSVEQTESVSNSVPA
>p.citric.LGMF06_8087
MRKQTTHRLPKEPHAGLAGHVPVRLDTKVGKQPQVIKTGHPQLPKTTRATHGRLAFDFGEHLGDGYSRPLDRGLPPTCGRSCTLVEGAFLSRMETKAQAQ
KTGLECGIACARKDAEIEGGNGVSLMEAE
>p.citric.LGMF06_8094
MMTRSICPIGKPESAKSPPTSWPAEKQLHSLPPAAAAAPPPPPPREHLGNSEGAASNSTSQLALGPTWIF
>p.citric.LGMF06_8095
MLPNLDPRVTGGVLNASHQPPDQGYERCLPYRTLCFFVHATIFGTKPRSQLAVPGYGKHVRALKLCAMVFGLGSGATAGRGSGGEKFWADLSADKADGWP
QRRESTRSAEXGV
>p.citric.LGMF06_8100
IKAIGLAKTGAAKGTVRGVFVVDKSGKVLAAESGGPDATVEVVRKIVGAAGDGDAEKGEDKKDDGEKKAMKEGNGEGVKADGDAK
>p.citric.LGMF06_8102
MGVRVPAPPSSADEASICPGGAAPSAPRYPAVDLASKLAAAGPPAGGAGGAGGAYPGAPAYQAYPGASGGP
>p.citric.LGMF06_8103
MVFARSTSFRASFASQAARSARNSFRSAGQQSQRWQRFGQNASRRAYSSSHGGQSESRLKSDLPWAVGAIAVTIPGTWYLLQPSEGGHGHDEHHGEHEEK
HEEKHEEVPAEEPKEESKEESKEKPKAESKEESKEEPKEESKEEKPAESKEEKPAESKPQPPQEVKESEKPKETPK
>p.citric.LGMF06_8113
MESPNARIFEFEISQANQGIFATRKAKEDRSCGQNIPYSWLPALLARGVSEDQSTLDFTTTRRLALAAAFLNLTSATSCVRTERQALATDPPNRPVAFES
TPERPNHQFCEALIANASIESLKIFLVSRIHDLVESLVVFGNLRTLLSQSFPSSSAEVFQKRLPRPDAFRKFAMGKQKSDKMVGASHDEASSSAANTNSP
ATSKYQTPTRTTAQWKDSWQTPERAGSSHATASDQGRVNFSTPPTGGNSDRRRSSSCAQTDAPSAGKDSGENIRVSQDSKGSGRSKFKAKVKGLFSKKSS
KTLYADARHATTTIDIPHRPAHDFSSSAYQDDWKLSPQQGRTSCYYRPGLDAPLAEGQSICDSVAHKGAKCAPGQAQNQLYGDACQHEAATHIRLPPSMI
RARRPMDLNLGPRRRGNWNVLRTSRRGEWLFIEKPTLGNENEGGENDFAAATKSRRRERSEEVEGPKIAQVVDLKSCCDCAEWNAITAYILFPEIR
>p.citric.LGMF06_8114
MSQQQQPRRFCYMKSRCRFLQDIQDDIIPRSDWDEEYLRVHVDRERGEHVFLVPRNVLTRASDAFYEHISKEIPSYCREIDWGDQDCVVVGFFINWLLER
QMPPPPSDDLPRFDSEKMPVRLTPVEGMPPVNQTGTPAAARAPTTTTTTTPTTTTTTLVPAKPAPETPAPATTAPTIPGPATPVLPPCIRHIASPNNGTS
SASRSPPSTR
>p.citric.LGMF06_8117
EDGDVVIQSVETSQDQEVRAATLPPLPWLRDASLGMQPRDDESVTIGPEEIGSVLVDGGHDSDATVELADQDDSSDDAPVPRAFFVDASSSEGSVFGSVI
IDSEGSFTAPSIASSREENEKENKGGDLDCGVINKDENTDAKPLPEGRSESLSPDPTVAARGMMRRMSLQPLGVDDGGEAGQSRQVRNEERVVIVIDDD
>p.citric.LGMF06_8120
DEDTAEDLSDGFADVDDFYDPEESEKSVSKQDKAKSPAKARGEKTKGRPKAKKATKAASKKDSPSDDSWANAEVLD
>p.citric.LGMF06_8122
MMTTTVTVTAGAEESGAAASPPPQPQEAKGDAEVRVSYGGRSRGREQINCDDENGIR
>p.citric.LGMF06_8125
AAQPKVVRPGDSLGNPIRVEDDDVEESSAGLQATPAGSQPAETAAPSVEKERVLTGPLHQYKEVTERLKANDWAEGEAQELRNVLAKLGRFWPGRYSWVA
QRWYLHKENPSRFICRNRLTGDYQWTWQLLHEINEEEKANKRALAGPINGVAPVKDKKRKTSRTSVSNAGSKPAAKQAETMTQSLPSQSTSEATPVPAAP
KRTQGRKPSARVSKPKVPKPKVTKPVAPKRGRKSQAAGKKETSRLRALLEEDREPPQGQMGASNGEEGALLETLPVEDANFSESELAAKMEAELEMDTAE
EDDAPVETLSAEDARLNYLFEEEEEPLQDQMHASTEEDGALLETLPVEDANFSESELAATMEAELEMDTETDTEPDLDGDLEAALEAALLQPIEEDGGES
LQDPETDVSADSDDKSMVSEEALQDPTMDVSPDSDDESEISEEE
>p.citric.LGMF06_8132
TPAPSLDEPTEQDAGPVKRPATVRGRPKTLGSRRLPGESYYLLRKRLQEEETAAAATPVPEEPPPPENHHRHSSSASDSSDGSAVDDATKNARRPGGSRT
FGLRDWSEILGTAALIGAFKPSVIQRAAQRCSNIFKEGMKFHTLNERSALEEDPGKAVEYVPGLVLPPLLDQPSDIETGDHHTGATNDEVSDNEEETNAV
DEPRPLWDGISKSCPHVSCQRHDMPYRLLRQLIMHVRMKHGYSLPPITDASKDKATSDGFLEPIKGRSGWRSRDAAPREKRGKASAETRNTDTRRNAEQV
DEREQSGVEGADADAGSQDGYVDGGMDESD
>p.citric.LGMF06_8134
MLFVDNGGLSAEDVAEERRGRMGTGLEHLHQVPPEALDPVHRRSHLDQEQERLLVSPPERGRQLPVHHPPQQLQRIADAADIPHDAVVDGDALEQQYQQL
PVEPAHAGAQRRTDVGVDQPCDDVDPQAEAAEERVAVLLAERSVIGCGGCWEEDPGQVVDEREECDAFNPGVELHFLDGAGVGGCGFIGGEEKKRNQWGV
GMRFIATEK
>p.citric.LGMF06_8136
MVLEGTVPDLFDVFAIWLRARRLPYPAGFYTSYFVQDEGGTNSEELWDYLMSSAYVFATIYQVKEFGFAVEQEFEYRICASENQSDSYDAMPTTIALSRL
SEEIPPARLSASCLLWRLRCVGPIVSRENSRCFFRNFWTSTLHLPETDADTFELFTTWMRTREISPFSSHRDQTPTLQTDNWSKAERTWDSAISRAYVFA
HMYMVEDFAQALHDAFIKAHFSPCNDALSIFNCLPENATLYRLFDEVPEYAPICKAVSKAIMAFFNNQPDGDLMFHLHLPDSLKGRIMMLGR
>p.citric.LGMF06_8137
MFAHLYQFVGLEDSLEDEYRAAFFPKVQDSLDVFCAFPTYEDLTPIPSELPEYCKPSRAVAKPIVTFHDHENDGAFLFELSYPRELGGKITEIGGRVAGA
KLSYINCLRRGTPV
>p.citric.LGMF06_8149
MFKVNESHIESCGKAKTCSSGSEPKSQLLRTSPETERQFGNQAALHRMMSAQPVAKFPAILVAEQSLGDMSQSQWALFPAAESNDCSLRATVVMADSSLD
ATTVAGIQNVKKHHFVDSNSSTSEGLPYAPHVPLTPNPNLVDVVHR
>p.citric.LGMF06_8150
MGHTATSPKKGAMDNQHRIQRLEYALITFEEQNRHNVLRMQATNASLINRLDENGGKISTLEEKGSSFHSE
>p.citric.LGMF06_8151
MVPASDQQEIIRDLKAVFAELQHQRRRGEIEATRDRAMFLNEIDNLNRRVSRLERQQMATHDDKSSIEQRQWTALKDPPSARPHTDRPVKKLARIGPSTA
TLSDAAMDEERRSILVDLGDTRSCVGAALGLHPGREVGRMVALSLL
>p.citric.LGMF06_8152
MNPPDGRRGNRKNSAVNGGSSQEEAFMDELNHMKRNYLDVKAVMVALQSQMTRLQSQLADMETENEELRDAVGTLQSQVTALKAGEARPRNGGDGGSSKF
EHHS
>p.citric.LGMF06_8153
MDGGCSQPSVDNSDDDDDNDDDGDGGGSGGVVVENTVREKSENEQKEQKDNNPNMPEKYPDPPPCAREREE
>p.citric.LGMF06_8154
MADSRKLDAKRPHQDGGSDTESGEAVLHLDPVKETKLLAKLDLAFTPIIMLVYL
>p.citric.LGMF06_8157
MATTDGIGKTGEAGRRTQVLWSAVELSNQHGPEGFEGDQSRIFQGPNALSDTTILRQVKQCAAQDPTRTGGTNTRAVRWGPDSVERRACGARGRFGYEAH
QSDAVARTSISAGVGWPEIGTIALSHADDQEEIASRCSRHGGLDTLNCKVAVSTRRPKGKHLRPPFVNAAQTQAPQFPTLYAGGGVHARVPNVHPSRWTA
GAADVRKELSKRSASEADDQPSVGCCIVRPFAHWPRVRLMQMGLFLLKPVNGKCSPGRSLQVRDKWKSCLFFLCHGVVAQDGQGCFYHGHGPSAVSYTHL
DVYKRQVQYLWVGPPAGWPARASQVASDVLLHLARFSPHAADEDGPDGGGTNLNAAAGDQVRLPTGSDTRGRWSRGQDDPPSRWPKVATNAGRRRQAKAE
EAAPSLPPRVARKEAKSWQTEVSVHKPSRTIRRVRLTSSRTEEIQTSVKRSHEPAWPPPRPTAARDMIPTPRRITPAPRFVEMGEWQQPWGGFGAAWTER
DQEARDQNGGQKKDSSYNRRNDIGWLPAAHAADCIPGRGHVTAAVAELLAGRRERHRAPPSAGAMTYVDGDEVTGRGPRWSKMQREDPGPGCGDDDGGDG
GDDDDDGDDDDDVLSLLVLTPA
>p.citric.LGMF06_8159
MRSRFFSLVVGRCFVSLDPVLFRRNVNPATSVPPPPFRYPSSVNTTSSSPPSSSRTTLVVSLPRHQVLAAVAALSQSLAQPLRWLPCLRISAQLLSLLVF
GPAPIHRTASCAYPSSSSSFLLSVVGSRGGTFAEPGPATPSAAVSENLCATAVPACVWRGAPSSHRFLCFSSSSFLLPVVGSRGGTFAEPGPATPSAAVS
ENLRATAVPARRAASSNQGSRPVTTGYTFDQVALDHPLAWKVTESVVAEWTDADSDRRSQLGTIDTKNCRTGPNLVLAVGCRDNTLLIIIHIAVKLRPST
GSKPKPMFLVLPVESLLHPPSCEVLGSNKVSENTLTALGKWDGESGTKSNPKRIIKSHFQLKDSGYVIMPQATIQRQVQGSPRSLLEDFRSLSNSLSLDI
YMRFNTFAEVGLRQASQIISNGQAATPTIHVHRMFNQIGAINIWDQYLLPPQYKEKSPVDEPRHRPQVLVPRSVQASPSHKICPANTDEGPFAIKETPPP
LPQKSPSSLQPRQCTATSPTSRPPSLLPPQPPKSPQPRKRRAMSPPPADDDDLESFCSLMFLWLPWAWTILPDAHEVIRDDLIAMGRAICAADRATVAKL
RAQCTKRIIFTAIDRSSPRPRQAAAPTMAELEKEFVDLVQWINHAACFADIVLEPKLRAMAEAVRARDMPALVQSKAECIVAAITLHTPSSSVSRPGV
>p.citric.LGMF06_8164
MAASPMPPLCVIVVFSEFRSASHQTTITASPIYRSHVPARSASALDRSEAPVKHVPAVNDPDGGHAARKDHRDIAAGQASGVQRLAPPCPPQGNAG
>p.citric.LGMF06_8169
MPDDTFDFKVYTNNVHVQDENGEITTPDRVQTRSPCALNRGVCPHHRDQDHPTAPLPAPSKHWTTKLKRKAKGALSGWNARPPKPNKDLVIICKDFRCPV
PIEMTGIGGSARKIRRQKQAMPFLQATTSFVVQGYVGIEAETRDNMAILCRRGGFVVFVPSQEPLELGRTFRVVGEWSGSWWARTGANYLKTLSPCVEIG
SDGLVVVLGYCASEQIGGWNR
>p.citric.LGMF06_8175
VQLDTDSEAHGQRKGSPRARPATVKHPSHQRASKPASKQASKQASKHTSLPVSPGRPLVPSFPLHLLLAALLVCFRPAHDLCSFGPARFSLPNPDPAREL
APSVRLRTELASIYTSSADDAQTLNYIAPDARHASSRLTEAYQPQ
>p.citric.LGMF06_8202
MDAYGELCEYGYGDPGFGDNFVRLAAGGIPIPPGDCIWTGEFAVGGQVGVVSGDAALPCSLPAVLTVTYLERKSKIIRGGDRRGSEMMFREGWACLRGIV
GGWRRAMGLAVVEVWFGQAARWSRSHYLARQVGTFRFSDAEAMS
>p.citric.LGMF06_8203
MKFPVMGQADHVHEVARTNPLAHKSKRRKQETAKVEANGVARRRHFSKSVDQTDVAALQKKAALGSQNVVIVKDQHALFANTTKAERWASGKTIGLKLFR
TCAEIRHSTRTKGGRACSAAKGVALVSGELSWMAEKIAKLKDDRRQAGGGKSPTSPRSSLHQPPSNALPHPPHSGNNIIFQDPRQMPVQEISADASGLAA
QPSYPSSLHTNIKVPSEAGRLALKSEPPATSDTQCSIKQADGAEQVIVGDAEGFSPTTRAFCSARGSMALEDLSMISRFVKMEDLCGGGSVRNVRDDTSR
LMAPVESELEPQRATADVPLRPLVDRGSSGCTRRKESRLGGVGSAKGLGKRPVTFGAVCRAGQKRWRLFAVEGNGQRRKRGGAWSVHAGISAPVQPPVPP
RAKTHYTTSILQAQHVYANQHPISPWSTQTSTAIEIRPIPSFELRPEKGEKGHDAFHGQMLSGYDYADAAVMSTPLI
>p.citric.LGMF06_8204
MRLQESRRRLAKEIKLWEDAKKGKFDPQDLADYDRRMGLFGDQSVAGQRDAPSIPRGRQNQDDGRSGSAAARNQSPSATMSDLNYQLDVKNEAIDVQRRD
IEGDK
>p.citric.LGMF06_8207
MAEQPEPSILHHHPPHRSPRSTHLDRRRQSSPPPPPPPPPPPPPRACARAYYTPSPSSPLPPSSPAVERSAKYLTLCARSRS
>p.citric.LGMF06_8210
MAVRPPFFQKSFAGVRSTFFTAYAAAAGRRHLSAGAVARPRSSTSSHGRLNSTHVATGLAVAAVVAYSMVRWDRQQDPAAEDEPAASFWSHRNIKIKSTS
>p.citric.LGMF06_8222
MRQVQSTHPLAVPCAKFKLHHKTAACTTSNPQFVLLHFIAPASDSPWLAKSAPSLPGRGIGYDPMSARPARPEGRKAPRRRLSASGAAIDRVVCFKQYTL
RPRRVHTTLKPRRHV
>p.citric.LGMF06_8225
MEEAERDMDTEIGEMEKEAQAILGDIKKSVDDLSDLRYGKFPKPAAGGEELGQDTVETLKQLQAICAQAGEG
>p.citric.LGMF06_8242
MSHSLSQSVPHAAITIISPPILLFSALCAALRHVWTSTGESTVPATCSQPTESARPERLDHPDTYLENSSDTERGVTYHRISVAIHVHVGRYQQQQQQPA
QTWRASAQPRRSGDNANHIEDGGVGIVVVLCVTSRPTDRAVRQAGSARGAT
>p.citric.LGMF06_8247
MTSKWEDEVDVSVLQTLDADDQLLQVIMEEFGRIRNKPNPAKVACFTEMAPAPIARLTGRDEDKLPYVVSSGSGCLDGVENIELERHHFNINKFESQDQE
AFEEVAYQIRAMVNATPGLMTARRECNLPLTYSREERGLLPWTESKSDVYH
>p.citric.LGMF06_8248
MRKRGLILASIVAIHGIGAHPYDTWVQRNEDGEKINWLENQDMLPAIAPHARIMRYGYRSAWFGSDRVRAKVGKIAERFLRALERKREECPTRPIIFVAH
CFGGVVLMRALSLSYSLEDDRRKIFESTTGIAFFS
>p.citric.LGMF06_8249
DEETRAEFEEMQKKSPLASAGNPAAQLQNFDLASFLAGKTNDGGQQQSAGETRGERSGGSGGGARRRG
>p.citric.LGMF06_8251
AVYGTPTPAHENYMSAAQSKYSDAVAAASSHFNDVLASASSVAGHTSQSPAESVLSAASSKYDAALSVASESLSAASAQASSAVYGTSAGVVESVASQAS
QNWAALVSSASMQVYGQPTPWYSSVYLDASSHAAQATEIAASQYAAVHDLVSELVVGKEPSFTESVLSRLQSAYATAIPAAGSAASSYASEAYDSASSIV
SAAADYATFTPPASLESILEAANAQLNAAVEAASIQVYGTPKGAFEQASEVASSAFSSASARASEAVYGTPPGYAEQAQSSLLAVASAAQAQLSDAIYGA
TPTSTGAGAAASMESAYEAASEALASASSRLAVAVESARARVGEAATSDTKASEKEAEGVVDSVKEKVEEVKEKVKSIKDEL
>p.citric.LGMF06_8254
MGAAKAVDVSGMKGAVGDEVVIFSLDTKSALELFRRGAPDANGKIGGSAGNWLMSNGMWAMLRNEGTSLRQLAQLVSLSRVSIACNRTAASSYVIIGPEF
RGGADSRTCSTGRLGQGKRTRARA
>p.citric.LGMF06_8256
MPMNSRRDFKESLRHSCCCGDGGVARLSSLVKIPELSVVQIVALVWRFGNDDTGFVIQRGDPGRLPALAVLQGLQATSMPKQGSTRKKGLEFEGDRSGLE
LLPGWGSDSSRISIVDSGDDALQFCTAGIRGDVNFLSGAMLVDDSSPGPVAVRLLGFATSFNTLCGDIYVS
>p.citric.LGMF06_8259
MAERFALVKYCSARRPTVRQIFDNFDADRARQDVVILTDAALALRVDVRTFLHSGFLAYEWRETTAEFIQSVYHYAFYFMIEPWAKLRPLLSNYTHNEFT
NSVVEDARKAIAELHVCIRYLDSAVKAAGWMINAGAPQEGTPVPTACPYELLHRLFFEFEFRDKRTLLEKASDRDTLLSFQGRKPFGIPDEIYEETSEIS
RECFVKASNGRPSMVFSAIYRRPDTARLVFGANNPQSRIRSPLPHDVQEITKIQLGPYLRYTTSARNTMEQIEDERLQQLGISPKSVEQRFPVRLYTISE
MRSRSEHLGPRSLSHVGLAFKLPHWKPHGPCYLCAGTMSWAPAFPYKEDQDWAKKIKGFSWAARADPTGCAEHAARFQCMAFNLSFQKPLQN
>p.citric.LGMF06_8272
PSLEQPRTPNRKEESSHGSRFPPAEHSAGAAVARTASTSAPAAATPQPLARETGI
>p.citric.LGMF06_8276
VQGSSSIGLSIIGDIFLKSQFVVFDQTQGSPRLGWAQQKTSSHGPNNGTGSASSHTKGSVSSPVASATPTPTPASTGSGAGIFPSVFPSGFPFGSVSSGS
PSSSSQQGSGFSESSSSSSSQSGPFDSAAANQAFNEALAAAQAAGFN
>p.citric.LGMF06_8290
MAMLCSGRDPASFGCSAARHRHALLSTGGIGKAVLTGPISTVDAGSAGANVRDAIPRVEPCLFQRGSCFAARVLKSRDRRRLGTESGPWGGQSSGGLRLG
WSDGPADGNT
>p.citric.LGMF06_8300
MRQLPGQPAPSAGARAEPSSQGQGHLMPPAQDDDDDDDSDSNRKKAKRTLRKIRSVLYFTLCNANQGQKKSFATRGYDTSKSYGSLSEKKTRGDGGDGGG
RRLPNGWMKRWRHGFSWGSIDGKRLCSSQLVGSARFERMSQTE
>p.citric.LGMF06_8304
PNPPDNQDPVVFQLPLEPSYFYIAPRTSESPEPADQPPPNLRPTPLSPPPTPHPSQSSSSSSPGPLPQHSSSDLVIVSPEVKPSRKPAKKVHFALSERDC
SSSPGNTTEESSTVRGRETHQDSTRHLPEQASTSPQPATRSGFARPLPIFRCGKLRLPNLKSRRRTNLIQTSSSVLAYRPAQPTTMAPPPLSPYELGPPA
EHLPVRRAGYYAPLGTDELHEHVVAPRGASVPTRRYSYPVPILRSPSTSQSRSAHGDLEE
>p.citric.LGMF06_8305
AKYDQYQASKKSEEMLATAEELKLSEVVQTENAKLKSHVKQLAEAAGVQVDDEREDLEYFTELVEQADNKIERLWDLVEKICTITENFEVKIAATDEEVA
TVQKMHAAMEGNDIDFKEKFAAAYQEPSKKKLSPSMESDADLAIFWRRRGSSELKQSVTLDREIHDGLGSALGVAITNGWKSQKGRNVLIGPRANNNLCD
SNFHEARRNLPRAPTSSLIAAYGASGFARRTPRVSCSAVLDSQFSLCELTNAKMMQTQEGLRNESLREIVSPNQARQSMSTREDR
>p.citric.LGMF06_8312
MTQHNPTSPSTFFGVISLAQLWSPRIRKGEKKYVVQIKWSSPGASAIGNCSSPASSAALIECCPGAALVLGENISLDITHNRATISINSKGKRIKAKIKH
IVEALLPYNAVGAPYVCSDAPEAADPREAPFAYDLLAMLEAWLPLAKPEARLENGFELLMGDAAPTTDEKGLEAYSCVVGAFQR
>p.citric.LGMF06_8313
VSPWRRRRIIWTLVGPTLVGGFASSTSWRAVNFTLHTARASLLPPFCRFEIFAHWACPEIETAARFRRPFRAKHPLSQLSTTAPQTVPSDVTDLVCDDAS
AEQTAIVTQVTILFFILLSSIDSSSIIAFFPTAAAAAAAALLRLHAHTCRSRHACTAPGRPDELPAVLIAAVMRHVPRSLGDEHKAFLVHTSNSTVDRPP
HVPATVGNLRSLLDPNQTKRCAALWAVPSGRGPIGLLPKPISSSMFTAKALLARCLIGDPRDGSKPLWAPSDAVLGRMQRDPANAPPGLPFQAPAISPRP
SPTGHDVCGHSRESIIDAQSVALHFAELRGSNSILLSLAPGQGLSNAFGGCS
>p.citric.LGMF06_8314
MDKPKGSGRRQGEFPGHARGGRDKSGKMAAAAMEVDGSIANRATSPRGGESAREIRQDEGVGSAAPRTRSHESIDPRADVPYRAATPIDSQCAKKIQGRV
LDKVHFPEAELGGHAETLQQQSRENPSRRRGMASDPASGWSEECPRMPKR
>p.citric.LGMF06_8325
MNQHRPRASYVFFNLENRKDSWPSLVRPDRLSKTTAATFISTTQDKMTQIPTRSTGPLADWHKLTRTSCREPETSGEQRTSHLRLHVLLGVRPPHLNPSA
DLVSPVPEPFRSALALT
>p.citric.LGMF06_8331
MEVLLEDIKRTLGAKQICLPGQEGIDSEDDEEHLLQPSYSVRGSRGFDADVAQRFSGMSVTAADVQVDVAEVRRKILDGRGPGRMQMRGRRGQMA
>p.citric.LGMF06_8339
MSDYGYDSDDLEFFDDDAWLYIAEEDQLADDLAEGAVPDPPYLDDQLDDVGASSD
>p.citric.LGMF06_8344
LDPPVGFATHIPTNTGSVITLTTIARTIDGGSSIPGTPAGLLGHSSSSASAEFSLGQLRFDWKKRWVQRWRRRNAIHLLDGHVEGAEQMVKSRVFAVRCG
AARADKRST
>p.citric.LGMF06_8347
AGDMGSTTTASFEDCIAACDAASGCVDVSYVFGACYLKSSAGAPQTSNNVLGARLVARNGTYVASATSTVAFASNAAATSALSTSSAVASASPITCPSGD
GSIYTAANN
>p.citric.LGMF06_8349
GGGGGGGGGGGGGGGGGGGGGSPPPPPPPPPPPPPPPPPPPPPSQESHRTKENRRTSNSQNPPPPPSISRDNHQTTPSQDHPWTSSRSRRTFKTRSDGIY
SKKKITHGPITLTDRKSRWAITIDPQTVKTWVRVDTPTTSSTFSSSGDREADERRQDDESFHRRQQEIEDFRQAALRESMSLKRRYHVDRIFDIASLQDE
IAHLKYNKEEQNKRDQLKKVLRQKARRVVGDWEHDHDKIIRRFKELGRKRYRKARRAYQKSAKMMPSRNGCGNMERNVPRDQVDMTARRVARLVEVAPRR
ETVGRQVDMTATHVETSAPPVERTSPKWVDHPTARHVARLVEVALRRETVGRQVDMTATHVETSALPVERTSPKGAVDPTARHVCTGCRIEDGWSIEPSQ
SGYGDCLPTEYSWGYDWSSLEAGSSAGEGPSGTAAARFFEQEYARGLRRRLAQEFQKVYNQAEFHPAIDPAKSEILYNKAQKNMQQITADIASYVNSADI
QGPPLKAEHFKELKYLLLRRAIINLELQRAHNDWMFDELAATFGTENTFTEEFLRPEDMVPDFSEIWNDQGYPLNHWFEEVGSDGEPIGVPNDSPAGSPD
DSSNGSSDDWL
>p.citric.LGMF06_8351
MAWHSLADGKQRRTLQPRLPRDPQHSVDATICRRACVRARARLVCQSRVVLDVNPLDHDPRPDIGLAVDEDDYGWSSSDKQAREEKSGVSEGSA
>p.citric.LGMF06_8354
MPGPHHLRYEMTNYKNWQSTKKKLKGTHPSGCVQPEDSQERPRKRLQEFQYKGLWNSPLSLGEMPRSPCFTLQTAVALPLFFSWTGGARWKALLAVLFRI
QTGHEVDWKCWRGPSSGTERFRPWPYAPQPRLGRSNIVPIDDVGPRLPRNSRLEAQPDEPQMQKALGIIELSSAKPPSRRVLGFPRSPSSPPYSYGASPE
NAVPLCALWD
>p.citric.LGMF06_8356
MSRNSDPDQKEQQREPLKQRLLWDLVYETLATEGRAPSVGELSQRTGQGVESTTRILHELADDHALVLNKAGDAIRMAHPFTAAPMAFVLTPQDGHND
>p.citric.LGMF06_8365
DGVSPPRTFREARASEATGASERMSISRCTVPILLQKNDKAVLVSARPLQLSSAHGGKVQAEWAKTASRDGEQASVGGDRLETQLAVTNFRIDTRTKMLK
RWRFLLRLSAGLVLPSAVGDS
>p.citric.LGMF06_8367
MNSATTPVSTSIVGTHESAFSTAKIRAILQRDTRASQKEHGRKQSTVNGGFYPTAAALVFFQAGQRISRQR
>p.citric.LGMF06_8368
SASRSRQSRGGAFMVGSNDKTYCFDDAAAAAAAAVLHGKKSFT
>p.citric.LGMF06_8371
LDYVAQLGEPKQGKEETITTNTYADALWIVWCSGERARALKTNLRTRLTAAPPTTKQKSGGGGGGGDA
>p.citric.LGMF06_8372
MWERMDVVGGRRVAETGKARHQEHHGADCLFARLWQTAASVTRMLHSPSDGVAPASAVASFNSPAPGN
>p.citric.LGMF06_8374
IPIPIWDGTANKFDWERLGVLAEWYNPHKLRIYICDATTGIRDTVWDRLQKVDCDEEYLDPHFVHPLILDLVYDLWAKALVAAEDQDFTRTERSVADEDL
SMEDFARTTMSNSKFCVRLRAITEAMSRMADAHEDLRESVDACNALDFRRADTTYQNTQIKLAISYEVFKNLEWRCQSHRERVQQHLDEASSRVHCSSQD
YLLKAWALQVYCAKRRLQNAWASSKSNKGIPKTSEDSSEKTVSVEDDGSNKDSGQQGKNGKRPQSHKQTSRSFAAGELSDSSSITVTSGEAPDGPLAGKL
STESPAQKPEEDDVEDVRSTQPRSQLSFSNRSPPTWRSKAGSLLDRAKQLSRSNPALLQNQSDQPRLQGSTSKVPSPLGQSDSATSMSPITRELHDFIYG
RPAPPPRPKGSPSHQFPPPASTPSCRPFDLPRKPRDKSRLPSTQPRRQDSPSHQHSHGHTRLPRKTLLQAVKELRAKSSSSESGPPGEHSPPRPKSRDKD
SRGESKPPSEHSPPPQQPPDPSPRNTSSEPSNSHDTPAPPKNDTANKSRPSPKPYTTVFDTLLGCAFCFANSSCLALWTFGRFCPSKFDLARSSSIQPPK
SCALFSFMLMEWNPNGLHGCSASGAHSTGHKSKMGIMLPLVLLATDPGFVAKERVLSHLDHQIEETAVQTPDRSRWVKEDGLMQDRLEKVPHATRRGEVR
FAYQMAGYQVAYGRHWLGLHEGRRISASP
>p.citric.LGMF06_8380
MRAPEEADRLPAWEQCDVVGGGGGGGMMDEVAECENSPKVEETVEAVMWKNNAPSQPLLARRRAMPQWKVLTAGVMKHPRGYVPGLSGTSTSGPELREAA
GAGHPNASTPTKGQDDYDGLQMTWRSLPIITCTCQTIRRGPPAEPAITVQPGRSGDMAPHRARSRSEQTTEWSTTCTGYSTSGAAGGRRGGAGMCPNGLG
ELPHSAAQPGNGWAQE
>p.citric.LGMF06_8389
MPLITSDHPYALMGPLAPSSPPPPPPPPPPPPPPHHDFHPPASKLLNLDTLIATAAPARHQTQHSDFAKVALM
>p.citric.LGMF06_8391
MSRCRFEFSSFGREPILNPPRALSIHARARNDEEVRENIVEQVFRIGWPSLSPLPTEFTRCKNAEERSSFVANPADALQRFRNILASESVDVFLLELGWQ
RTRGSKEGEHRVLRVVASDKISGGSWYNAVVRLARSLEVLKVGGDQIHIEVIERGFPRLYPVKSEDPILDLWSTEIAPMVLEQLRLAAISWQSLILVYLG
SISTVGEFPTMVIEADDVTDLAWDSICVELQSAIGRAQCNLAIWQREKIHGTGXDTAQFLQSKTKVQKYQALPAGTLKATSGIDLYFEEGKHFALNWALV
KIDPLRSFLRCIFNRDTSGHNVHFEGDFYLPDWASSDFNRFAAPGPKVDGVVKLGRMTGWSRGRLNHAVVLRRRTCLNTSTGYGYRDDLIDRYYQVLPEF
NATGVRGSFALTGDCGSVVRNETDGCWVGMIIGAHPRGWAMMTPMDKTLK
>p.citric.LGMF06_8393
HNRELLMARGKLAVKRWTKAANTTTFAKARGLAVRGVARSNSKSTRKRGEKRLGDGARDGAE
>p.citric.LGMF06_8394
MKSSSIQYLLSSLLVALPYGQALAPPVEAINPNFQFPRQAPPANITTLTLTTTNSLTITSCPPTITVCKPSQMTTFVTATVNVLTTVCPVSVASSILSSA
ASSSRSRRPHTSRLTPITWTPPPAPATPTPQLTTLTLTGTNVVTITSCSITQCPQSASTTFVSTQTTVYTTVCPISSVWSTSWTPSWSSSRRHNHTRSSW
RPIWTPPAPWTPTWRPIPTPPPPAPWTSGAAAGGSAPPPAPSASGQAAGGSAPPPPPPAPAPWTSGAAAGGQAPPPAPSGGSGNAAGGQAPPPVPSSKAA
GGAAPPAPSASGKADSGQASPAPSSTPLMGAADHASVGPGGPLAILLALIMAFVL
>p.citric.LGMF06_8395
MRGARESEVSSAQSALVILAIDSNNLAKTQSFKPSNRYLTVSQLPGPFLKPLALWLSNLPVTVSANQSGGKIDNCTTLPQRSAVFMPFQPRDFAQGVLVV
NGATLVSFAAQSDSAAVNLATCVLGGSRLDHSGTGAVCSGSSESSLAMNVGISSSFVSLGXSQPSLIAALPGSKQFGPSKPDAVENKPITTSSGSANTIA
KNSTWPIALTACVSNGQPDGNYSSIMGEADGKRLLFANRRDKSRTKPRAQAEKGLDLYLYSREANKLSPGSSSELGRLDLAHFPRRRRIWLRSRNPKNGT
KIMSKRPMIPIMASLDRVDSIEDASVADDVA
>p.citric.LGMF06_8404
MKLSDAQINARIAEEPCRIGWPKLLPLPTKFKSFKDGEKPELTSLQAEVVTRGVDDMIRRHLTGSAPFEIGMQSTRNNKNIEKVATLRIKTFDRVNENAG
WRNLLVDLVRELQLNNDDPKAHIEISEEEYPRMHRVELGNPVIRAWEESIKTAVLRVLRDSQMSWQTLHLVRLGSLLPSDRQVTALIEVLYVDDARWKNA
VAPRIEEVMRRSGHVIKLAIWQLRDPVW
>p.citric.LGMF06_8408
MDDTPANQPAASATAGGSGLSDGSIIAIVGLFLTVVVPLIGFAFHVLRKHFQKRPSFASDPVSPHALKFASTGTGSTAKPNDALDSRRPFSDSEFGPCCV
GRHALHPSSELKAGQGTVKSSPSETYRGSGKFSLALEYFQRRMRLLDQERRNFVMFSGIMDGRIFTLRRS
>p.citric.LGMF06_8409
MFSGEWKLLLLGNNGPKNASFAYERDLFLTVGEQITSTITSTVTWNVTTTPITTTTLPSTVTVVNTAQNNQTITSPSATARRTITPQAVTSTLTK
>p.citric.LGMF06_8412
MSETSEGMVGELRIRGGTVLSGCGGFVVTDCSNIFGAWCCPATASLSTSERQARPEYSHVRDYNKNLLASGVHWGRIAQTTTIAQGNFDRTWFQQRFWSS
TCLGLHPLGFVQSSQELSSQRVLSALTTLSSLGRKGWC
>p.citric.LGMF06_8413
MPSYLGIRLSAIVNTETPNGRHEVLVQDQKRQNLLNALPTGKAKRCDGGAIRRKRSKPTRCDAQVESSRTARRCIIALDADNEAKVKLTDRQTANSRTPQ
SSKNQNQSIDPSNRICGQIALGSGRVTNYSSGHASPTSSHPVHHELQRREM
>p.citric.LGMF06_8431
MQRGLGDVIETMEKISDLLNFRGGPKKAPSSFWIHGAEGICDQRMRKSSERRALQQKDTRRKADRHANHPPALVFSSSCHATSQGMDGDRRRPPSEESTK
KKKKMTQLLRRATPQPLPPLAASHALFSNRSSLSPFPLLILIRSTIKSITPRQRKARVHGFLQPASQTMDQWMRPLPLQAANVLRRSPTSVSYTHLDVYK
RQGWEGLGTKAKLVCLHVIVALRHAHGPKSEGRAERLSDMTNIAGSKAESACEPGAEMHVDLRQLHLIRPLYFLYFRSGIDMPNPLTQHGRSQSPDRSDL
PKKAHFVPHHARPQTAWADGQTGRRTDGERASRVPPGRAARWLLPSPRAPTLHTYLKKGCAPQHNGDGTAAAAAAAAAAAVMTVDAPGISLEGH
>p.citric.LGMF06_8432
MSINDQSDKRCHESRGHSSVEANAAAHKAKHMEAFIASSRARHGGGAIILAADFCKSRPRALSLSELSFAAAPLSAAERTLVLPCHRSKLAEEEATYVPG
ALGLAEVSSISAILMASGDAVSYTHLDVYKRQLTHSPPPVRPAAIAYIERPAVNASLQLTPHKPPPRRVLMPSASGSSPGGQGSSGGYHVSVSQTSHGAP
EEVRRAGGGVGGCR
>p.citric.LGMF06_8433
LPYWKPLIDKLEGLPLALALAGSYVGTLGLSVKEYVKLYDSSWSELVNEHELRHDYKERTMLTTWQISVQRASEKDCHVKDLLRIWAVLGHNDIWYELFA
LQMGGDISISPAYPAWMKEVQKSPITFQRMMKILLEFSLIFCSKDRSSYSMHPVVHKWCKGLMNNEQYFTACQTAGTMLVHSPGLYENSAQKLRIRQHAL
PVTEYWAQHPCTPPPFLYPLGLFLFKDQDFEKAIPLLNRAAESYELRGKLVMALDCYDHLDQAYRTLEARDEQKKIYNKACQTYKRILRTQDPRAKDRST
IILAHERMGLIHMGASEFDEAELVYLQMIIDCKSNSKSKSNDDTHRATLFLANLYHTQGENQKAVDLLLSAVTSQSTCDKSRSKVPELYYLLGVCYVCMG
KFDDATEFAEKAVKAFEKTYGVSGEQTLLVRQFLGMVYNDARQLSLIHI
>p.citric.LGMF06_8442
QGHLKEPVQRLVEGEPVQALEDCGEKLRELGRPITSASAPSTSSSLPPRETKSVSFSPDVLLFGQRDDARSRKSFQRHHADYVPGRWSLREVRGRAASQV
QEQPEAATPITSSPGEPMDFDPMEIDPPSTPTTTCSSSSSLDDDSSNDTDTFLDTSGRFQSFEAFYHHHDDDDYNTASMTSCRGSAIAAQFLEKDNLARS
FFLCVRRDEKKSRCVAPIALHGAGGSGAVKDGAGAEDEGKAGPSIELKMEFVA
>p.citric.LGMF06_8447
ENGHSHTVYRSQVPKKEVGGNEEIHEIRNTAQRQRQDRSCCVRIGAFFTDRSGRRRSAYKWQQMGAASRPQDTENVRTSRLVQIRLPNPDDLEELEELND
NMRKNGINSKVSLGTFPKGKRPLVPAHSDITSNRTPWRYWPHSELGWPRNHVQSDGAADLRSRRCNLKGNMAHKEFMSTAKSYSKYCQKSFRMPSLAPLR
TNDGRFNYDLFKGEVFMWVSDDYGIAKGVKITDNKPGKDKNFSGVV
>p.citric.LGMF06_8455
MSEITVSCDESFYIPVSVLITSVKHLPESRYAALLWSSVNISIHAHDKQARHLRPPLEPILPFPNTLTALPTTALSSFQVIPANSMSLSLRGHAFGRVAS
ETGARALSCGLAAAEADDGSSRKLVGLGHGRGENLEQTGRRGRRRQLGERGEDDGVKYGDEMMMKLGE
>p.citric.LGMF06_8456
IEGAQDDAAADEFTACEAELRLTLERARELFDDDASGDGGRGGGGRRGGLARQRLEAAGWDLSIAALETRSGSRLQAVGNGGGSGRGDKRE
>p.citric.LGMF06_8460
MPSTNTKKSGSDAEAIPRLSYQDAMAAMAADAECERLIDQLYPDREKAKEKVAKFRNEFHKAYVERRKYWAEQKQKKLVKVEERKAQE
>p.citric.LGMF06_8461
MHSLESQSLSDEEGKLEYVPTLPYIYPASVPSLRPKPPSPSSRALKRGSALRETPRAWRPWRDGALAPVASASSARM
>p.citric.LGMF06_8463
MVPWAALSAKVQRFNIAYNPLTTPWVPAVPEPGDRGYNSYQGYRGTNPLVNANSHSVDSYDSDEPARRELLPLRKSEARKPSEEVEDIDANWTEVDSDID
SPADLTYDPTAYRPPVSKLERASNIASNVTGHLTATGVLVASAATTIVAGAATSATQTAIKKAIDIAAAGEAAYRRGSASAAESMPDPYDELRFREPGQI
LGHWETQTPTHAAQVMEELQEDPEGSEMNESGLRALMMNLSELARVDKGMRESQQSVPTNTRRSRRAKKTRKRGPNGAGFKLESGSKKSEENGNEGEERD
EAYSSEDSEGSFDSCHEVLENRG
>p.citric.LGMF06_8465
MPSSSDDARKETEFRLNLAKQPVSVVERAGNISKENRNISTDVDQIYIPNDREETIMARAAKHSKETRDKKKSQGNDKGNDQGKKES
>p.citric.LGMF06_8467
MRRISVGRRRKGEGFGAADMVGSPASNDMVEAWKELVKCRRNTAAASSGSLTITWRSDKPTTRRSRVDLSGRKEERSGTTAGEAATRPLSLHQGAPMTPT
YPLSLVSAPGTSPPK
>p.citric.LGMF06_8468
MHPGHKPYKCPLCNGCETDNLSSLNRHHWRASGHERNPQQQRKVDEEKESDRNRRREKNESKKQTEEEQVREKETLLESQRQLEAELQSISEAVSGGETG
ELPSDEEKKRLHDRGIQQQGELDEVEEALEVMLALVNN
>p.citric.LGMF06_8469
MYSPNRPVNKPEKIAHRFGNPLSAFATPEHVKHRQRRSALNPFFSKRKVAQFAPEIQKSMQKILARLEREYVGTARVLSLNRMWGCLSSDTIVAFAYERH
YDFIESPEFHSALN
>p.citric.LGMF06_8474
MSDFQKKVTIAREEIKRIGVHQIMDDDLMPRAAATGWKVRKRPLINEPDTRPQQVSEWSPEFLFALQELLRRCESVDEVKSLLRRQVHRRQSDATLKLTV
RLARDLLLIDLTRVLMHLVAPSEVISTAQAGDKRKTRAHTSAENNDNDDDTTQPQQPKKI
>p.citric.LGMF06_8475
MLFKDLKRLKEIELATENFVDEAVEDEPTKLVGYLFALKKMGKSLDELDLRDQEAFGCACLENRVWEMHVQRSALAHHRAMVATRAAKICAHLEKHAGLV
LAEHLKWRFTSVLP
>p.citric.LGMF06_8480
MELRYPRQVEAGAGERFIAWRLEMSSLIASPGLSHQTVISVAKFCGTSVNFGNIVLVESFHSGFQNNCKHGAGVDSELESKVDALQPIRSH
>p.citric.LGMF06_8481
MSGPQSPSTTTNMGNMDVTDVQDPHRCRICHVRVDGNTHRALAAHFAELHPGEKLYKCAVCNKMATDNFGTLNRHIWRAKGHPRDEAQQRRVDEERQRDQ
ARNKSSLSEAEIAKREFDQAVEKFKSAVTGFSEMVEKMAESNWQLEGADKETCAS
>p.citric.LGMF06_8484
LNTKDISSPSSSPVSKTAAASGPYHPLATPPLPKTPPHTAHTHHAGPSSTDVCCISPGSNPTLSPSSTVSSSASPASFSGPYAYATTPLSTSSLHTSHLA
HPHHQQPNQQQQHLPHRPNASASCASNPAPLSLSQSPPSAALPHANSNANSTPSSSPGNININNSNNSVNNNRIRTLLQLRRKHSRIDIEREMLEEREQY
GGGGRRCSVDGADALDVRGSGGMLDVMEPRPRPGPGVRGSGGIGGIFEVLEG
>p.citric.LGMF06_8489
LMWFVRTPGYLDAEAEGGIEQDLRGRRYPGGLYAAADGDEDYDSDDL
>p.citric.LGMF06_8492
MALSQVADFDWSGLPHASKSICCSTPDKTAPTPVSFCAVLLQNVCFELTAFQRQFSGISVANRSHKTTDTKSAHMMSAWMQRFAKGALKRAFLGESAART
ITRPVSLAQRTMQPSLAKLRHGSIPSSEESPFGVQTVLGGRKVAGGKTKKLVQRSLLRRVF
>p.citric.LGMF06_8496
MSMLAPPSRAQGQHRSSSKAEMWTLRSIIESAPSISLFESEQMVDHDDNRQNKANKKQKEQARQRII
>p.citric.LGMF06_8497
MTNKQPRLFRFGLLGLRSNAGSRPRSRSHEGPATKMTAAAPGLRPGLEAFPTSKQRAQAEATSVGHDRRGHTAKPFGSAELTAILSSTSPQICKTA
>p.citric.LGMF06_8504
MHAALLISSLVAFFATAVSSTALTYKLPAHEKSCFFASVEQRGPKIAFYFA
>p.citric.LGMF06_8513
MSARDQRTEPACRRWSEAVPPDHSGMTGDADAAERSATTISRTLLFPSTETDGRVGAAQKQQKPSSKLGALLDLVQVPRGAQCSDAVGFSLEAAPVADVP
SDGVDRHADDHEACNATVRQDQSTQTTQKTRIVTARCIQEKPNDDPDRQAFAAAPRRGGTKYGEAEHEGMGNGGFDGQLTQEAKQDANLVPRARRGHVAE
RLVVRSALAHFCNSISTEDVIDGEGDSSFCFIELVDDPIVTSPMV
>p.citric.LGMF06_8532
MANQRELEAHLDNRRIRSTEELVAETQKLREAPLSNKPVAKKEDAIPALLSKLDGIMTSASSQNDGSSVTTST
>p.citric.LGMF06_8548
MVFWDILYEPESVWTSIDLLLDKSARKSVHWKDRYGAIERAELELYFIGITFVPDEDGNADMSRHNYLCSVDNRVPGTWKARYERLMDLAYKYFDEIPET
RRNSFTFGPGDQMLLILTEYQADIDWGYGKLLEVVGDDEGQRDGASQVVNQDIGKRTSICFTNAA
>p.citric.LGMF06_8549
MGSTYEDQCRDALTQKGPVEPLQAIEPVLPFFWHVVLEESSPELAVGVDFCCQYQGRSGEDLGVLTLQVFIEEEAQVFQPLGGPVDREMAYAVGDETIAG
HVQGLVELSVFPGYQ
>p.citric.LGMF06_8569
MLMSDYIGRSVLDSCPRNQDNQWPAMDPSSSDPSFVDQTPVIYEDSDTEAIEEPIPHRNPEASTNRSGHDXLNGRSAQRLEWTRPERQEITLKLMMHFLS
ALNAATTCSPLGSTRKRPKKDKVGFASAIRTSQISCGMVSRSRTNNCVQGKTTAGQRSLWLCSPNGTGYTHFGESKVLFCWGRNAQSKYKDRCVFSESRY
HDTPKFSLVTNLFCGHLPRQQITSTSPVARPFSASYAHFASSNSQRFLKMSSPANQDYFDDRAVEIILHQLLQQSLHVKYLERRIVEKTSICEEKRNRSI
RLRNVVGARLEAWRSRTHEQIQAAEDTRDDGDVAKAVRIFTMGGEWVVRTNDEYKLAKLEHRQAIRELGATHKKLGEAKEMFEETKALGMRMAIEMGFDD
ETHVYKRQVYVQRVSLFPEGFGRGKMPQLQSVSSSTAVQKDAPQKSLAVAEPRDIVFLPSTSTVRSVRFFPETRAMPAKVLIGSELLKNAKPFTYCDECG
PEDNKHDQKGEKRAVSKHEGVQELEGQASLPIGVYLKEEEDLGGWTASMSGMRILENRGVGQLDHKAERFDIDESD
>p.citric.LGMF06_8574
MPPKKRKAAATAHPAAATTTSRSRRGAPQDEKPAASTARSRRDTVTVVEPAVELATTKKPGRPAQAASTAA
>p.citric.LGMF06_8583
MPNNNVRHDSEPESSRADTAPNESASPAPPPKDMPPADEEPELLGIMELRPFPTVEARVQFFGTLLFPVVPLALLFFGLQGLPLATTAKGFICDAQGEAC
WESFYTAPPPYCSRLPSGLRQGFQRNSRGTGWTRRLGKNQSYRLSDRRLASTSRVHGISTVPSKTLPLRRPRAGLDFEIDEHALRIAIPKHNDPTTLYLK
PGRPRRGFIYRRSPPVGGTDRTHCVAALERKDRVSKANTIAAGRHLCPFLNYETRAIVVLRAYQRATVNADKDKPGSLAFRVRAPAWNLSLSHYERRLMD
ELSIVYFNQLTA
>p.citric.LGMF06_8590
MYRNGQLSNVVQKWPTYGQPPRIWADWSSEAKTTSTQHQRRSARFCIAKDNAPIMRPAQPFGKLTQHSLSLARSLAGSTPASSSRLRNTCVPSADSELVH
VSIRVLRRDAQTIPTFHRQVPFSHLCLCTGTPAVQRSATSPSGLTASHRHALALYSSSEYPRSCVFGYPVWPWLPPPACQPPAAAAAAAVAHSAQAPIRV
LLLVVPPSSLLESWCQWLRHTRLRFLPPSNFWETLNTPFPLMEKSGASYEGLSHPTIHFLQLLSFGSHAATCDDNQPPPPSSHAPLGRRLALAFAPTIEC
AVPKSNQPSARGASNIAQAKRRAESHREAPDSASAERRRRMHQLRQEGFSALLCVAARWRGAGLTESWSWPPAFCANAFLMAVVVVVVAAALARATWLAW
CVTAWHGGVSRVDCRARGRSRGGWWVPELRLHSLSIEALDLREPCSIVNG
>p.citric.LGMF06_8593
LDGKTRPTLRAFSTGGGHAHDRVGVVNNSVSSLESQSRSHPAPAPAPGPHAPGSGHLNSTFRRRLVSSSSSFPPPPPLITVDIIYHHIMVRTRKSSPPTT
SRNLPDHDDDSSSDSDAHHHNSAPHPYPKLAQDIQNCRWKLDRATFVRLLGPTNYRSRGFLRQVLEWADNGKMTMTEVHHAIEETRKLGKGRWPRDGTYS
ILVLHDTLRELHAKGRETGVRIRCDRPRKRERKAKAGQDEQPPNGKRKQTDDRAGQSAKRTRRDTIARDEENSDSDDGLEIRDEPPSTGNTPTRSRASSV
ERRRTLPTRPPDLDMEPDDTAIPQVDGGDGAQGFGDSFSGDNQVSASDMAQAMQIFAPTSCRLLDHTMLDDMEENVRLTIEDHHQQAAVPILWQNHWSMA
VMDADSRVIHYTDSLPHAEAIPHVRNQLVALADKLFQTGAWKLKHSTSALQQNGHDCGVHAMIAAMNYWYNGNKPLDSFDVSLW
>p.citric.LGMF06_8598
MLPGGVADKFGLVGGLLSTQIFNPRRQFLNHVSATINASSHVKMPPKAEPQPGHLKEVSIGPPTIDTTSYESVDDERLLREHQPDLSTSGRRSAPRGSLP
RGRRPGRRRSDRSHSDAVSKEDDDDDDDDDDDDDETCEPGNMTFEINPSSRRTSARHKAIQPLYEEASTSGQAATSGQAVTSEQPT
>p.citric.LGMF06_8618
MGKRTRNESTITDGHPEPKKTRTETGDSASDVVSQEVNGATIEKKKKSDKSDKAKKSSKSDKKDSKTSKNSNTLREPKEEKYKRGKESREQKKLEKQSRT
E
>p.citric.LGMF06_8621
MARRLVVTPLSSCPRKEGPFEEQNEQANNGDQVQAGSIGNLVLSIGTTVLAPVLFGSSTGNQLALSSGTKLPRARERWMAQWWDEAAKMAEDATAAVGDR
RQEYKLDSYGRDQTRTVLSRCGCGVVRRVRVDDETSNPFSLAKARSSKQRQDTISWGSSSPLAATGQHLNYSPAVPAQWYLERDSIRLTSAPPVCHTLSP
RLLSTHWIPPSWRRRTIGHAVWRTKNAPTESTSLKVIAWGCALVCLDGTGSRASRRQKVLLLSLSPFLSLFAFLPFWHSASFTPTVGSAPGQRTWRCPCQ
ICV
>p.citric.LGMF06_8623
MANNGNNPLNDQSGETKSIVKASGDNAVVEVDVVEERKRGGVDGGGVHCQDTSRRGRRADAFLAWC
>p.citric.LGMF06_8631
MVPPERQKAQAGADGADPSVTNSVQTPNVGMLIRRQGNLEQRSYGGEAIGLAVDVRSCARQRLYEYDGA
>p.citric.LGMF06_8632
MHQVSKVTKRDNYALNLPQPTQTPNKVLIKTKALSAPLALQPALVLALELELNRVPHTSHWSAAPATRIRKIYVSRFVPTESPALLLMWANSIHNSIAPT
GSRKQKTDTTALCSRSCAAPTPTW
>p.citric.LGMF06_8634
AGQRDGGERDALSLIHIYGVYTVVPPVTTTVPADTTTDYPKVTSYTPGTYTQPERTVTITKTNEVYTCPVDGTESTATGPIPSASSAVGGASALPSSGAP
VANSATPTPALTGSAQGSPSTPVGTPSASPSTSANGGNGMSTNG
>p.citric.LGMF06_8640
MPPKNRPSPITPGRPTGFDGKYERDVWQPEDGHGDPDPKTIEKHRSGEPTH
>p.citric.LGMF06_8644
MEAPRVTNLNNPTLCRLCGHQCRTHKEHVAHFAAYHPHEKAYACPECQWCQSMHHNQLLRHLREGCRVVQARIQAQNDRKRVEERARMLEEEEARKVEEE
ARKSARKRMLRAEARRLRIQLNKLATRLVEVEEKLQHSDAEDYENEVEGAGGLDWEHSNQETSEQVDGAENMDTENDDDDDDDEEESEEEDE
>p.citric.LGMF06_8647
FDMPHTVKEKMGMLFSCFCVVEQICCRLAQEDSKANFSSGTGGAHEAGVTADDVGVEKDEKDGVEKCPNETPDDRRV
>p.citric.LGMF06_8649
MASKRSLEGQESDCPQPKRPKTVEDPVTSDRLTSLPPT
>p.citric.LGMF06_8654
MSPAPPGAFSPRHSPSSSQHQQHHHPRDQEQGTPEPQNQDEPEQEPNPNNPERDDNDDLLLLQQSQLLPTTTAANPNPNPAAGSPGMTGGSSSPSPAADD
NDTDMPMTMAASVVLAQLPRDARGALEKAALGPEGARVEKGADGALPARRRGAAAAAARGESVGVVAV
>p.citric.LGMF06_8658
MFVTGSPNARGHRANVPQARDKKLPEACPLGPHIHYSWPPAPAPAPAPAPAPAPAPAPAPLCKTRRFHNYLGNVAVSCRVVSCTSSTSLSIIDTRCTFFN
GAYNHCTCALDSACPATMTKGRAVRRQVTV
>p.citric.LGMF06_8680
MTRVKVATLVNQAMGKEPSETDSFNNSLRLWLPRAMAQAPRTRLRRHMGRMRLTAGSPNKHRSQQLTTHKRTVSRSNTTSTTRQERHHHSQAGELTIED
>p.citric.LGMF06_8686
MAVAARRNQVNKSIRKLGSKGPWRRKRSPRAPPGLRQAEVQLSPEVIAPCRVVQQQRKSHRAGADADAKQCGKRAPET
>p.citric.LGMF06_8688
QSHGNSGTSHQSGLSGVLGGILGSSHSSSQQQQQQQQQNYGYSSSGAPSGGYSGTAPPVQYTPGSSAGHTPSATGSYTPSGPQYPGQPGYNNQYPAASPQ
PGHAQYQAAPQSSSFGPGQPAQSYVPQSHNSFPPPPTQHQGYVAASANISAPTQTQYG
>p.citric.LGMF06_8690
DLDQPKPLESNGHERPAAAALTRPPPKRGKLGKIGGGNKTAASPDASALRPDILSGSHMEVDGVESARTGERGSSSRLTRSTPSADEPHESEAQRANRKR
EELKLTLEFKPPPAKKKRRF
>p.citric.LGMF06_8696
MLSTCLRPDPLDGLWLAPCGTQRTAVGVSGSVPINVVCLASTMQNSVALDFERNSVLERRWDGARVGGDEPSRQRVDRVMSSDPGLSLRQTLGGAALDPS
TPTEVLSTFAEFPISAGYLSAPPHSQKYPIPGTPGNSAARDSRARLPVPTMATSALHGAPRSGSNTPALFWSVHGDNGAYKSSHLWLPYPLDLGPSPFQD
IAARSSKQRPKSPSAVAGPESFLTPRSPIAPLGPDRRTVDVDASQHFSNIHNLAMSVDWGRKHAELDNDTRVAWSAAIGHGPRLLDGEDGRRWLEDIF
>p.citric.LGMF06_8697
MGSALRAGHRPRAGFLREPQEASGGALAGAPFVWTEDEEIVEEEDDDDAVEAIDEDEFERWTLLREGMNILETSSAAGEMPFCAALEEFHPDLAVD
>p.citric.LGMF06_8698
MMFLKLVLVILSASFALAQMANAGTPACVLAVVGQTMNPANMTDICNDRTMHDKLQDKCKEQDQVKAGLDTFSSVCKNNGITVPINEKTSTSSTSASKTA
TSETATSKTATRETATSKTASSSKTASSESTSSKSASKTASVKTASTSKTLSKTANATASASASQTESSKNSSKTSSKTSSKTATASASESATKTASETG
TAATGTESAGATSTSTSMPSAGREPYYGTVNVVQTILLSLSVAMTLLIVCVLVKVTLWDEPNYDSAAHNFLRWSNNFLGPSTSISASKRACCGTAPRRSQ
LKITPCFLRSRTTSSSGTPERAKIIRSLIQTSSSVSASPLNFIFEPQW
>p.citric.LGMF06_8702
MSLIPTSRSSFALSVFAIAMSQHPSAPRQFGFLLNTRPYLLDNLENDGRDDDNDDNNGKDTWTEIAKTGNTLLVVFVDGSELTTGRSYEVKDTLAGMVHA
VTSDAVIHAPYPVVLPAFFTFIGAKKGVV
>p.citric.LGMF06_8704
MRRQDDLRFGLEVPRAAAFGHEGPTIRPLAASGDPNNRVETSTIRGWLAVTSRLALPSKVGSDRFWNFFVSEKSL
>p.citric.LGMF06_8707
AKIDQFKAKAFDVVIREAKDAFQKELEEEFSKTGEAMSVDKEAANKVMAEKTEAIESEKAEVEDVAAVPANGHVKKAE
>p.citric.LGMF06_8708
MERKGEVEAKGGNINRWQSWQQAGSRAPQAQAGAAVEQGACCGKTAGSRRAAVSPVRAKRREEATGRWNALQQPPRLKSPHST
>p.citric.LGMF06_8713
LLRQSQQQIEQATKRAEEAEQKLVEALDKLDSANANLENLRNAPGAVPLEERNEWAMERGQLQCQIDGLNTTLWTLRRDVETAEADLEEAEDNLEVTTKS
HKATVDGLEDMIQEIKESRDDEIARLEGEIDRLNREIVSIREESDVEAYTDSDEEVVETFDDSQEYE
>p.citric.LGMF06_8714
MQPPHQRILQHLASEPPKGETQRSPCPATDSGDEYSPAARRPEGPESRAKNGAQHQMLAVVGKLQLGPIVSSCSRGVLXHIHAGSPNFSAIIAHEIAMTL
PPFPFPPPPPTKAITAPPSNPHFYHPQQTRHHRHIPPSPTYSSIVATEITLSLRPIPPSFLFPALHQTTRVGSIGYRAPLMRGGEMLYPLFARAARAGWE
DEGEGEKNRDRATETGGQGAMLDEEDDDGGAGDAGGAGDAGGAATERTVVFHSETGTFEVRRRRRRHPPQQRQEYGDRQCAQEEGYNVNVNTNTNTPPPP
PPYSAISISISAPAPTSTRSEKPGDKVAFDCNSTSAISPAKQQDLSSGPVSQQRRTRRVSRLVEWGREVRRSV
>p.citric.LGMF06_8721
MCIRDSSKGTGTAQFFKNGDGKRIVKVKARFEAEEPEEGGEDGEGEDNEKGDGDRRVTRKRAAKGPADGETGGKKPKTAADDEQAQEEEVDAEEQQGGEV
EVEEEVRSRLGKKKPTSGEEDRMQAGHHREGR
>p.citric.LGMF06_8722
MQQAKYGDEASGRYNLLQPGAKKRKYGREFSGGYFQRFCEASLKARNANPPLFIPNLTEMRQRCLEHLGSELRILERKMQDKGTQEPKDVAKAIELMRDM
GTWPLFPGKSSIRANTEIAKDMLIKSEARRFKFEDPEYSGSRGLNVAHLEMEHQSGMDWKKTGTWLML
>p.citric.LGMF06_8727
MPSSDSSSSSGSSPRPAHKNDPRQVAPEIDWYNIATIEPIVRRYIVGERPNEIDISRANRWHAVKDFLMRLRNSPLMGMYAKREIRHEETRNRGPHFLAK
RRYDEDGDGGHGIGKRKEKDDVRTPGHDAELVLTNFQSSTPIGREMWDPRIRTETSESSENREDWPTHPVFIKSDIYVTVDDAENKRRRISD
>p.citric.LGMF06_8728
VLQSSKAPEHDSAPPVVTPPQQEQQQPPPKQLTPRSSSNPESSSSSSASIPPSTPPRRPKSADNVSAPFSAPVGPRLVSRTQSSPNKPGSSSTVSEDADE
AWRILRRKEFTLRIQEEVLKAGRRRLQQEREELERERRGFREERRRWWRERIGLEGRVRVAGKSRDREDAEGETDRTSWSEIESSDGGGMGEEDLGARSN
GEDEDAATARPESLRSRSESETTYSSTASTESASGSTNWSRRKCPTPATNSKSKGTNDDAATTAFPPTSSSSHGCDCAASPSKSHRQQSLDQPHTYATYT
LAWTSLAHNSAA
>p.citric.LGMF06_8729
VSYTHLDGYKRQPLAPVRPVIGRTPILPVDDLPRVFDDDEQSTAASEQGSDDDGHAQHPQPHNGADEHETYEAWMERRRERRRERASRRAKDREARERLE
RYERAYQEREQAKQQSVLRWLGVPEGETPKDGEDGEKQQQVAGVSQDTSARSGLTSFPPPIFTPPDRPLLALPAGDTQPEDSSMESPSNDRVVGQVEAGD
GTGDAKTSGLSLELTFTLRNGLRQSRTRQRGGAKGVQHEEKLLLLQKRFDSASWNGYPPEDSERKHDSGL
>p.citric.LGMF06_8732
VQQHVGSWKRRLEGPRIAVVVTSSGRSSRGLERGAVRVGDDQNARLDGALGFAGRRHGGVCLSHACHGAGCVAVVGCSAAPLPEIRTKLPEAEQLGSAAE
ALLDGCDHGFRANMPARDDK
>p.citric.LGMF06_8736
MSLKANPSQKRSKGDLPAPKIRSPSAKRPAAYEHDSKEFIDLTGPTPAPSEPDAEKEAQVTEQIEGTVQEMLEVAESACKSGKSAELMGPTLLGRAFRAF
SELPLDSLTLVTINDLRDKIRYGRYNRETGAEPGESFAAAIAWETIAKQFPVLCVEFKTATWCELCKRRLPQGHRGAGVRADNCSIGVALTADDRSLDAA
VKADDCSLGVAVMAGDCSEEYVSFFLHPLWGNLKRVAILDLVDPEYFDGSKLPDQTGAHIERSLGKHDFIAKKPLEGCGSTEFGSAHALARRPPRYMSLG
DTYRTSLPGHLWGRRFEIQAWGQDLQPVAISLTFKAIM
>p.citric.LGMF06_8737
MIPSSWRRAAANDAAADAASSLKPEHAKPLASPALGIQPEKIELELQSNGPNEEYLDHLKLQKTLHACDGRKGWLTDTELVAMPMPHAHIVVQVTIRDIA
DKWIILDALWIDDSVPGKRLIKVTLSKVTAGGPRKMYEAIIETQGSRQAGIMISMLQQQIISAGYNPVSTCVLG
>p.citric.LGMF06_8743
HMWGKWRKDDRQLEPGKASKTEARLVVHVGGFCVRASLAGWSSAQRATAVWLVAQPNATLMPFRWGGRQAADGGGAVVVPFGIACRGANFKTHSPFLWLL
GMSYKAAPDGGRELEKKKPSRSGLEATQDRRRTMADMGSCPGAHDIWRRGRCNSRKQTSRAVGFNMGSGTKGLALLGLAWPGAQPKPGPRSREHRIPSLN
DAGPQARLAAAGARPVAVVSHDGGRTKSGIGVWSNAATGQPLARASAIVWASRIPNCPSTPALGGC
>p.citric.LGMF06_8750
MSIPPLLSFPLPSHCPASSASTAYSLSLPASRPSHYPFPSKLHRPFAGQTKQEHAERWTGPWASRASRCVVRSQRSGTGIAKRETVPMPAFDDAGEEDKC
GGGGGGGDCCVGEKAAGASSREREYVCYLLQLSFCVEYDPKNAAIDTERALNGHGSDRRHGDRGRGSRHRGRGEGGRGRGGRAAFSSAGPNHDRSITTIV
VEQIPEEKFTEDAVREFFSEFGSIEEISMQPYKRLALVKYEDYYS
>p.citric.LGMF06_8752
MAEASPSRNTPSGLRGSKMMLDSSSGRQPHNLSDWRAQGNRRELAEDQKKKRRWGESRRVLIAGGEVVPGRASQRSGVGPCVDHGIPVWLSAGNLCRRQD
GHVGVLSAPLEARGRAAAAAAAAAAAPSSFGP
>p.citric.LGMF06_8759
MPNDPAILGAARPPQSTPHTQQQTQPPNFPPQHFNPPYPTSGPGPYPPFNNQRFGPPGGPPGGPPGAYPGGPGGPGGFPGYPGM
>p.citric.LGMF06_8763
MVGFIDGLSEMYNKLEELTGNQIAVAWRQREALKSLEMVLMHCSMRTLPSCRTCAQKRLATEPRESTASVAAILEWMGPVAFDHGDLYTSLGLERIKGLG
TATMSRRYEVASKKSWQPSCCGGMYRRGCDQKTADGYSFAMSRK
>p.citric.LGMF06_8766
RHGTKSKPSVALVAGAGTTRCARHGLGTMDARNTSRHRTGAGPDGKGSLGSPGFSAPLHDRPTILTVDVCSTSDALLTTSRLVGEFHHLLWLTLDAAPAG
RYVYQQ
>p.citric.LGMF06_8773
MLVASLDTLSGLQKRPFWQSAVGSLLQDLQVDRSTWTKISTPGFEWPIQATMTVWHDLSVVRNELTNPDDPEVGPLLDFWWTCWPRIDCAVTCWAKPSER
LLSQPQRMLLRPAHWMPLARCPWKSSQLLNLIERLQISCSTSQLKVDQDPWFSKGIEILQLEFQPRRHE
>p.citric.LGMF06_8774
PLETVMEDLAEANVEREQEHERQQDEEKKSAWAAELERDQRGLPHDCPSDEYTGQGERPVGEAHTEPAPATLARGSVEPADKPLENLDIETQQSASFPTD
QCVEPEEAGEDEWAMPTSKKKGKKAKGKKGKQASIPSTPPEVELESASHVLSSEPAQVSLAAPSSDQSREQPLVEQTTAGAVAAAAPEEAGDDEWAVPVS
KKKGKKGKKGKRVSLPSSPPLEPQAELFEPLQDPQLDELTKEPSASLASDRPTEQILEKPASQQEAEAAPAPPPTEVTGEDEWAMPTSAKKKGKKGKKGK
QISLPGSPAPEPVTSEREPEIVETVQQPAFDRQIEESAPQPAVEDVAQTKSGDTSAAMADAGVEAGEEEWAVPVRKKSKKGKKGKVLEAASDSIAAEYGI
ASEP
>p.citric.LGMF06_8785
MVKPSGSKLLNALQREKGFDYKQEKQKRMRKEAEKKKRSKKHSEGEDEEDSSEDDETGGVGVNGAAKEGKPSEAKIAKEHEQSESEEESDDEEDTSKLAY
YI
>p.citric.LGMF06_8786
MSDRVETTTPSSSVLCAMPYYIKLHANEGLQGSESGSAELTAVVDELLNQLSTKFQGISKELLEKMNFISLRSMTKILANHTPPSPPQWMTCLAGSTLWK
PPSKAGDHQKVPRARATTAPSDSVRPTPPHLVP
>p.citric.LGMF06_8793
VQEASLDEKLAAEFDEPRSISITENVSNQRSASPVAEPIIDRPSTAEASTPADDSDFNPVLAPAKVSKKDKKKAKKKNKLQASLADYAPLDSSQNATDTE
PLLTREPATEPQAEAESAQPQSPQAPAATAEDEWAAPAKKIKKEKRKAKKNRGAASPPMPPHEGDLMAAVEYFSPTEETGRAAFGEPTTFGLTRDRAAPA
PERSLGEVLDVSD
>p.citric.LGMF06_8795
LRLASLLHPPDHFNPLAEHVVFPLFALDTYVSDLRQDCRLVFDHGPQAVHVGEDGNAKEDGQEHHDQGEWFHCDEDFWTFQALNLHRTHHASIRPGCSHS
MASSDVHAGCTTHSPEPLIRTHLKEFRDIVRRILDLNAYGERSEVAMLVAKEALNVLVHLDPNTAAFSAALDPFRQLLCRMDQELPAPGTTKLTMMKLHA
EFARKHRSNLDKVALDSLAKELDRNVFQEAKTDRERQEHSEAVEQDQRGETRNQNHSRSSSDDTTTDSSQVSGQSKPMDNLKIRMNPRTEPLGDLKVREK
NVIRAKLQERPRKALRRVEIGDDWICIPVKWAEEGGKEE
>p.citric.LGMF06_8806
MGNHLPTGRLTHREPRLRFANHDVRVPTSTNADNGALREMQRSRLRALFRIVQYSVVVQGTHDFSSTTDDSLSPPQCAGLRYWFLPCYVSDSFDSKASQG
HAPYPTLPRPGNQNEAEATCPVVLSEAQRLAVLPSSHHDDDAVDAMTRFL
>p.citric.LGMF06_8814
MPTVMDDEEQNKGKGNCVVVRTRRSLGNARLHTETVADLVFLPDDAHGQTRADAEEHESGPFPAERVDEDGEDEPVEEFAVGEKVKGTAGSTTRLALRGL
QERSENWERIGIVVYAPRSPRLDKPRHVDP
>p.citric.LGMF06_8815
MAPVGLYKLVTVNSAPERANDLVARVCEDVKDRYLIVHAGNADGECQSKETCSPPKRHISRRHLCEPGAARPVGEFLLSGRPWTAADMSRPVYCVHVDAA
AEPRGTRSGQENRPRDQDVCATAGLAGRTGSRRRC
>p.citric.LGMF06_8816
MPAGRRPPPTMTRPLPLHKQADVSDSDERSPWARKTILALDGGGIKGYSQLLIEKRLMYKAEQIERGFVPGHDVSDPDPKRP
>p.citric.LGMF06_8820
DKQSLLPDAPATDESRAMDLRKVAPGVKSGVDRRRVNLIRLLYWTCLQLERAADTTMASRATRTARGDCVALLLHSNSAAEDT
>p.citric.LGMF06_8825
MRGPGSPEVASFQEAEAMGQGRRKSYVPKHAAQSFVNSTTLVTPMPSKSVPSSPLKSSFPMAVKDNNGLWNVDSPPESENEGKETKKTYRKSYSSVYGYE
RLVPQDGGLSGGFVAQ
>p.citric.LGMF06_8826
LREPPTSEQRQRNAAPIAAVNKVSAIKAQSPEISRCSKRDIKFLADKKKLRKEQFSSEQKQRRRDSDKWNKQRYYNEWEAKVGLRNNGPTTAGGLDENER
KRIDLSRLRLTNFFHNIDHANMSL
>p.citric.LGMF06_8829
MTGLRVDWDGHSPVSYTHLDVYKRQGQSVRRDVIRPGTPTLGLDDDDHRGHGHGHRFYGSRPGSPLLAAPGPEGRMALPLVERLKEWSGEEFAVDDDDED
DVETPGVKTSQQSTDSSTTPTNLPAIKTASPPHPTYAPPSPPPPQDAPPVPPSSSHSSSAASFSSLSGSTSAADAPTTMTNSITTTTTSAAASASTSTPS
SPSSSRLPLPTYPTSTMPSQIFPPHNPTTTTATNPAPAAPLPLSIPNDDDLSPRPHEPRDAWEQRIRAHFVGVNAEELRRMEQDRPAEWARFREAQIAAL
VNAGRVRWEDVKGEFDDV
>p.citric.LGMF06_8830
MFSPPPRSSVAEGLEVSGTAASDDAVVGNEATAEEDLGALARSVPLCGASSASRRVIRVVDANPDAKSDVVLGGLKMSQTAVSDDAVVGNEAADEYLQVW
SFLSGLYDRERRDHQTGSTPWTGASSASRSVIRVVEANDSAG
>p.citric.LGMF06_8831
MSQLEHDSGGLEGYFDFFPSQSPRLAFFRVHRRGKVNEDIADVEAVADVETIAEPAQEKAWPSLKPLRKSSSFSTMRPRAIIHKRVSDVEAVAKVVRPVN
EDLGWLRLADTTAVGGGLAEAISLFCAAVQVLMFSMDIGQRHSAGDLHSLPPSKSCGSEWTLDGAAVERGRLGCGKACQAGTDGPNAHQETQAPIVGLSN
APLVQVRVGRRPSPGFQDAVIVEIVLGCRHLEGVDDGSMTAHIQTRAHHGTGELIDDEAIEDILSIDSSRQRALGAHGLGLGAQNLNKRVKK
>p.citric.LGMF06_8832
MRNNAHAPAYGGFNPVAPAYAPSWMQNAPPFNRYMPYQYGIVGSGPSHGGCPSHRGGYPASSGQDKPGLRNDGDSS
>p.citric.LGMF06_8833
MSKNAQRKAESPIVYGDEICSFSNRFGGSSGLMKTRREIEKTQMTSEEPALERLQNESAWVDRLDPSGSLVILAVALLVNLPSSSATPVDVHATMPPKKS
AAAIPECSLSDREVLVVVAALRVPKCKPTRVDHGPVPQPSQFVPAG
>p.citric.LGMF06_8840
RWDGYTPAAGAAATAAGAAATIAAGAAAPINAQDRVDKAFKQEEQHHKGNGTVAELRHRDSKDVLHNFNIMDKLLSNHSKERPSTSPTSTKSGKWVLFTF
SVERYPPISASIRRSRRVPRSPPPRTPAFTPTPAPLKIKTAPPTPVNNVQGKPSAVKNENDFGHTHLFFHHQGDWAPTPVLPLSRVPFAPGGRNGPPPTP
QSNQLQAIPTPLAKNPTHGPNDLLAHTHPYVHYRGDTKLTPIVTFAKIPFSPGGFKQPPQPTPPSTETLMLSPPPPPPPQPGASQSITPQLETPLPATPL
PQASLAPTSPIAPPEPSSTLAPCRPKDKKCFKKQAQEEKRLKKMVKAWDRWVWKHFAAHTRAAVNEQAEASHYAKVLQESREYGKQPDNGKYKAFRVIEP
EYRAALWRSEVAAQTAVEAEAQETPVAGE
>p.citric.LGMF06_8842
MATSDSQPPVLDPQLDDHADLPSPQAEESPDDAPSPEHQYSTIDDAPVPAPEDTEAADQPPAPAIAEHDTNEQDAHDDAAHSEELPQHEDEDSTNPGTPA
PPTISFPEDQENPRDQGQVPSSE
>p.citric.LGMF06_8849
MTPETCPGRPSACPQSRNHLPGLPLPAPYTKPRSQSNNAKPLYVHASVINKEKITKVVTTTGANTAAHILAITTTTAIIIIITTTISTATCLATALNPRS
SPMARPGAELPVSTRKLHAADATGGR
>p.citric.LGMF06_8857
MTEPDLPLYLVKPSDREEFFCVGKVIKTIAIWKNDEKITTYGVITDSVKDYSTCLFIEDFGPLGTITANRREPPGSRGIIHTTPYPPDPLAGEANLLDHV
FAAKPLQAPYDLPRTARVDYTTIFNARHDAPVRHIAQLDEESLDVLCRNFREATGGCLIGAVKKETSKKKAEVVDEGDEVD
[truncated: 270,471 more chars]
