# Supplementary material for: Comparative genome analysis of Phyllosticta citricarpa and Phyllosticta capitalensis, two fungi species that share the same host
Source: BMC Genomics. 2019 Jul 5;20:554. doi: 10.1186/s12864-019-5911-y (PMC6612112; doi:10.1186/s12864-019-5911-y)
Supplement: Supplementary file 6 — Unique proteins of genes of P. capitalensis. Unique proteins identified after comparison of the P. capitalensis and P. citricarpa sequences by Blastp. (FA 992 kb) [file 12864_2019_5911_MOESM6_ESM.fa]

>p.capi.LGMF01_0006
MVKVRQTPHHVIFYNRFTVLRTSPTPKHRQQSNLAIFGLVRAEILQTAKPIDNTANGAPSTATLASRARCHATPGDHLFPLQTGARATASQRGQALERQN
DAAGRPFSVVRRQSDQSARNPATLQRGGSRNPPRSACATAADSGQLSRTSQETVAADEKLLLSYNQQLDCGEERRVDTLKTRWDTAISE
>p.capi.LGMF01_0014
MGPGHGLKAYHLGGSSDKIKTATELLALGVDVVVVSYDFVETSARARCRLPEELDQFTNDRSGLVRMPKRPNDILHSAFWRRVGLPFKRVVLDEAQVVNK
RNKPRHDAIKSLYYDSIIVMSGNLPHNKWHNFSGYVDFLAGHPFEDHQRFLRAFSTLDYDGRVDRPEQDRMIFLQRFLMRFTIARPSSMLKLKDCHSFRR
YFNVDPAMAGMISEFVEAFERRRQMKGDKLPMEFDGSEDGEQMGLLVQAQLASMHPAMVPPKKKKKKDAEYGDEDEDDEEDELAMPSEEMDAIYDYVDDK
ENNSHEKRRLWLEKVADMNMTDLYHGSNRLSQFVKTWKKIRQQYPDRKVVVFSSFLKFLDLVAAAIKQEAGIVALHYDGSVAQGHRPKVQKDFEEGPPDV
PLLLTSGAGGFGLNITCASVVIQTEIWWNANVEAQARARVHRQKQTEEVLYLQLFALNSDIDCFMAKAQHKKGTVNSEVMKPIVRDLSQALEIPALLRGL
PEMPVAKFKQHENLKEL
>p.capi.LGMF01_0023
MAASRALAQSLPDISRPSFVRAFSTTSFIQAGRSNGEVSSKSSSRSVAKSPPRKSSKAPAKRLPLLEFRNASRPRILKKKNANQRSRLDAASDLIRKGAA
NPDVNLLAPVHSPDDPEGVLKPDHPAASILHNSSIIVQRQLEAMNVLVGLEEANRYVLMDPQGNHIGYLAEHDGGVGQQFSRQTLRTHRAFTAHVFDKQE
REVLRIHRPFSWINSTIGVYDSFSALSSQPSPEQVSKNWTVASSMPLIGATQQQWAPLRRKYQMFTRVPRDDAQVTTPESPMLNLPDDLQFSDQKTHALC
RFAYVDERPFSWDFTLRRDKDIIGSASALRMDSVALRKEEMFAEASGAEVQPSPRGMTLDERAVMLSTAVTIDFDYFSRHSSAFGGFFPIPIWMPGIGGE
AVAGGAGLGLGEVGATEGLGAAGAAGAFSAYHHAQQPKEPDWGKEDPWDKGSGGGGAGGSDDGVGDGGDGGGSDFDIGGFF
>p.capi.LGMF01_0025
MGLLVLITKGQNLNRRVLNLRRHLVLEEFRRVNDDGQDCSDNEHQLPGLGDLARGTRQYADADKHASRGDEALEARLDTPDSPNKFRSRGALPLTRMLTP
LYTNRCEVVTSAIEERDVSHGRPPGYRASKIANRNSNKLTVNTHVSLEGDGGIVARLKVGSDTVGRVAGGGVWLRGKAGGKGERPSTLQTPAPGELATTP
ALGGLVVFPLNEPTNSTSTGAYAKWTHLAEEALLVLLTHHMAAQTDNAGFKSSIWGVVSGE
>p.capi.LGMF01_0031
VVYPPTSSTKVDGSIAYLAIACTLAQLGSWPCPIAMAAFGPRPATANKPTRTSRTMSGSPGQQITSAHHHRAPLLLACTFSLPDANDSCHELFAMHVTFY
AAARRPAGYSDSSSTCLMPKAVRHADIPHLSQPQASDTVPLKMTLARSKSPGPRPKPMGGCLPVGMQGEKQAVRGTEER
>p.capi.LGMF01_0035
MDSGKAAARPGSPTATGKLPSLPNGGNGAGPALKFAGVSGGLGFEQSFCCFGLILDHSPARFRVLHNVCKLSAEIVPAYHNHEERYEGDVADDQQDAEHG
LLEPRPLVLLVQRRTGRRHGTEAHEKSVDVAQFRPIDLMRVVRQSLAVQNEGTDKTNHDEIGHVKAVEIDVEYFVFDIVPKMLLLLGIMFIAALAQRVAQ
AAGRKHHESFLGKTFGLANADGSGLR
>p.capi.LGMF01_0048
MAPIALVDVYIISRRIGPLRDGANQSERPQLESDGAQALALDPSPQNELLFGTACPTPLHLAVCSLLTIVGIDVEEFLQRAVAWMTKPPWTYAALLALCV
AYIVLALSAIPGMVVAVAGTARLIVTSRFSKAPGTSSVRVLTRAFCRCLCRAGVLRLLHLRGRQWPVSSGSSRETQAQAEVPAAPSSRRPTTSTTPPLAT
TTRAVTTTSKHVSSANRPAPFSNCQCPPPKTTWPIPTPSGRASRHTRSLPNIFLYSQRSKNLATLRRTNMVFFLIGPLLGLAGFGPGGIIAGSVAAAAQS
FFGVVAAGGVFAVFQSAAMGGYGVGVLARVFGFWVPCAAAAVLTMVLGWRFWMADGHVG
>p.capi.LGMF01_0049
MTTGSIQSLRDWTTGPGIRQQARGGPDQIVGYFVDDLVADAGHFRGIQQLAAGFVNGLLDEYAHALQDLGSVNSLRRSYRRLSRGI
>p.capi.LGMF01_0051
MMSRLFAAPRQSKPEREKNELKGPADGQADGMDQAHGTNIGSSKQRALPAKTLFMNNDDDHTTRLAAACGPPAHAFKLAGSHSGKMAIQASRNDDESTTR
VCVQLPFESVPCRPSRPMLPKVRTCRAQSDQARKER
>p.capi.LGMF01_0053
MAAVPSTKTTPYAGTESKKSYSGQRRSGWPCSAHDQASPLAAATRPWFLEQLWYLVYLLVTAPLFMDCRKSHFENVTTGIHWKQRAPWPAYKTQENGTFG
RRVKAASEEENDQ
>p.capi.LGMF01_0056
MTEHPTARTALYLPPSTITQLLDASGVSNRSVFGRDASDGAPHVSDILADERTVETDGLANFRTYGPFRLKEESSSGSGFAVCRYRLSPLLGSRVTPKKK
NAAIIKWFTHYQGSQLRLR
>p.capi.LGMF01_0058
MPDFLLLFLLKLLGFGPLGPIAGSFAVWFQFFFGPVPAGGWFALFQSAAMGGLGREALMKLFYTYFARLVALFRLFNWPFGYWPSGVAPPDGFAATYQNA
TTVQDVTALPACQVAILESLMRLIFSPPGLLQASEKHGKRGLREPPLDCDAYDVTMCLSVHSFEDNLRREGRKRHGQPNSGPAPSRHRKKEVHENQGLGL
DFQTPSSSACERTSNLRTTQRVVCEESCPRALRGWVSKRAEAKGIATKAIASLGSRTVAQKEPAEQRRNGHDGCSSTMGEAGRRPIKARLSPFGLPQRKE
RGISHYKHPSNLPRSDVPILSFPTTSPSTLPLHYW
>p.capi.LGMF01_0060
MYEAAFDHTRQSSQGPKRMIMPDESSSEGVGGGGAKKPLDLQRRRTHRVFALLSRLAFGTSVAVHRYVVLRFPCESPWRQRAPPRGVSPPPDDNTASSQA
YGDLHLKNTRALQLIDRSRTPSEVRRAPSRSLTQRLRQVETAPEQCMHVGGVDDDDDDDDACGSNKVCHVTDEGHPSKAFESGFQLRDLAIDHLSFSWLK
VARLCELDHEAAAEHVNRKTLLSACTCVARASCMRNTMICGNLFCGVTT
>p.capi.LGMF01_0061
MDSSFAETTSSPTGHALSSEAIIGIVGLGLAVLVPVFGFAFHRISLKLRGRSKPKLSISDAESGQEAMPMLTTPVTCDIALILPVIDLLAKKDSWSTEAI
IGLVAVFVSVAIALIGYFLRLDCFKRNLSKLCDLSAILWNKTLVRCNKKAKKPGDSISKLRTLSNPSLTFACRTETPDSSPIDTWGPDLVSQLPVPPRVS
LEQQAPGSQASLRRPHSSVETASPSTPAPPNDLESQSQSQQKDETVLIRGVRILQRLSTSEYRPSIPQAHMIITGHRSHFDAWEEPEVPCMGPRIGTF
>p.capi.LGMF01_0062
MFMNVLDPSTCVVRHHCSGPLNQVDLKPSTLGGAIDAYHLLPSQDAKQTFSEATSVDNLSGHPLGIGIAVLCMHALDGVPASPDLFLHIGNVLRTKSEQA
EEIRKGYMTATSGLFSQLVTIRARPVRPRHPIDPTEPPRQHQFYLCKRNHHAVKEKVSGPTEIAYHVRDEKSCP
>p.capi.LGMF01_0070
MRSSSTTNVTVKAPQVPTMDQLNAVGNSTPFSTQKFGRAIRVEPLLDFSILYKTCPPSSLSPPSNPSVSLAPKALSRNFHTNNIQARPSRDTSLHNTTTP
TTTMDGFDFVDGTALITTVDGHSLYWSDDMVDLFNNTSSADASASSSDHAPSAAANSTAANSAASAPSTAASSTNASPAAVPVVPVVPAIPAAADSFSDV
CFVPSIQALKTMPCAPVVNKSQYERIQEYGTEIRTAIENGRPCIRDDHMERMSDCQHCSTVALFKAHD
>p.capi.LGMF01_0072
MTTATSVVTANSEDVVPIEVEFGGGLEILFSNQSKHNIALPAKNKDGSPANMKALVTHLCENTMTDHRKELFVLKGGEV
>p.capi.LGMF01_0080
MATPKNFEMPEEAFLAALRALSFGGATDRKVEVQHLRELSESMLSIPGDAGAEKYNISDRLTRGFTAFLDIMLALGGARFNKAETDPSKPVLSDALKQKL
ANMAVVLPGKDNVENTEEHLQAINACLLEMQSQTSRLYSHLVDIHPYLLALENAEEKRKVLEKALKKKQSKDRLKAFFSVPSKGSRSTKGSRSPKRA
>p.capi.LGMF01_0087
MSLQAAPTHNTCAELHTTIAWHMYNKAMPEAAFHLARYVLRHPARLRDEQRASLHMLLSKSSDDAVSHAHTAVFLYGCVVGEARKEGRLDQVAHFRGLLE
QAWAGMNEAKKRNAHSHLREAVELLDKAIRTAYAKGRYDRFNFFKKKQRLACEWLREAEQREAREQDSQRRRQARSAKRQELKRQLEELDMEDAKSDAFH
TMSNHDNPNHEFWRNEMLCNEVWRLYREGEVSAAFRAARQILRQRHPRFRNDHRAFLNMLLSRSRSIHAVDYGQNAVRLYEDLIRCARAEGRHRRVAQYQ
VSLEQAQEWLLEAEGRETPEIREWRLENQRFGLVW
>p.capi.LGMF01_0103
MPRPSEKKHRRKHRSNTKPLASFPSRTDQEEPGSRQHHNLLDLSAEPYHFTLDFQVPKDSTDQLEPDESRGSRTNSPSRREDTRSKESKNQIQTEAVHGE
AGPIVQEGSHEGQAGSCRRSYEAAQQGLDKVVAQPKGVALASLFGWPAVSLDPDAGDPSGQSYGFTFG
>p.capi.LGMF01_0108
MXYTTVHRTTVVEIAQSTDSTGGVTPYTTTETFYEEDVVTPPPPSTPTSSDPPASSSSAAPVVIPSSSSSVGSTSQSSAAPVVIPSSSSSSSVAGTTSSS
SAAPVVIPSSSSSSAAGPSSSSSVAPVVIPSSSSSSVAGPSSSSSAAPVVIPSSSSSSVAGPSSSSSAAPVVIPSSSSSSSAAGITSSSSGAPVVIPSSS
SSSLAAGPSSSSSVAPVVIPSSSSSSAAGPSSSSTAAPVVIPSSTTTSSGSGTSTQAISTSSSVPPSPLVTRRYDPTWGVRDYMTHTVTVNPTQSVNGPR
TFVVVPGAGYQGEPRISTTIYAAYEGQSTLTIALSPSAAGDYYTELIETPMQSTTPSLTGALTTFTTSTPVVVTLTTTDGDNVIHDHSSDMSTFTTVMPV
STSGQATTSAPVSSSTGVRTRGYYLPSGSGIASGTDTLYFTYSGLSPASRTIVVTPAVATPASFMATYAPYTITAMYGGATPRTILMFPRDSTSTASSGM
PTYTYTYVVEIPSTTPSPSSQASVSSTSSTGQTTSSAISSSSSTGSTQSTGQTTSSAAPSSSSPASSPSSSSTTSSVASSSSSSSSQPSSQTTSSVASSS
SSQSSQTISSVVSSSSSQSTSQSTPAVSSSSSSSPGSSASTPSSTSSAGSSSTSSATPSSSSSTGPVTSSSTPSSSSASPTTLSSTSNPSMRVFAENYYD
GPGVRTHVVTAQSSTFTVSPTSRDVPTTSFATLMTMTAAYDGITTQRLLMFATDLNPLSFTLLVETPTFTPSSSTSSDGSFPMPTTSSASSSGSAAVSSS
SSTPSPVSSSSGTSSSTPCPLRPFLRARERHLRAVQTXPYPGDTVYRNLKYGQRAKLHEPIGDGCWTEEQPVKKLEDWNEIKYDGKKKRDLSESAEQNDE
FPHERMLPATGNAGPPSPTSTPTSSSSSSTPVTTPYTTTFVTTVTVVGRSSTSDAMFGPRTYTYTSTRTLTEVQVVSPTPTTPYTTVHRTXDQGSVPEDV
VICKSFWKNEQFDNDNPVLSLSPSRWRQLGDRATARAIEEQRRAIRISQIRGGCLVVGLRAVMLVVNGFGGAGSARLCARIPSTDWSHRTDRKHTLEMAG
GQSRKFFYQGRAASPFGRKPLQRLVPPPTDAATEIAGPVNMAFKAGLVGLFLGATLASPAPAPEQLELDPKTTHLTLNYPRSYDFTALLRGGEPLGTFPN
YPCQGSIWDTLSIPGGRTKLQAGQEHEAQLEGFTAHTGGSCQIAISPDQPPKKNSEFKVVTSIHGACPGAVEGKLQPQKFKLPADAANGKYTLAMTWFPQ
VPRSGKPEMWMFCSPIEIVGSEYKKKPKKAGKGWLKHLPTLFIANVNVEGFDLESEQWRDENNFNAGGYGPWGRWNRHVCLTRPNSEVKFPYPGDTVSVS
YTHLDVYKRQLISHAGTILNN
>p.capi.LGMF01_0110
MNTAVPAAWRPMIFQGNTQQEADEEAKRFFWKLLMRHVFTMTWITERQKADIYSDFFRRLLDELRNTGVFETRVVLLPRVQQEQDQFLDKFLGLSIRLAD
AKARQSKTGDEIMLLNSELADMFMSQDMKDGRNDLTPFQRATEQKPTSLQGYVQAMRDSPYPLKVHIDRVVNDRRCDPEAWFPYYTGYSTLLPRRNVQSN
TDTGTPTANPKPKRDGLWGEDGHTITRELLQSLVQSSGRKPGDSSPLSRDDQTSTGSESPTAKLKPKRDGLWGEDGHTITRELLQSLVQSSARKPGDSLP
SPRDDQISTGNGTHEAEPEPGAPASDHDDNTKPPEDNLEQSPRAPKRKPESPPPPMRASPHGRPST
>p.capi.LGMF01_0113
MTRGGKGSRGKFDQSLGGRVIGERFEMTMLGISSSVNGRGGADEERCKGREYTLRGCQTEELPRPTAGFGSARITNLAPSTMAPREQSRRDWEETAWLGD
ESSGGYWVRPWFKNRRLRRRVEFAPVDLKCCTARVRVDGSAGDLACLECLDGKATTHL
>p.capi.LGMF01_0119
MLRVLVRLKIQPIKRMRQLLAGPPDPLHVLDRGPLLIRAGSHQDPVALAAVVDLRDFGEDDAPDAAEEAQGVGAVLGGVEFDAVEGRLKSDCGLGEDAEG
DELEAVGGGVEVWEHVRPDERVGF
>p.capi.LGMF01_0120
MFSSDFGNTPLWERASSQASAFRADNHVSAYFSFDDDPSIRLLNSSTQHLYSQHRVKRLFSRRPSNHLYLDMAEHDAHDESFNQFFDDIIFQSPDTLQAT
VAPEALEVPNFPDTPQALVAPEVPKAPINGEALMERFRNNPKDDPLLLEWYMETETPDEMKELVDQVLKSKAGFAFGRQHVERICSIIKRDLAAHGSFHE
AFIWAIWWNLLAPTSHLHSCMCQITARYLRPPRCPHFRETPRPHNSHLNLRGMLMQVLEGVWDHWMRTCTFKFPPSEHPLYLDCVAENARRVIEWHRLHG
EWRAGWIFYNDEIECKECANAAFRGTTHNFFHVWPGFQPPPVQPPPG
>p.capi.LGMF01_0121
MMFSSSSTKRQYGRHSWSGMELLMRTPPRDTFASAPSLRAEPLSPSAYEPLYNHSLPPQQPLRSPKLAMPHQNYYYPQQGQMPQVPSLSQQLQQIQMEQQ
SPQAQRFQQSPQAQRYQQAQPLPHQPHQMQGQQSQQLHGPQDQVQAQPQTQSLNGPNGAMNGSHGAMDGTHGTMNGSNGVMAVAQPGLPETPQEPRLMFP
NGTPHVVKCGACGFEMRPEMTFLEWLNHCAHGRNYGDDELDYDICVCDVAFMTAKDMQEHQQEYGCKMRPPKSTATENERSSARTPSPTKVAPANKDYTN
PDGGYLLWKSWVWEPTKLVLEKLLGGTLEGS
>p.capi.LGMF01_0124
MLLLQVLALQTNLVVKSSPMLDEVAHLGDRSKFWLWRMIEAAPRHTQRYSLALADLDHGLRFFEHESEKSAKECRNQDEYLLKALPRSCLWLARPEVVDS
WPKYRMTMPENPALDHF
>p.capi.LGMF01_0135
MAQHVFCRGRLQDSPDYALTAANIESPWLISPEPVTISRAARLGRLSYINDRAQQSNWPKNNKAVNQRLLCLVACEIPVVQKPTTG
>p.capi.LGMF01_0142
MPSRVLVPFRVAAPVPKVSSDALDHPWSCRHCLLFVPSSRASHDAASEDPSRPSQPSPSRDGAAGLPPGSLLLGTDPILGLGCFRLAASQPPSIALFPFD
FHLVDAGWIWMQFRSLAHGSLRVVDNERVGNGYRTTGLVEPSQATKAELHWRPAGAGRYLIRLAGLARVRER
>p.capi.LGMF01_0145
MQGCCPDFHRKTLKVTWDASGEALTNLVSALGHVVMTRDSNVIVIAPGTRPRRIRGRGQGSAEKSHELHS
>p.capi.LGMF01_0150
MKPSSQSTFDTVAGSQVATGRSSPLLHSRVPWQAQHGHGANDLTDCSWVKELAADGHGTDSVRADCRVKCVNITGAAAILMERDLICTRNVEPFRVDAAK
TRRKMVWSWAQKPRPFFHASATPSKRPTLSDMGPSAAFLDEDLSW
>p.capi.LGMF01_0151
MQRHRKSDERARQSLPPCARIHPSDGSSSSRLPRKPHTRRDGPNGTCLPSCHSPGFLLTRHASASPQPLPPQPSVATCPSQPSPAQPSPPAANGMVVSCR
GREAGAAQAGRSKAKAAKPAETASPIAMMASFSEHKEHSFHLDMICPDVFKNIVAARWGAVKLQQHSDDNAPTVDICCQCKPMKSNRSMHQASRYQAHRP
LMAKPQRRSGRELPLNAQFRQPCPHCSPPSPRRESAPTFAGDTGASFSRNA
>p.capi.LGMF01_0152
MTIIALKIPQASKKSPSPAKGKRSKKSTSQAPYTEGKVHDSGTFRRRYAHEGRYTRSTQQRVATQEQKLSKKS
>p.capi.LGMF01_0153
MRNSTSKITPGLLVLFNLLLLASLGQLARAGVLAQLYGYSNTGCTPQIAEQGLIQPNTKDSACNKFTNAVYSVNLHFQENKDKCSMTVYTDTGCTENAQC
APWHSCVKCSSGWQSYSYTCGSPGDPLTYS
>p.capi.LGMF01_0158
MVQPSTRHAFICQPGRAFLPLSSSSLSSASSRVAPPCPATSHGQQSTTSTTNTTPLPPVQVSPDPNTRHDDVCAARRRVGGAAAVHRAERVRQKVGR
>p.capi.LGMF01_0159
MFVFSHSSLILLKPAPQHHPPFKISFGQKLATKKRQSSQRKTSSDQKAPDEPTLSSLFLKPTEHFRVSGRISDASLASLCAKDRDEAFLHHASIATIDMA
VRRQFYPGRQKKSAQKEPQEGVGGDLGPKQKQFVGHGELFASKFRVDR
>p.capi.LGMF01_0161
MCKLYWVAPTTQKEYSHKSPLIRVPFKSARGTLANVSRLSAPIEHGSSRRCGRMAQRGHEASRQTAQVGCRRRWPDFQRVARAWNPDGSSIFPGRIRMTK
MSGVWDAVSPMETSHGRRPVIGGAAHQLQGK
>p.capi.LGMF01_0163
MPFLSDGPEKKKTDARAREEEDDDDDGEEAGREGASIRAAPSSHLLTYLEQTGISSRATDGARARKGPSSVGMRRLRTEVLWSTVPVYLVAGSSCCNGEK
TKRNNVGSAMARWDWR
>p.capi.LGMF01_0177
MPVESPKSSPDEYRPPLADIERHDGVWPTEFLWRWEVEEAHDIGRVTTHNDDDAIRATATEKLLNPLLPLFSQLKLWMLRVIYPKKGEDNFRQQKQDVQK
ARQIIEQIESVPDPDRPVHEEYMLERGNRRRPRGIDRGRSRTVEDXSFSTVLLSSLIIVSLCISQASALAIPRAPARAKWLANSRDATTSDTSSRPIAVP
GYKNLPFELPPCEDEAACAEALWRAGSRVNAHAEEEAPSDEATRTGNSRGRNLSKDGGANRYTALTEQPNEKRRPFEAPEWSRIF
>p.capi.LGMF01_0178
PSYPIPTSYQNSRYPAPPFQTYPYQTWPNQNPSSNTGSSTTAGQFERQGAPVTASNPIKTRSKSEPLGAGIRKTVNKKNRPLNADQAEFLEEQLVKKENR
QYETSKQQEMSLQSAVKIEASDETEQSRHLAEPPVKEEEEDQNVAAKQQEKPTLRTIKIEEVEKAEWSRRPELADKVQRVCDAAQDFGKKY
>p.capi.LGMF01_0185
MGQREENTKLPTHERNGERTAVDIATGLFDYVLGIMRKDSRGTGAVYRKDARCCLVDERGANKQAAKKKRSEERTTNQPHPHPHPASTYHGGSAILHGPH
AAYSDLTSLLQWEDTQPDMKQYSLSAWRDTPSLHGLALVAVVTRPYVS
>p.capi.LGMF01_0187
MKALRSFVECSFPFLIRGCLAKEPRVVITGLTIGLIYFAPTRPPILHKSPASPASNFSIQRPTSFENLPLPVVLSTLKSQARPDSGISSPLFISSRGNGL
HHSHVHSERPPAKMPVIFDDSDLELNDLLARLSPEMLEQLLAAVLLHEETTDSREDNAGPTEMGEVDELENPLAEETAREPDSREDVAGHIEMEDHRVGW
PRLVSLRPYHFEDVLHHLFATGQLDAEIPRWREIVDATRHIMGRYFIPLYKMQYGE
>p.capi.LGMF01_0195
MEIRSNKDKYGRAEINRLNGSDCFDAEIGLSIQEEALETEMEDLVHAGAIRGRAAEETRGEASQKHRFVDDSYANAQYWILDFEMRRAGGFAGSTEPEST
TGVIEASERSCRVVSSFDDRVDGRYTQIRKTQCSKCNKGEVEEDAE
>p.capi.LGMF01_0197
MKTFAASLAKSSASGSRIAKSRRCMARTHVERSRSERSRVDSAPPFDAAAQHERHHAPNSPAVRPTPAFADTSEDKARQLSGASQTLASCGAFQCSARML
QPVAAAELSIFGKSPQPTIDATSSACVGLGCTEVRHERVGLRASEPRHGVSTATVEN
>p.capi.LGMF01_0199
MSITTEDLAAAYTEVILLDNALLETLNDINRRWKGTQHPYYPYYSCVVRRARQQSCELLCDETKIVRLLGESDDDAEPSVFDRFALRAQQAIGALLVASL
ESDVAGCGEGTLEDEAWKLLASHRAINATRTNHDEPLEDVQRKSEKLGKLGEEDETERSRTEAEWTQEEEAERTVTQTAKWEDSFFNSFKRQPGAISRFA
VFALEINSMDWARPKDEKALLKTGRRRTAKELSQPSALPTVVLPIFPSVEKILQVEDTDTHPTTVAAILAIPSVHCHIADTEA
>p.capi.LGMF01_0200
MPQEPPLEAMAVSEDHLRRDIKLVKRAEPRLRVSTGGAAVEYRKPQFGLGNDGLQASFGRMARIQVLIVSGDMTVSKEGCGAALQRVSWVAGATDCKRYL
RMLVIRMRSCRVPLLKLTELVEASGDFPESLIAATAGQSSRIHRIRTRSLRKLLNVVCKDPALVDGVSKKQMEIWSSASSFGAQNALVFDAKQRLAGRAR
CQQSDTHDKRLRQSRRNWSIQKVVYKV
>p.capi.LGMF01_0204
MWGHGGRGLQSALRDDAQVVPVGRWRTSRCWGDGEGGMGCSKARRDEIHGGLLDGCAAAAEELTGKTRGTHDHDLGGRRNGNGWIE
>p.capi.LGMF01_0209
MIDKQVVAWMADRSTDTALFSQQKTLESQARPTIQSSQSQKVRFQEDSPDARGAARSRTPSNPQPTANRLGGPFRRAPSTGRTQVLSITAFASGLISFSS
TDAGWMGQDGSGWRVVETDVPDGAGRRVQGAPTIESCLVPRGRANSGV
>p.capi.LGMF01_0219
MSFPPNPSPLLTAAAMADIATPVRSDTHPQSIRAFLLHLANNHRLRSALNSPIYLHGHAVLYLXRRTVEKDRALGVDFDEDIFAWKREEDATAMVSIAQL
QVPGI
>p.capi.LGMF01_0220
MYPYFQTVSLIRQAGVCTPSSPIPPLEKLTPAPDKASRPVANRTTPAKPSRRPLLQAPTPGPRISQPLQQSESASDRATSQKLTQLAHSRYRSASQPAKR
SRRLPLPLNQPADQSADETAASQRPKPLATRGHAESNPPRPMKKRKEKANQTGTAATDATSASPVQTAPPSTLNSAGQPNGSAAMREEDALHRHIHAISA
GAPFCARDGCDGWVVPVVSSAAKFCGCAWDGQRLRCSVQRHSAFALCVEGAGGPTGCRAYFLPSQVSQSAGQPIRPPAQRSAAERETTATGAEMR
>p.capi.LGMF01_0221
MSWSGPSAGASYQPPAYGQPPYPQQPPYGQQPYAQPYQQQAYPGPPQPPPQGPPNPPPHSGKRKSNPVITRYPVPTNYQRPPQNAQGNPPYGQGQYPPQA
YPPPAHNYPPHQAYQPPPYQQGYQGYQPSPGYQQPPQGYQPPQGYPHGWQANQPYQPPPPNYGYPQGHQPPHDPAAPSPAYPPSGWPQAPPYPQGNQAGP
YPPAAPDPNATPTVAHANPSGDGPSPKAPRPPKSRRSTITRNASIDPADLPESQRLYQTAAYTINLGLDDWDQSDYDGALWPKSNEPVNQEFSLGVIVWH
PDSYTH
>p.capi.LGMF01_0225
SNTDGLASTNANPRMTFDRNPNLSLSLLCFPGVHHLAHNHTTRSDDTTSTATAPMATTHVSHGCCHFVVRGGNSTSRLTLSYCCGVAWPQFAAAPHHRRL
GHGAGRVDELSLFLRRNTWLVFVEGCWVDAGELFSVTILSDDTPCPRCPALPCPALGVTHTAQPPPPSPPTPLPLPSIPPSFPQLGAALTYRKNSRVSSR
PRPCTISQQGRAGWPRLPRPAAAPPPPTFLGTRSSDDAAVAENSTPRSAESQAERGSRIEAILAARALRAGRGAVAEERGGGEDRGAWSRGDGLGCCHDF
ERCVDEACWAGSGVLD
>p.capi.LGMF01_0226
MDVLKGLLKVDEKSDGGKEPRRFATVQRSEARALILPATSRQHGEQQKPREDGYQLIFRCPTNASLFNSMALVPLFPSYRLALPRHRSCRQRQS
>p.capi.LGMF01_0229
MRARGGLAVGGPHTPQVGGGGGRAAEPRSTGGDVLGADDEHRATGSHAPAAAGLAFPKQFFARFHTSTAIGPVARRSRAPQQKNHVPREDFCCSATDVTG
VHREG
>p.capi.LGMF01_0230
MIDVCEQRQGGPFAAIASRASSPGTTADEPLTGYAPATAHHFIAHIPRYPPVKSSSSLVGEEESGREARQANSHIVDRSAMYESAKTDTHIRIRSTNTGK
EKTYKQMWPLNSQQQPPTIQSNPMAPISLTPPADANPSRPPCARIFHFPISLDRDLSDGVFFVCPSLSLSLAARRSPTSRQTKRSRPRTAHARPTATRGT
KAGTDGVERGPEALRGLGWELSARSPAAIHPFITAN
>p.capi.LGMF01_0231
MPISDIDMPSSRSGRLIGRGGSVPDHWVKIVLIEQAHACGWDKRQPRHHVEGDPEQRGGATIAANQRDRKAGAWRLCGSRNQLAAVATWGCGDDVAPHTC
GDGQDSCGSEH
>p.capi.LGMF01_0234
MELLLVTDSEYVTKAMTEWLPKWKANDMKTSSGQTPANLDIISHFDDRVEFLKKQDVHVGFMHVLRHRNELADKLAKRAAEVDRKLMHGVSRDNAFDNVI
ASSPDLAVSDFTSTFERLPNSR
>p.capi.LGMF01_0236
MVNEDAFENCGDVFKQRQTSPRNIGPATEKIMSPTRSSLVTMPRSPWASALLTMLDLASCADRRRRGRIRTTQRHNQPKKAFTTLPAANRAALPGTCVCR
PTSREACNSTIGDDSILAESNAKGGQHAHCSPNQDAGSNAMVPSPSTWPWSLGTRQSGSRKRGAETSVGSFGKEACMAYYGPGGQRKWSVADSNGSCQQT
DNLAGTDSRESAEKGNVDEQADEAARKRAAK
>p.capi.LGMF01_0237
MKLFRPLITAERVDCDSKATAVAYHERIAWERHVANYILLREREGGRERELLSKHPAGAGLRSAARDDEATYSTPCTTRSGHRTQDTWVVCKIDWLVCMV
MLQSASQLETLISTEPPSPLEPCPAPPSCLFSKIGIPGLVMRGRAQTPSRMHKLAGLAGLLALAVCVCNWLEPIPFFVLKPVAPFLAALVLHLAQALEVV
AEDVISVWKADAGARPEARNVASPAVAKAWTASFLEVVADVVVPADKKVRMRLNGIIGATLDEGVVDDCQPAGRP
>p.capi.LGMF01_0238
MATGLLHWLQSEGVPAWPETLHALPCVSSCQLEHFGQNVQVGLSKYALRDLWISEWAQRRRPIVLLVLPSARNISLTELDFWALHSVAHTSTCAPRLRTA
KVAILVSCGRLSIDQINIPGDPFISHDRIAQKLQAMGLDVTTKAVGLHITLSVKNAATTDLVSSVSHTSQAPNTFPAS
>p.capi.LGMF01_0243
MAARRKSEMLSSDKPAPQSTDGVREHEDWKDEIVTALDRAIARTLQLANDDHDRNPGTSVHDHFFAHLVDSLVRQQLSVPDWLLKDMEKFYNKQVDICHD
QAHAIKETAEAVNELAKTCGENSKTISNLAMNLANSKVCPRVVLQRLKALANEEKEGMNQ
>p.capi.LGMF01_0246
MSKLMLFQKGATLEELKAAIPEEALWLHRMLPVFEKCRGQAVYALLGRCSVYDQPMDWQSIPEQDRPLTLKIITAVQTQAEFPIVLFNMRPMCRRNASRP
EFCDAVSDYESHRLRNVVKLEMLIAEKFFDISFISILTFAAPGEKSWALFNAGELNFSNTPRFHFHHHFGHLAQRKYIVSTVALKQNYENYRELSKIILQ
FFSGDLEFDAPAEAVDRIGKYMTNKAKEALKEYESQLELEEHMIFKSEEEVQAFIASVPDNNRAIHKEESDDIKAEGRGGDTMGLKRNHNSTTGCSNAPC
AHRLGLGRLAIGMSLLEDTKRKAGKGRRRKEIAENKEKEIATVELETEETNEIIEEHIQGLHDQRGVQLELETGVADPEAGSQTKAASVPDNNRAIHKEE
SDDLKAKRKVRNTKEKARKDRRLQEIKEQKEKTGVAEPEPPKSTETNEECITRLYNEQLILKRKVKVPFSLGTESKELSNRPGTYCSITSAAITTTAIHS
PRPALSPSLRSPRTVLPPAAPTKAMKAFFTKKSSGARKPIDSSKIGAPRALSTWVAAPPWPRPPSPLSEARRRPCGARREDGDELQTHITQSGMRASAKK
RKAVEAELAGKGNKGRKTRTVNAEPAPINDLSRDGESLDQRRACQGGPRSPHGEPDNSSQKSISCGCSESVHSRKPAMEDKESLRGVLLAAVMRRLTPPL
ARKKAGGVVHGHGREWLDGRKGFTFFFLSGIMSRDGNLPTDTLALPTIKMVAHIASAPATNELKPANGGYTLGVGCVVSKTAMVAELADELKPANGGYTL
GVGCTVSKIEEPVNSLKPANGGYTLGVGCVVC
>p.capi.LGMF01_0249
MRCRMTSSPHPAARLPGRRQYPLVLCSPHCVSSTFANHHRNNDDERADLTTMASSATDRSAPNENDLKALRFLKKRKVDLTTFLDDSFKPREPPNQALPF
HWLREDQPETRILEPNEYPVSILTKIYQLVKKAASIEDAQDAVRAAVALRKGSVAAVSSVVQVLPRDMDAAIRDVKAKPADETKGVKRAADTAGPEPQTA
KRANLGDHNASNDAAADPVRPDIISRIQDVPEPLDLLFNRLKKMKKSPSSYLTPAVSAYFNPNQTESELYALFLTATTELREDDGPYEHLGLKEQLFLHA
EKHWYFKRSVDKASQIYDNMHKDQGITLSDELEELLQEPLPCCPGEEAAGEQIAQPPDHSQAEEISSLEDYEASLNSAHPYQRLPNSIGHLKTHDIMPAC
RHLPQATFHRVPASEGARAIHRATCVFPSRRVSHLQPPTTPTPRHTLHKRPPTMAPSTSSGQVGNVEDNLSQLEANGIDITSFFDDEVKPRQPLDPHTPD
ILLREGEPDTPTLEPCEYHEKVLSKVLPLVEKAGGSVKVAKAALTLAIEKRKTGSGKASKIKQVLPRDLKIAMGFLGRKSPTDESRKRAADSSSASDTRP
TKKVAAHDNSLSAPTSKQAHGGDANKESNVITAAENVPHYLSNLIKRASDLKKTAPPAHDLSGIFNSCQTDDELFMLLIRFQTAVQNYKEDHDPDDLLSA
LFCPDDLQTALCKLDHAEVHWKFKRISTLAAAAYEKFKNETGMVLSQQMRDSFEVPLPCCNGDDFTDTHMDVDGHAGDPQADHGAGEHSSAKAQT
>p.capi.LGMF01_0253
MRYWTRRHGGGQDEGRLGEEREQDGGRLLCMRFAWRARPAHPPWSPNSNRLQTFSFGATAATTDHESSKAAGCAFGLGKGCSDFPRAHAMTGATPSPARA
NIQDRTVLEAEFSFLQLPKTLKTSIKELADALVANLDGLLQELRFVNFPLDDRTRTQARWLCTMSIGQCPPNRVPGLQEQIVSPYDQTLAAISAGSGGSQ
DRHCLILLFPNSTAVSKLARTXGSALQTRRLPTNHDPKPDYKGRQPESASELGGSQDSYSSMEPPAEFAAQYHADAVLMHLAREAFDLLLLYLDHHVQTL
NAIQLHCVGSSSYLLSGAQSIVETGSSCVDFSALNIKKGKEAPYSNAQCVKLTDRSIAFKFDIWRDAERAVKHPKLASPLPNGSGRSLRPSSTLSIPTPR
NRQDGSPQDKVRQERQESSQEEAVCSPELAVCSPGVVNGSRFCTGTGTWVLERLVFHHAGPVDLRKRLRDLAIVLGGPLDRHGERRVFLEPKCPSRNLIR
DSSLMLGPKAERLEALTLPPRRSVTALPSSRKMRRLARVPLDVFLDPNRESSSPDFDVDRMCTAAVQSGRRCHCEGTWETTCETIAAPTRRVASALATPA
SRPRKPAPARFVESNSLPTGMRETDGQSQDTDQIHPFRASCQEDRLWSKTEPGYAKGDPKSGHLVALPKRWSQRVGAKLESNSTT
>p.capi.LGMF01_0254
MLACFGPWPAPLRLCLREFAKRQNCTASSSEARGTDAAQALTTTILPPLSTICLNDLLSGRFSQPSSHVAGASSSLSKGQRRRHSASPLLEVARPRRTLE
KVVELGVCSASTSSALTAGFTQGRRQLLRILMEQSTRFLNVEASCRRVAAASILSNSKEAALLPLADENRFEDSQLLHVGVVDATLIQQATNIQGRAALT
ELRPWSRRKHPQGLEAVAVETTRSPDKTMPKHLKEYLTFHPHAEAEACDQEFDAAAGMAVIRESAATFVQEASFWTESTRYRQWVDAKRANCKALVDGDG
QTLVPEERVRILRPLDALDLAFDFASRPITLKSPVTTPGAAGPAIVSHSLPPSSKWSYHSQGSASGNKIIQERNRWRDSLPGGAPPSSWCMRCMSHDDSA
HSNHDDSNEEFHDFSSDTTAVGHFSKDCPNAPKPVRRNCGEEDHMSKECETETARSTAMLLAIAQSRRL
>p.capi.LGMF01_0262
MMDAAKAGRQRSHDYEETVGARTPDKLAADLCTRPAGRNKLLVESRCADPARWWWWSSKSTTGRAGAV
>p.capi.LGMF01_0264
MVACEGLPLSFEPPAYGIDPKAVRYWPGYSSTVRKAVRNIAKDRKVQSIPKTTNPAKRPAESSAKPTDAKKSKVMQAAPLTGESTSKHAIKQEDGPDFRT
TNYSAWKQTKEGQKLEVRR
>p.capi.LGMF01_0266
PQSFPNTPQPIEAPDGLIWDDLTSGLLARRLPAGGKGMSLERDGGRNERKGRQGPWQIDVRGPGAYEGDDVKSPKAMSRVEKTAAGRAAPQFSHLAREHF
YGEAILTLPMVLS
>p.capi.LGMF01_0267
MCIRDRFNIALTCKHLNTIVEPYLYSNIVIKHCYQQATVFNTIKAKPSLAKHVVGLYVCRGSKENYDMRMEDRAYEREPRDCDLLPLFPNIQEFYFKSYD
CYLDRFNDIFARAAKGEILRKLKTCHLFPVVNESIVDQNEWRTDVQSYEAVLKHPGLEALRLINLNIGPSMQPSDRPFTSLQRLEIFCSSLNIDGLRNVL
TYPRSLKELLIMPNSGYDEMEEDWGAPDFTADMLEPVKDSLVKLVITEGITGTSQEPMKLYECLFGSLTGDARMEAFTLAQLKTIFPPNLEIWEIQANQD
TTTQTINPILTYKDELCPRLQRISAPKERENDVSNDDLERLASAGIALTFDIRFLFLDQFRENCSGDDEPERDIVICSEGLSLPISYLD
>p.capi.LGMF01_0271
MPARPSALPDMHKGDVVFDFGLSGNPLFGEAWLSLLTTCLSQTCTRNQLTAILRAPEKTRLTPSPSSKDELGTEAWICHSVLSPNRSTCVCDQEASDDVN
NVAAQASPWVGKKLFFVFRSTGGSSAGVGVWLGGGSGREEDAEDTPMQSECLNFKSIPSPLSLLIQATHHQPLHPRPTSEPIRTRRLLQTRTSPLSPVSL
SILSTCVALQGVVCSVTDKNKGNSTATRPSEPSNSIASSQLSTLVENTANNAKSPGQRAPSCKLIFSPNAPINVGLNTAGMPRRTWMYKYTTPGHTEEQE
RLNQEMANNLGFEFPNEFNRRWGGYRTKNTTAKTPKTPRTPKTGPDASATMPEAPRQTAEGKVETESVEQKTEDGTID
>p.capi.LGMF01_0272
MASQHVAFSFNAQNFKCCKFFPFCQRRERGLGTVDLREETEARRGSNAYTPPSFPPPLNNITIIEFGPRNPSDLRIHSAHAPVNVGRDLPGIPRRMWVYE
YTTPGHDEEKEKDRLKNIKPAEVSADFDNHKRLGGSHRQQVSSDHADGRREKRGARSSRNHSCGNIS
>p.capi.LGMF01_0273
MAPPTPSPPLSDGRSTPVAGTNLDGHNKIPKEILKMLPSKEADANLQVSSIGPKMPEGPAMICTIADSAKVVGVAKAPNADMPEDKKKTGTKLFYDPNAP
INVGKVMTGMPRRVWHHKYTTPGFTKQKKEEMEKDVKVAFDFPVGFDQRWGGRLIHNPDAPLNVHNINTTGMPRKKWVHKYTTPEFTAKEQKLLEQETKL
AFVFPESFEKKWDGGAYKKKAKGVGVFCCPSGGTRDSIHANTGNPKFPFRLVDAERKSLNAERDDFIPEERNNPVWWEDKKEINHIPRSNLERERTEYLP
VDNIDLIEARKKELGIFRLAYIRKIIKLNQCDAMLEDEWVRAERFLLPGEWQEAKQTLQKLTEEASK
>p.capi.LGMF01_0274
MNPQHSPVRPKDESTDIDPKTMELYDYINSLDKPNEPKPKTPAFGSGVLKQPTTEAEPAERDAPMNIGHKIELIHSAPAPMMDPTISSGKERVTRIYRWT
AVGQTEDTNKVKEGENEQTPDFLKAFELKWGGGRGTIRKRSTNKAKGSSSKRAVPTGEKK
>p.capi.LGMF01_0276
MSASRFFRPLTRAVQRQAFAAAAPASARTGLRVAPFTPNMQQQPVVERSVAEKAQ
>p.capi.LGMF01_0283
MAHARFSTPSPVSSPSMLSPPAAPRRGHNRLITRPHNLHRARRYSSPGCGSTRPVSSWEEAMMLDEEDVYMMEGELEYMGDDEEDIDMDENDKDREEMDV
QFETEKGRVKPQHQYKQRKVTPVPWNVAFSSSPPAITSTGVTGNLRTILETNMDEESGWDDSLRRLPVPPTPRLTKTTHQGAAFFSHPTTTGDSSQYSSS
PAVFSTASSSNGSLTFVSSPLTRSSKRSHEQLVEDEGDGNGSGMSKMGSSPFKRLKVATNRQTVQ
>p.capi.LGMF01_0284
MPPRLTTPSPPSSPYTFSPPPAPRRARRLQPQNRNKNVLHHRRYNSLDSITTRPVYGWEQEQDPTMDAMVLDSEEDDLMAYDGSDEDESDETSENGDQMD
NKLCLVRGDYSAPPQPAISSLLTTTARQPFTAPLDNMEAPMDTDMGWKNDVSHSPMPSTPRLAKVMPVPFSSPPVFPESSPVVPATTFGTMVHLPQAQQQ
QTKHHPYPDAQMMGPTTLFRSYNRTTSLDDAPSSVYSSDGFLNSSPAGFGIASLRSSYTIPSSPIQLTSGVKRPLIEEEGADGKGTKQEKKTKKAKMGME
GA
>p.capi.LGMF01_0285
MPPRASTPPPTFSLPLLSPPPAPRRGRRLNPRNRTENINRHRRYASLDSITEMSGYGWEQDVSMDVMVFDDAEDCLVVYDGGDEDESEDTRDSQDEMDVE
MGFQGGKLEHDQRHERCDTPIPQQPVFSYPSTTSASQQRFVTPFSNTDMAWEGNSSHTPVPPTPRLTHVKPVPFSSPPVLPSSSPPTFSPTTCYLPKTQQ
HLRSQTMHYHNQDPQTRENVTPVRPSAGISAFGFPSSSVHSSDGAFTSSPAGFGSASLYSGGTIPSSPILPTNGVKRGLDVVEEGDGGMGIGQRYVSKKF
KHGMGLEDI
>p.capi.LGMF01_0287
MRSLLPLALPLLLTPFAVASPAPLAVADPALLPPAGNTCPCYPDNADDTYKGFLGAFRAVGFPYRIGCPAQAAQISEARIEDTVRRALGAPPVGAPPNVG
TCGGLNLPYYQGTVYIGNVQIFVAWDDPGKIAYYCSVSSPQEDCVATFATPLCDRPAK
>p.capi.LGMF01_0291
MSVPVDHRCARFTHQHDETLEPQRHVLVPLAPPSLNRYVSTLSPWGRRSRIAGSARRWWPRLNPSTVKSTVTVTASRVAVV
>p.capi.LGMF01_0292
MTRTVKKSWHPGLGQDPEVPSPNPYGRRRVTVNWSGPSRLLAERISTRWSVTDGGSRRISGTSASTGNSASEPGPNNEGRAVLPGELAFLMVLMVFLVAP
VALTLFRHATKARHRVEYALFENERRGDQPSTAQLRPLSKTAAARLVEVAARRTTVVLAWAAVATAP
>p.capi.LGMF01_0293
AAPCRPRVFSLGASSSPTLPFSQPHTRLAPDSSFPFHQRRLILANPHRRSLAGASSHLRKFPSKHIQAPRCPQLSSPSTRLASRDSSPLIGSPCNASPVG
SCSRALVHHPPSAHPVSRISSPDPSNRSLLHPIPRHLSSHPDLSSSILHTPGDALCRATLSCCMYQTSQAVKENDIPTPRALCGALDPGERLSWNDDEEL
AWSWQLARIAKESTKIPAVLIADSFKDAVDWLEDRIPSCSRFPAHIGISTRRAFNMICRNALFLLREQGIVAWKGPTAFAPTIQIPAASKPAQPANSSEE
DDNMRAHLPPVDPRTIWCQQEWAKQGANDEENDFDQDFNAGYNVGYRTGFKAGLTENGILCSNSDGRLVVSLAKMKSILASTTAANSAIESIEGRLTTVE
ERAHWSSYSTAPSPEL
>p.capi.LGMF01_0294
MPCNVQRPWQDDTYPLSTLTDRLSAKHAQERRGSSAVPVVVGAWALVLLDRCFKSQITPWKRCRLPARPSPRRALYIAACLQVMVRLCSEWLVPGISSDH
VEAASGRARIIAMRAAPGYRRRRRRVVVSATAVPAAASVSPAGVQSPAALEHLVLHLHGCVSFHASDARAMFPSPSDKSARSTSYSDWTGPGGVGGWSLM
ASWPFCWRSIIGQGERPFLDCTWHRGIERVGARKTPYRGVAAVNAVVVADVDLSGQATGQAKGPRSGKEQRETESLSRSRSHLQPLNCVLRGGATPAWLC
CENAIPPWVIFPSNGSFSVRKTDGEALAVLSKLILER
>p.capi.LGMF01_0297
MQTTPEGLLCCALPHNSVGSSAQPQLIIPSHLRPNALSGQQTAPPPTRLVPTVSTMSGVPAVFWARRRKPGGSEAFANCSTPSERAKQDPVRFLEFYFLT
DGTSDKTKTAEPLALDGLDSSSRAELHELAGDIGGLHTKSGGAGENRILFIGWGRSAVWDLARDLEKQEERKQAAEREAEWEVMMKGHHDFVSELGQKSP
RPFELQNCKGSYIVRCSEITTGYSEGPKLTLDISSGADGSLQAAYEFGVIEGTMLLDPSEERVAALAIELDSDSDEDEDEEEEPEEDDDEEERQPTAARK
RAAPVPAGPAAKKQRTLPPNHRRLFFRMRGRETGEGEIFFDPYPGHINFTDDDCTHFVGLMYDNFLLDTNTEFEGFKISSKPKMGAEEWSCFSEGSHEYA
RVARWR
>p.capi.LGMF01_0299
MLQPRRRMIPTGWWRRCRKRPLKRVPVEAFHRAAGEDMIPSFAFACCAIRQVDKAVKVARDVAVVHKQSQQRAFFIACAGSPQHSVPQARSKDDAEESTP
RLKYLSFAFCPEQPEDEVSRVDID
>p.capi.LGMF01_0301
MLHFGDQELLWECKEVTTCECGVWVDRNSAKTCPRVDVLPSNVRGSRRKLQTSNLWHKAVEDYTSLRLTRESDRLPAIAGIAKQLQQTQGSGDYLAGLWR
DSLLEDLLWKRSSMLGNNVFGRRDTSVAPSWSWVCMKATGIEFQSVLKISDRVAHLVDANVQSDQHDVFTKASSGSVTIKGVLSRPCKPKKSRRLSCLKI
EAVPGAPDFGHLSRTHHTFDPIYLHTTGYSFDMLQPIYYSDEGNGSGYWLYYDPGVRYLLTHIVDEEGKRNFLLALRFKKGQGAFERIGLLETGFSPDDF
ERYPMQTITIV
>p.capi.LGMF01_0303
MPSLLLALLLLVLFADAAQASSDFPFDPFTVDSSLGPPYGDPEGLLSFCTICDLGALCTHGIQRVLPSSGIERVLRAADFLEHPEWPRDAYQFDPPISSI
PGPTEPTPYPTTMARISRQTGPSGRIDNDDMAVWTTDTYNPGFGLEDDEVPVVKKRFRRIVIARRLTLRPRTDPSNARTRVAT
>p.capi.LGMF01_0316
MTSNGHTTNTHTRPYPPLYCLKRATERPPQPIANPNPPQQTNAPTTSQSTAACDDQRHRGGAIRSPSSLRTYAASPCLPCTRFSGRLTNHAAAAAAAVSQ
FVAPVLTNRSLRSSAALSHHHLKPTTRPLACLPARSLRSSAALSHHHLKPTTRPLACLPARSLQVAKYDDEVIGRGLLEALWTSSLLGGLEARS
>p.capi.LGMF01_0318
MAPQVRRTKVQLITRRGTLLRTEEDYHGLPNLLQEAASSQGRAGVGHFRTHGQAW
>p.capi.LGMF01_0319
MDRPGMVEVEANNTDEDRELTSSLLRALLGGTGHGHRGRRFIKISTSSALNNDSLRSGEALANDMAKTGASRGHVGEAGTNVDGGEAVVYKEDDGKMRVL
SAGKQRPRRCIQILHIKSILQRYFAVYALDWPGEADIETHITDEIRQEVELQRHQPAPTFHGFFAPQMHRFFSLDGLSDVVGRTHTQLYFAPLHPTAQHI
ASSLRLASGAALLVEPGHCLQNIYYHGAWQEVKEVQGSALREDPKSPSKKPRHDPEDPSEEPPSKIDRLIELMDNLNESSRANLAHFKGMNSRIDVTLDR
TRAVEQGLVEVADLVKKANAPPTPLSREDIVAWNTSRMPPPPTPLEREEETASRKDSLMPPPSLPNKGPPRGYFSNAPWRTLVQFEILETLASIWNPERW
GFVRSRPTTAEEDENERVWLRPEGQERESEPPGPFSKNECMLLESVAQR
>p.capi.LGMF01_0320
MHTSASHYISAASTDLESIPQVKSEGKYDEPRQLRQGEVGIRRFPYRISYANSASTHAPPAKIHLANRLVLELEEREDSSGSSDYSSEFDEIDEQSECSR
WRAGRFRGFGAGSSGNGVCGLMQETLPQYSNGASVPCLPSPVNQNGESLELAEHEVGIQRYPYRLSFAKFSTVHITTKGAKLEDNSILDLEERENSVAPT
KSVLSLQFQCFSHCYLLSIIVPSAPTSKPTSKLKHHPFRVNVFQTFSIAADMAKIRMWLSKAMTRIKNSLATKRNKRQSKTGTSTVDNIANDQTQGERIG
SHRSLSTINALRDDSKTEQRPGTPSQTIDFPARPGLFQTKRSKNTSEQFKEVREEEVGIVPFPYRYSFAETSTVKSPTSPVSCRDRQFSIWRRGRTFPLP
TTPQTTYSSHRRTSQTQQTRNHSVESFDGIALFRRPSKINMEKPRFIGLGGTSFVYRLTPQIAVKLLGSERGREEWQRELHAHFVEMIPPPRDPDDWKAN
RNLTLQIRSIMSGPCLWVGKVRKRIKRLFTARKHQNLTKTPVPAKDDAAIPASEQ
>p.capi.LGMF01_0324
MTKAESVEANGVVLLFRLAGLGWAAEKRPAPVQTPDGLDRTTHPTVSVGQRCKWSRRRAVGFAAVEPASIDSPGRGPTGTQTGRLKHRQETGSIMVL
>p.capi.LGMF01_0326
MPEPTLSRSIYGERATTSSNLPMKSNNHCKPNGINSPHKQPKTYVQLHPEFASKPTIYIPDPDTKRRMAAADKDLKRRLAIEAAMVNLGHSYNEATILVA
RLQELEMDLAAFIENTGQAKERSSAGGGPRRRERGMIGRQSMLDVGLGALSINRGKDGVEVKGDTVDGQENEEQGDAEREEWRFWCE
>p.capi.LGMF01_0328
MFNRGSPFGGRPQGPPQQSGYGQAGQQPPQGYGDPRMRGSGLPGRPNQQMPPPSMGEKPPMPQYSRSSQGPGGSQ
>p.capi.LGMF01_0342
MDEMRDEKGDEQQRVWNTALNFSRPSIRRQGRRCDVDRESHKIDVENIRRDASRDHSPASFANGMADAVMPVCTCMLARKKSGWLQAGAPGIASAAYCNN
GTTRDEIRRFCCALLFPALVVKESR
>p.capi.LGMF01_0343
MSLRSRFTSWIQNFALVSRDTPAQQPEMSFYESSNSESEYERSSESEDERSSSPNPLLDALMTGLERRPESEGEYSESEESSEYSPGKEQAMIDSLYPVP
EIPRGSPQIGQPTSPALICKTTVGLCSKEPGEETASNDSFVYDPNVSASPEPWRKTLD
>p.capi.LGMF01_0344
RRERLWREKRKSKGRPPPERSSSPNPLSDALVTGIERRSETEGEYSESEESEESSENSPGKEQAMIDSLYPVSKISRDSPQIGHPTSPALRRKTTVELCS
KEPGQETASDDGFVYHPGGDPGNGSCCTTCAMAGVADCCQFLRVELFNSSPVRRRNNKVSASPDSGHCVGDV
>p.capi.LGMF01_0348
MSAPTPPAVVCRVSLVMYAMQQTYVDVDVVSQLPTCSAIQETHPDRQGGPPPPSSPASSSQTATATAARPDAQVHRRCVKAAGEDMEN
>p.capi.LGMF01_0349
MLGLGHDLREQRQHLQIPETGKGDQVGAARHSARLERGSSWASQMPRWMAVAAKAKVANEEKTPAMPSRPNSLHLSSAVTTGQDEFLAEYSANGLKDSNG
KEE
>p.capi.LGMF01_0353
MDSCISARPRLTLALASINIIISEHAGYTAAASATATDIVLAEPINSSVCRQSDNTLLNGAAQINDHSKRAKSPIQPSETTSSL
>p.capi.LGMF01_0360
MPTASFCHPTFSDGISSRGNGHNSYKDSTSKRTKASSGSPPALDIDSLLCSSSFPAANANPPLPCGPVPVAFRQIDPTTFSRQSRSILSASSSSQFPAVA
TWVVESEDRSALFIHIPAPTRRKRASVVWPVDRLPDLCALYLLRQPDSPGHQQHRPRERQGTRLPLPTLSLCIDATLLGTSLGKSAGSKDPFRLDSTRLG
AILSVI
>p.capi.LGMF01_0361
MQEADELAKERKTGYLAHEAPTPPDGPVRAKGKLAHGHPDADGRRSVARTLSDGCGTTTPHAVMDDHQQPSFLAGLQPLHFIAGSAPHSWTKKGIVAEAA
SYSEPRIGNPPMASCRRRVHALLVSTSPCGKSRRRSLRGLHEALS
>p.capi.LGMF01_0362
MSTVHGVREDDVVPDPFSSSTPTSAIPSPPRLSAVHVDRHPADRHLARLTRHRAVRPQMAIASRHPATPDPPRSSSSGRESRRAARIFDFTAAVAAPRFV
PQPRRLPKMKNQPPCWFAHPCIKLVRGEGARSRHVTPPFSAATANPCFDVQRPRPGGPNAV
>p.capi.LGMF01_0367
MIQSSSTERRRFISTLKAWAQGFPPLSLPAAGHRRWHKKSTCQQSKRTTTTSAVKSHSGTASQASPSSSKPVDLAHGLAPCGPMPPCFHHCSKTEIHAGG
KNLTKSCTQQQTLSDLHVKTQSDASPGERFGARSGFGRRRRGVGFLVYESQGKERKDRAPQRAWMTLTDS
>p.capi.LGMF01_0371
MMHAGRSSNETEVNGCQTDDLPICDPVPTASPPLAQSGKTLLSDAHLIPRKCRGRSNNILSLLSDIVTSIIVLDC
>p.capi.LGMF01_0372
MANAPTPINTNMSDSSSMDGFLAMPTKFLVLCPASSSNYPYAASVSQPESPQSASATAAPIDMTKAVSVLNTSASRTAETPGSAKPEVSLDALAKARSPS
VSSDRSNGSSSTSATQMPRFLKLGPVHYGHGDGADDFSYST
>p.capi.LGMF01_0379
MTVALSDMTGLGDSRDTVVRLALQHLPQSSGRFVSEIAIVSLFFAVGAPLPLVTKARLHQLCNNLAASKKWKNLERIWSAIHIFLSAPESGFTPSPAARA
DPGVWAGNISSCNASVAAGGRPPEERVRGGETASQTKKGTRNWARSQPTRASLVRLDWDWPPLVARHTRIHTPFTHGTCGPEVDRSAVSNGRLAQAAAAG
NVRRLFKRRGSSASSGAAMADKRKRRGARETRRSFGSNKKKKLAGKQSTDDMWHNDAWEKKTTDDFDAYERRLVNTECKTWLDMHLFFDDSVSPCFDEKQ
RAASNPGPELTNPRLCFHWWIMIPSTDDTQSSAYYSKTASYAPTPPHQASPISSGRGSSSSASSSSSTVPSPAGRGRTVAHGSTDKVSKAMRKHCKYQDS
ITAVTVFAGCVDASRLFAFDLRHQIGVVDPG
>p.capi.LGMF01_0380
GERSTHNHGNLSESSTHTEVNDRSFRVAGTYTTINTSTVYHEGDIDEFDLEQLDLEDDEDLEDLDSEDDCKFYLDLELFHLNELNLDDINLDGLDEDDKR
TLTQWLKRRSDVRILHQGRQVSQQQALQLVTGNDTARILGLGLQADDKCAMTNDGDSEAAESSVGDPATESVKELPVIDGDDWMQWCE
>p.capi.LGMF01_0381
MHSNTNPRSFRCPPESIIPAHIQLDVRFRHCRAIEICNYTVCMAHGRVFNNIKHARAFLEELTSPFKNTHTSRRRHITKQPLLSNTSSATDSLTRGVWDA
AIINDMTPGGLDGVELPDITVNKYLFSLSLNIDSSGIPNIARLIVFDVTERLSTTIQLEDRRSFSSTMADTPFISLGDIGERRIANLHNIPDPSMHPDFN
NRPLRVDTYTVANASTLQRLEELEEVDFEQLDLEDLEDFDSDDLESVEEFELDDTELGALDEEERRTLKQYLDFRYDVRILYRGHEISRQHAFQIITPND
AALNADENLQSDDETISTTTTESGETELGETSKEEDGTAKKVKEPPAIQGDDWMLWCE
>p.capi.LGMF01_0382
MPPLSGPPVDKGPSKLQHGDSMATNNACDGLTENMPSDNMDELIEISPIHTSERKLSYPVLLNEEELEIMDSFLANAALEVGPTRKGKTSVSSNLHRAAV
PKPEQLGPQEIVEEGDDADFDEHDRWVEAELKKLHDNAVSLQGRLRVLKMNHKNDMIRSGIDLGHWKLQEEDEVAEPAIGTKEDAKMASCTFYKDAFHSF
RVHSNQTSTLIDTMPTNSINATDLDTQDLDVEDLDLEGLDDEEAEEVIDRHLEGKVRLLQAKLAALASGFTALRSQDN
>p.capi.LGMF01_0383
PAPAPLPFNTSLKLWEDFFSTLPMAGDLATQLWMDEAEYSFKGVCALHYLLDALYYNPYSPCPESVSTYSLGRILKLKPIKGREFAVAACKRVGDAWMIN
ITVGSDNHIDCKDEMLEFRLNKSECKDQTTATKVSHAICQIAALWPRPISKLDSSAGAFDRKFIFLAALKHVDPHRMLSLDIPGVWYEAATNGAPEHYEI
KTTLETESHGIVEFMINAAPEEVDLWTPVPKLAQGARLQCPPGSMIPAHIQHGVRAYHRRAIEICNYAVCMVHGQVFNDVKHVRAFLEELTSPFKNTHTS
CRRRTGKQPLLSNTSSVADGLTRGVWNAVTVNDMTPGGLDDLELPDIIVNSADQGYWVQVSDRVRHALERGRPISEVMLIAAEAADDMNAAIADGEVAVQ
PCFCHALLVDANARGSGLVGLPVLLPEIVIFW
>p.capi.LGMF01_0387
MSTLTLDPLLQSTAAEQSMAERTTLPLRNHLHPTRRGPDPPGLYEPRAFLPTSGARAGALVCFALATHSRLRHQQAEALLALVKSINRQLGPTSARESAD
E
>p.capi.LGMF01_0388
MDWRDHPNYQPSQRLSRPVSPIFNRAVSPIRPDSAYFPSPLSPIEYDKNGTRNYDVERKERAGAAGRPPRRTMVCGCIEPVFWSILIIAVLIVITAIVVD
SHHVTTTVIYVLGARRKAFETTKRYTGCPSVDMAKAAALGNFLKKGLLIHGGTPWIPFKCQRSDQVLVNVGSCHFSLVPSFFVTKIPSLEVWEVQQQLVS
GESEDYWGSSEQNNNGSILQAISHRAT
>p.capi.LGMF01_0393
MTPVGTRILNDYTACALLNDHPIARLRRAYLFATVAVELEEIDNARLALAAVTTRNNGDTVWRNTPQRAATPRPLDH
>p.capi.LGMF01_0394
MNATYTHLIDASVCIGQEEAALIGSWGKCSLQRVGDVEDLALDALQHLKEFGRNSSTRVERHADGATEAKPEVNVGASCVFNFELTECWSRPELTKLFII
Q
>p.capi.LGMF01_0395
MVSQRKEGKGGRWVSDFGARGTRRRGVDAQPTPKDSHAASTSGPGPFRKTFSFMSEPLKRIVLNSTPSSSTIGAVQLPVSTLGIGLRSCRRRPTVLRDFA
HDRLRVPRLADPYQCAGEPGKAKRCHPHSDERRQGPACRLVSGPGRAVCLWEQPLIVFFLGVFVHAEARVFPSHNNRLFSISKRDGERVSMETMAGGFKD
LEKEASIETEVRGPAKLSPRQPHAARPHAPGWCCGFSNATLELLRTSSKRLFGMWPKNRRAPAVVHFLCGFDKGCFCVCQSGRCNFPKDALTDRKGRERE
AFPACGQMTGQVALLGPTRFPDRAIGGSALSYLAEASSLSQHRATDLMSSFVGASELDCSGLTQDLTFSSAKSILKIPQWQHDDLMACRQGSSGAGGATP
VFGAKVAQHTANLLILKSQSENAAEAHKHRGTRKLTFMSSAYTKDAQAVSGTAGVEAVEGTQDALESSRPLGEVDHQRGSAIMFLVNILVGLLALGSITD
VLAAPVEARAVQDVEKRELYGEYRPYDSYGDYSNIEKRSPKPEPVPEAAPEAADAEEGTGFGSYIPYSDYKSYGP
>p.capi.LGMF01_0403
MADKTDKMENTSKDHVKQEHGPCHGHSTCLDPLLAFIDEVYLLILFVEVEYIENKTHEQKLKLRDELLRERERRDMQIQKLRDEQAACRCCCCGSLGSQL
ARGQQQQDGAPTAADTASPAVPPRRAKKRHAKRRRAAAGVVADKSADEAEKDGPDGEDESRKDGETPAYTPSSLTTSLAFASKKK
>p.capi.LGMF01_0404
MPRRDTNWLRAPLDRVAHHLFFGAVSKVKREEAMKAYDLVPKSSVFSSENTQAKSKQVNLEALPKAAPAG
>p.capi.LGMF01_0419
MSAKQNGKRPAYQAQPSNALPEDSSRQGESSSSRSNPPQTPSSPPPVCSDESRENKSNSQPTNFSPQGAVAIFQRGTQRLQQHVAEASQENGAAGVHHQN
QVEEEGHRCAPNGHGVINTQTPQPREESGATQAGAAQAAAAQVSSSNQTTPNNFGFPVKPPMPVFQSIGSVLEGAFPRPQQALQAQARPASLQEPSQSSP
PPGEQSLPQPSDQRHSSDGPSTHRQGGEGASRPVRSGTPVPQSRLALPQDQPLVGSQPQQQPQPLPRPVSRQGEPIRRRESLPVAARPQQAPQPQLVPTP
PAPATDSSAPPVRRCGPCSANYVISRRFNLDAPDPYHVPVPAPVREAAPRETLLQRTVSSVSSIGRRGRVGKSIRHGLPLSGRNSREKLSPRNSSSLELR
AMDGARLGEPLQTSRDTQPRSRYSSRARSVSRGATEFSFERHRPHRDFRERSPQRRSPHSIRHGPRMDPLEYFQAEAERSGCAGCRSEVGLERLSEQSSR
SSSDSSYFLSTPYSSSEEERKVKKKSKNKKNKKGGKKPSLAKKFFAALGRGILGRERRREPARHDHRRRDERAEAPCRHDRRRREERALRRERDLDSEEE
DDRYYGRERRGWRRRRRSEDEEDEYYERRGRGRRRYRDDEDEDGNGRHRHKYCHHHRRLPSRGRSPGPRRERDTNRDGGQRHGHPHGQHRPHCSQKQSGR
VEEDDDEELTPEEEELMMHGGVPLETEAAAPRPEPEDRYQGRESTQQIWALIQEMLADSQQTPGGTAPASSEEDRTAPVTTSAPTSSEAVLDESNHGQSS
AADTASGENAPGSGIGNTTVAGQSSGAAPRRTGSQRSRFSYQDLSEETRRQREQELGVLTGDSLATYINRDRPQSLRNPENPLQVRQEQQQSGTESPEIG
RSNTGSLRRSFPSFSSRNNSTRRRRPSTAESGHENNEAAAHPEAPAEHDAQEPVGSADQASDPVDLPAALPAQAPQHVPQDPMVREWANQSQEHVARAAQ
MCMEGLARISTQQATDSQPASAGLPTRSISNAGVRRTLSWVSRRFQRASSVAVASRERVEAGEQTQPEGTPTPTTTATIEVPKAADASTQTPEEPRVPER
NPENALRSSAVRPPQGLVRRNAVCDRKARRSRFVERLASGASSSSCRGDQQITATTATRTPAGSSAPAPTTPASPASPPPEAQDPAVEPPPTDQKEPPKP
RKRKLRWSKFLDPLDLRGGTSSSRSETPPAPAANSEASRSTSRFSTATTLVASTTRSEPDTSSGNREEGNNETRTRRVELWEQPIIRTAGYWRMYEKYTG
RRRPAGAPRDRQDAYLEAGG
>p.capi.LGMF01_0421
MLQGHLEATVHSIPRSSYHSVITPSAADIITYVGVPLAVIGVLPILFNVSKALYIRYQLFKSIPWQLRQFYTIITDHAAGTVTVVTQTLLNCTNPGLWPE
DLSTPLGVGDRFKQCVIKLSTAELRNRWNGPQKELMKHPKYVELRKQFDPHENDEFVEERDFGDDSNGMRIMAQLLLALSPWEAAPRAKWELEDSLASKL
KQIEEKLVSQDGDNECLPTLLDDAAKSAKSGAFKAPRHGVVHDLFEMKERLDRVTQDKTDVGNIAWLPRLCPQRPKPPRSRNASQPPQPAIMTEMGVWET
PVHQFFSIHSKTRFCIIWICFHRLREGLMQASVAVLLLAIVFPLPLPYSTARSLPLDWSLSSYWTLLLSEEPYGGTGPPFPNLPTF
>p.capi.LGMF01_0423
MGRWRAPQQMRQWLKGAKNSGQCGGRRLDWGGARTAAGEQVAQESNLMLSAGAKAEADECKGTPESRRGDEKAMGW
>p.capi.LGMF01_0427
MPAASQERERRGTDPATFLAGGALDLFPAPATFCTISKAAIATQASTRSTSTPSPPPSTRRGPTSTRPTVKI
>p.capi.LGMF01_0432
MPPSKEPSWTTLEPILVRLGLIVVISLHYIESGQPPTITRQNDDGSNDLAVLLYGASVGWVGGLYLPMFQLARLAEVPFWIRGAFFLLTLMRPWAFLWEL
LNGFAAELERWEEEENQRLPERRAQGNAPRRQSAPTPPAPAAAAAATTTNKTYLLLARVIASTAITLVLITASGFHFICSPGADPYDYYCHQFIQNIPCL
SSGLRSLKDYSRVLHDDLVRLLQLSSFGLTLWLSDFRQWAVLQFLWSADVLTGLTGTRLAVSGLVVWVLELIEGQWMEEDEGGEGVARQRQERGAEERAV
VLPEAVLPEQVHVPAHHPASRIRDFDEVPQVPAQLPPSPPPSARSDEVVADNAQQPGQNDDAAAEHRPVEAARENVDPRVVDQQAVSADMRTRAEYLAHV
ADRIATARAPADQALAISNAMADEWAAGIALPQLSEIIKSEFRLLSPPLSPAERAMVRFTLVAHLQSDRAKRRAEQRVFSAWMCQGVLFARLKVLLKRVG
VAAFADEELLSAAARVGVHASREMPRDKTNPDQGHDGNEKDPDFDFAQHLPRLVQALVLNDREGGFGKMRARSQQLAEEEKTARRVHAEGGDHEQRLRCE
WIRMEKHLFAGLVRKLEVGERRERKERKERARQRRAE
>p.capi.LGMF01_0435
MSAPDDAHVAPSAVRSGRRGRSRALSNAAHVDMVRQGAGIFVGEGGQDETMVLGGKCRVPGSVKVMIPELRSGAGLLLGDATS
>p.capi.LGMF01_0436
TTEPVEERLAPVPVVDTEPPRPVDERSEDAGTPLEERSELLAPVAVDDRAPVLEMPEPEIDVELVSEPTNVKEMEDEFVTPVIVGIVLEDPVEDTIDPDP
VDEPLDTMLDPRPVDMPVSLETRLEAVPVDRRLLEPEDETKAVPEEPAGSERLEDTVEDEGRPVGPTLDDETGSVPEVPVAEDDPKPELDSILLDERIPV
DDRTLLDTVVPGSNAELGPVELDGPTGVLLDNIEPSVALEDDIPELETILLEAMPVDDSELLAAELEGEVEPAYNLRAPMMFGSENTLETALLKYPALPL
TLTQTQPGVSSHWRTKSATHMSEVATFAQRGLPERSVEAVVHGRASSLASQATTDSVVDTSEVGKTGSKAGTLVDPAAPLLLMTPDVDPIEADTEPESEP
DCEVPLGMPDIEPVEIGPLLVPVSEPEEADRDPEGIPDMELPGTDALPLDASEPDMERVGTDMLPLEASEPDIDPVGTDMLSLDVREPDMEPGSPVLLEK
PDVVGNGALPLPVRDPDAEDMEPGAEMVLADADCEGKPLPVDTERDEAPSEVVDPPSPLETEPEVRDADMLPMEPREDVGAEIGMLVELVPLKPPGPEEK
VIVGNSDEATDEALPGAVMLPMLLDIMLPVAEDVGKRLSEGIELADNESDIEPDKELDTPSPDDVLLPDGRLPVMRDSEPEIDPVVEPKLELALGVIADE
LIGVADVLKEPPVMVEFMPPIPVMVELRGNVAVAKELMGVLTEPPNDDATEPVSETTEPVEERLAPVPVVDTEPPR
>p.capi.LGMF01_0445
MSSSTVVRAGTRHLHARPAAVAQLADWPVPARAAGCGGPGYPVAPREPRDRRQISASPSMYFTAEEGELRGKTRTKIDAIERIEALADMESEEERASWWL
KARASERK
>p.capi.LGMF01_0452
MDALQTDRSGRAAQRDALSPVSSAGKHATGQSGACLLAGDEVEEPGTVQSSAGRSAAVSPHLSLHSRGGIRTPFQKGRWGPAKNRIVDQWQQGVHAHACL
LSRPSPTQPAAQLSSSRGSAAHLVGNTDACVYAAGEGAGAASFFVGTGMPGCISA
>p.capi.LGMF01_0454
MIRLQTSSEVVAMGLNAAAFSVAAYLPLRYFGPRVMPRRAARIAERQAARTASTSALPGASAAAVGGAATAGALAGQSHGWRGSVAALLRLGTRGRGGGS
LRGS
>p.capi.LGMF01_0462
METPVSTHSALEAWLSKLSWMPDMIYQALRELVKKVGDIHNVVCDPAQRPEERTRRTEEHQAIVRELNEKLLREKDKTKTLKERSRQFEKSFDNVCRELQ
VKEKELEDAQAVAHTLQLHAINQAQSGWKVEDDSKVRDVLESFYLRIRQWAQRYSVRSMGEVEEKYNMGFECLIHDLEGIAKFPSIEALKGMECPFLLVA
AMLSRELMSHIFGKSFYLLSSIEQPRKTLQYGQNLEIIHQKLCQG
>p.capi.LGMF01_0472
MVEGEDGFCCEEAIRCSSSPRAAKLSRVIARSTPPSKHSVSLCVYPDANEPTSSNKKLLPHPRLATCLFSELRASGGAGCCASMTDASSRRAPSGRSSRR
AVKSVWTAVVVLLATAVAPAAWTGSGPVGDLLGLGLGKRKKETYRGSHGLDGSDEKQAGDGRQYRTASEQASKPGPTGCACCAMLCCCGEGKRQDGATGK
PPTEHVCGEEKTSRAETITKSSLCRDRVPVLQRSVVIEKSPLRLSAFLIKVTPTTYSTS
>p.capi.LGMF01_0473
MRSALAIIPLFALAHLGLADLDWNDIPNTCRDECTPVINAFTDCARQVGTDTSVDFFRNGKVEVNNGRVEVDLPGPDGPNDNGPGRGRDNNNDANDRIDQ
AAEQRYAECRLATLLGTATSPLVLLRRQIPRQAPRRPSQRQMLLAAPS
>p.capi.LGMF01_0475
PRDSVVRSTWPDFTPDRSTVQLDDPSLRLGRSGAFDYPRFPGDLARSLAARRSSSVYSQSTDGVRYSRNFPPVCLYCVPGTQERCSHLIPVDETVRTSVS
ARDGDRGRSPTRRMATSTGRLPPSTAVTNPSQQTSSPPLGSNNRSRSRTTSSDRLSDATTIRVSPLLRTTEISITRDPAPGLSTTPAATQIESRADSAVR
KRPSERLPTPRPGNKRLRGGGNWSDDRNAPVTEGDAYEFLQMAKSQWDKMANGVLQSCNKCSTLRGVEIWHPADFPCTVAMDRPTNHAKRHSYESDRNSI
SSGNTLVGKDAEASSKTGLESQASSSRESLSKASTLALSDVGRDDIYNKHSHAAAAQQQKTRAATPANQRFKALFGPGCQWCDDPKEEDCGDLGCQSYAM
KLLSHS
>p.capi.LGMF01_0476
MSASLKPSLLGVFLMFFFGVAAGLVPRNDSGVVVTAMPPPLLSFPFGLPETFGVVSDSSTISYDESSISAAISSAWSFLSPLVAVSSTTVLVTSEVEVTQ
TLVLDHTTVLSAVGQTFVSTETAPVTITATAIQEHTATATATATATAVVDHTWTAPAADSPPTTWRTTLAKTAVVLSTIKISPSTVVAVGPTALPPTATV
TSSAPPAAQSSHHKTILAVGLSVGLGLFLVAVVVISAICFAFRRRKNQQFRDHQLENSTWQSAAFSLVNLAKSKAGKKDDPQESSPSKRSARTAQDLHSA
NLPRHRSRSNQSGYRSPLPTPIEEHEHEHEEGNPFLSPEERAARSPTKRGRKTAPISILQCQSEADIIDMDLRRDASVERRSSRGSAVMDDMVHREEEKM
KKHSEVLKKLDHEREQRKKRLQRESGATADKEE
>p.capi.LGMF01_0487
MAIAADNWVARRCVVERAGDGTKRRRRFQKKVLGVRRESMEARGHGHEERERAGRKMTFMALGASQFGSWRLVFWGLQPHRTWGAASGMIAGGFAGAGGT
RVSRASLWKRAG
>p.capi.LGMF01_0493
MFRKGLRDKVWRARASSSFPEGTGPLSVVAGGEAPHFGMNTSFRQQPGPLDEPRPPFCGVLHSFLFLQRSLTFDTADANRSGGRMDASDPDSTETKTLSL
FSFERRRLSRSATCESFLPATHAMPAHFPHMTAMVRRVAIAKTWRWVLLIQSGAGRLKSRRVSPEGALRSRRQRQSRLSDNLNVDLEKDDARPTDGTKCV
VPDMD
>p.capi.LGMF01_0494
MAACLLALRSLSPSPPPVDSFVIDLFSLASSAKSAQPQKWTAGEVGNGDETPKRAGAAEAVQQQQQRSAAHVWATRGDKRTWGKRGLPICAPQSTHRAAH
GGLYLRV
>p.capi.LGMF01_0496
MDQPPDLPAAATLWGGLLPNISGMSEVLKRAAEKEVTKQDHAEAMRIRGYWNSSHGRAEGKLLKYKRAFNPS
>p.capi.LGMF01_0497
GAAGYFKSAVTSTFSQPDIVGIRKLFAGTGSSSSVAQSSTVPASSTGAVSSTASSSGGAGSSSVGSSSPVQSTSSASPSDPPLGSCGPQFGGNTCFDAYS
GPCCSSSGY
>p.capi.LGMF01_0499
MTRHVAFNVLSTLILESKLEGLPTGISQRFLDVFSTASIPELVNRAMELIPESTVVILGRDFTIEDLLALPRCSNDEAMWHGCYLMLVFEQLWKLYGGSG
RGDSGIFARLKNYNAYARGTRTVVENTLAVEKALATEGSKGYARRLWTSAPGAVTANEVLILETAMMTKRRVYSCGDQELVTSNRKGKARADTDTDVDDE
SPDFLIDERTRKRRRPRQRYRRTPNPQPGKARAATVVSMSNFAALDLGKDPSGDEVASPEGQEGFKTRLMLVFNAFSQTSIEALDNGTEAGISARFLEVF
KSASVPELANRAMSLFPQTTISVLGRDFDISDLISLPRCTEEEVLQHGCYLILVQLAQLWKPYGGSARGENGIFTRWKNYNSWARGSRTMADSTLGVEKA
LAADGARGFARRLWTAAPPEKKPCLGIFLSSLSYGGCFWPRKAVTAVGAKGLVSRLWTSPPGSVTAKETPILNRWHGIVTRRLIRQGPGCGPESPPMPTM
TWTRPQQGHVYLAIWFHNPSHIITSISGCEEGP
>p.capi.LGMF01_0500
MLPVATLPRAQIAKSRTAPPTAPTAQQFSGEIQVLKAEKAALGTAVDKLEVEKTGVGAEIDSLRERKSSLEGEVKGLEDKNGVLEGELAGLEEKKSGLES
ELECLQEKKRGLESEIAEDNTPGHGQWRQWPAPTSLLPNSTNDWTRHPTRNPRRVVIGPTRRR
>p.capi.LGMF01_0501
MEGSALDSRIKTKKNRNEGDLPKTKAQKSGSNGRGKTLCTRGKEGGVTQRGGRTRKLGPRICASPRNGLKVPVGGNNNNKLSTREAQKSLTMLQKTGRWL
IVISEEADSAAEKENRTTRESQDGQAVFSGSMGKNMYVGSRVRPRCWRASERVLLPDLAAKDDACHAAKSRRSR
>p.capi.LGMF01_0502
PKYPCHVSLELTNHEPIRVVAGAAGTQQGQGSVFDAFLTLRSFNLDFTTTSKIAGHPARAGQLELLSLSSHVRDTPETDLPPSTTRTPSTISTLSSSAEW
TSCVRPSCFPGQLSYTGMPNHLNTETSLTLQSVRLTSTSRKYFADTLYTLQADDLSFAPSKQAASGFRYAGSLCSDTETSTKAS
>p.capi.LGMF01_0503
MHKHSVTTGGFRIEIREPEKGASKSANLQHPDQRAFPSVETDIKQEFEEDITSLLRPFQRRTELPLRSRSSGTTCTIIGQPESTSELQYPNIFATSLPFA
TASAPEPEVLVASSAVEEVSGAATIENRFDQDCVFVLSSWRDEDEPSPSPNSPMIESPVNEPKASLEPIIYEDTEPENELQSRRIGDFVQTTRKRRLSCD
APVSIDQQGWVFVDDSEASKDSVDGDDGNSSDETEIRTPNSKRIRTLSPSTKRLFLGRYDLHNWDMWQREAVFLLRRFTTLLWEDIAALANHLSVPHGSP
PLKLRVEQVNSQWAEWSKAFCAEKRYDEEERWEKIRASFEATALNLSLIHI
>p.capi.LGMF01_0507
MTCRGDRGRGGVGPRLANNQEGFGPESEVSSGGWLAAEWTVGCCAKGRVVDERGFWETKRECRGRRKTMLCAGGEMQRSQAAEDRSRATRSGPV
>p.capi.LGMF01_0508
MSHAVTSSAAVGHGSTLEALNGQPTANNGRGCKRGRAWGGAALGWAGVGWRWRQDRLELVNEQFNWDRLLFIASALQQSSMQPTVVREAIGRPLVPHQSF
VLIYPGVSWTPWVSSDSGRVEEDAR
>p.capi.LGMF01_0516
ESIQARQTTKPVEAQWPASLASRAPCQRFSLEDSSPWSTSIPQRESGSQSAVVSRAAAMWVKETGRFRRRKTISAMSIGTNPLASTMDAHLGGPLALASD
PLFLMICSERNRSSGVPWFFVFSSASVLVMDMDTRHTKQPTGLRHDSMPQFSRSVEGQEIFKVEAARFVWLNPWTTGDVEIFDWVPNSLLAMLAWPLVRF
ILLSCSKVSLKSHVWSVPGKCTLWLGFVFNLAKAARLRRREACLWTRILIKCFAFQGSVPSSSIADSLQSEFGEAQLNFQKAPQAVKALQGLKGLSGKAA
YAVKREVFGVMQRGVDAGRGDYCCRTLPGVTLCQSSEITYAFTKRAFRLCPAISISIPVSSSVGGPASCLLLGVSTTRQHNNKTSATLLLSSLLTTINPT
P
>p.capi.LGMF01_0532
MDHGPNGTGNNSGSPRGGSPNSGGPNPGGPNSGGPNPGGPNPGSTPVVPGDRNPKKGKSKTGRTPEEKVAAQKASKKKVYT
>p.capi.LGMF01_0533
MEQDELNSRKATMAAEDIRWTRTLELAVENEKKWYHRRSTQQQEELDEVVRRYKLREEALEQRERQIDREVEERSAQARQQAEEAYDARLKAEEALRVAK
EENRQLKLQLEAATGSPTAQKFQQVQRQANTDQQPTLSNSNLRMSMTKKSSLYSASSEGPRHVERWVEQTGSVLPSRRGSDEFSGSTYHLSPSLQPPETS
LRSDSQHKEAPLNAGTSRPRPSLSNQEASWSSLVSPSQGVTPQDSSCLLYTTRCV
>p.capi.LGMF01_0540
MSVAKNDSPGLTAPLQVSTKWTGCKMIVLGERNYPDLVNGDENIFANPKGRTPALKPAKSAESRSVMTEGVVARGKLRPQRLKSATDARVIVRFWSEKLE
FDMAKREAKNGMYRGPPRRMEALSWLMSTALPAASMVSFNPGAGYSADLRPWAPFWHNGRLVGGGFGAALFEGGKAKEGRSAG
>p.capi.LGMF01_0543
PHHPNHPLIALSRSPSPFSASDPPPATNKQKHPPVILPLSPTSPSTRSPTAPPPAALSCSRSQKQSSYAIKTEFERESRVQLRYPVVMPTGGAPTQAYPT
AAALRAQSRRSQPCPDTQPSDGREARRRSARILDGSERAVEGVDLPASYGYTFVISSVAAELCAQWERTTADAACRQWWVGRLELAIYLSCGGATMRKRG
VARDPRASRLPSTAEPQIQGLPQNTGDEESHTLDNAVVAATSPAEQSTRNDNKKIDGEEKKAKQAGGPSDSSNNGTSLLSSTATTVLAPSPRSPGLNEQL
AGRQSSRDAVVEEAVRVKCSVAVHFDFTNTPTGDRLTGPLGWPVPGLPGVCTAAALPRRRTARPPARASMNRGG
>p.capi.LGMF01_0544
MPVHLVYSVAQFYSYAISKSAPASQKPIFAERALMKERIPRLAGRGMVLSRLLQQSSGIQICVVIDRSKLAFAAADGTERPPLHSAQSQKTSSKWQFQLG
QPANYILGTGMIGQRGGNGGMDGCVRGCLKISGEEKKNEDVGNSDRRLRWSEERRPGGQEFNNPAVVGKGRTPAFPGVEQGSDKLASLVAGATLNTERRR
PTAAQCTATQGRDETEQLQDGRPRKQANHGAFRRRPAPTARAYIHVRFVVPRFTGHIAAVATTNIQTTTTEIFLIISQRRAVRSWHQPGPFRDSRHWNRR
QSGARTENWRMSKTDSTDMLILPVRIEDAWWMEEQKRQDSQAGVCAVIRFGALRAD
>p.capi.LGMF01_0545
MQPTSSRSVSSSSRVPCVAGARDVHLHAAFAEQQGGGGNFAKEVEVERRSSSQKSKGKDTAARGAASMRGGQLGGQHKRNAQEKETKENASPTKGVVLLT
KLTWREMKWPETKRRGDGQKYLQ
>p.capi.LGMF01_0547
MCRRIFPATELIAADLSDITKRKYPAPVAARDVAPALNSRFDLRIRPHSASTPASPSAASSTSAPPRASFFRTCVQRLRMHLQPSSRPEQWPFSNRSSID
RFEHLQAAHGSRSSFPAQDSRGFHQSSGSMNQNKLKIHRQTRSLLEFQLVCFQRQVAQQRSLGPKMRELKKLAKG
>p.capi.LGMF01_0549
MLNGADHCHAVTPDPAPLLYKDADAKFLHIARRAPKREWGALKNLIDETSGAAIRRRRFQKCNESRQVRCVCYRAEERDREKIPSYVELQSTGVTSSGTG
IARVDPLTD
>p.capi.LGMF01_0552
MPPANDQWKLSGRDRGNTGIPSPSPTLSIALSPEAGHHPKAKKVLQEHAADMQQPAILAHYLVDACGQPPQQEYAAWILNKMEEYANAGDAKTVKFIDTA
IKADGAQGINWGQQQGYLPDGDHRDKALDFIRNARRHILPGTGRMTRPWGAFECAVDCQTRIEEHRKHQKGAYLMYLAEAICARYLRQYSIKHFIICKLW
AVEQAWAGEVLMTRIGNGYTTSGWGLNSLPASFSAEDADEVPMGKWCDYAEHALLHSPLRANYERQTQIAIERAKKAAEQESRRIEAEIADKERELELRK
QNQHPEQIRSRERLEEILRRRARGD
>p.capi.LGMF01_0555
MCQGGSRVRRRIDSGLKGRAHSVWLRYWRMSTVVLNIQLIIGTVTHALVAVSAGQQGQKLAGASAVKVELQREAGGSLKGKTPLREIPQAIKIPPATARR
KCVAIIRFLPEHSSHQPANGLKALHMTDLSRYKRLLYHSSSTTIDSPRSTRRLDRCYRLFRELQQPDITGVRVWCGRFSTVPVPVVSKSGTKPQRVRFMA
GVFIKKPWPSSLINQTAESRTWKETKRLVPEGGQSHSQTAQRTQRVKAQEPPERVASKSTTKEGATTNLLSERTKWQRRLTSGHKQRGATHYALQRSWKA
GRPCSNQNDDDLPFPAHASTYMNIQQPPAARTHTMRSGKRGRSPKLQEAPKGTNVRLRETQEVTRGNGRRRGGKIERGKPGAGQQRACWIVEWEMSAKKV
GQSTREVTTTDTCGDRHRCCQRLSVAVDGQPAAKLDRSARNVSCRSDPRQEAGARNLAQSLTVRRRKALKLLEGIQGAFECSTASGCEEVEVVIAARQQN
GRSRGKSSSRRAEASRLNAMDVMDVSDGRDGRIFARQPRASSIADERQQPALCSSSASVLATIATAAGRWTYEQAVPSLGNERRRRRAGSFAWLCARLIA
GNGRDCFAQRWTRCHVVPCCAYSTRAIHLYRRPPVRFDGTSENVGWDVGKFQREQGRPSTNRSSDSTSTALRVCTFPACASSRYNGQPTLTVHCRLVQVP
KNPNGHVGFENSGASLRPCKTQQPARALVQYSPKDAGIGSAAEECSVFSLFPVPTSRLQRSDSAEPLPKRQAVVLFGSAMTRESDVDPHHASQRGILHRP
VRRHAALSEPIGIRALASIRDASRAAGSQNEKFVFPTASPPFYHNPRRNHGSSELFASAAGDRNLSIGHTNEIGAWARHGAPGGGEAIEEWTGVYQNTSN
HHVGSVRTMSASTGHSRPFEAWPDGHMPDMLDIGTSKPRFARADRQTTGVGQDEEAL
>p.capi.LGMF01_0556
MLATATCTLTPNSSLAQAASRVVPLPSSTHAPTAIRRQVKRHAQSRCPVPHAPLPPPPPHPQQRRLALAPCSLLTRAQVTVGRPLARWIDAACHGRNADA
TQRSAASVAQALTKEKKKLLVDTILRSSSSSTTPPSAANAAAPTNAFTLMVPMAQTSFLSAQGKNTRAIPVSPIWPTARHEVLTDLPPLLMLNAGCGTLS
PQSAYSGRCLRPKLSPTSCEAGGCSTVVNSFAITDRPVCFPRLALCTPQLHELQLATAHIRRECPPPVL
>p.capi.LGMF01_0559
MTRLSTVEQFNSCDSANKAHKVRCYDDPRVAVEGNALSDVVRLQASKCESDALGGRNTARDADVDNPNSVCGGFALAVLAWRLSHDLASATTRNRHGGAA
GRDAAKAASSKTDIRPTKAIATIVLLFLALSAPRNHQEEHSPQGSIKTPRRRRANANANKPPTQSRRTRSPAPQTPDRRSTTQNLRPTKQEEAIMPRWDI
YYAPSTGALATPAARQALARAITSIYTGAGLPAFYVVVMYHALEASEFFVGGEPNDGATKKPFVRLTYEHTARNFQSKEVKMRFLAKLDEVIKPHLLDQG
LDYEYSGADFDRDLWRINSIEPPQEGTRAFEVWKRENRAVPLEKL
>p.capi.LGMF01_0563
MLLPTSQVPTRLGEKARRRSSVYISKSTFLPLRWHYTIHPKERPTSEDRAAEFQMPSTTTPTLHFPGPVDLMSQSLDVLQRKRSWRNRTVGYLVREAIKR
PILCVITTFIDNVSANARSLPCSSQKRRNELVVFTRVRPSILPSRATQKQSSSWLCHVHPLAITATAVRHLG
>p.capi.LGMF01_0564
MRLPTGPIRVLRKADAAASPAGDEDQARPNQDAMPLPIHLESAQSGEVQDGCQGKGRPISFVARGQSKKPTSIVVFRCRRAHVKNQSVHEARRVVRYDDG
HMEFPFRRVSVTAAVRLTTAAPGDTRRCGGGGGGGVPNVVISQTKNLTTGRKQQGYSRDPTLARDPTIATSWLVALPAPREERERSRRAGRAGAESNDDG
DESKKATSTNNGRDEGRVGLVVQGASWTTRDETPLESESESEIGDVWPYGEEREMTMMTIGDDDDDDDVLVVVVFD
>p.capi.LGMF01_0566
MRAIEVAGALSGSHLSAPPNSRVIVVGRQRCRPAWPRAGAALAARLEGGLQAKCVARCFRRRRGESSVEERVGLANLRVRHKAMSNDEALERIRSPKLSW
LAVFIGRFVVERGEKCLALRPQQQRATCPSTTIKTPSCRSPSLDSVFMLKHGVMKEPAELCTRLQMTKGDEDSVHRVLDVVSSAMVKMEDGKQTLTALEL
DLKETAIQGYEKAGGILVGEIGVVLVWGFDTSLADTMRVWSHAHDCSSQRRRRAKLSRELELFAANEKVGTGPLAPANQAPFVLVGLAFIAVPTCPSSST
AMVCPIDAAVPTFKVLKHDGRLAMSTCRTADEQTSRRTRPQNEGQNQGSIKQPRLDGQTNNRTTPDENLNRRSRASELTRALVAMSKSRIKRRPSRARKI
DGEDEKPEPELQKTDVPRAVSPKISSPQAVLAQHPEGVWPENFAAEFQDTTWVSTVHKLAKEEFAASAFHALIVDEMQSLRMWTSSATFDALDTFQAKWR
IGLSATPMTNGLRDIKGFLGFFRDREIEPSAMWSDVASRNLDTTNDDRTTTIGANVPKLHLSRQTVGFGQEDAYNAYTAGFNRLLDDLWIEAEGRKYMQL
QTLTNMATMTLSSFAAELPDDQKLIQSLIAERAELSAVLHAVQDKAMS
>p.capi.LGMF01_0569
MPGVQNVPEESIVNSFKFGGTLFPESTMRRPLYPKQKRSVILGQALHNGTGTLIQASPRCIQDRPSPSHQASLLPTNQPTNPQADRDIRHPPPPSDPGFH
RSGQRVCRVIDGPFLPNRRDGAAAMSRTVGKTTRTRLVYGGAAAMRSRTPSSRAGISPHLTSSRLGRAAGGAE
>p.capi.LGMF01_0571
MHLQQPHPPQDPNRIAARSRSRTRYLVVQSVSRGAAPSPSAIEKKILGDRSRARRPPLFVARLRPRRTRLLHANRRAPTPGRFRSHVPTRPGAGTSETWL
HPFLPPIQTLPAASYGAAGVTSIAAAPQSGDRFGYASPAPRYEKKHQSLAIGKRPGASVCDKQPSSPFWLGLQQGHKPEIRALALLGQTNLAHSSSLLSK
TPPRPTNQAQISRLSRSSKRSGTLPPSARPPVLPPAYPSDLKLHRFPGHQMLPPSLPC
>p.capi.LGMF01_0576
MPMSPPPPTVQYPSCPPYSSYLLLVTNSRTYPPRLPTSVRCDRTAAAGQQHRPQTPPPPRAAPSALPECVTTQVGRYTRRAWTEERGGPPGPGQGLFASS
LARSGGNGLDDGPGGGAFKRLRVKVRQLEAEPVLNFFPHLLWSRAEETTNVTIGGPAASPVASQSVSHGQFLLRHILVAETALALSRSLLNRPFLDLGRP
EGRSPVSRLLFLPQRRLVGQAGAWDGPGVSLFAPKKEKRATTERFACRQTETDHHGASTTTTTAAAAAAALLCLHYCHSLLLADADAGCSVCPCLGLRLR
MKKGSVADGGLSAVKNGEKEGKWAPRIHGRRKRWTYELCVDLFHGERVDKEP
>p.capi.LGMF01_0577
CQEEEEEEEEEEAMGGTPSTAQDSQKALTEKDCDLIYKQRSQVCSSLSMLGESNSMNILLSYCKALPQLRRTMSLPESGQMDVRSPHWLEFAFWGGHRSQ
NGTYQSSMATQQHSIAAFNFLVNWLNSLDQVATPQWLTKETSTTSLWDEEMLQDVAYFDQNQGEEIQAFEVEEDKPLRRERLYHWQVRNWVEKRSASENL
RPCRTRRLCCLFIDRSQASKCKFSFPFDSETLKTILRNFRLPVAFLDAIHGMQFMTWVNPLMDDSKVTAGFSIASYFAAAWSHCAHSNTTYALVLTKKIP
GEPENFNDLAILKSVEKSRKQKFHPLFIPTELHWREFKGIQRTCNRNIVKVINSEGSVGIDGEAETDEEFLKNFEKNLKAMEKLTWDLVIFESMGQLLSR
GVKNLLKGMEKPQLPKESESRFLDFETKTSLDYLAGAMQELLLRLSNCIRRTELSLSTVRLPPNTFKRTKATN
>p.capi.LGMF01_0593
MTWLGQPSASASALQIWQPQDGTAPPSLLSHSGQVHKLLHRAGCAGHVPALRPEAATNHGHGCRVVGGHRIRAVPQRSAAERRRRVGPWNAAANSPSQHL
QFIKREEKESTCCLAASHRIAWRRSHNVATLFQNSWQVAVSCRIQRVGTEGGPDLTDAVGRSGRPGKRREESVTWTDGICKHHKGRGDMQWTTAHGYQRS
P
>p.capi.LGMF01_0595
RQQQRQVQRSISLIHRPGTTAAATAPARQNTQAKGAAQAKPCKRQRTKASEWREEEAKDEEKRRQQDGRDGSFGAKN
>p.capi.LGMF01_0603
MIFTMIQSARRLWQQHHSSTSSPAQMASLHPSPSTPPPPASPDLVNDLSSTEMAESELIPLPQSATLPAGMHYSSTSSPAQMASLPPSPSTPQPPASSTP
LGDLSPDDLPSATLDLVSSNSPPQSATLLAGIMEAVSASPESSVPPPVGTAGSPAPLLPSPFPPSAGMAEAASTTALSDKDEGQETPGYQRGYTFRLAED
GSASDSSTGSSKRKLSESDVEDQADAEAEGDRDRRVHFAGPEGYLDLSSKDDYEKKMADLRAMIYFARRRLPRDPVDRLHQAGEDFPPNLSAAKAMLKAI
LVFLAVEVRILTTVSHENGNDLLAMTAEERADIWKTHFDDDPLSLARLMWQPVAHVVDFRAMFAPPADANEHTRTILGEWREYVYQCWVRNAEAAFVYWI
LRNEKPEAAADDVEEEEEDNPCERWVRMMEEGDVKVPDLVDLPVIVPDTSSSSKRRKTAVASGTELLPDVEGLDGGHADLGDVEAESTTDGTETG
>p.capi.LGMF01_0604
MDIHACLLAGPVPVEVILALWISKDTKWFPAFGASVVGITGAVCGCVRAAHVRQEDRGRGIQAARLLFGASRLRIFTCRNCHLIAKPDHHESREGRNRRA
LPQLLPPSLHIYTRRTREE
>p.capi.LGMF01_0614
MSFFHNSPVSVSFSGRSDEPLLGPAASPSPSSGPRLPAGPAALSAPSASSAPAQLDRRHQHHQRHQSLESSVNNLALGARVERLERENKALKAKAKRWDQ
TKKLVCQSRLARGAEDNARFRASVEGMVERDLQKKEKKREKESACKEKKSVAERFKGLFKSTEKTKET
>p.capi.LGMF01_0620
MVGRARKLVAGAAAIWLIIERAVRQISSAAHEGRRAPGGREPAKLASSGCWPASIVAAAIRKSFAGKWIIKDHQRKPHH
>p.capi.LGMF01_0625
MSVVGVDLGTLNTVIAVARNRGVDVITNEVSERQT
>p.capi.LGMF01_0629
MSVHNLARQATEPAPTNASTTVRAPAHEISTSRAINASTSADGLARNVDDSFAAPHSYNERPWCRSHHRLSPSPGLDPCTD
>p.capi.LGMF01_0632
MLRGLPLMVVMVKVMNMVMDGAPAGHLHTWAHMHTVTTTAVAGVGACCSTCASQPDSLPVPGSSSSTMQKEQKRARLRQEQESRASALK
>p.capi.LGMF01_0641
MDCRWIGAGIHLNTPGKVAQDSPSRRRRGRGTGTCRRGGRRGGRRGGRRSGRCPGCCAGHRAGLLLIFAIAVVVALVVVALVAVVLVVGTEDPELCSTEQ
NLRQRNRIFKYKMLKDFWGFRFSQLPNQQTQVVAFPYSGIIICNVMMVDVTTFS
>p.capi.LGMF01_0657
MKNPIQSPEIRLGAKDLAARTVGVRRAGPKGILTSPAVFLGPGHLAGRLAVVSTPTIKIFQLARNAIAAGACGCSFWHDADYHSLLSRIHITHAIFPSFL
AAMERTRPPAGSTSLDKFPTSSKQARGQDAQADDVMATLLSGELKGNFEEHGRTEPTAVRIRHRE
>p.capi.LGMF01_0659
MVQRYTAIHLALPGALLRREAESGAGAGAVIHGGGVRGLRCFGRGLGPVAVTVLSQSLGLDGSPMPGAERPDCWSKGRLRRVIRNGLWLSTDESAGPHRR
GHRDRHDGADRWKMGKRRGWLRRRG
>p.capi.LGMF01_0669
MPTPSLGTDTVSLLWTGGQDSGFNIQDSAPVTIGAVRPPRLDLNDDAACAWPFFSPRACGCIPKDPRRTKRLRRLTGQAPSASTSWALVPN
>p.capi.LGMF01_0671
MRAPAAVDGRRGGGRVLEVQEAARKDVTNVVVTRPQPMGYFTTSDHSRVVAQWSSAGEAMWLWWGSQSSVVRSRRRNQFPTFRDFFADRDSLYLFRHHGF
CEQAYRPDPNLHLNLVRPPVLTATRPRPPPHPRNLRVSTFVSGRLLPAGASSQRWLTSFRS
>p.capi.LGMF01_0672
MGLKHQLISIGCRDQQRRPNRPSRTLHQARGLGSWQCFRRGHSQGASRREHQRPVQLRLNEPRRLRRVDALLWLPPMTAAGAGGGPVXGVRLIDRYLVFK
RPSTGHLPPGCDSSDSGPPQEERAACVASRQSGGVFGLVT
>p.capi.LGMF01_0678
MVRNVGKERPKSFWLRPIDFETWRVRSDRAIELRNFNESPFFSLPREIRNEIYRFALVNDEPVRFFADLCTSQERQFGREHHQVGGLTSIYLMNLFNNGF
NIDAIEADDEDEYFGESITYDVDGKLLINQFRVVRDSGWSGGGSKRHRAAGLFTVSRAVHRESMHTMYKETRFIFPDVYGFVGLQRFFQTIGHRSLAHLR
KLTVHLPPWNFNKPMDHARSNIIYASARALGLREPGCKPRDRLLGAFRRVCDTILALNPGLQELDLIVAPYSAKHYEQVIAPANLSNDDDDDEVVLRDAD
IFPVNKHRNPKYAARAEAEEHYLKQLSTLAPRLKVRFLALEYTTKLTPQLDEAKVEEYWRQVEQKCRKWGFEYVKLVDKTDWDDL
>p.capi.LGMF01_0679
MGDPAETQGSKCGGRMVLGPDEDEEGKRDGFVTQLGVADDEEDDVLVSAPFFQALAQGPSRRPERNLNPSTTPTHTSQSRSCRVRNRGLPDRHGGPVARP
FSKAETPRWRNRPPIWPDAPALLESR
>p.capi.LGMF01_0684
MAPMLELEWTTKPARSLPKAMTRQEGVTAAQEDKTRSGVPGPLEPDMRRAMRHRRDAICTEATGRHIEQTANEC
>p.capi.LGMF01_0688
MRRRERRFDRPGSLLTVKTPCPPAFVGAIVTLQEDPYPVFSAKSPSCTGLWTALLTPWADPIWMDGKTPPAPA
>p.capi.LGMF01_0696
QGDVGVEDGGRGGHKGPKDVPQAQINLVGLDEDVGQVAGKGAHEPGGDIESHDVGVRLVSFQSGGTPSSTTSTTAAAAAA
>p.capi.LGMF01_0704
MSDAASDNGDLFGDDVEANGVVDSTNPPVSQNDDDEDEDDNVVTKRRAATNGHRDEEPDAGDEDDLFGDDGDDQAEDPIAAERTLDDEELDSGDDVDRRD
RIQSQPEQELEDTEQKLLDISIPRHPVPQPSDNEVGISAMPAYGPANPD
>p.capi.LGMF01_0709
MRRALRFPYVSRRPGNAESQQHAGTADPDPRRRPPPPSHATRELLLQTASQGSRVGQDPAPVRRQQGLQGSLTALAYIRLLQLAGRCAIPAPAAQIRLLN
FSRRSKVEPLQDIVGIVLTTAGSILLHRGGQLTQRDEPRAARGSFGLDMFCLRRRTTHLFVLNTGSGR
>p.capi.LGMF01_0719
MCSINWWQSEHKSSLIAKWVLSDFGMRSSKIEDTYVLKRQNAKRCSRKAERAKTAASRLGALSHPKKIRCAHHRPPAPPHHRPLPHLLLPSETTFESNTP
TRLPIPHPSITMPVKRAAYGAPKEQGYVSSAWSTVTSSDNRTMVTALGMFAAGVAFFHSSWSEMMLPLVLIVFDLDERRDLVIAYINSTFPPTRRGEMRT
NSTLDSSRSYRADSSSSSVYKCPNATQSVFSQRPNPRSEIINAASGLSPEYCVGTARVTQPKNLTLARFPTIGNVRGHCRCLVHLPLTLAPTGSLFHPII
SAGTETMSKTVRSPLSLAIELATVSSLPTDDKRPSLSLDPGPLDSKLFKATMESSRAGALILLIQRVSYEHARIQPVPRKDPDPVLRLPVSLATGRITPP
ASEPSGNKATKLVRRLAQPGQAGRLHRAYVRLLAALGTAFPRLTDKEAEAAAGCVRAEGYAYSEERDYVLEKEWMTPQIRSGRACTLGGEHFATPTARAW
SQSSSAGLTSHAPATTCRIGKDGTPKQSGSLPVASRRSAASEDVKAKQGVTTIAKLNHEGRDIISHKRTKTSKAKAKGRASSNADDRDAE
>p.capi.LGMF01_0723
MAHTREWALLLPLSQPAAAVPPPRQDDSTPTGPGPAKLTKGRGPAASKSQDKPIHRILRHGSRPWVGK
>p.capi.LGMF01_0729
MSTTSPSCWLLHQDRFFQPGQYMGQPAAEILSKAVAIAPSLSFSSSQHHRRRHSYHPSTLAGSRDQGEDGLEKKEEQEGREECGGEATTATTTAERADVG
GQVHGIGASGGHGHGHGHHHRRGVSASLRGFFRHGPRYGGAAWIELE
>p.capi.LGMF01_0731
MNPLQYTSSLRTASPTFSLTPLRSSRLTTHPNKKAWPRAAALGTSLSISPADLPGRRLTGLTARGRSTAQQSPAPADAEDMED
>p.capi.LGMF01_0733
MSFILVNFRHEAANRQIRRPHPVVLGLANHLPGDERDGKRTQKRVVEEEVRHVPAAGDEEVVAQQQPHQRRAEHGDSSDNAQPTSQNKPGPKNQSSVSAP
DSVVAVLNQIFQNGPPAAPPADTERADSVISFDSDEIEAQINSSVNLIIEPGLSESTSDLTMITATITFHGGDWKNGLRNGTNYTMARLHPCFLRFEMKG
VSSSINFSFPFPVGTSIVVATDPDEGTISVQMMPFHPAGEKYPMMQSSFIWMDHINTMGVAYLPLDHLPAFDRAQLRECDEFRNLIAHMQSEREAELERY
PDMKAGKRPEEKQIRSNFKDGLKFLFRDFCGFDVKPGEKPCLFLFNALGAGDQFLLYVSAMRLDIGNQSYVLDAAVIPMTKANRLRVRQMFNKVSNANAV
NYAMGASEIAAWKWLLTTGVERARTWRHKATCEYKTVCKMPASIETYVNFLCTCGNGQLPDGFFKKPPPGWDKLKDQAIRVAISPCYSSMLAEPQIPPRM
TPKFWGPPDLGKEDYVPQCFECGKEQGDDKLTWCGRCSTATYCSRECQAKNFKTHKESCGHYAVVRRGMKSWFKGRERALDEGGVGTAGHEWTVKKEGVV
GRERALECGGAAGGSRVCTSIMGHRGDEAAIDEINSRMCIRDRHETDRWPVVMASLMNHFHTDPDNELADVEDDDEGSRVADQEFSEMLAQLERFEAYDL
ADSLPLLGQPATKKAYPSYVTLLVPRCDLGCLVKKTVEPARLGSTLSVTCTVKVPGEVAQKFSIFSMTFGWVRISQKWFGKRDWQLEVIEDQRHWAGELS
ALLVTFVVPPSLLTDPEVTVSFGFDKTPQALEMFQQDLGPELTLFETRLDVDGYLFVCNEAPVLYTPPPTSDEANGRETKSSD
>p.capi.LGMF01_0734
TSSKPLTNTTTTMSAALLATIFAAAPTANPATTRATKQPNENEARHKRESLSNEAWVRVDPADIVRHVKGNRGTSPSRPPPAAVAKSRANTTRSRSSSST
TTTTTTTTTTTTTTTTRTSRAHQRPTPSSPPNARRAGIRKLSKRSLGTTFSVPFALPANGKTDKVALREGRRSQTTTAACKFPRAAENASARVSREKERG
EKWWEEAEARRESEAFWAGFFE
>p.capi.LGMF01_0740
MATRLCCAAITRSSGCGSFVFGLSPRRQLRRSYNDLEAHSTSSDSQEAVSAEIPDEEAAPSQKSPSPPAAPDHLQSTPTAQAGNTSMPSPMAISPAAGRG
WPKRENDALVKSVQHAVQTKCDDVTVLKMWDMVADRMRETRGFTESQSNVEYGETIRLESGEHSVRWSANWDFAQSSRQERATITKSFSDNGNGTMDTNH
LSFSERPSFFYQDLTSSVRMPDPGFKSFSLLQHPFFQPPFLLCAEHSEQSTMAEC
>p.capi.LGMF01_0741
MNSTPNDRAEMPPSSSAPLHEHETLPSVAALDEQRPVEAFDRPEIDAMPALTGPLHRDDGPPKLFVDPYEVFIDPTLAPQYFAVHPFTPTPIQEPAVHPS
RSVSETPKSPDGNSSQISAPVTDSSPHLRATSENVSEPKLTQVDQNYAEVTSPRIANLAGTFTDTSQDDSAPQNTPAADLRGESRLSLESVEEAEPSMHS
EAPGNFQGPSYSTTTATTLPSASATPNHPTTIPPPRPTTPSHASSTVGSSVPTSSPTTATPATNKRWTIEENNALIESVRYVVSHGGHDEKIWDMWELIA
ERLEDIHGYKRTHKACKIWWGRKLRSVSGFDERKTPNPNRMTTSAQN
>p.capi.LGMF01_0742
MPSTTMSSLSTPVNEQQDIPSIVAPQDQIFGQAGNNGHTDDPGLGSIAASADADDGPPKVFVSSFKVLNNLTLAPGYFTVHPFVPGPGFRTHIRKSATRF
>p.capi.LGMF01_0743
MQSPTGRQAPPVPLPQTMYTPRSSKDDLSNWPVMRAGGCQPKTLLPPRFGQQWPEARDCWTTSKSLCRRILFFYIMLCLTACQCCDLRLFGGRNTTSRMV
QRRSGENQLFFGGEGKSREDHQWLRLKQSMLNDGAVVTVQSATPVLWHLRTSNIAHLRHDMKKAARALEA
>p.capi.LGMF01_0745
MQLWNKDADKQIVIPMVAKHRSTLTTPVNSARRHPNQTPLDSSLGAGESVDHASFLPLSPLSSPLQPQQPEPGLAYHPEYGSTTTTAAYSVQTDWGCRRR
MHSFGILPMASSRSSLLGPGTKEPGKKQATRRPRTDGHVFASFLVMGIAPPRGASRKLHVRGGRVYDGWTPPCLLATLLVD
>p.capi.LGMF01_0754
MGRNFAEPSAGTHDAEQLARQASPSSVIRRDTTARKGMKIGFSGMDQLLKDKQCLADPRRISETMKQKHMTCRFPTYTSQQVDGTSYPQDSLGCNGWLEG
GRNGS
>p.capi.LGMF01_0756
MFTPLRTTQDAIIAQIDSLPKEMRTMYTHAFVQIAENVIGEIDHSLWPRGMALANAVKRWNAERKAAERERLGRPASLPSEEQRLRDCLRGKMGPPPIPA
PRSSPNDASNNRLGSPGGLGASMGPPPTSELAAGSSNSWTPINREQSTGSPMASSLLVTPSRHQRSSGAPPPPSNVGTPMGIPEPSRMVWYDRSPNDGKM
GPPQKRVKVEHVTDDNQMVLAERREVGRDTNEEPPEIPQQATVELPPLREIIAHTTERDPESKVDSSPQEYQARETSERVRMAGDDPKSRMDFRTREDSV
SDEQVTDAIPPQRTHQNDDSPSKRGYWANVM
>p.capi.LGMF01_0757
MSSIQAPMLGLAGDNDAHEPSGNTYQQSQHGISETIDHSSQHEDLWNDQFGLNSVLEAAPNPIQDVHLFSGGPPEVLPRYHSIHHPYLTLMETLKVHVTT
IERLEQDHATLTSLFLPVWHATDYQRKAGLPMDPLTCTLVRRCEIKERQMREYANKVYEGIVKSRPTHTALWRSLLRYLEELQAVTTPEEYAAKVPFRLK
EELVAVSDQYQQRRPKPLTYDTMEMADVVTAYNRTIRGLVRSLKVHWELVTISESTLQELVYRRNRLDMMLEVPSLATVVFDEHTKSLEACEALGANLAS
ALYEVPHGLGDRLIICVWNHITQTFGADDTQWPDLRILSVIKSAIKDCVKELGPHLFLQEATRLGLNRRAVRAAVAARFASPPSDCSASSTSQRSDSDAG
TRASSPATEPETQGSPQRDDVTEVDNSTDAHAFDISADEPTLLEKASAVDDWPSEPAVQRGNRKRLVLTSKRQPSQPAAEPVRATNPLPAASVWAKNPPP
KIFPRTEDAFSAEDVSEAHGSSPSADVKSAIRIDLLGLLPQVDSPHSRRKLSPPTEAFQAKSYANFEPAGQDILERQVSSPPSPETSPPPWLYASPEKGD
SEPEPTVQTAIDREWRLQVLDTIIPPSPVDMVSEAFDATVEQPIQNDSNQALMSHSPQKPHSPLVERRGHRRETSNRFRPYARNFLDRQDFERKKAAMKW
NWRRRD
>p.capi.LGMF01_0758
MENKDKYTIPPRRQALGTRHSMHFDTGHPHHIEGMRIPTSRSSENLNMSPSSYGQQPSTPRHLYYGMEIPPQHMEGARIPAGRNDENMNMTSPSYHQQPP
TPQYLYFDGGYAQHVAGTPTTRVPEHHERPEHRPKGPVEAASLAMEAALLHVKDLVRKPVDALEEAQLDTARASDTDRALKQLTEASETARDFATLANQL
AYAAAIIAGEVNNNKEALANAVEGIRNMKSPSHGPNMRPTMSKVVNNLEELCRHRR
>p.capi.LGMF01_0760
MSRALFLAFEYLEGSLLHEPKPLAPPFGQTHDRILADSRTLMAEAVPVDCRLSSRQNINPASLDGESPETQTSVLSLIYGRADGVPSFLPAMVDALIVAL
KTASLPLPSRSDHCGRALKLYLQPSNGSGQKSIKTRIQGCDNADDGHCYGAVLCLAQSILLKDALELDEASHNSLVLISKTRAEGAERAHESRFEDACAG
NNVHVGAILSNSDDRELANKQLWDLIGKVDEWREEFRQAIALATDSFETPQKFHTEETGDLLEENVARLYEILSRFGDLRIAILNMLSKYPKIDPEIFHN
TWAIQMKDLRGMADATLHWSNIDYWPKSKRELLDIMKDLETLEQ
>p.capi.LGMF01_0771
MAQQQDLGRVLRQRCDEAWGRFEAGEKREAYLKARSLLLEPLLSELLKAHCYMLLTSAEDDMAVEHGEKACALYLRGLDSASPVSAGFYSAHLKKARRLL
EKAREREAEEKKRWVGMSPGEIVDAKIEEMLTELEAENKKAEERDGYGAGDDGSAGRQVFKQQP
>p.capi.LGMF01_0772
MASRITHNERTMAEAGRRRREDLSETSSDDEDDQIKSRFEKIIKDLTLHKRSLEEIVRSHGEDLRQTYDDGDNFLHFLTIKKRKESNVEKLKPLVNHLIG
LNLELMRKKGTNGKTPLQTAIKRGRTALIEIMCDALNSKGDVDSVLFHADTEGNNCLHEAMKGSRGSGSNIALSLVDRVNNGRKLCQVNQSGHNPLHIAV
EYERCSPNQVKVVRKLVDTCDKALEANILETDPRKLSVYRHHEKTRLEYLERHRPRRNPNREPGMDISGQPHALIDQNLESNAAPQEPSNTLNLPSRLVQ
GKKVEMNTYAAELPLQGIRRVPTPTVQKVSTGVSDDKGRPSKDKKKSEEEDCFTEASASEIRDLLKLRFMMNPERDHEQIISFLYNSIQQKDFCFSLVDG
PASLSKQILEENLKYVQFEDTLQHVELPHLEIEKPVVSSKFAPKMTVADGRGRQDYVTVFKWLRKKGVTRILNLSIDDRSEPSHSEEAIEKALQDIEVIQ
LWDWRKPDLSSETIFNAAKGVEEVNLYWNGNNAVLRSWSEPEGLNKLQNLAKVTVFYNPQEIETRARTKENLNAFSERLIQNRRRLRSEVMGKMIPLHQK
LVPPEIRVAYTIDSDGRSRKANGSDDRLADLLEQPQDQHRWITCIEEYADFIQGVQLDDSGLQTIKPVKVALIDDGYDISEPGINDKVVAGRSFCQHKSG
KNYASYFTTNFGHGTIMANQICRVCPKVQLHMFRLDEHLSEQGKRQITAKSAVQAVRAAIDMGVDIISMSWTIETTEENKDHIEQLKEVLRVAAGKNILL
FCACPDQGADSTPTYPAASEMCSRIGAAKASGEANQWVRAACFDFLFPGDKVIRDREFDGQQSKCRLLTGSSVATALAAGLGALVLYCVRFAVQHAMINN
TQGEHVTTADLDRLKTRQGMADAFQAIGTTSARYLEVWDVFGQAAKAGNSPHVEDKRKAIVRVAKRLTTTKKLDVSRR
>p.capi.LGMF01_0778
MCIRDRASPAAVAEQSESSCDCSDSDCSECLNNPDEGNANLYDGNAQAREPAHDAQSLPNLPKIQYPRHFADEATWKSTSRRDTRPFYKTRIGPLGDEVA
VVCLNTHVDLNPERYDDFCAGREGDGKVGLAEEWGLRRSRARAREEKEMIVRRGVGWDWTWAFWAIVAPRMGGQMDIVVGDRRSLAVALGKRQRARTGGR
TWAWAMAWASK
>p.capi.LGMF01_0780
PKFEIHRTKGRVPMADGSALKLIQGVREVFEILDAKDSPGAADGGGQKTTGGGKIVLIGRGVDADVFGASLRQALGVQ
>p.capi.LGMF01_0782
MDFDEDDAPPLLVDATQPGAPATPGDANLASDVQDLSLVKVPITIVTGTLFSPCPSLHLFGKHLPHGLYCTTSRAALQSIGRRV
>p.capi.LGMF01_0784
MSNEPPFDGPVPLGYNKLASRMAEEKEISDAVGRQQWNRASDLAHKALRDPELPLWFRGLYEAYLATMPGQELHTREHYDKCREAIEAIEDNTRNDPRSR
QGSREHIDDLRGCLKHIEELMDIESAKAQSQSQSQSTPTKAQEQSDRDDTSHNVSHSSKGSRDLSKTKSPGGTILSPYREHVDEDHNTELSLLGPRPPTP
>p.capi.LGMF01_0789
MAPSFYARSLYILCLALVFLSLFSSSAAESNPAADPAPAPAPGWGADGSWGGEEHGGGGGGGGGGGGGSGSYPGGGGGGGGDCDDDCDNAAIQLPANLHL
IIGMSAATLLLQIWL
>p.capi.LGMF01_0792
MIGKPRVFPHAESPPSPLSTKQQHFAASIQTLTKLQNRPEVQKHNHAVQTTRAAKHSFHLPRQQRVQSSDQQQRGCGRGQASKTERTTFDNHLPRRLRTR
STLLEGAKTGHSETENRVPWLRVGHGKQRASAPFRLYALAIRGAFLQQGGTSASN
>p.capi.LGMF01_0793
MAPRKAPRNVIPDQKPSPRATRLRPRRGVAQEVEQQAPTPAPSTKTSTRTTTRKPAAKSTAAPKATPKAGSKSYKVTKPRGKTAAKNRKTTTDDAPSEPL
DTADPDDVATTEDAPTDAPADLVTTKTPSKSSKVAKTPAKTTAKTPSKARSSKKAKSFEPEQQFVRTTRRSVQQGWQSPLSDQAQTIIGLLPKNQTEQES
TPLSIVNESNQHETDEKQNEWFTPRSPAPYASAQKSAQKSTEKSKNKCEHTVSSRLLDTPLPAFMPAPSLSSPYCPSSVSQIAGVQATPGRMAQTMSAVR
RVHFGEAAPAGASKEVVFGSPEPKEAHNSSPASTPAKVSTPPRVDSPMLSAVPAPGDGSPALASSPPAAALFPPQSPYEYAPVPALPKADVVAVLDQLRE
LRDSGISQATFLDRASRMLGGRAVPMNVVAELMYDNVHGSAMSEPDDDDMSIGWSQVPEDNYIMSDSEADYSFLTATAGDEDELPESSLGQPDDDDEEAM
SDGSDEATDGQDDEMDDDEVADAEAEAHADADAASAEGTPRPETPPEEPAAPTTPTSNYYLAGLFNTGKSIFKKINPFGSRTPAPAPTSPTVARSSRRPG
PVTPRIKNADERHSLAEANKEKSDQIRREKEAQAAQAQEAEEIAQQQTDDTRRWSIPAHPPGLRGYGVVEEYFDMDDATLDERYPYKRKTTADESSPVMT
PATKRRKVFEELENEDPRFKEPIAVDTAFDVERAEEDLEGTLRRPRNALRRHFERTTGKDLGDKHHQTKIQHHENSFSRSPLRDSQSSVNRRRSNDAQQS
SPSTIYRGSTFAVPGDPGYKSNVFKSSDMQISAEQREQTSKREDRTKRSWWKKIPRADMKARAKEIVVSWNETGEISAEDKEYFEIAERRCGHIKGSGSF
CSIDLETDDESDSETEADTDSSFEAEPVASTGPKQASPIMPVVPTPAATTPATPAAKKPLTGILKKPASAMVPPPTPKPANAQLPTPTAAPETPKAAVSQ
SPAKKQPDLSLHPSATPSKEQVNLDPDSALDRVRKQAEKHKPGRSTKMSQMMRVASSPLQPSSPVQTAGETENPSPVQSTGETENSMSKSLITQGTDLPA
VQDDPASAFKHYQPFVPTSGSLPWSSPMASPGSPWSTTYGQATSKQPAETSRLAGNDRAAGENYKEVFRDIIEEAEGTSPTPSQKRKRFEEESDAKWSDN
KKPKTLPITDKVDEQVYKARCDFLTARENRLTAACPSDALNSFISSKCRARYEANWHALLARKYATA
>p.capi.LGMF01_0794
MEDGDDDIPTVTVLILGEPGVGKSTFLSRLTHGEHVTPAPPPRFSSSSSSTSLKTTPPPPPFASSASLPPPYTPSPISPLPDAAQPVTINLVLRGRRYRL
RFFDTSSPTPFPSLSPDVLVLAFDVSRRRTLLALQARWLPLVDATPGLNADERAAVLVLGLKRDRRGVESYRDDEAGDDREGGGGVRGGDADADGEGDGD
RDTNDGGGGGSVMPHEAVAVAQAMRCDRYAECSARTGELCGLVVEDLAKMAAAAVEERGGRTQGGCCVM
>p.capi.LGMF01_0795
DTSESETSQSDSSDSESSGSESSDSESLGYTDSDSSELQISRMSSARSSIRGSATAQPQVLKESESDSSWYRLLRSMLQQELGRSRDQPSPKRFNSDSIP
WILHDQDRPDGVALTRSFLLSKTESGAWTSRDWEYPYGELLRRLKRRGVVQEALRAFEGLPQPCKDLMTKISEDDTKNFYWTTLLIDPISNGKKPLAARL
FRRETPQTNNISSVLAVLKRCKQVGSQDRELKTAVQELGALISKEIRTQVDDARTPIVIRDTGNTALTKEIYDKTLAEDKAAEEEALADGQALAEVDDEV
EEEEESEAKVDDEVEEEEESEAKVTDGDDALKERLVGENAEQANETAKAAESAAEEKKRSDEEHIRQLEAIITESRDNQKVGEDNMLQKSREEDESKAED
STRPREEAETNLADRQMPTNEGVKAPIKLQDPIGRKFSFPWHRCKSWKDMEELIKSAFVRTDGLGRRVHDGHYHLVGPDDEIILPLVWEDVVQPGWAITM
HMWPMEESVPPPVEPRTPMAEKSKENDLPKINSGEPLQQPQKIPTYPKIHKNDLEIATLTYFGLPWQYDKTDSNYIIVLKSMHHDETDVLFEHTKALRQR
TTLRIEARPMAFVRARRGKSKKPNAPLPAEDLARMAMRAYTGLEDLVPGGSEDKTEKEVYF
>p.capi.LGMF01_0796
MAPLEDAVAASSGNDDAQDDKSPVEDIDEVARASSPSKVNLNLSSGQELTVNIIGNDMKLKMEIDASGTLRIFGSGTENLLPMTVARPGSFDFVLSKRRF
GNTFNFFGLPAELRNTIYELVFQDMLPHDENFRYKRTINPIRFLARLNKTASGGSALPFVNRQSLNETLPMLLSSKRFSLSGDKQALAFLRSLGPLGRAS
YAGPLRFELNEWEKATMDKHWASLLAECHNLRRITFECRPECYGYRGPIFQILTVSVGAFPKLEKTSFEPSIREVSQNCVLRYLSGPADWRIHWCGVAED
LDAAMAQSHR
>p.capi.LGMF01_0797
MPPLSDSIAASSGNMATDDVDDGVAAAPRPSLFAGPDDSMIMHPSGDQEAAASGNMAAEDVNGGVVAGPRPSLFAGPNDATIVHPPCDVGAAASGNMAAE
DVDGGVAAGPRPSLFAGPDDSMIIHPSRGQDAAASGDDASEDDEEVLDDTDDDASEFELDEQSTDDIDDTASGDGEESINDIASEDDDEPVEDIDEQIPR
ESSLSGATGVLPTGQEFTVRMDGSNVALRIQHDSQGKIRIFASETDGFSPMMVQHSDKLDVLLFKRRSSNTFNFLGLPGEIRNRIYDLVFIEQSPAYGKF
KYKRVQKFPKFYASINKRATGGAGLPFVNRQILNETAKFFLENRAFGLQGDKQLLAFLKSIGCHGRLAITGPVHIITGSWQRDAKARSQWGPLLAECCNL
QVLGFPIPYDGLVASDDNAGFQLMVQGHGKFPYLKQIRGYPWDSKKPEYLPNDPGLLHEILLWFKQKDRHDDYVYRLLKKINRFIEKCDEAFDRWIDRL
>p.capi.LGMF01_0799
MSPSNSPPADPVALEEARRQEERVREARVNALRVLLDQEAEIAGAIEREEWRRATTLALAALRNPTLPLFFRGVYEAYLATFPGREQHTRGHYDRCRQAM
ERLQAMADADPDAEERGAYDRVRQLRGCLERIEELERDEDFTHYQTLRPHTMSIPFDLAEQPDPENEDWPISPRVKLMLRSVELAGFIMYLQEEDFLVAH
LLGQHALEEASLPLYFRYYYEGHIATFPHVQPHVKQMRRERARTVGLSIVDQWGSPDNARDRNSVYSRFMQAAESIQLYSWTLDRRAVPGQGERPRSSDD
VEGVAGVPEEEARSEEQ
>p.capi.LGMF01_0800
MEHLDRPANGFDIREEHPEGSAQYGFQDFLRILDDQEVRRLIRQKKYEQAVRFTSVCLRDRTLPLHYRWAYEIYLCIIAAYLPGCRSLSEYHGERAIEVE
QVIKRKADLLDQVGRFDVYFRMNEMRDDFRQLRDELRENDSIHEMLGVSLETYRAMKPQVADLPSLVQKLRFHWPDTGGEQEQQTQLTSKGDAAEGASGA
AEEEAGSNEQ
>p.capi.LGMF01_0801
MEPPLFSQGFDIEEQGPSGTTTEEPIQWLIRAIDNNSILVGFKWKNYDRATLEIYRWLQDPALPLFYQVTYRLYLCALALHVPGCHPFFTYHFAKVRSLT
DHLMQRGELLEDPAAKDRFHQRMSEVNDHYQQARAYLLKDDSRHLTPLEVRLQVYRAMDNEINPFELLVPREQENDDNSDASAQDRSASPHESSSASRQS
SSSSE
>p.capi.LGMF01_0807
MNVSAETKTRSNGLSDEMMTTSEAGVCLLMRVAERGVLPASVEILVAASTASRSVTLPPSATAAPRCDVALLLLATADVISYACNPRHLPPFVIPLNTGC
C
>p.capi.LGMF01_0816
MTVSIIKPSRSRASALFTPPGLPLSRLXXAAPALLHYPSKRRSSTYAIDQHLSSPLLKIPADAASKSSEEEKVETDTDEAKAVGCVTGKKRDAGGRRGRL
PLYPQGKLGIRRRGGHKSRGLQTTLCRQVDRLPSVAVPSSNHALRNPALPHDPSMMALTITSVGHQSQLVLSQRAPRSARKEVDGETDQAEAEAVFRLEG
VYASRLFHRSCVFHTHDGSWHTEEEKQEIHGRTDTYEAKAEAKTGTVWCLKPCLPAPVSIWDIATSPASEVGRVVGREEKQDCGEERLLLYSQALLGIIV
RGQLRHGGHKGKKGGESVHRFTHLLLHHASTMALIMFCR
>p.capi.LGMF01_0819
MAPRNINRSSSFQKRGLASRGLSWNLASDSSSRGFFRVPASSSASSASSSQKPLQIRHACGPANLAPALVRLFGKRQSHELAFVLLNAKHAVFNGALDXD
TVLKLRERKKQLKTEKARANEENEELKAKVAELTDEVLKLKERKKELKKENTKANAEIVELNTELNKRLSMTSTPFRLPSSQNLDMDDDADGQEEAAQLS
GSKKRKRTPEEPTVDREERKRKKKKSREQIED
>p.capi.LGMF01_0821
MPWPNFSSSQKRKRSSSGFNPYAYANYRRRINNERTPSSSSRSQPSTSSCSSQGSRKSHSSTSRTAQSSTPSQSFRSSQSSQPSQSTRVDEFGDDSVFDH
IECIDLTGDTPSTSFVSSQNSTQSPSLQRAPQPRASQSLRVDEFGDESVFDDIVDQSQVSNERAFEQNILYGVFAAAAVALPAKAMQESCLRKSWASATT
MAMPILERW
>p.capi.LGMF01_0823
MRLKEPTMVSGSDAAEGWVDEREGAGWREDGLGAAMMAAGSPEVKGGLGGVDCGHGPAVSMEGEWKVGGDGVGEGYGDKVGAERVGSEAQGWGLQDRGLQ
EERRRRGLRGGGGGYGDGLVVVSGRDGVTGFR
>p.capi.LGMF01_0826
VDPPASFSLRLAKSSLRSSRGIGDDPMFARPARPEAGEATQGHHDTSVRKRSDAVSQSSASSSSTSVPVESIPVLLETCCHVREKHYKHARCVYCFKSPS
PTDPVIGRPKGRYVEGMGLARFDTASVTTFEKRKVQWANIQVDAKDKKEKKPGSAGVKKRDSNDQPGKNAR
>p.capi.LGMF01_0829
MPTKAPSCLRSPPVFTYLPSGPSSPTLQSRADTATTTPSGVGYVRRYLRRHDPTTTTDNDHTTTRPPTSSTTTTTTTTTNAPTDDTEYARKQTPLMAKNT
LTAGDRDGEEDNDKDKADGVTAATNDPRAVRQKPTWHGC
>p.capi.LGMF01_0830
MRALEEGGGGTAAGGTATRPPPVGPGDESASQVWGQSIRPPFESADAAGCASGARATWKGCSGDDGQRGRTSGSTFGLAEHGRLASRERRGQQDAVNGPF
>p.capi.LGMF01_0831
MTGLLCEVEGSSLTCAGQLLWFVMEGEDGTGGTCVVELKEAWPGVPGRRKMAESRPLGRKATLREVPGTRRQCRHGDWRCRAERRKDADGTGSGNGGG
>p.capi.LGMF01_0835
MPSGNNADLMAHNSQSGGISTALVYKICQTGARVKPRVQYPPIDDSLDDLCLDLDWEKFVADELGGISRLVQLAIAILWVPFLVFGLYLWAKIGIKILCG
YLVRMGTAIRKYIILPEEVFPGVERKGGSRKKCTIRILDLDDWVH
>p.capi.LGMF01_0841
MNRKPTGGDGGEVQPIAGERVVVGETGGLVWRGGGGWIVRLALYPAMVRRALRGVEQVRLANSLSRCSAEAVEPAEQVD
>p.capi.LGMF01_0843
MNSSDRSKVSDEALISIVGTILTVLVPLSVLTLHWLLSRGSFNQQAEESATSAADFELGTVIPNATTTRRASLIEVSTPATEGDALVESDVITLL
>p.capi.LGMF01_0844
MTIVPALALRPHVAIAAEVETEVGIGTTVAEEAGQDLRTDEATDTAVPPRDEKPKTICPSPVDSPVTFPISFIAWVERGFQDMGIRCDVLLLSPRLDEGA
VVRRQILEGVHAVSRITRSCAVTGK
>p.capi.LGMF01_0863
MKHTTNQPPQPYPRPQAAAVEQIECPPFRRSPDLSAPALSSVSRRPRPFGGLGTSARIIVTGKGGAGSEEQQEQKTKISGAHLAGSLGNERD
>p.capi.LGMF01_0865
MRLEQESTAKVWPDAVTSSGAGRYLHHRGRRRTTYYRIGKSNDHACPKARQAAKHAQQNPRAHAAALPRGAGERVRQEQ
>p.capi.LGMF01_0869
MLDLRLKSTTRSPRLRGTTARVKSDEADGSRQPMAQQHGSEDFDQVHSAMHSVIRKSQRASTWAHVWLWAHAFMVDVRMNTSTPRRPRTSLVDGCPCQAK
LCGPSPPRSSAKGPARIFVNSSLILAEARA
>p.capi.LGMF01_0880
MAADRTNCKEWADYIYSARRHGPRSWSVLTCSVAXXSTALHLAIKFQCGSIAQKLLEIGADSNLADKDGETPLLTAVSQNSEDHVKILLENDADPGKPGY
DGDAPLHRAARHGYSQLVLILLDKKVDINLPGKGGATALHQASEHFKVEVLEILLQKGANPNIPDHNGSTPLKRAANFGYLSGVQMLLDKGADVECPDVN
GETPLHKAVGWKSCLEIFQLLLGSGANPNARTITGDTPLHYGIGGHGTEEVVEKLLAAGAKPNVQNNSGETPLDKAVDYGLWVV
>p.capi.LGMF01_0884
MTEAGALYSKNWNRSRVDGTDHAEASSGMPSSGRGRGRGDRAGAWPLEAGLVVVVAETGGLRIKAVGVAQQRLDDLEMRHGNKATTMAPYKLGNEGEKQP
AATATAPARRAVGGAPRMWDAAGTLP
>p.capi.LGMF01_0893
MPPPKPGTFYSLAHRCSSCANSSIPRRAFTSSAVSRATPAEPESKPEATPEAPMATSQIPPEXXWLGTVWRGEDGRGEEAKEVGTMRGGGWVGAQGFFLG
SESSWRMG
>p.capi.LGMF01_0897
REKLSDDSSRHAPTTTAVAAATTHSRSGSEEKTSRAAPAAGTGGARVSVGRLAVVSIDDDDGDEVEDVEVVKDDEVVEVGVELVRLLLLLVEVSVGEVED
GVGGEVRGDVLETSGVVGGVVAMLCEDDGMTAGVELCGRVGSTGVVGGGEMVVCGILVDSGGNTSEGDGLEGNGSGDEGNEGTGGLVDFEGKTASVGLLA
GIGDDAVDDGLNTGRRKLRHGDRGRRVTELRAESKTESAFRGSGVAMASGVVSGIGGPWALDKGGLAAFAAGPNDFASSPVKNVKGQNQTRLVSANYLER
FQ
>p.capi.LGMF01_0901
MDDDLNTLQLDSINRRYSRALNKLLRLWDDDELDRVLEKCDQLLQDQDEILPKYYRIRFLIIKASSTYRWEECESLHQQASKELHLYEAWCDGAPEKKRM
LKDLRKYLDNLQKSTAAIKAWEEQLESAERSQASIDETSLDGSAKSEKQKRSTSLKACAFRTPFSFADRETSPGSTGSKCKRLADSKSSSGPAYTNTRPR
AASFATTLWENPSSRPTSPTPDALQETASLTTADNDKTPSGPDGLLGKAELPCRGFSKASSPQVNVEPESLPASMSPEDLVKPPLRPASPLALVNTSSPP
VNQPARPNTANTVKPSLRSIGTSTTSLESRFDLTKPTLAGQVTTTSTTTAHEQEQQKSSASTGSPSRTSDAPTATLERMPPFSAPTQASEAQSISLARSP
RNFRSYREVARGTGKKVTSARRFMIELFSPPSSTQPDAHAPHGEEQTSRKTLLRRFTKRE
>p.capi.LGMF01_0902
MPLTRPPTSHTLPKAAAATARSFTTTPHALPFAHLHPSFTSTGTAANSSSPTRKIAAAGAAAGILLCGVGAASRAGARAVGRRGVATLEGHQGKGKNVNV
GVPAVGGGAMGAVQHESRRKLGEAAAERQEWAIRQGTDVF
>p.capi.LGMF01_0904
MCSPPAPAVHDTCSPPAVATSEKCSPPAPAAHDTCSPPAVKTLDKCSPPAPAVHNTGSPPAVSTKTRRALRVAADLPSSRHLLYPSLKQPTDNAGPLAPK
TKNEKNKKTRTLLQEEERVKSEGQPAPAEGKRKKGIGRRHRHRRKHRHDSKATGGANMQNGAGRFGCITSVLARLAVCARRVRVVSAATATALVFVCMMA
ERRGRKEIKDQERSRTESDKDEVEASADGCKDTGQGDKDEVEASEEGCLEKGKVTRTRWRPQQKGARTWNSGKRQGRGGGLTQKGAWNLGKAEAWRAEQA
>p.capi.LGMF01_0905
MAISTSGSSDLPEAWDTGRLGHPQINNSAVVMLVSQTKQYKDTMSLKTTAGFDQEPRRRSLSSSSARSRPRIPLLFLAQTTFAHRVHLPLLPHAALRSWA
PRRPMTRPRLPEQFHAPLQFSHCFPPLPFYKTTGTSEPNTQWEGAHGEVRRP
>p.capi.LGMF01_0906
RNFKLPGWDLFNDMIPHVRTDENKPVRAPKKKAAPKKPKKQSDAANTSLDAAEPEPAPAPVIPDEEVGMGGPDRRVYWPPGMDEWLRPAKRVVTKKEDAA
ADSPAKKTAPAKGRKGKTAVAPVPTPSTSDADDADAAPTPVDREEGISGRRKSGRAGRGAVSYKEEEE
>p.capi.LGMF01_0909
MGPIEKLSNEVIMCIAEAMDTPDQRSDLVNFSMVSRRFRDFVAPVILRDVWLLRKRPRQLHSTTRLCAALSQVQHPDHPDHLIECLRRPPEVFKHVRNFK
VHRFFNEEIEIDLSEEIPPLIVKLLLRPTMLRSLDIGFIGDEADVFKWTLDNSEAAHELDLASVKELRISTCMWFIMKYTPNLRLLSSVPTCLDGDASGG
ARFLSYCKDLQFLTRLELSVTNDMPDPGKLLRSHNFKVVNAHLTQVNWPRLPQTLTTMEISTKSPQCLPENYVGADEIDMPTIVAAMRSQPQVLHWILPP
RGLISMDPHWVVDNLYLAKWHISSFLFEKCPDIMSISFRDTFGHAPRKFVAHLHTQSDLVVIRSIARETFVDCDGVEVLKWKWRVSMTPSRPEDYENFQG
APTLLKQPDDEEIYPEEFQLHPDEETYPRQFKSLPLVLFPDGFSRDYILVNRNSLDVFDE
>p.capi.LGMF01_0910
MAICKALLKYGYAEFRLEILEYCSSDKLLQREQFYFDAFNPEYNILKVAGSPLGYRHSEAAKKLISLASKDREVSESTRDVLSETKEFTSMTDAGLYLGV
SRVTLKKYLLSGTPYKGYVITGPSGSNIKVLDESSSSTKFLANNLAVLLTNKSTGVSKEFSTMTEAAEYLEVSRGRL
>p.capi.LGMF01_0911
MDVGRSQLPADFHGAITDFASSSMTWRASFGGFAGIQLSATSIPFPYCKSHRSVAILQSARARDTTKISSLWRQGLEKLNGLQIPAVHECIRDALWIRWP
EFREVDREARRNMVRKIQRAMSSEQARQGVVPLRNPYHNAGEAGVLGNQVDPRIVTWRINDTLRTTDAQKAAEWLIECMESNDKNAWLVDAKYHEVDELI
DVEHFACQIAFVDLKTGELLISTNIDYHNASAEEVWQELYQKRPQRCSEFEAFRERFVSQDRYGSGTTNGLLPSLIERQMRQRGFSTRTHEFVSWNSEID
MTATWKILRKDDNIAADRWSLDDLNRDVFNTVSIVSLVQEMAGTADDTLPAVFGRMFFGEDIGAFDTADCDIKALWRILKRLYESLVA
>p.capi.LGMF01_0912
MISSYRMQAEFLELPSVYYLKPFEDQTAKQQQVQHLLYHMCRIMRREIKKYPKDPIFENFGKGNLRRGAASEPKGLHNQLREESLEDYRGKKRKMEEERG
GPQRKKQKVTPLSPVVGTSPTSPYNKIHARDRLNADRLIADLDQVLLAHDKRIISATHTTFADRLSYAINYLGFEDVMGHYRISAPVLQIIEGKARSAVH
RNAREPIARAVDDALLAARYIGASLQPSDSNNNMKSFYTNVANALREAMPMWVAHVRFNLQNDRDYDTAHPREVQDEQRYGTPSPPRSEASPPPIPRVSS
LQQVIGKSPTSPYSGLPADDQLNLTRLNQELDLVLQKHGKTMAFESDDSFITRIQQVVSSGYEDVMGHYRIAAPIIRLLRDSGTQDSDKQTLATAVDDAL
LAAGYTSALLRVGGPAVGQYFSDVADRLETVLEMWVAQVRFEIQNDENYALAHPNQG
>p.capi.LGMF01_0916
MSREITLAMLLPVCGFETDQGAAAPSPLPSAAQSQIHTINTTASQCNLLPPPHPSPPSLRPPPAHHGPGYQGRVAENLRQAQDEARK
>p.capi.LGMF01_0923
MTGFENRHPAKAIPGSDYRVMTAASDGEGGTVGGPRHGTHIEWRVRVDLPSPDYDLHAPQDCVGPLEGEGVVLLPPDARNCRTVCLHVQVRAASARHRLR
HGMAWHATVMRSFSSTPLTNTDPSLLSYSRTNRFRKSSTFKTAKMRPTHTSMPLVSERHDLFDQALQKPGGIMSSHGTPTAPPRISLGACCLAAACPENS
WLVHHPTIGHASKTPMTPQSDMATSYNQPPNPVFLQHSSDHEAILPAPSPGLLAGNRPRQGHPASLCHAIPRHLRCR
>p.capi.LGMF01_0951
MVTPTKTKPGVESQQQATTMANSSTEHNQVPLLNPNPHPTSRSLSRSTTPEPSLDRMGSRISPVEPPVASIDDEIEFQRMGARVVNAAPAQQQQAVL
>p.capi.LGMF01_0955
MPTAPRFAMVYWDILHQNICKRIHVLLFKAEYVGFGPTSCRFMLDWVYEQLEMLARIPVGPAAPANDQLRPAPGHTPRVEVRFPPTSRRFMLDWVVEQLE
MLAHIPPGPNRLFPRHGSKWSSTVLASSCWRLLIKRWNSTGAIEPIANYSTGLEIPLRARNQAEVVPDALSSLNTEQRLTLKRERTIDPRLQTRNQAIQE
NFAEQEDGIAADELEVGTEA
>p.capi.LGMF01_0956
MVFWDVLHQDHWERTAIMLAKAEDSSFPPLSRRYMLDWVMEQLEMFARIPPCPARIRDQLLTDYDMNPNTPQIWRDFYARAQQLGWQLMRYGI
>p.capi.LGMF01_0957
MIKVGEPADRGELLSDPAQIAAASRNGRSWDRAQRRHGNLQPVGKKSSLKTMLAVAVPLAGAKDAWFRGVSSLETADVDSNCGRDEGDAGNVFACSEWVG
DDDNVRRGRRARPPSSAYR
>p.capi.LGMF01_0959
MRASVTFAMMRFSSTCPKISDLLRNSGSGKPVTAVGGLLAVRYLFALWPSGCTAWEGLKFGRIFDSKYRQPTLNMKPTITVYPVYEFLHRLAKSDILEWR
ERGAAQLMLYWETSCRHIGARAFRLRAAENAGKKREKSYALIDESLTQAGERWRTAKERHEILQTAAVELDGIDAPEQRFFCPQKKKDLSERKNHPSTSI
EWRERQMENGGRSLGSIHNNRLMIIGFDGIAVGIRYKRGLGARWIAKITPVCKPATLAFKRSLACVKCARFNPPKRNTPYPYVPNSLNRQWSTGQRRLVR
PSNPNTQHKTSTFPTLPRDDERFLRSARTHAFCGRNTSTTLPPLSADFAENCRLLSLLIDESARAPVSGDDTSPRSTPVFTRAS
>p.capi.LGMF01_0981
MAGWRVANMFAHVSFPGWVAVVSRWAILDVARRNGGACRAVAGCPGPSGASTGADDIKSRRRARKPPAGGSAPIIIVAPRPCA
>p.capi.LGMF01_0986
MWLFTQQKHHIWQPTGCESQHLEQPQLANKTAEQQRLLFFQSLKLSRSKQASQDTGKPAPKRAPPAL
>p.capi.LGMF01_0991
MPSWPCSWLGHCGSEETDLMLQVAMHPPSQRRQNNSDVDDDGASAWVQRSGGGVAAENSYDDWLALGTTTTTRSPTCG
>p.capi.LGMF01_0992
MSGASRRRAQAEAEAVLGDVKKLDATQQAITAETKRQLRTKRQTYLPPWWGEDDFGETDKSSARRSKQAQHELERRRAGPSETAAPKKTGHKETTHNQQV
KQERAIGQAGPSETAAPKKAAHKESAPQDRARKEEDPRKAAVEASMRNHAQIRQERARQEAVQAPLLRETHLMAERTREPAHDMAVARAASMEAAQRAAV
QEGLARKERVRLEADLQHAAREEATRLQRTCEPAIHFFRADLLTIEDHILDCCLDLAEDPTSEVLLRRLSLEKAAVELDAICRKGEKRKFGGRSSKETM
>p.capi.LGMF01_0993
MSSSFFGDKSGVAGALPNKFDIATAYASIDAHLALASDNKRNIKIRRGMLRWTAVELEHVGRVSPRRDFTPELIQELVDRSNDPSAPKDWKRRAALVLEL
YCAMGIEGMKHLAAARDSTQDISICRHLAEAAKELEFIHERVNYQLDMGPDLSRSPVFSIELGLMIAAALSYQLAAHYFNPKTSVDWARRYVEFISLVSV
IEIIGGSLGCRLAGLSLNGSSIARKAVRAMASQRG
>p.capi.LGMF01_0995
MITSKPSRLLAGSPSALTTPPAVRQFSHSSSLARQVPGRPRNSQYSPIRILPFVAILLGGTFLFTRIVNQRRGTAPPSNSTSRPLS
>p.capi.LGMF01_1000
MPSHWGTHMTCEDAFTRTVPWCGSCDGQQTRAKRDLFDSTMNHSNQSKISMHTSSWTPFDDPIPKNPAQSKDGDVDLLPATYRFGRLKDQVTVARPDLDF
LETELSVEKLNFVNDWMWFVGRPMPPRPLHRQVLLSRSIVVTEEMDLHLVWXXDRTACGCRGNNSEVLCDGVDMRSGIAVCHTGSNPQLDCEAAAFE
>p.capi.LGMF01_1001
METPKHKALTYRVQGIPKGTTRAQLVKNFFYAQDQDDLTVKSLCPSVESVVGEEEKELTATLLFRPREHRPNGPRVQDMEIEVDSDFTGFTPLYVPPGER
GSNDSIKADIIAVTGLAGHAFGSWAHRDDKMWLRDYLKYQAPNARILTYGYSSELQNGSLSILYDYTISFVNALVSMRDAGQAYNIHRSQFGMLIDQEGD
DMTLKHYEMTHIKIRQALIETTSIGIGGSRLPVRCIVFIAAPHRGLDVTALQTLVKDKPPETMVSELKPGSPTLQDLNSRFKLIAQDIDILTLHETKKTR
TVKQMEDGSWKRIGDPVMMVDKDSATGYYFKEKAFHAIADHSEIAKLKKGSESFTHISYAIRCALRSTADIAAENYQVS
>p.capi.LGMF01_1002
MFPRALQTAGPDKESINYGISQEELLSLDVPDVQDPVHSKTAPLQNAAGLLPLQQDTLPVDTPIAAQEHIAPPGLDLVPPPKIGKEDPVVSSIVISEETE
DVCDQVSQSEPSQQETLISSADEHGSGLTSSIAKVESCKPVPPDHGASFESTSSRETAIETVQNLDGAKDVLAKTDQEAVSQNNIFACCNVCGQHIPDSE
RHYXXTTLVDFRIR
>p.capi.LGMF01_1007
MADQNPFHTAPNCICGDNLSNWPASSSVHSRNLHSLRMDEFGLDVSGDFDDWNGCFDEIGINQKLKDTIMLPKIAAICCIFSAKHWVREVVEERFGFLRH
LEDGGDPAHQTSIADFDVARKLPGNTASWQAGYNDFSGVGRAACFTPQKEVADQYAKWAKSRSPDQEVLVAKIFVPDQLFEKLDTQYLFCEDPGRPQDDW
KRIFWHSRNGRRLPKGFPWVEKKDLLNGHILNWLRRNFRNQQEFDCETLNIQDAFHVNGKPAIQWTCMTSVAERYSLRSCARERSHSSQLVPTTTRNLRF
ESMLTQCACTRLLPRRPECD
>p.capi.LGMF01_1014
MQTTSNLSAHSCVRPLIIPSPKEASVSEQHTPLSPALRISRTFLRQHLVLGPARTADILGQGPATWTKNRPPNPSGNWASTPKLSIGFRISGTTTISKNV
>p.capi.LGMF01_1015
MDWPTQPQSPTDATAKAVSKSSLDGAVIARTAVPGLSRSLLASVPGIIVRLPERTSDAVRAGRGFLLLKPEAFALAWKAHRHDLPGPGL
>p.capi.LGMF01_1018
MYHESKPCLSNRPSRWHARFLLAPRCSKDYTSGFCSCAPQSNPASTAPPPGSNSSQSSSPAAQPDHIEPEPEEAVDPRRSGRQTQPINRPGMVAHDGPMM
PEDRAERVARWLPPIPSSAKLVECDEDYKRLAKQTGKAQINERRDHMLKYPHKRTYIVTTKKFDENEMGGRSSYGSAGLLHQAGIHQRVLCARCCNAGSE
GRPFISCRAIPGFFGDSCSNCLFNDETQNCDCSSSQEDARENSDYPTNRQYKQLANTAGHEKAKARLSKLLDDKSCCSGEEESEDDAMPDQPLCPTCL
>p.capi.LGMF01_1019
MTAVYDTPDDALIFDKNTKTVPLCLSVLEPRNSVQMGVAHLFDGSVQSSSKQRLLLATSTTHDNQHRPPSVDFRDGLEVLSEDRKAVAANGFYGLSGSSS
HCEFSNLVAAQACPWTGPQFCILSMS
>p.capi.LGMF01_1020
MVRFRDTPSVHEVERIGWKPVPRKASSSSLVSDPPRQAALAGVAGAEEDERRMLQLGDADGVRRRRFGCSDALAAKRHPARLLLYAHHVQQAEPSGSGTI
RVHDEGGQRGTERAEQGNRVAQRRFGPRLGPTAAEARLAGLAAPSGRREAGVAESSGKSELHRGGTGASMEPAVHAYLFNHTRVLDDEQIQDLWQRANTS
AKAIDNYARSATLSLEATRVMSELQLPLGERPWQDVLLCSAFEEDKPWLLSKVPDLFIPVVPSWTSRWLDMKRKRRNFSSDMAQRVSYFEAYYQIVNVSI
EHLKNSSRVVERMVAGSKDEAGELASVEEISKAMNDIAGGISRAIDEEF
>p.capi.LGMF01_1021
MAAASAYQAANRPINGGPVRKRPAAAASASSVRALQADAASGGSPKRNFGKSIAAVTVRSASTITPGGCYFGTRDSHGLDGAPITPRLQDVLSLWKEDEF
AQLSDTPK
>p.capi.LGMF01_1024
MPAASASQVSLQWEATAASKIRSRSATSTNGRTRKQTAPTSSATPSTTRPASTARTATPKPFVAPPSRRESRRVWSCTAGPLRQTPPPLPLHHLRPRRRR
TRPAAPRRPRLTQMTMTTTPGPASRGARAASPCPPPPSPPSPPPPPRRNNAPQPRPRTPAWPSSPPSRAPSAPPPSPPPSSTTPTPPTAQSSRRAPTTRP
RSAASPAPPPGASRSSAWPTCASACWGAGSRAASTGQSAGR
>p.capi.LGMF01_1036
MACGPPFAGTASLPFAAPSEHTPPVESSAPPPGTPHKAQLPQGQAPVCFSSPPPPPSLRLFPSPSPPFLSPIFSPWIWLYLPARAATDTAAEAS
>p.capi.LGMF01_1039
MKQITRKISEMSLKAAARGVNTAAKAGSGKACEPTESDYESNQKDPRFTLGGSHLSLNATGPLESPFENKHRAPHLITSSQWEPIPTKVAAA
>p.capi.LGMF01_1057
MSLARVATHQEAGPKADAAAQSAGARARQQVKLHQARRKSQRLVRRYGQKPREKSKAGRMQHACLP
>p.capi.LGMF01_1058
MTSVNVGESAASQASRPQRVTGGAKKCAGHADRGYLRFRQAEGGSAANIRRGDVGDDDAGCWVVSLLFEQTVGSSSTDVLECTWKAGKSGGRKWIDESML
NRPRVGRSYGGRCCTSAVLNSSGMAARTEQRASSALLAGFADMSLVGQAILSKAGHEIKHITIGLARIWKRLELWSTWGQHVGRRRSSWPSVGVIGQRQA
TGGYFEQLMGLLYEHLTAGQAASKSSVFSPTGGEVVVVSRLRLAKDYSQQMTQEKRHPVFAVQLNSPRLVPSHLVSAPIPDDSSRARRPRPRAEHGQGRL
AHMHAAAAAAAAATASRQAVRWRKVTGTHAKRERTARRGNRSARRFGSCVACRMSQVASRELDVGQEVRLRKSEDAKQRPRGGATGVALRAASGGSSGGG
DASTISSWSQKSHLFFLAQISNLMLEPELGLHAPRRPR
>p.capi.LGMF01_1059
VCRALLDRATVIDCVLHIALAVGIADLPELGDPSSCAGALGLEWRWSTPVHRLLGNLTVDDHGELKATRMMIFIPFPMEFWSRALLSQCKGYFWFGGEVA
SVAEKTRRHSRSWRIRGLPAFRAFRKVFATARLCQTPIATCQCFFRSFVSTAQHFASVLNATPNKTLVRNADLLQFFAKDNVLRLPLVRRGILAVYANLA
HLFTEAMNVLAPCFQQSTLSQHVSASPSAAWHMISLERALGAILNETIGTVCWLKCAKPS
>p.capi.LGMF01_1060
MPALTSILEKRISDLEDELDQVKWARKYAMTDRRVLEDSAISQRHVYQRIRYLLGPPRLLILRIPYYTPKEERIMSSLISILDQRIADLEEKLDQIKSSR
KYTMTDGRLLEDKAIASRLRDIRDAALSDGALP
>p.capi.LGMF01_1061
MRLASRARRPCEALGPGTSTVEVVPPVFAPFSHHPPTILPTRFVFSGGFSIMTGASQRRHEADLEHLRTCNADLRKQIEALRKDNQAAASKLSEKTRQLA
SVNTKLADLVPDIREAAIAVENDKKASLSAQRAVKRLRDFLGKYNSN
>p.capi.LGMF01_1062
MYQAFRKSKEKEAEYIREIARLKMDNDTLRSEAKKTDAAINELEEKLRTATKQVSDSKHELDKAHNRLCENASTIGKPELHLTNTKTKLADIIPDIRAVL
LSIDRDKHASLEAKRASQRLCKELATISTWT
>p.capi.LGMF01_1063
MAGASRRREEADREALHKDKDALRKEIEVLVQSNRKLQEENKSLREKDQTNTGTITRGMAANETLKSRLAKAETKLADLVPDIREAAMAAEKAPSAPLSP
QRAAKRLQAFLTHYSR
>p.capi.LGMF01_1066
MYVDAAQGVRHHQQIEEDVGHDVRGNPVLPFPLDLGHLLVIIFQIRRVDPAPGLDVLDRQAVEVWQVGEQGAEFTVCPATAVAAAEQELDVPDRLLDMRK
TQLIVAPGAFCRHEHGQFGEVCLGTVVPGCVAQFPTREPQGKDISFGEVREYHVQKLVGEVEDARHGVSERRNN
>p.capi.LGMF01_1071
MMVVDERWQRLDPSAFTRLRRMTQNRSRASFSHRLRARQHEGGPNSSSLRERWVSFLKKEENAFTRLKTRHGHIDLLFVSALLQHFVLSDRLGLAVAEDG
SGECAMVPTQRLDWINGKGGQETEAVRSPSPPPSSPPLSPVPSLSQQSTMDDLDTEDEDPISPGLSPLAQHIGRVARPLLCELAAAAIEQDGARLQALGD
VERRIHLVELNRRTTRAALEKVVLEWARELTESGGAKGEFVEVCRAAEEFQQFKFARLAFVEARIRGEVVDTSDDDEDEDTEDEDGSEDDGPEDDQDVPL
PSELVISACLASSARLGLAIGAFPVSASAPACQTVEFALWHSIMQSTDLSQVVQLTISRQANFLAPGTLSVLLVQGPGSSYAYSSWLAPGTTISADSCPT
ATALPTNQHLHAPDSTACRCSSEANISTNAPFNPDNTHCTQTAAIMDNANDNPSQRKSFAVLHYRPSERKFTSSPSAPPQQQQSQHRLEDETARLQRSDA
PS
>p.capi.LGMF01_1074
MTKTTTQSATIQSPAPLIMESTSKSAPTAPSGLAAQSSAKSTSKSVAAPPSRSAPGMSAKSTFESAAATPSGLVPQGQAPKASHCHSQRTGVAELKEQD
>p.capi.LGMF01_1076
MAQLDLEKRWADSISRKAVFPPIRRVRSNFPGPPDTEEVVPRRDEGEEEASEDDPVLDFSLLPKLPLAWGPLDHLRLTNCPVSPEYSDTEPTNTVPAPAS
RARSPQAPHAAVRARRLWQWALKSSPECIRDKVYARKVWSRPEFRGSLFRGSRSDEEMECPEISHFANQSAHPGAGAVPGVVLGAQRALKQMETVAANSV
NKLRVEVPEPFKEVERMATKQNAEDIAKQLWLRLTETVAAKHKYSRRAARRRHLAAPLASPRTPERPPPHRARGTRSLGGARQRAPGPDSGAQAPG
>p.capi.LGMF01_1077
MCYDRKRLPVPPVTPEIIEAAIAQAKIDARNMKALRENLDSRGSLAAVHGRSREDTIRQAHARVQQQEKNKFNTQHVKSSEHQQAVKDLSAMRAHHQLVL
AEFSSLKVQHEAAMARIAELEIKNNELQAKNTELEAKAKDPAVETQEMRE
>p.capi.LGMF01_1078
MDNAGTFGGGRPRYIFRTKRRETRGKRDCATAICDADTSRQAANNFFFSRSSRLLFFSSLRIVTASVVHPSNMSSPPPPSLPPSSPLSSLDLSGLEEYDL
FAPVPLELFYERAASLVTFLRELPIRTASLDARFAALKLEDSTGGTTGGNSSNSNNKEKEKEKEENKKQGGGGVRTYKDAATQTDGTGAEEEKEKECDFK
TVMAAYRKMTDITAPIERDFVRAGLENLQLNNETRRGELNRSKSKDNGNGGTSSPPVPSSDPAKTFSDNGIPYISDGGLDDDGNAIEPLAKRPQPESITQ
SQGAKSIHHDSGRGRHPSNHLVETDSESEIEPTAKPAPKPRSA
>p.capi.LGMF01_1079
MADKMTLRVLRCSLSSENKCEPRLERQKYRRRQQDGKMSDTVKARSSLQDLGDSVAKEIDVGILLFQRHQKEALSWAGRHAGPSRDVWVAANCAGFLGGL
H
>p.capi.LGMF01_1085
MMLVASLVKKSQNPLVKGHRTSQSSKRISGIHRQMAKGKSHADDAEHAERLPLPMPTIAVAVKVRLFDGLLLGLCSPAD
>p.capi.LGMF01_1088
MPRSKSRSSHDASSKGTQRRTQWATNSGGPWKLRRPGSSSGMLKCGQRNWPVVCRATPADAPEARFAPTTVTAVAITRNEKVDNGRLWDGKCLLLIGAQP
AYPCRPTASALRQQHDLCRDLHLALALALSQFSAPTPCGCAMSQHHDGRALSLYCA
>p.capi.LGMF01_1089
MVLFQSFFFVVALAAANPLPKTPSFSGLGSGIPSLPSATPSFGPGLTSFPTSTPSLPSGLPSFSPNGGIGGSSLVARDGFGSSTQNGLTDETACKKVSLI
FARGTSEEGNMGTVVGPPLSSHLASAIGSGNLAVQGVEYSASAAGAASGGDASGASKMTSLADDVVKKCPDTQVVLGGYSQGAQLVHKAGASIASSTAAK
VKAVVMFGDPLKGQAIKNIDSSIVKTYCHTGDEVCDGTFVITQAHLTYGNDTPDAATFIKGKVSV
>p.capi.LGMF01_1095
MPEDQPAAPAGDSSHRLPRRSNLRLDGEKKDGVVVVVDARLRKEQRAWEYKVEDASQETEWVREEDVVA
>p.capi.LGMF01_1101
MPAAYARVLLHRLSMHWLKQRGDQNGEEAATLLGVVIGIPRISTLEIWERGTKGMRKRSVDDATEVVVVVVSRHALTGLV
>p.capi.LGMF01_1103
MPVQWTAENDQKVFLAVLDLFEGPIPHARIAQKLQAMGLDVTTKAVSHRIAKLKNDAKAGKTTTYGRPIVKSGILDGYDDEAMSPVKTTTRTPKPPRTPK
YATDRTPKDFTEVTTPSTANTETKRKRVLGDIGFHTEAGFKKPMHENDFGMEETEYNMANYDQQMGGSPTPIACPTRPSKGYSPILKTKQEDEEEGHYNA
DVSDTGEYYACALQPAFAMSDDHPYHLRSPAPSPSSRGSRSNSIETFVAFSHSRSTSGSPSTSSPANAISTQPILADDDLIGRLLLELFVEEDPTQLLAP
AKRELSTIEKAVRRVRRDGNGLATRALVSGGYRVFDFEDDGKEKEAKVDSPMGDRSPKPQERKRAGDAVEGRSEEQKNQLPDTSTLGNEATLLASAEATE
RKQILPTQPVPKTASDIDTGGEEAEQDRQVRIKSEPSVWYEVEYGPGGRRATEDNWLTLGEKRK
>p.capi.LGMF01_1104
MRELDADDKQQPGRRKVQERGDHASKQQQQQQQQQQQQSRVAEKISKQQPEQTQDPRRERSEKQQQQSKCAEANGRQKPDETRDPDERTDIQAGN
>p.capi.LGMF01_1107
MGVEKELEETGGFARTVKDLFSGAAGGVAQVLLGQPF
>p.capi.LGMF01_1109
MDEQRRDAGTPTKRRYPQTPGRKEGEATTVAAGPERAEARPSRAVQSKGRQCERGRRRKEKKKYDQGDTGPPECSQRAEAEQKQRNAAQHRTSGGGEAAS
QHLTTVAQDRRKGAHQGRSNVRRHTLRAH
>p.capi.LGMF01_1111
ATPSEELDKQESPLTEPLRSIREIRKVEQSGTQHKSQTGGGCVGGGEVVVVFGVVGGGMVRREDVGRFWVDGGVWRAWTRWHGLKADVIGGGRDGDAAEE
VREGVKMVRLEKGNDELGREKGLVVMLWIKGENDKKVRRRPNEKEKRKDTRPNQEKQNKTQDEN
>p.capi.LGMF01_1118
MQEQFIIIVSPTESSSSAWSSLLSAEEAPPASPPPTDPPNILGSCRVKRSDTAASDPLMTDVAWLKYSSRRKRWPTSNPEMGDMREEYAVYNIERPVESV
AEEVYDQDVDYAIGRPVVESIVESLAKELYDEVLEWGCFREQYAVHGIGRPMESPAAESVAEEGDDEEDEEDEVPDFRLSGDIWSDDSDADDEFAWYNTC
LLYTSRCV
>p.capi.LGMF01_1119
MRESIDEAREQLREQGLVVLPQVLAFMCHDFCYQASEQGVGELLSSSPISPSFSVVLVISHKAITEKKFALDFRAKYVPEESLDEKTRHGSVAFTASSML
PIRAIIKSQRLPRARRHQAHHHTHQSRAAAEPPASSPASTPMRSSLPSASWLRVNSLPMSAPINRPRPRPANRSIYQPLPRHVNAQSTSVSSSAKLDFLK
QTIYEAAAPQDLAVAPCYPFLSRPAQRPAQPRPVFDVVIDDCTPR
>p.capi.LGMF01_1120
EFAWYNTVYTPLESDDEVSWSSGSPLAESSFTESSTLPITPKQHGIGDQRIARTDSHSGGYQLGPPRLRGGAFEDSVVRKSKNFLRKLVHIGKSSDKDMA
YMDVDGAWVRPHLSVEVSPVRKGRRHHFALLRKRFSSVSILPKRRQRQDCRQHFRRRSEGFINEVKMDHDDESSQLSSSQQSEAGESVTGNLSVSESRRN
DPSSEELGDEVPVEDGQSQISQPPQLEAAEPMTSNGFGFPQSWPNFQHYEASGNAAWMREGQSRLSQPQQPEKECLTQEHAAEGDSDQDSGRNSVFDSSY
LHAVIHRNIDSPSETSVEEILRASRNCGQIELKAL
>p.capi.LGMF01_1122
PSNGNSNNAAEHSFTFAGNGSDARAEDDDDPFGLGQLASRPKPQMSPQPTFAEQDDDILGDLGKPVSEVRREPVEPARRQDSAKSCLLYTSRCV
>p.capi.LGMF01_1134
MGGQAPSRPIRGTKKSSGKSARAAGPVTVAVVALADDEHSLPAGRVTRQTDGLDFVVARDGRRRTRCRSQFMMSGDVVRGLETWRTTDGIGVKALSESNG
KFLVPHDRSVANDFDHAAAAGDVSMLAGQGLLAAALACLSSALMTPSCQQHRVPRRVAGWRPSR
>p.capi.LGMF01_1136
MSSKSQDQSDFTAPSPAKRARGAGQSQEPTPDFSAQHATLALQNHFASAGLVPANLTEDRQSTVDFKPENKCEWQMANTHSDHRCQDVPWLERDIRQIQQ
SVCQYFMWVSGVPEPQPSALARHWYALGRYIWNGLGDREPSEPNPHSCGASDRLQATSSSSYHPASPILERGYTAFRGDFQPNVEEMTEAVRSIFAYKAA
PVSKGVKLLALEAWEYLRTNPLLVDWSNYTDEEHAGIAQEKSRLIAELEQIERDAGREELLSKGADCLGSGSRKRSFEAAGLGGELPKTRRSETEIIDDN
FDFVDSNWPSFLPELDFDFEGFVFGEFNFKLEDGGASTSQPSTLPLSHANSPGHPRVKALSEGLDSTVSAPGVSSALTAASPPNVCPVRQPSGAAAPANT
NQQQPAPFPPKGVSSPENVLPAGVPENRVERQILAKQRRDSGPAGEQMLGRPAPVCQPTNPGSSSNRIANQPQHVGRLMQHAGHQTAMNTSAHPAQRAMP
QGGHPHPRQPAPVASAPTRMAHHPSMAMAPGHPVSAGRNTDGRFAFSGPPVGSVPMVRSGQGVPRPVAGIPVSAAHHAASYRPVAAPRPVVASNAMAVHH
HMAAPNATAVPHPMAVPRPMADPRLMANPRLTREPRMTNSQWSMPAIPASAPVAPQAATTNTAPGFCQSPSTDIIAYMRHSQTGGHAGNNGSTSAPMTPQ
MAYRNRYGDAPNPFAVNANAPGFVARPAAFHGQQLFASPEYHGQQRQFGGLQHHGHGQGQFLGHGHGHGHFVGVVPSLPPQQAPVAGGPGAFGTFGAQGN
GVGAGAAVVVANGAGRGRGRPRIRGGPPRLRQDRDGR
>p.capi.LGMF01_1139
MTFCARLECRCCTSSSTQASFRLPDSNGKSTSLSTAAAAVALSSEKRKVHSCKSVKSREGRVSIIRPLNAMTARNSSRSSSSPPARSLAPTRKLQQRHQI
PSIFARYNDNNNTPTSQPVSAIESMPLLRNNGQD
>p.capi.LGMF01_1141
MKGFEDVPDCVPFEVVAQSLRGTPLNGKQRDSQLQVRPGNGRPRSTSRDPALAARRESNSDEARSGRDMRVYQGDQDKGFPSNEPEPWRYIEQCEPVVGA
QTSGTFHRFQTHTSTCEKLLNLNSPSLDGASNTDIASSQKDPYGSPASFSRLFDEAAATPRAARAQLAAAALFGTPPSLCSRIPTPNRPKTCQSKRLRIA
NILRDVRRST
>p.capi.LGMF01_1142
MPRRPNFYIPDEDESSEQEPPASSASSKVSLGARCTQHKLLRPRSSTLIFLISIIPSSPASPASPSSASSPLFPLPLHYNFILPNTXTNASGTRFTMSSR
RSIKTLTTSIRQFARPTKIMLANGRTEPAKVALRRTLSLRSSKKQSYVPRLIAQHGVDELLPTPATRRRASGVWVRDEHGNPFWANGMLAREDEPEGPAE
TTPRIVLLGAEGTPDLAVSVAAFSARRKKRGRGRGDEEQAAAKSNVRLTANATSKINTNGVSVRFSPPQIQERRERVHLPGFCAKGSVGTLRPWLKRPSQ
HALPVRLFAQHQQASALYHDAERGAPFAFLGYNETNKEEGFK
>p.capi.LGMF01_1147
MVDLFSGSSFSPYVHRPDTLTSSGRSKTNGPTVPLHHLNHGQATLAPHQVATQHDPANGWRIRPDEPSAIASTLLEFPDSNRFPSAHKALVLSDVSNTEV
SVKIARSSHEFRVEAEPKERTDRETHGAGRVHSGHAAHSKWTPPERPPSQDAQPKVDQAAASRRYKEKGGFGLCDSTHHAHAETGGDEGCRRCQLREMGV
CRSRQAKQVTLENEGTAAGGVVPGRGCRWGERDQLECID
>p.capi.LGMF01_1152
MDNQWRRGISLPMPWPQMDCEDMELACSFSASARIESTAKDSNISCSVVVSGENQNGGDCRVSGTGRIWTSERTMTSEKREGNNATATETTWRWVGVDDG
TY
>p.capi.LGMF01_1158
MAHVGPSLSLVSVASRVTQEGRDRAAGYRRGAAAAAPQRRDATQALARKRSTGTCMGIRTDAETGRGEARDAKKENIFGKRRGKSVLGGMGWVEHGALDD
GLEGETWFEGTGVELGGSSFTAVQERTDHRLFARRPCVATIKGADPCPDKNKMRKAVAISRRAMRAMGCGVAYQHL
>p.capi.LGMF01_1159
TQEQAPPHDWTRRDQGPRTDGMRDWSAADGHNLVRNRTGYVKSTRKKVKRRVSEFFNPHHLPACSRNDTDRTEAPLAVSKERQSQVQVHGTTKPRRPAAA
SGQRQLTPVLIADLSSVSPISLPFSCTSPALPVGSGVWTTS
>p.capi.LGMF01_1163
MVERAAASDGLDAISTCRSRGRSKTGQVPRTPYDAGRVLNIVRIHRALFALPLPTWLFVYTGTVVKSLAYFVAVPLESTNNGLTRELHVCSGVAMRQHVP
QRFSQSAAPFCFLLAPASSLSWMIGALGLASATCLMRFTTTCRRFTLQPTPATPSPLPLSCVVQAPPRLKYIVSVLLAPPSRILFCCHATSRSDASYHAM
LCVYNYGCV
>p.capi.LGMF01_1165
MPQLKIPYLTFSLDTAALVESVKQFDPLVDCGHQILGETPHIFVCGFLTAVGFGALTLWSYLLLHLSTLLSFEHSWARAFVTVVVLVSVAVECFKGLAWY
ARWVLEANGGAEYSYAKATGLDKVVPIEMTTYTISTTTTTTTTTPATVAAATQILESMVAEKQAAAALPKPSPTTTTPAPPALPSSTQTTSTIKTTTTTS
TVARGRTALRSGFGMSMADWSNSDEERACAWRQWARGLKLAQQLKGMRQGVLGEGEEQRWVSAMRW
>p.capi.LGMF01_1166
MAVKTPYHTISPRLNAPRRPGEEVFEAAHHTDLSTNSAQGCTHISPRSDRAGTGQKDRAKQINPNLHRTLGKDKNLVSEPYPWQGKRQRRSGPSQPQS
>p.capi.LGMF01_1172
MASSKFWGNRNVPRLKVNTDTPSQQQPNESAVSSTSVCTSPFKTALRCFRHPGVFCYTHKDCWRKANLRSPFGAFNFGPRASSPSLPGAHSPVTGLTQPR
NDSRPLSAGSFPPLGTHPQPQTTHPVWNEWRARPKVSLPSSFSPQSCVAAVGAAEASESRLQSTSHLQLAGSQSPTRVSHSYPPTPTSYQSLPSDPPCTA
TASEPTYIAPHAPSPVFSPPGPSTDLGPAQNISHSPVPDPAIPQVGSQSPVPGPSPSRNASRPKSTFRPQAAVFHPSVPGSLNTQDKPYNPPSTATGATS
TISFNPEATPFCPTIPGSFSTLNVGRHAPGPATRGVPVVPFPHFSGSTVAQNGVSHAPKSVPCQSFPGSSRAHTTVSRSPASNAQPRPASFGRLCDGISG
AHSTKVQAPQTLVNPGCAGPSDNQTTTPYVSTLGQPAATVDVDVGNNVSNVESIDNPLPHYKAGSYKRQSHSPSRAGASASLSAATPEWRVGAAANGPAP
EPPRKRAPRFPPGLPLPASALRRDFGKHERAVKWRGKNTDQPTWSMPAMYHADSPEGRIYAAMEEQYRLEMRIAAMDTHAVVIGAETRSMLRALDGVKER
EWVGGEEVRTGVSREQRQKMESKLHSLQTRQRGVKSVMDGLRGQWERAVGQERAARKEMAGCRAR
>p.capi.LGMF01_1173
MVADYECPNTPELSDNDWDRDDEIERLGLKFHWQRYVARRLNNTIDRLSKRLRNLGLIFRSRTAEQWQALGQEHQNQQANLHAHWMSGNQDPELTEYLEK
QARIAWNNFQPYHERQTTKQSLDGKLFQRRTRELRMREITRCINKKWGLPMQDWNTKIYHYHFQVRPPGGNGQPEQQAEEFKVESIES
>p.capi.LGMF01_1185
MCDGFCGAEWQGTLSEDIYICKDCVEVSFDRRCFEKLQQGTLGFNECDKDHSFLRVPKWDAESALELKKDVPDIKSWVEGVLERLRVELDEMCTPNNDET
DRDASEQGGVQ
>p.capi.LGMF01_1188
MADGDIQVACPARHFPGIARWGACAMAHAKAHGIERRIARVGLQAFGAFVFAPLPPVVAGSLGMHTAASDGDRPRDGSSKEDCWLRELK
>p.capi.LGMF01_1199
MSKSEKPEKKSKKERSEKKEKKSKRKEAEAAESAAATSSAPLDTGADFVALPTDDQPAEDAASEHKNSKARRKERREAEMKEKAKEEKKAKKKAKKEAEA
QAAEQEESASKSKETSDKPKKSKKRKHDETDDESAPAEKSSKTKEAKSEKKDKKKRKKNDGESAQAEAPAVLNDAAQEASTGDAPEESTQKGKAEPEEGM
LDENGKQKTRFICFIGNLPYTCLLYTSRCV
>p.capi.LGMF01_1202
MLDLPSFMSKTRTLPPWFANGILDGDSNASKDQITTYVGAVDRLDVWDEVLDMVDVAGSD
>p.capi.LGMF01_1229
MSRPMAPRHRMYRWLDDVDHKVQLGVVSDFDVQQQQRACSSRERQEKRNCLIDALEHIVDDCPREGTGRREWLGAALDDLLQKLPPGTPDSLDSAPSLSP
SAPQQPNQNTLDIRLSSTYPLEVVSNGRVSEGPRIGHHALYVKTQYQFTRFLELPRELRNRIYRFATTSDEPIVLIDAVSRDDPTSTLTPALLTVSKQVH
EEAMDVLYGENTFLFLNVQLPELWQGLSEKSLRRLRRLEIPLSIDDDDSLLALSEHLWRLPQLTHLLFTFDHATYEDFCQYVGVAHFPLVLSGWLDGVAR
LRGNAFAGLNVLSARIGSQSAEDSEAVESCTTSAQVAFNMKSPSGKGLAVRRRMDSLQCHSEVVSDDASPKSQSFRFLDLPRELRDEIYRLLVPNRVELC
PTIAEDKSQPPTFTFGLLTVSRQVYEEAIAIFYKENNFNLSGSRLAYFLAIVGERSCCHLRHLTLLLMMIPSRHSSGINLWAHTLTKLRHLTQLRLDIGY
PGNMRKYARLYGPKVLFREIHPWVDEVARLNNCDKLAAFNRITLDFAEESPKFETNPMDPEECAVFAEAFKTHLKRFIECPELAEWDELDDIAYVDIIKR
EDLDLSGSRWDVLEQLTAKTGASIASPRLLRKVHRVSFHLKEHAALSHTPTSLRVLYIIVKMSEPTAPANHGNGEAQHLEGQLPDAPMPQEAPATNGTAD
SMDVEMKEEPVESNLAPANVPPAQNTATTSTSIDTPTNTTTTATSTPPTQFQAQPPPPQAAVPSAAAPTTSPPPAQSASTTIPLAAPATSASTPTSTAPT
MPPRDHRADSATRTGSPRPGQQAQQQQLPREALPHGAPTRVYLNTHVTPHLLEAMKKLVAVEPEKPLEWLSKFLAEKSKEVEGTGAGNGASSG
>p.capi.LGMF01_1230
MDTSEDEEKEKVQRGVVPNFHISERRPMSLQERADSRTRFLDMLVQALEGYPRRTSDCKEWLGATLEEILENQPELARSFGDLFTKLPVESCVQYPETVM
SSPYHLITRWRSSMFKQVYEESVPVLWSNNTFAIPGWTITQFLDRYGDKASRHLRCIHLKVFEDVETQEVIEYCDDLFSPSLYIDEYIDVHLDRLARLNH
LHLEFYKCTFEFCYFRTELPWVEDIFSKIRPWVLEVAKLRGDKFAALKLISCKFFPVGTPSKPADEEEKDFLQALKRLMERCT
>p.capi.LGMF01_1232
MVGVPKSTACATCKTRKIRTSAKLASPWPGESFENPALAGTRSMASVCVVDSVVDKSGVQAGDANARKRFDQGGRRPRKLNTLLLRANTRRHCESPSKGR
RLDSAIWIAGCGRMAGPSPSWPQATAL
>p.capi.LGMF01_1233
MAEAAREMTATTPGEAQQPAHAAHYFDNSLDQPTMKDRVAHRVLSAGLRPKCDPTVGSEATAVCGLGTAT
>p.capi.LGMF01_1234
MLPPDTPLDKTLVVFQSPTLLSVNAQRPVSTPTFVRSNIPLGCRSPVSFGGRKPRQAWCASGAQAKKTPNSVGPKTRLKGPSEDSQSASQNRCGPEESQA
AGKSSLLTYPRPIRSPVAANVPSTPTGADQACSSRLLSRAIPHSAFANRGTQGIACG
>p.capi.LGMF01_1236
PLQIEQNFSKAASFVRAAAAQGAQLAVLPEYHLTNWVPKDEKFLPLCDQWETYLAKYQELAKELGICIVPGTIVERHRDAVKEEDRLLNVSYFIDHRGEI
LGKYIKKNLWQGTEREHLTSSGRDVHDVFDTPLGKVGILAFRELICQGAKIIIIPSFWTLQDCSPAGLARNPSSEALFLDSTLTTRAFENTCAILFANAG
GPPGKGYAGVSQVTLPYVGPVARLGSAAEGIITGSARTWQDTTGIMTTGTVQRRGCEQIVDAGQGFCGPIGNDARSRAKWKHDYADSSSHSNAIRIELSD
VPLAPSWLMTLPDIQLDLSTIASKTCNTECWLAPPTRNFLVVQQLSGQISWSSREIPFRSTRISA
>p.capi.LGMF01_1237
MFNSFLSSAPLLFNHRPQALPVQLEAFRPHPHEFNTSPLPSLLPSVVVLLPFTVHISLHPTISVFSWLTRASSLSASFTSNCIAADSFVPIVEVSVQLPF
RNRSLSLSAKLSFTRGSSRFEVKHRVFLPTSAPTVDTSVRRQRSHRFPRHPTLQPQFLQAELSQDLQATMPVKKTLQKAKSCFDFRRPEKKSTPKFGYSI
DPSPSITTFASDKAGLLESDGGVPTLTSTRSIDDSDVFVTPRTAPSTAITTPEKVVEQINEVMADVSPGYKRSLSKTQDVYLPPKVSRAAPSLPCLRPVS
VFDMDWIEDDRASLRGDNTDHDAALGESLRMIVTQHNARDDNSRAHRNAHGNLTLFPPITPQTQHKPVILRSPDSEFDVHPAFRRGKKEARDAGRAPSKH
EVKEEKKSRFKRLLRHVAGRDELKKRNEDVAAQGNSTFAYFRG
>p.capi.LGMF01_1238
MNQTVEDSPSHSLPKMHYNLVIVLVLLIIGVLAMASAVGWYHLAKYRVRQYRGRLAHQAEGTEDGHERTPSPALTHASLTNNYRVRFVVKENPESTVASN
PSISVANATTGVSTNSVEPPPPAASPPKPGSQASKLHKKSPGPRVAFEVDRPTDKELRPAALKWTKKDSPAKSPPAEASSPTKPASPTKPASTTKASSPV
KAVSPVKATSPVKTSSPAKSEHPPASPTKSKGSAAGSSSIGLGSGLQFLGGGNYGDMH
>p.capi.LGMF01_1240
MERTRTKTGPCRDEAGNDREGADEEEMEAADVLHKGGRFGDRRHLVHAHLPFDCSFFCTVEQELTALDCVSLQRWWLPLLIEASDFGGFGGMWKEPSSTP
LRIPWTTHSASCPQDAPVLGVTIFLFTSFGRYRPPRRLSAPHLPHRTHSTFEYASPPLFHDADAQQLP
>p.capi.LGMF01_1242
MSSTQLQNTSEIIAPAAKSPILNIESTLARLELNADEVMAAEAAAEAAREEREQRKKQSSRAKLGAFLKKHHPKQVLKNVARKLLEMSRAAIPDQAHRQT
PGVKACPQLRFHCTPYPAATTTPALSISPESVSLPDAEGISTFFGTPPTAPPSVPERPAAPINTPVGLGIYQMPVRKPVPKTVVVADDQTLQTLPNPNAV
PPSVLPAFGRRAAWESTNP
>p.capi.LGMF01_1247
MHTRRERLDIPPINACVDDRNLATALQLLFIASPETFLALAKPTGSPWALDQHHPAVQRHERLKAEDRVRGNLDTAWNSVARGNLFRGVFGIYLYQRKAG
KVTDVPDNDGPQTWSLSARMDFKHWQRQFDYFMVPTEFHLPGDERFISAQKFVKPGGLPLYLVVSSVGRRTHHCPVFPTEDFMIRFRSEDHVIRATHVRW
VGGVYRLDVGTRVVFDWGDGSDTVGMSFSGNWATHPPTKHSRAELQRESIIPSLMLFRRV
>p.capi.LGMF01_1248
MLTKRQARTPAAQYLPLLSATSTSASATHPTAAHREDETISCRSTDPERQCNLNMATSLARLQLSHRHYTGYNRDSIEPSDDRAPEKSRKYGFHIPEKGR
AEGDGAHWLVRSEVKEWEKEEDPCLSLAFVHNQERLQNDDEKRGERRVVLEIGFCGPHRMRKRFQLASIPHQGEGQRLCKSLTQLQTTINVIQQSQCSEP
AAGDTTRHD
>p.capi.LGMF01_1249
MEKSMDFLINEWNWKFHVRDDGVHCNARSLQPDTDTDEDFARRQALGGLEYCKRLHSKTRFATNSQDPQFQRAADRQEPLETALQLLHVASPATVLTLGL
ASPQGMEWQLVNGHSAVQLEREAEPNLNPSIKAWKAITSNRFFIGRFGVFVNHRDAVGKGPSKPFTREEAYGLWETSGTMGTGDWKDFFAQCFGPINVTL
PSQSTVVSMQTSVWPGYLPPFLTIDAAPGRTPTGPLFPQGAYSIVMRTNTDELVKTRVRWVGGIYKMKFGHTQRLLVVFDWADGSSSVGASQTGNWATDP
PMPHGRIAFERECAARDAKPVLLVFRRVEHGRVYR
>p.capi.LGMF01_1250
MALFNTSNASHRKSNEAQVSGSAASSLFVRPSTFLLHFPPPTTRALIIFRHHLRYSIPLDHSIYTMRDKIHHLVTNSGKGKNVSSPNINSNSLKSAQMSR
ISLKAIIIAKKLLADARRSCKKIPARLFKHHTKIANNGIVEPTYHSPQVKNSTTAEPKATLSDANSQALAQCYEMEEKLAEEVDAMLKEFYEGEHEYEYK
YVDADEDEGEDKDENKDDNDTAELAGEEQYEDGKAGMEGGFDVKDFHGGWWEQSGAHTREFEWAINSGFPQTFREASVTICRLTFEAQPGCHHVPNSGKG
GGFAVKDFHGGWWRYCRGRLEGGHGALEQGDKGVGITTELAMNERMRGIKNGLESAVKV
>p.capi.LGMF01_1251
MFSSKSSPNPLATHSANILVPVAQLPRHLITDPSRRLWSVVHHTTLVLFLTKTRVTSYTLLGTSTVFYEARSFATAHDQASKGIRNPIPAEYTQTELAMG
VPGQRSKSQTRETDSGRRKTQAAAVQGGKRKQQTAADETRDPAKRAEIQAGVYENAVYCGTRFHYAQESTLFPRSDRHGNGSEAGEGLKMYSIKPQGERG
GEGFKVLNFRGSPRPDIAETIR
>p.capi.LGMF01_1255
MSSRSSSASSCTFISTSRSSSSSYSYTTSSPPPRYRTHFTHLPPNTPVIGQTHSQEAEPTPKQYQHHPHTHHQPRWTPLSSHGLPRAPPPGRAPQVERTR
TRARSVSISPSIMGVEDPPRSQSRPGTTTCGVGHRQTQSLGTNCYDHHGYTGRSCAQDAQNHNDATGSNGEKEQRERSDQTANTAGSSQSKLKQLRSKVA
GWRERERERRREAREDVVEIGGGGHWSEY
>p.capi.LGMF01_1263
MSNGEFKNDVAMRGKGVYGANSGQQHSAMLSALPLITKSVADSWGKRPYTDRPFTIAEYGCSDGKNSVEPIAAALRGTADAKHVQLFLSDQPSNDFAATS
KNVQKIEEDGEKDGISIFTAMVPRSFYKQVLAPNSADMGFSLMSIHYVDKMPPLREGEFPFDTSRKETRRQTWEKDFCSFLRLRSSELVDGSSLVLSQLS
EPPEGGDNFAVVGQALGAGAQDMIKDNLLSHDLFKHFELPTWYPEPERMRELVASVGGWAVKDLFQQEIEHPASVELKKRRAEKEDPEDLEWYAGKVIDW
LAAVVSGYFLKTVAITAGDMNEEQREKLLQEWISRSKKRFLADSKDAKVTSWLVFARLQKC
>p.capi.LGMF01_1264
VDDEKATTPLTSFTPLPLLSAREAILGPRTRAKHQGKGTEAAATANGYFPVLKLTPDIISPTSSPLHRHGCLCSAPQADDDETAGQILDIPVFATTQNRA
RLGETCSELRLDVAGGFATKIHADKTMFSMW
>p.capi.LGMF01_1266
TARILAFGYNQRALNIQSDGCFGGGHFLQQGVDLGLALMTARRQEKVKVPLTFVGHGTGGIVVKTTLCHSYSNQDQFGYILGKTRHVVFLDTPQKSLSWD
AWKIVSRGAPSAASKGSWKLWSTAIESTNRAFEEIGHLFNVTSAHSKSKSALDIDTKQTFITNLPHERVLALEKMGDLTSLSLSKGSDDYVKLVKSILSG
KSFVVKGAKETQRIRDWLGRRPDSINSGDHQKNLNKHHSGTGHWLLEDPKFREWANPESSSMTHTSPTSSPILWLVGPEGSGKSVLCSITRERLRESVQR
PATPYLMLSFDKPHSEYQLMTQLALQLLDHVIEQQGGVDAETLMGLSAELDNEKRLSKVQDLVRVLVSQCSVVFVFVDGLDQVAVANDTQLSNESNDKCA
RLNQHLHSTISFLAALAKDTEGPLVRLWCSSRKTDDVSHWMRDAGAVNVPADEKLIAVDVAHFWTYAFSQKLDRAEKAAHQLDPAKFPPKTIGSNFLLAS
VLTKSLEGSSEGSESKLLASKNTREIYEQRLSEIQITDSRSSLPLAQVVSLVAFAKRPLRVNEVSEALAVLQKAFSPAASPEFFCTDITSHAILPVDGYE
MERQCAPFLQFCPSTDGVQDGWLRLSHVSVFEFLSSRSAAFNNAEKGRYIGPNTISQACLKYLSQNKYEKMTKGDHSRIRNQHDSGKGDIVQDHGFFLYA
AKYWHMHFDESDWAPLDIAKKFLCSSQFMTVIRIQSRFLDRHFVKNLEDDDEKASQLPLANVPATIAAHPDFQGLVDDYKSFIGDWSSFLRLEISGSSAC
QDIAHCFWGALGKDSFLLKQGSAIERNRSFLLGTGSSDAIDDHREPSGVFCEKTSDDGSRVLQFSPSLASRHLTTPRDRRRPEMSRDFEGLKVIWPPDGS
RPPRHEHEYVVHFNLTAMRLKGPCEPEVDLSV
>p.capi.LGMF01_1267
MLLVSGILFGYSLREGKWGAFSVDNVSDIEWNDAIFDSLVMEKSLKEVIYKLVVAHSKGASTFDDFVKGKGKGLIGLLFGPPGSGKTLTAEAIAETAKMP
LYSCLLYTSRCAAMFHQQAASRQLPGKTVVRTSFVVNGWLREVQVEDEALVGGAIAAAAGAEGVLEPAASTRKSGLNCLTSWKDPWGPSTAGFNCFTYLE
RTVLHSAHIAEPTYSLCPNFARMAGITDPDELSILSHQRSTGAPHGAFDASQFKTQVGQEVRPDVIEKLQKEFGKDMAGAIDKFLDVDQKMQDSAASGED
TKGEKSQDEGSGGDGTNQPDPLGRKAFVIRDRYWDRYKRQYVTQKPAKAKKESKKHRKCVIFVRRDYSEDMTSFTTVLIISGAVLRNALRQIFRGAEGFS
LTESEKTELDPKFLFWARPELEILADHYRSVEDHTGIFEIDSALKFIASHYEEMIPILPSLIPHSITFEYLWTLLPPDCLVVGKDALDSDSMWSVRSHNV
EQTQEGVMLIMKAENIVWDGTKVGNVKQTLQIPLFTGLKLIRDLPYVPLKFHPQREAVMQRVRGRSAKALKFWKPQFQHREHDGAALAEVYDKVEHYPFS
GRVMVDPKMMRKMXFRALWLYPKAKMRAVPMSRAKCSASQHIPFSSSQSVTAPW
>p.capi.LGMF01_1275
MGLLRLTCFALSTSAAAAAAAAKRNFVVFDKPRSLVRLPGPQNADEAGCSACHASGLKDPCPGATTAVHLPSPISAQQLAAAQRKLSMRSRGRRRHRRRL
MRHPPWECANHLAAETIGDGVALSAGAGATYWVRTSGRTTTEAYVTRWMRSAAKAGAIVMSASRLRSGPGRSVQSSVDAQLGIASRAADTRSRCKMQEAG
LLPLSSLPRHCLDDLQIAEEVETTAGMKDANGSAFDAKQSRLYDGRSGGSRPAKAAAKMRPQTASSGRASKRRKGLLVDVVDVWAERQTPENTKASTKAR
RSSRGAKRDGCRALGVDWGDGGAVYFSRTIGYPCRLAELRADPIGMRIRGVDMGVVDVFFRRSNSRDGGWRTDGLDGMRRAGRVRQSGSWLDSGLVWRRC
RLAWHGSLAYGVHGSAPQTAVRSARHDTTGRGWARRRPLLDKHGEDGETRRANSDATARGAAARLLFGGELKAPSSRLLFCLARLRVLQREHDEDSHVMR
SGNQINFLLRTGATSRMQPNGNRQGEEFRGRADRG
>p.capi.LGMF01_1276
MRIAGTWASLAGWNAGSGNASKGDESCNARVDGCQDLSQSSKYIVYIDDECMPNLDEGPPTPQPPSSSAAKVVAGVPGRSL
>p.capi.LGMF01_1278
MTVVNHGSKNWKRVGHTEFNTEQRRQYSTTLPETYTKMSYSTMTEERDPEKGGLGLLEVEHPSEKETPPRPEPTPSGLSDQEKKMRRQNSRDTLRFVLGF
TSLAMIGLELVMWMIKDDRHDTDEPRVRITLTGTSAVAILMNLVAAASSVGCDVPLEGGFALFNTTIIHIILTVFWMKGV
>p.capi.LGMF01_1279
MSAQDTSAAWPVADASLSQESLDLIQGANKAAKTLNCGIAENIVLAADTLLLAIPLHLPLLCKAKNVPCVYIASEMALSQAYGVSRAVLTRRASGSRLGG
QMLNIPKLEYIVLAALHYKSNVPIALQPPHPLAWSTHLLASQIVQRCTLSCAVHSFFNTTAFPSPPCNPAPSTISLSPKPTSFPSTAIQQQRSKSKTAVP
RYLPMRSHTRHARPPTSSHPSPNDSLGTRDPTTTHTRPPAADVAA
>p.capi.LGMF01_1281
MGGPTPATRWTNRRTNIPLASRQKPAFGPLPTVPFTRYASNIPTTFSTWTPLVIHPSTHPPPTQFSPPAIHPHAQAGRTSRRDGTNETNSRSQQQTSRPS
RVRSGSRPTTMQTRDQHLDLPACCPARVKPNLPLPPDPNPTLTHAQGRARAATMMDSNKAQAASRQHAPQKHSLGKEDDDQRQQPTATSQKAARAAAP
>p.capi.LGMF01_1282
MLHKLARGFQTPALPTAVELTGGSKLESLRHACRVLALAVVVVHHLRGNTVPGKSWNATTGAPNAPREYQSAAWKNHQQAIRIFGDGSSQMPTAKIFGCD
PSPFVDPQPPK
>p.capi.LGMF01_1283
MAAGVVFLRRHPDLLNDSPLLGPVSSAREKKRISIGTVATQLHGSDRVNSPPDEVALGRGRGRAREEKKRGPKRRVSLGATTVEVGGVEAKSLRFAAKGK
KRECAMACVVLAVARARHVPWAKGDVPVFGIMELHNTAQRAGNVVAWAKTKTKTAREHQPTPATRDRAGRGTRKSEGGGKKKKGDNQEGMAATCWPSASG
VDVLNPAGAAAERVQVQGRETGQLQGSSRPGAETARPELATMAFAAHCWDKTQCHCRDVGLVPAPAPAPALLSKRQSSALEAAALEENVLSSVWNQGREI
ASGSNASPVLLESRLNVCDDATEVASDRDNNTKSTYLVTDSILQGLPRGSHRGPGMRSGLLFAMGARRTIIPRPASTSRSQPTPLIQKAHATAPSLALHL
PYTNCCPLQRPPPPPPPPPQLSHLLFHCLPRSRRALLQELINSLARPGVEKAASARPHTQAASTAKRHLAHIPLFRCTPPCSDAANR
>p.capi.LGMF01_1285
ETNIYFGSKAGVADCRPMESYAAPFSKLHALHHNVAVIHNFPFHSVQFWGGSEAWGAAVEVVICPVAASVQSLVRSALVRAAATETT
>p.capi.LGMF01_1286
MAAQPPVRTESQRHSSWLTWLPSFKVLIKPAAAAHLTTPPIVSPIARALGGQPCWGSQRFCAAPRRHLSCADDRSSSHFQGALPARLNTTALSCFLALLT
PSSSHQHLRTPIALYTLSVLSTYLKLHLLNHHTTPPPCLAAPPPRSPSSSPSPSSAARSAAAAVARSPAGASSNKRPAYQSRMRQMRQAIPDVTTVIGHW
DI
>p.capi.LGMF01_1288
MPPHSNNDGRSSPPQQSEHFLGPRDRTRGLGVGLLEETGERACAREGSVPSGCPRRDCLPLLDNVMWNAPRVANPSKQVDDVPGDEWLMVRDGAATITSS
SNTTINPPKTPKTPQAQPELLPTPKTTTTTTPARRRRSFHRRRVLGSHAVAQVDARGGGGPCGEPDVGAGPRRPQ
>p.capi.LGMF01_1289
MLSASLLGESGLGNSTMARKGKNGPDSMDAASGLSKRLAVLSVASCYTGRRAQEQGLSGYHLYDSRSVSGSRRLRRFGRLVPGILRPLDRVGYNRKYAEP
PKARRRQRTRLDRRP
>p.capi.LGMF01_1290
MQKGVEEVEQRRKSGCVPSEEGKRWAFRGASRGVIDGERRAAKSRRWGWNARLRHGRSKHSGRSVIDVSPDPASPARSRPAPATTRPTKIFIRYTMPKNS
LHVAFNATTYNCAPFPNTTLAGSRHAVAVALEPLLRPYRRVIGVTCGETLPGARSHHDSRPVGLRDDFPDPHRREPAAHIGAPLPPIYDSTTLLRPTRTQ
SLLIALAIKLLMLAKLTTTIVMTEPSPQSTIKPEQSHQSRVAVAVGSRQPPRPRPRIWRGGPWMPVCVRVCAMSLPVSRERDAQIGRMTNRVGCACGRSA
PGTAKNRETTGSFAEALVPAATHGGLPCGCVGVGLLASDLARNAGPGTTASPSRPRALCDDAEKHREATITNPHLSHTRDGH
>p.capi.LGMF01_1291
MGVDRESRLDWSLPRILEEHSRQVRKAHSMIAFVVVEDEPELSVNVDHGRELARQFGTKYDVPAPLTMAHVTVAAPKAARVHWDPAVMKRPFFKVNRPYL
AGPPLRSSSCSWMDSDMWLISSPLAKVSMSQLLRSWRTLWWLHPRLSGSSGIQWSSRGLFAISTGPQKSALLCSPLLALEWIRGMQDKKSLDIVQALFNK
PINVEDRLTYGQVLDASPAVTTALAKALVRPSRKQLGKMPAGPMPTGSQSANIVELTSEPPVVEAKHFSFEQVMSLPLKEVPARGHVSNFYTLAIVRTHI
KDGVTLVKQPAFLMRRVLLGGGAEGNLINRRLVAALGVAPMRIGRVVMKMALGERNYVDSTSRCRPRLLPLPFLPLPDRARCHALQLPKRLPLSSVALCP
ATPLHLGRVPCGSTSRLTTAPAPSVAPSSSSAPVVSTPVSLVVSAPVPAPVVSFRSSSPVSAAPCSAPARVSPQAPLKSCLRVRLAAAPKPSKPAPRSLA
RFGYLRTPVDLGDEELKVSWCGEMSAQRLKVLQGKSKDKSLLPRLRKEHARRAAAAHSKVALVDVHGRELARQFGTKYNVPAPTTVVVHVTVAVPKDARV
QWDPEVQRVKFFDLNDKPTEVATAAICPSTA
>p.capi.LGMF01_1296
MLAGVSRWSWVVGQIRAKTVEHINHRAIAEARESQSTGNSRRTSAAAATLLAATASASNQSTTLVVETCTDPASIAVVRADPRPPHSRQAKTREKLQDDG
SEHAAQHSAFPSSTAPHHEVPRTRQTTSQTPSTIHQPSNQPTAYRNHGLHNGLPLRPNPHILAPLPQHAGPPRHTAEAVARAARLARAAAQRLRPGAHLR
AAVGARARRQPRRRRKGPLERQRRERREEDL
>p.capi.LGMF01_1300
WMRDGSHTFVEAWDRRELSGPAALDKAKAELIAAVGREEAPGRMLLTREEAPGRTLSEEAPGSTLLAREEAPGTNELSGSPETALEARDETAPVGRDTTF
DARDDKPGTTDAVGKADVTARGLLTKFVATGRAVERSAGLKVIQYGQDARAGDGEGIQATLSIQAKKLALDELAIPGFEVPEVGVLLVVGRGSRGLLKER
GQNGQEHLLGEAHDCGRSDAKLEVNSTQTTKTTVERVTVKERLKQRKKRLATKSRGKRVREELQKPSRSASVLPCSSNDHSSRSLIIPQDLGGKAAAHDT
CCVGSDPRIEDKTGAGWVRADSTASGKPLIRLSSVLVGRGSPDERAGSPVVGRMVGSERSSRAELNSPVGMFEINELSAAGSVGIMLGTKVLGSSSIREL
KRPPFVSGFVGRIVGRDRSSSAELSTPVGMFEINELSAAGSVGIMLGTKVLGSSSIRELKRPPFVSGFVGRIVGRDRSSSAELSTPVGRFEMNEFSATGS
VGMMLGRTLVGSSSIKELRKPPSVRGLVGRAVKGFEGRINRGHQGRRERSDETGYQGGVGMDCRRDV
>p.capi.LGMF01_1301
MGARFDATIDEKIAGAELATGRRFESAGVSADPTFPNWDDTTGRIELGTACSALDKAPGFVSAWERADSRPDGRLLKAVSSGRRALDAKELIPARFEGPR
VTDGSVDAANELIAPISDDKAGKRLERAPDGTPETIMELSAATSELRGAPMLESTPDGMADAANELIAPRSDDKAGKRLESAPDGIPEATIELRAAMSEL
KGAPMLESTPVGIADAANELKAPRSDDKAGKRLESAPDGTPEAIMELSAAMSELKGAPM
>p.capi.LGMF01_1311
FSHSQLFILDPHPEGQTEQKIRETVESFMEVGLPSATCLSTTGVETGEACIAPRSGCSPPFIPLASGVARLSPTAVSYTHLDVYKRQVADNVLNQLEWET
RDERRQVFILGRSMSSATVEPYPTPWVHVSRFAHSDTDKLLKSCHGIFASAVPASLWCRELNTAIYPRPGRRPFAASFTPGMAEKRSSRTHGPQ
>p.capi.LGMF01_1312
MRATFLAPSVSCAIINAVSCKVSWRAKMVCRIQRRRPLSEDFDAPEQATQSGVGQGKRGDSATSSRAFHIPTECAMPLENGGRVPRGRALIPARSISDVG
RRALAPSSQTNHGSARLFRRREPEL
>p.capi.LGMF01_1313
MTPSASHQGPSTCKPTALLITLGGCGLDAAEKSTQKTSTWVFWVAALRLRFPSPIRPRSPQLHPPSLDENGYHPQSTSMVEVLGGRGCMANMSGTKIIPG
LDTTSSQV
>p.capi.LGMF01_1316
MRPDGTFDGNQEEAQAFFWPDAYGVTKEVGLRCKIGIVKERWEEAIVVRLEDGSARVFAQGFYPEAWPCLMDFCSRLQGGAVVVVVEDVVQACRRRIGRD
HGP
>p.capi.LGMF01_1323
MPLTKEGSSAPGPPKSHGLPQSSTSDISLLHPPLLSSHLVLSYHFHHDCTPSTQGLSYSTIDRPSSSCLSSLYPSIDGCRQNLSVAQQQPRNAGHARLPV
ETLLFCALGWKQYLSSPASRSTSCRPDRQYGFLAPTSASSARRASPTVCPASKPRPMRFNCSALPVPEKPSPGSALPRKSCLRVRLAVAPSTPAPAASTP
APAPIPATKPAPGSLARYGLKAPSVRAFENFEAWDMASERLKVLNGDSEGAPVSKSLLPRLLKEHSIRATKAHKEISDVDVEGRDEPSVDVEAGRELAQW
YGTNYDVPAPKTVSHVTVAVPRSVQVVWDSRIRQTWHYRLRDEPAVVGPVFLFSSRNRVDLASVGLDDLLSLSFPVAADASQDPIVERQLMRQSGTNYRY
HFYPPACKSWSLGSHGLRPRLGNFLPVRILKSWLRVRLEVAPRTATISKPAPASLARIGDSGLKPPSSAVDCSPVVSDLQKGDTSSGAPHGQKPRIKIGL
DSLPLWSFPGRCFPSALPLKSCLRVRLQAAPRTAPTSKAAPASLARFRGSGLKAPSAAVERGPRVSGKKLAKRRVELL
>p.capi.LGMF01_1324
MQRTWKLDSVVDRNVPPVPRIPPFPVRKPIQSVDRRLERPLALLRRQHRQESKPVERPALERSITPRAHVGAPVRNQRPDLVARAGESLRVDAAAAVVVG
DVFQGIAVATTTPVVVGDRRREIQSLERRTLPERSLLDVVDPAAKQRKRVPIAHLPTLPPHRSEAGGHTLHQDLDWAAGRNGVVISERVSGGISRERPRA
VRSLAADDERQILARSHPGQILLIKPLRNQFLQPPVRHPSSTRGSKLARDEEEVEVMVGKFGKGVERRFGKRRSREDFGKIRERFQEGRRRFV
>p.capi.LGMF01_1327
MRDAAPAAAVNCPICALYNAEVVAAARTTITRANGGPPHARLNDSSLLPSQRPGFQTGYLRTSSFQTCFAVRPDPESRFRHSDF
>p.capi.LGMF01_1330
MDPMNTAHSARPVPQSQQTDLPNNIGTQADPPRQVAGSDLQATCLLALEENPWATSELQAVPMERSYANHPGIPRARQTPGAERRDAGMQQMENGVRHRR
QREQQQRQAQQACLGGTSELHAVPMERSYARHPEIPPVRQTPGAEWQPRRPLPENWAHLEDWIKQQRPAFQGVLDLCLTIEEKDKIDISKIINYEEPENE
MESQGQEPSDADALDLSLIHI
>p.capi.LGMF01_1331
MAPKRYYAAVNAVRARRAEFRREDSSESLTSDIAAELELAMAVPFTTTPASQPQPMGPPPTRSNFVAAEKEPTRRPFTSFLIAALSQIAKPGLVFYHAPV
HMSGEPVYLLTPRNKQAEAEAGAIMALEANEVFAISIESEWEVVELGFRHDNRAGVPSVASPVQSSANKMVSPSRCASGHVSKRSMIKKVESMNREQDRD
KAAFYYFNLAPPDRSSDDKLRSVRDKVAVSYTHLDVYKRQLLYSAPLHANGVPMYPVIPLPGQLVLEAEAGADMALEARDADAISDDDDDGHNDWFVQLG
TNLKASPIPRPPAPTGLPRCNSKTFEGMGLDQDMPEGPLQHSDSASSSEMRLEKKLAQAHWKHSKRSRLRRSLANRVLEVPEQTYSGGKIXRRMPMLWTA
RWDKLRKDGARRKLNTSRQIEKIEAAQAKKVWSRGTCSGIMTATVQLPTVVMPRIRYYAALNDVRARRLEYRREDSSESLDSVITTQLEMMMVLPAIADR
PTRPPQQRMSISTNCSTIVNTEMEPTQLPGQSFLVPALHQVSNDASSEGSTLIDDQDSGDNTERASVYSDDWCNLSDGPVPASAYIRQSAPTEHSKRSRL
SAGWKKFRDLLKCF
>p.capi.LGMF01_1334
AAHALYTVVREEGLAALYRGVSLTALRQGSNQAVNFTAYSEFRAALQGWQGKTDLPGWQTATIGLVSGAMGPLSNAPIDTIKTRLQKTPAEEGETALGRI
MKIGRYVDAFVSLPPRPSAKLDVWDLISQYFLLSFSLNPYYSSTHHYYYHQPPRQRQKVNAARRDMWKQEGTRSFYKGITPRIMRVAPGQAVTFTVYEYL
KNILERGRDYIPGGSYEE
>p.capi.LGMF01_1337
MDGGQAVRAARAVRDGGKHLSNWRRRNLGVRDSGTKQLPRSHVHHPSPSHGQRMEMELACVAKSVSSTRYGLYNEWRRVNGAIHLRPLEAAATAASIRRM
PIRQATSSSQRVQIQQPAVCPVVCAGGGRRVAALGRVCQVVNDVVDRGWDVETSRRRDSTAAFGSGLCRSSATLLLRGNKLLLGQPSAWHQKTNVCLSRR
IGQVATSSEMGSDEWSWQQSEWQWLFTPKADVLDPKRAASSAA
>p.capi.LGMF01_1339
KKKRREWGMEGQKGVAWPRTSKFSSPSLAHEIAGCREEAKAQPRPAQARQWSVNLPDVGYAQQHTHRYPRKRWRRRDETSRRRRAVGWDGAMNFSKCGRS
GAVRHNRGPSVWGGVVGWWSRGDGSGSGCGRLQGEAVREMEKDSWGDKEKEGGVRGWMQNELSQMKQSGGAKEKKGKREALWGVCNDAELIGESDGRNEA
DADMPCAIRGPVPSKTSRADCVGGRLMLLPNPSTRHPRCTEVVHQEMKWMASVRMAVLAEGAQRPVETNNTTTTCPLLRQHSIISSA
>p.capi.LGMF01_1341
MARVGPQAFVFIANRPASEASRKDCFMDAVRNGERLGGIGGMWEKKRDGLGSEQEWRSCGSECSPENATHGEEDEGVKDLESQSFVDIFFRPAALGCFSA
PLRLSPLRSARTSHALRLHSSAKPTTNTNTNDQSSFSSRKQDGRSNGSPKTLPEQTSPAAKAALKRNVTQALLPSCRMLT
>p.capi.LGMF01_1343
MPPEEKKTTTIYDSPLPFAGIRTCLRELLPFPAPGSLPGTFDAPNHHGIYDQGSAPPVMCGATASPHCYARHTATTRANSMSTPSKSATERKAMERRIVC
LLRRGEFAEAAFELTRSMTDRTYSWTHDAAQETGSLMPAVSTDHRSEVRADSRRASRRASESSECLHATQQDEGGLHFDARANAGCRTIFSAKYPIAPAA
GRAIIKQPSATTTVSASTTAESRPDGTRKLSGRAAASTTIRGSDVSREPSVWQPTAITRLPRCDDDDGNNGPTDRPAAADRHAVTVEADAAQCSAAQRQT
TSPYLTASRTAMRMSAVAVANCRGQLEEKG
>p.capi.LGMF01_1346
MESPKDKAPSMPSLEPGDYLRPRDYIDYVYRARHGGRDPSSKTTQTPDIIFTVFDDPVFVNKQDVPKEKK
>p.capi.LGMF01_1347
MQKGSFQVQAATVSLGFLKREPATAGLGDAEGLLKTLSIANLRGKTIELLQVSKPFVRTDVGHAVSVVPDFFDALTDEISQPKVKAALLSHSRGTVEEGL
ETSLFMMDPVVEFLQGLAVVDAQVPELLCHQCLVVAGEADVAQCVEQLGPRAVQKRLAVCVLKTRELARAEVSEPEIEWFVADDDWAGCGCGRAAELALQ
LEHTPGDVAQSFERLPANGPVAVEKVGLGNAADNLNERHDDCVAWTRSKEAFVD
>p.capi.LGMF01_1348
MEPDELFADFFNRVRDLETRLDYQPDITNTRATIHLWLSRLSPRALERLREEAEDGFDFQFKSIDELFDLLRRCDFYDRMKRVREYHNMVMGLEESFEDF
QARVVAVEKSLGY
>p.capi.LGMF01_1354
MDRTTSQRVYRPALLKWLLLCQSLASQFTVEVVLRESSAIRTLNGQVLGSHGEPHLNSPAQHHRLARTSLQLSGYLNLFCVSLSEGDHRAGRRLFFDLNL
SLSSSSTSPQHHLPTTSRPHHHPLLSPSLIVSFSSTSSASSSPSSSLRSVPSTPFPLTVLLRSSTSAQRFRELHVLSFLYTIFCSTFRPLYSLFAHRSSS
FLDLRSPFFVSAQPPLANRHVLNDLHHL
>p.capi.LGMF01_1355
MATTSNSAALNQAAIDLAMMETKQEAFINSFRLSLATTSDACFVQNGAKDFVGFFNHVAFDASMVTRNLPSGVITKADLHWICKLVGDENPHCEHLTLVP
EMHVVTFNDGKKFFMVHDEIALLDPNRTGFTAMRLNLGNSTSPPDNIGAQPTTTPTLDPITNESDSAPVTATEAVSSAVAQPHPCPEPSSSESQPAKTID
QNDSLSHEATVPDDRTAQEFTPPRCDFNRAATLDFDFDNSTMLASTSMNLAEFDPFAQPSPFIPGSNFINLSLQGTAPGTPTPVLGDTTLGVVDNSPASN
VTSSADCNTSANHTGIIPGTPEPGYATPPSSLNPSPVSNTIASGNCNNIFNQTGTVPSTPKPALITPSSSFASSPDNHHAVPSTPTPAPKPVPTGSGKTS
TKRPVPQYIDIAIEAYHNYRSPKCPKGMLQFAHMYEYAYANFEMEKRGAGFKSGIRHAVPKVFVKVEDGKKPDSGVWWTLDHDFKGDIAASNRRKPKVVK
SDTPETPQQQGASESEPPKTPRKRRAPESESEAPETPCKKSKTNNNAPVATMAAPIAQSSGQQPAQTHYYGYPQNGQQNYQGPYYQPATTNYEGGQYHPA
QPQASYSQPTHDVQEHIQPAPPVSDAQPVNPQNGQLVYQGRVYQPATTNYAGGRYHPAQPQASHSQPTHNTQQQSQPVNQPSVEENVHQHVTQFLRPTEQ
PPPQQSMQQSSPEQSMQQSVDPSLQQSMQQPVAQSSPQQPMQQPAAQPSSQQSMQQSALQISPAELERFQQWQWQQLNEFRNLEQQQARQGE
>p.capi.LGMF01_1361
MPRLKADVADSIISWMVTKCDGVVRVAKVATLKRKSATVPLRWPSAGVGDGLADPTAKEAYDSEFCHAVLAKLNWKQRIQ
>p.capi.LGMF01_1371
MFQSLFADLCLFGKCPMPQEPFPTTQAAGDAVIRVSPVSPHASPCPHNGEIHQRTCRPGLLLATPSLADATKSRPSPVRVVVSAWFCPVQQREELAMRGE
SRRGHGGRRRADGVREFAVDAAPLSPIQQSRRQTSVWFRVKISSHMSQCHGSYCSSSHSSWGSHSAASATIMTCWALA
>p.capi.LGMF01_1374
MILRPALPRRPHLSPLALFHPRVGGLPPAPPPHPFILQARNNASQKPPPHNSSHKPLDDDDFKSPAAKATFQKIVELNEQSKREHREHWADHLEHDDFAR
RLIDRADAASDSAVAFSGRLIRRIEAWKLGRAHLRARVARARRDELRRRQRESLELRCWLAECEHGYGSTPLRRSAARVGRWVLGEMGVFGPKRLTVVRF
MCQSILFGGAYMFVCVQWVGPLLERVGW
>p.capi.LGMF01_1375
MWHILIPITLTKQPSTQAHRPSFLPRYLPTATALLAPQARQVTTSDDGGEVAGIQQTNQCYNATLQTKPPQQAKNKHPGAANRDEPAGQPQDRRPSTQIA
HVIGHTAQRSDGAAQQRRNRLVALALVKQAAGLLDLALAARLPLHPLQLAARRTLGSPPRPRVGPARQAAAEGDDGVTEGVEPAVARRALHFLVGGGERF
VYGFG
>p.capi.LGMF01_1391
RQAPVQNIEGFQQQYSSALHLVLDADMYAVQEAGRRTHRRRRRCVPRGRRRQENDVDGAAARLAAVLSLQKHGRKDGWLQSYDQLTLPSGAHVAPNSATV
AGNAGRAVAVTTACDVRATAAPNSATAAAPAGVLTRVATANDYGNDKLRVPSSSGTRFLP
>p.capi.LGMF01_1392
MPTKRKRTPEADATIQDNSIDAKIKRVKEALRAFDKAAGKPDTAVKSKDDDEAACNTEAVMKSMEDDEDGHWHAIRLANKAADEALKKAQDEGDEMAIRK
AWDMTKKARQDIINAELREKTAEKRKASRQETSNAENGTTAQLKAGVAAVSYTHLDVYKRQVYVYVCFXXA
>p.capi.LGMF01_1399
MAPLTNKIDLGRELSTETTVGEISGERNDELISATQTVRATRLDSPISPLPRAVKAPKRHICSTQRSRPRLASLLARHSPRYGMVEPSLGPPAQQKSPIR
AAAAAAAENGVCRT
>p.capi.LGMF01_1401
MVFKAAEARGSQGSQPPTAFGHRLFAEDSETFPESRTREAGRNSPTTQGASSACPPYGHLRAGPGAD
>p.capi.LGMF01_1405
MEIQNTNIWDEPWKMAKSPKQTTGIQDRESSWAAAEELRSGSDDENATKKPGVPKFSESNVAFVSGGPRITRTFQEGCERLAGQMQSSKKDRADFNWIKR
LLVFLSKVFGKPGFQALKNTVSLLRRGDPGAQGNLQITSTSSSVETQIETFVQTVQFAVRMNTAFSSKEFALCSCSIAVAKAWSEIKQSIDNNDAGWASI
LENDSDIKVLREQSKKRNNLALSFGWLTLRAHPELKDDSGSINTEAFKAQRDRLQNDIAAGEHLMIIEELLGGSVFLLFVKGWKRIFRNGRYDKTREIFQ
SLLQAHCPNLPEQIRSLDPISERLLGSTPTTLPTFSFELEGAFEKKKPSLETLLTTTNEVARLEDFGSSDSGDESGGSEDQVE
>p.capi.LGMF01_1406
MASNSGDSIIIGPKPTKACGKSGVTLRTWSSTDSGVPQSTAGGRRCAIRRLFKTTGTMLTAGADEMPSRTRLD
>p.capi.LGMF01_1408
TTRAAEAEAKEARCMSTQAKMCKQIGARGTLEEAIVGVSSVPPICRSAPLWLSNGSSVQXXDYLLYVILEAVYPRENIDLALDWPKKLAAAQQQQQTQQQ
PHQQGHQQPQQEPHQQPQPSEPERKNVSRARSARHREKRRDA
>p.capi.LGMF01_1412
MAQKFAEPPEDHMCGLSNADANSWKFGQVLPLILLGHLIFAVIGGYCELCDEARQESPSDDTPIDDELPGASSSSISWDTRPSSSGFRFRLWPRRA
>p.capi.LGMF01_1413
MAIEDFVAFEIGTFYSKDGKCKADADVAGIGVVVSFTAAAVLTTSLSICAALLDGLVDMDSAIPPKALHAISRRSLGRLITIERAKFGRQLLDRLMLALA
DQQLLTGIALLISGYIRARNPRLLNTEENSYIFLLWEPHFHLIIYLSCLASSSHLASVLTLKSYFASHSAVAQLRLSLRNRPGSSATARCLRAIPSRIKS
ALILLAFGTTAMAFYMQLLFASISLTYTMAQKFALAPDKLLNYLDEEVDWSTTKVCSLNVDEANTWNFGQMLPLILLFQFILAGMGAFYGPLRRVIGSSR
TPRKMGANNEATLSGIPLELVGAIADHLPSKDVRNLRLASQRLNDGTLATFADRYFRRLKVNLHLKDIQKVIEISKDKYFGPKVQQLDIIPRLFNSGREL
RLFEEEKRSCLEYLARQGCNHQLEWAGIESADMFEVLINDRIEWYKEMNDQEHAKSLLVCAMAGLENLSAIHYHQDAQEFRWQVIRKLWEKAREPELFRA
NDWIPVMEDIYKKRNNLPFASAEYSRWSYWPIKAWPSDATLVLNSIIDSGIACSSIGFFCGLSVEQARGFPEDAVLEESLLNLENLDLTLFGSGIRDAKP
ADMSRFAAAVPETLKELRFFQGKDVKGRNLEPGESPLHFPLVDYPWVNSCYEKALDTLRCRRLRKLDLRPGKIVSSFKDMLGGGTPRGLGLGIAVWEKAS
GTCFWEVPVREE
>p.capi.LGMF01_1420
MTSFVAVAGSSSEQTRQARLPAPTFHGRTNRLGLYRPKSSPSPTTALHLLIDSFDRANLLNCLHSPKPLTFQALVDGTLTSPVDKYDETVVGADLCKVTA
YDLGLLSRRRTLRLSSLSVTKPLAHGTLHTSSIFNDSRPFATDAHSDRPASTLFLRFFNHL
>p.capi.LGMF01_1423
MAPLSQLDIWKQRFRTACTLAISSHSAADRPLVLGDGLQDEDAVRRAKAGLPPALEKSHSQIICSFTIANCQHFDSYVEVSIEIPCELACERNQAGGSDT
ATIRLNRDDVKDAENQPTLVRCRRIDMGNASELTGLFGFDDTTLQSYINAAGLSLLPRAVFLLSVPFAPKPPSRNMMEKPGRHGFLAETFERVKESFQSG
GTLHALFSTYTPFTQVELLNSKISEYRAHDPLADFYGAIGLMKPKSARPQLKIERQFLFSTWRHYRTILECALMEERELLEGRGGVRRGAMRLISIPHTE
NTQFFGFLDHDTAAYKLREGDALSVSVNSTEESDYHNSATTWNATVISQI
>p.capi.LGMF01_1425
MNPTHDVARGPVVKIEMPADGGPLNLDDNAVMDFFVHEAVSVYEESGHMRTPYSFKTCKLARKHVLNVIHGRMELPIFKYHGYAEAYAAVCEEVLKVLVV
KGCIKHPDPTPQDQDAYKGVSSGHLAEYDHVAAVQDSSQALSAEWPSRLFRHATVPESERPLQFSNREAAKQYVLNAVGAKYSLPLLNSSKVKEMWNSMC
ATTLELLKKDQQITYPTKKQRRAQAEVNNAQAHEQDEAADKETGVAETSHSSSQNEGTQHVHSAAWQAAYQQGRADGMAEALQMLLSNATLNIHHESAQR
TLNTLSGQIAGAENTVTQVPVEGMKDHALDHVKPRECSNTGQPMSTVNPFVASMGSHSNVTFPPANTPKSASKRRLSDPGECGTSKKARGDEI
>p.capi.LGMF01_1426
MGTSKGKAPAKTLAGAPTEAQAQAIPAPNSPKDAQQKISGAQSGLVGKAPQGQAAAKTRERIEDFTGSAGTASQLPH
>p.capi.LGMF01_1428
MAEPSSTKLDPAEQQKAATEPQLAKDETAKVTADASDDKSASVTDKASSAASAATSAVKDNVFSMFGGGPKKEKKEEEDVDEPSGSSKAKKADD
>p.capi.LGMF01_1434
MPPPSGPRDPIAGPDVPEAPFPLYLSGKVIKGFGRGSKEVRTYAAWADCHTCLRASSSSIQSHVSLPSFPLCWYQEERAQQRLTCLAQPFLCGFNAAAAA
AATAAAATAPLPRCHPARSRLRSISAALQGKQKAWQEMGLS
>p.capi.LGMF01_1442
MEARRSEIDALIAVDTYEAYKRAWHQAKDMLLFSKEDVLGIHYYIPFLLIRLRKEQRLFDYLNWYACRPGESIRELDLPEYTKKDIFDWFDVDNNTETRG
SLYFFTLLILLKTKFLIDIYDLERPPEERGDIAKPVSRRLRNASARDLQRFKEHLSFQICLLHDLRNFKNPYFWQAFTQPNRFLNVEINPNWQQGSFEEA
QFVLQKTHRAWNAIPEARAAVQDLQRRRRQ
>p.capi.LGMF01_1446
MERENDAQETLQHHRNADATRSNKSRSDSFMLSGGCPRARGGAIRSYREHPGQAPRRAQDQQQVPSSIVARRSDHGAHLIT
>p.capi.LGMF01_1447
MLPCLSQGSHRPGHELDHYSRASKPHAAKRNRHDPTANVAVSTVESSQRPPHNFTHALRLLQKSAYLPDAVNIISSHDCRCFVSMDLGDLHPDSRRRATK
RVTCALEHIDGYGVAANPSHPASQSEGTGISDRRHTSYDSSAPAHLHIIRQRKGKGKYRRQGYSRDHDDQVEETGLSLLCIFLALLRRQCRLHVVVTTHS
PPVRAQRTRTAPPYAQDCEARLGHLFLFFKSRAKSLAIHDSTVVLTPWPPHTKSPRPPSSFCQQGSPSACERKIDTLPYRAAPEPSTSTADGDEQIDQMD
REATWFGQVGLVKGEERHYG
>p.capi.LGMF01_1450
MGKDRTTFYFAMLLGDFGKLPCAWPAESMHLVNRRLDSLVRRTCVVGQGPVVVVADAGQFRAMALSEARQRTNITAVVAVYESRRWAALGYQYNHGRDDG
QQEDAYGDKIVTVQRRSQRFEFLLRTWTRATVGTKAKVRRRLASKRDSMMRKKAVTGPTHNEKVRSIAGNSRIMNMASWMEWWTGGSGGGGGSEERSVEP
VPSLPPPASSHGLDATTWVSRLPWVVQPMPSRWLLRNRPKREGVADYRYRHLFRYAPGVMRGGYLHGPGNGGGSLRGLWSCLSGRWKEKMQQHETEGKSV
WTVRGQSATDIQVSSQHGRG
>p.capi.LGMF01_1458
MRVDRVTTAAVKPLEPTAEEYGRGQRVEDEVDEVDDRGKANEATGHPHNITTPHSLYSPPHPTPSSTGEA
>p.capi.LGMF01_1467
MSFPYSQRQILYPTDGRAWYNYDPDNPTGEPKPPPPPPKKRRRRTKLLPSCQRPPPFKSCLRPSKRPRPQSRPPAARNASSIPLTAAFTRTRSRTNPPPD
CHRPQKRPRPQSPPPDAPRPQKRPRQQSPHPAAPKAPSIPLTAASTRTRRRPNPHPDGATNRNRPAKVSKQSKATKPEAPKPNVSSEDQARKLYDHWTRI
QEAHREKKMREKTHRLQQRHRKIQAQAQAHARAAALASTVQREASGGNISHGVSPGVDTGLPVVRLVVPRAPPPMQQTMMATTMLPLPTRGAPTGARPAV
PPHLRQQNGAPGTQSGMMPPSGSSIQGAVPVPPMAPETTQGVGRGDRPAVPPQFRQHNGAPWMQTGPMPPSSSTIQGAVPPTAPETTQGVGRGDRPAVPP
QSRQQNGDPMELWATMTPSSSSTIQGAVPPTAPETTQGVGRGDRPAVPPRFRQQNTAPTAFEGRPATLPLPSRTFIQSLIPPTAPPSHASSRRNIHAHPA
RLPPRTLTHSTLPTRKLLGGPNAPPTTLAWLRQRDARGATGHPVPRNQRATSTLARNPNRVYKHAVAVSAEGEGAGADADADETETETAAAPSSTTTTSS
SSSSSTTTNGRRAGRSGAPARCAAHRAAKAAAAATRRERKAAAAARSRGAEEEARGGCVYGHVV
>p.capi.LGMF01_1473
MLFSRSLVVLVSAISGIVAAQNNSYLTVTSLVTNAQNNSALECWKFTTPLTVPSTPGISGSMLYAFNLSTANEYTVIPARFDGGIHNAPAPQFVYFTSGL
AHISLPHGDDEAWILGGANGLIFAGDTTGTGHATTYPSDQATVALALPVEGGKPPPYAVLHQGPCEHGATQIVSGA
>p.capi.LGMF01_1483
GPLVQLVAGREHNTFIVHQTLLCRASSFFTQAFCGPWREGRTKTIEFPHVEFHLMSAFIDWLYTGIFYRGDALELYVFADCYQIIQLKDDVLGALFLLWI
KYSTQKHEKNKVRMDRLPSAEQLDFAIDNLPPSSPMLRLMYAIHANWSGPLPECYDWPELKAAMCRLVKHVPGRHSRIEYLHEYLEDSERERRYRVWRNE
VRKWLARMEEYDKMRIGDGKDEEVIELAKCSVAPVKSRRMSRPGCSARNPGAASQKEGAGVKNSGLLPFLPLRHVASARLLSLETSRSQRPHRHHAVFSL
LAFQQLASHESTDSLCPQRLLKQLELAEHLKPYFLLQSAPWPAHVSSHRPPSISLLVHRLPSTNYRNLLLQGKIAPRESSHRRSQQQACHQHSPRPKSPT
NDQQTFGHDPRHPGKS
>p.capi.LGMF01_1485
MDAFQDPRDLDNGIPSLTNNQWEDEELRLNLDNGKVVTLRNPTELAIYVTADPENAESIYNWISSLLLKLHNIPSHKNRGYHSNPSADHIVPDEEMRVDH
PPKFNGDRNDWPHFKVNLHLKMSVDGHHYPTAFDRMLYVMSLCEDRALGHLTQYFEEDGSIVVPGKPQADWRDLVFGDPTSPLPSH
>p.capi.LGMF01_1487
MQSTRAPKAKRRRSSGWLASTGWLKRRKDDVRRDGDDMTFEQASSPAGSFTPINSDASSPVRRFEYATRQEAPEAAREDAPARPRTSVIRQYLRPGKAAT
GHSMFERAAITNGELPKAPKRKAPKTVAESPKRKSSKSDLDSTAAAQRRISSSMRSTKPSSTLSPMNSDAGQDVPDKAKSEFAKKSRREHHARQSSTGLD
ELPVFTPVTSMDIFANKEPATSVALNHGASSPGPKASHAGSKPLRSQMTSTTVNSSSSQTFFPAVEDLERMQQKPQNTDSGDELSEVSSVASIEFDDAKP
RRVDVPVTGVSRISPGTLVDDVADHKRTDDELAEFEAGVTDQDLLDLVEADGFEFSSVQSANEARQDSPNSETYDFDDGLTRDDFNHVLEDGHETPANDE
RQPENVDHSPTEISKSDFQSGVAQHRRRQDSPSTHNLSEFDFEIEDNWQIFEDLDDEDQNGNFHTQHNEGSKSIDISPTKPISQTPLPSCNGTFAKPIVR
PSFPPLVKDRSPIVGLNSSTSLRRAEAKHQATFCPDGSFP
>p.capi.LGMF01_1491
MRSLSSSGSLSKGAAMLQRDWRGTDIEGCVAVAKELKLSVETLDVGCEGEAGVKPSVERWRQSRPPGLQGPTGHLPSGNQRSSIIR
>p.capi.LGMF01_1494
PHGLGGRKGEGTQLDAGTPMKKKKRRGGRAAVEVLLNNPGALGSPARSLARGGEDGRAPECRSSVPPPRSVPEHRSADSRAEKLLVQHGSTELPRRRSLD
DIPTVVHEEKNSHSITVCRAFREAASPFAQSSLPKSCQKAVVFQPVDGFRNVAVSRPFGPREQSAKPNSNREREKGRERGENVHEDRAAVDGAMADRVKA
ARARLAGRLVHADDDVEVVARPDFDAVGLLQELGGQELQLQLRAQDLDPAARRVVVRRQVVEHGPEASLADQAWNGDPDAKFGAWAAAGGLRRAVSHGGW
SGGRDVLGARVPEEREWFAIGRQLLPNPPTPDSRREKDRAGSPERTQTPETRWAGGARDRREGKAPLVTVAQLRPRFAQQKPATLLEEDVAGEGVDEAGG
DERVLEV
>p.capi.LGMF01_1495
MPKTFSRSIQTRTNRGRVDQGTADPTVDVRALRTKNLRNVPHELEVLEVRDALEALLPAQVVLEHHGRQSDLRLLGERHGPQDLSLIHI
>p.capi.LGMF01_1505
MSSGTPRPAAPATSRSAGPATFQTHGTVPRVPQDPHASHRAAAPAMIDAALGSSQPGLYPSPDASPRLHRAQLQPPVPSASTPATSSSGPQPQTPTAIHP
DVQMAALRRRIASDATQLLEVRLQRAEHQQALQLQEHYRAAYQRRCAEHDAQVEAQLREVARLRDELAAIRRHDTRRIEALQRENIQLTQEVESQREERL
EAERRQEEERLDKERRAEVAERRLRVLGGIFGVSELDFVFQDEVMYSD
>p.capi.LGMF01_1506
MNNSTHTHSPIASGPQGPQSFTDPRPNSATPTVLNPEGHQRIPAPQEVAAPCHPPMPIRPRMAPSPVEPPNPPSVIPEGMPVHDEQAGRNRGRDNAARRL
RRQLASAALENRRLLRRNVELLTYSRGLERRIQVLETRDLSWRVRAACLESENADLKEQVAELEGHAVEMERRIRGLLERVTAWLVWGQVWREREG
>p.capi.LGMF01_1507
MAATLCYTSTGVSGTQGASRGGPQMAAYFNEHPKTSPVVAPTLQQHTGAYPSPRATPQLLQAVPPASAYGHARSDNNSLALNNGQTPQTHNATAPSYDSN
AAAETGTFPQLPPSQHQNDKPPPPPFRPPTALEVKIMESQLSAAQGRCTQLERSLMMQKHHNAQLNAHVASHDAERTALQQRVADLEAERRDSIDDTTTN
LHIVDQCAGENARLKRKIAACENESTQLKQTIMRLQWAVEQQGQKLVHHEQGGGGCERESENARLKCKLAATEHHNRALMQQSAELTARFRDVESRNREL
AAADLSWKVRVACLESDKAELKEQVVELEEKSGVLLKLVGSDTEDILVEEEMNWVVRKRRLGRSDDELEEEGEG
>p.capi.LGMF01_1510
LALCDTSLFFKNALNGHFMEAHTQVVHLPEVNRHDFRVFSVWMAISRLPGARINQKPENIASKSRATESDWDLIISTAMVSDETYMIGGFAAALRKAFFK
VHFPKVESNVDGAVKFFHGMPTRVTLARLLNEIEHHIIGTAWEFIISKAMIFAHTFMIDKFAEDLRKAFFNVHFPEVENSVDGWLKYFHSFPKILGLAPA
HKVLARIFNSVPRGVTLAREIANAILFFFDGEGAFRVPFGMEANIEQDVLANGTIYVEDEHGIIRVTAPSACN
>p.capi.LGMF01_1511
MLMRRSKSGEVPMDPRGAARVRVPVVAVPGGLRITHGEAWFPWQAAHRPSHNQGTMVSTLSAFSKREVTMIDLNDHSDPKIEDRRSSASAAPQDQHLGAS
CHAWESPGIRLSLEKMFAPWLYPKNLYDREPYAEMSLTGRLRRYCGLGTDFIAHHSIESLNHLLQQVQLVAKYVSIVP
>p.capi.LGMF01_1512
MSARQIVSTPRYELVDMEALLARVIRERRMREAPPINYAGVLFKRRLAIEKAFAQKRVAAINKMSRMTTTSTNKAASSPLKNGEIISHAIEEVKTPETTK
SEPKPIRMLFGDCKGVDVKLLVGTNNQEFHVEKWNLVYHSTVFQHLIRDQNDPRFEPLVVKNVEPDAFQLFNTWMSTGELPQLQDEHLLALCRQENEPIE
IIWDDLMSRAYMFAMEFGCHQFARDIYRAYAWILARSRDEENNFDALLIKDTLFWLIREAPNYPLSELFAMEFVENWSRTEEGREALLFDCLPLSFLQKV
TECYRSVQQKKQANGGVLPGTVVLPPPRRRWREAAANTRNVAAPMEIREPDHLSPNQWFLQRFLSLISL
>p.capi.LGMF01_1516
MPFTYPESSNPPLSHHDIAITHGTLHISSHPPNESSNSKLTLLHIHGNSSCSQSFHRLLSHTITQSPPSSIVAHRSLLLDLPGHGASTDAPDPETSYTQA
GYAAAALEALHAMGVLPPTNERGGVVVMGWSLGGHVALEMVAADEARMAREKAADATASPKRWVKGIMIVGTPPALGEEQVAAGFIHEVPKDEEGASPEK
EKKADEEDEDEDHMLLAELETWPAEAFDTFPFEAIGQPHEAWIRDAAKRTDGRARRIMFAAFKEARGVDQRKLCEESDVPIAVVNGGAEPFVNLDYLDGI
AYKNLWEGKAYRMEGLGHAPFWERPDLFAPFWERFVGFCEGI
>p.capi.LGMF01_1517
MSASESDATQSELNSSDDESEFVTILVGRYQTLFTVELNLLSNASDFFRVAFRSDFKEGKEKLMRLEDTDDNVFDFILDFLETGRLDPCLDDYSGGDGFM
RSGNYLGVKEFAWDYYMSSIYVFSVIYMLDSVAAKSLQSFGERLKRYESGKLRDFPTAATVSRIFNEIPDDSPLRKKFIDAFVRPLNSQRRVIRPHDESL
RGLPSGFTTPVLEALKFRRSALEDQLVHIVCTSRDLSRIIDPTKANDRSYTDFLAYKLDEEAKATAAMEAKMTELTVENNDLRTKNEDLGKEKEDLAQQN
YGLRKKMEELEKRLG
>p.capi.LGMF01_1518
MSNTGVAEQDASEDHEDFVTLMVGAHYELFRVKLSLLSNASLFFKKAFESGFIEGKERFMVLEDTDVEVFRLILDFLENGRSADIFKLAFSDDLYSNHNQ
NGEVEWDLQMSSIYVFAMMYLVDELAVGVAHMFTERFEEYKNHELARFPTATTVTRVFDNVPDDAPLCEMFVEAFVDSILSGRLDILEPAHIDEINQFPA
DFIAAVEASLSARRSGLGDELLNNIRTTARLSQITALMDEQTSQRGNVDYLRNGYPASMRATIVDLTVEIEKLKKENEELRKGR
>p.capi.LGMF01_1520
METPPRTPRRNPNLPANRTAYPIGCAAPGEQRYLHPALRENNARQAPFANNQIRPAVPPHHRTQAPPQSTAPIRPARPPQAQQPGTGNGTGDGGNRGTDT
TYLTILRSASLTAVRETQPMTPAFRAQVEANIARLNEVKREREAAEERAAPPPGWPTISLEESLALQSQPGSRALIEIREVPEPPPRRKRRKGNEPDAQE
PPEPARGRRQAGHPVAPQDDLPQQHPVPGGPPFPPPGRPAVHPHDLPLQHPGGPPFQPPGHLVAPPNDLLLQRPPASPNDLPLQHRVCGGSPLPSTGRDV
APPFPHPAHPAAPPHDLILQRPVPGGPPFPPPGHPAAPPNDLVLQRPVRGDPPFPPPGRPAVHPHDLPLQHPVPGGPPFIPPGHRAAPPHDMLLQRPAAG
GPPFPPPGNLVAPRFPANINANGGTFSPYPPPFLPPGHPAAPPDNLLLQHAAAPPDNLLLQHAAAPPHVLPLQRPVPGGPPFPVNSNPNGGMFCPHPPPF
LPPGRPAAHPQDLPLQRPVPGGPPFPANSHPNDAMFSPHPPPFLPPGHPAVPPSFPHPGHHAVPPFPPSGHPVPGGPPFAPPMHPHAGPTFPPPIHLNGI
HPNWFTFPPPHPPPRHPNHAPPFAPPPPPPPPPYFPPSHDPPPNPYPVDAAHLTELLEAVRQSQTEEERRQRQVGQCDERG
>p.capi.LGMF01_1521
MARGNQREKAREKNQKAQAGVVSALEHSVHPGLPLTTLAILQKNKNNMSGAEFQRAKEDAASIMRAKQAAADAKKAEAAKKK
>p.capi.LGMF01_1530
MRYAVELGRSIKSGLQRDIRDDKAVGRSIPGPETSLSKQEFAIWDATPCRVPLMPNPLADPTPGTVSSSEEAIAPAKLQSFSE
>p.capi.LGMF01_1536
MCIRDRAYYLRLLGQDEADPKRHRKPPVKPHRGGGGGGGSLRHRNTTTASDHRPDLGVAGGAPQEGGGGGSSYSWSWLGTRSPLMGSKTEAQWILERMSA
TLEAELRKMRAKGYSRETRERPPVSMEDLLRGKRA
>p.capi.LGMF01_1537
MEQEELMGRRLRGPQIEAPRPGKLHIVSSFGRPSAGALEIMGCSYITIFDASTVLPSKCAHAARPGPHPSILENSIGPIAYEVALESRPLETAGLDRLEQ
SGGRRRYTPAGPGPGAQIRANVRSAEQRMIPHEGKSSPQTAQLARGTKSTSVSGDQSGAIKPWLPHEARLQQAGHHVMQQQKRLVSGGIAAEQSPETRRG
KETGTGRSGQWRTYALRKKPTTDSCLIYGWTTADPLSIFGISLYQPLNVVSPGSCNTRGATVWSSHPPACTVHVRV
>p.capi.LGMF01_1541
MPHAARLFLFDSHVVDEEGLGWAGPDLYGGSGQTGRRTQQYVAAAYGDKGKSVTDIIGSCLAELWAVARAKHKKGSNTLSSLDFSNKPNFVYLGLSRCPL
TASSLAG
>p.capi.LGMF01_1550
ARPSTATVHDDAVDAMNALGRIFNEQRVTLRNDNSDQKFKGLPANIYQGSVRSEANHLVSIFRECTTSPPPTPARRRARTRSPRTITRWLLQLVVYKIWD
ASRRGQAFGTNRWKCNAQCRDCINNVKAAQAKRKSDQLFSPLKGDQPQARQPHFAEDTRASIGRSIGRAFRSAQRVLTGAGRGDTGRGRGYGTAQDPVVF
NSSNTVLASSSETAQVCSPLESRAVLTAKQPTASLPTGRPTIRATGPSA
>p.capi.LGMF01_1551
MLTQLSYGEDLMATAKAKPMLLLGDNNSSLAIANADRNSNRTKHFGIVYHFMRECIDSGDIKVEYVPTADMVADGLTKALEPAKHAAFVNRLGLLPRLCD
FGQ
>p.capi.LGMF01_1552
MRVLTCSLFTPLSTIYAALLRNFAGANVEPTSLMSRANVHSSITAPSSRSHDLINFTGLDVEPTTPSSRADTHSAINAPSSRAHDLINFTGLDIKSTMPS
FLANIHSSITAATNLARPQ
>p.capi.LGMF01_1553
MAEYGRRRKRFRDELDLIHAMDDDDPEFREFQDELEQDEDRRLPSPARAPEFEARITNSFRWAQTIEILIDCAFGFPVDPTTIPLLYIRFLYSILEIYKV
VLSSESNRPAPSVRGFTPAVDPAEAHEEHEDIEEQHSNPHTRLPPRTLPDALEAGRYTACAVQSSPDLHREQNGQRHERRPFAFHQLATIESFVAASRSL
ASQFQGAEAEDLTITPLPQRAVVHSKVTPPKMVQSTPSTAIQASTNQANDLHVKFSICIGARIMIVKNLWIEGSIVNALGTVEDTVGRGNAQPAEDARPC
CSKTTTSPRHPRSRSIPLLFWRPCPSKIALSRRFRQCKPSLRCLLQKPMDMLLSQRGWSSGPHALGQQQGRDEEGVSPTPPESTPIARNRASLSDIERNA
NMDDLNSIMNVLNRLIGHAEGDTSLRIRFEQDAFEALQVDAAAALRDLERIIGRPAPVAVWYDMQAEEQDHLEFQPVYTTIFASKL
>p.capi.LGMF01_1555
MGAIRPPGDTRPIISCIFLRVLLILLHGPEVKDFLVSPCARTFATTYTSVGDPAYISLKNRTTRATTSSPYARKKSQKKESGRIVPIQIDIPRAPVPWIQ
KEALRSSSPSYALSCILLQHGHPVDSIGGSGPPPLGVLGSVPKPQVLIRYGCEHALPDPRRLYSVLPLPQIWQADRKGGPSERQSQQPRSSSPSPKATER
TTSTSSRVIFTPASSRHSDMDYCYAGREQQGRASGTARDGATGRARSQSHMDSILAGYLKDEEQPWSPYALRSDKKESSPGVERTR
>p.capi.LGMF01_1556
MRRRNTTLIHAFGPLCTLYATGGSVRAALFAESQPEMAQRRNEGQFCNACVGRCSLKCKSSLSIGIEHSAAAPSVDTVMIGSSQRSDRQTAGISSTIPRQ
ALTPMQVASFMADQQSQRAPGAW
>p.capi.LGMF01_1559
MHIPLTVTLLTTLSAGLAAATTTTSSTNSTLAHPHHSLLHPLPIDRLTFPFHRRGEPLEEDTTSHSSSSVAHTKTGTVQHTATATGTKHEGTGSGAQPTT
TRHAASETPHKTGANATATMTKKPSTTAAAASSSAAKHTSSSSSFSKGKHCPYPYPGERCHAPKTQEGKKTSSASKTETTKATGSSASAERKAKETGTSD
CPYPGQEC
>p.capi.LGMF01_1567
TARTGVQQSEKTTGAPATVAGHRPEMTAEAIGIVIGVWTTTKARAAELVAEAQWAPTLTHATGKEEIGTETFTAGDRMAGDWFSWSKDPS
>p.capi.LGMF01_1572
MSQHSTTTTTDTSNQGQEREEGKEKKVKRVREDSAVAMGESSGDGEEAGAGGPEPEIRHSKRMRRPTAKPCEEMVKGRHPF
>p.capi.LGMF01_1593
MEVRCGALQLRARGQARQQLDSHHGDGPLGEHLRAAKQDWGPADRHTRGAGNDSARPEGRLGGVACLARSREMPRATGGAWRSECAQRADSSGGRGARQT
PPLAGREAGGRSEYGRMATGTETGGWSWQCAAVVSAACRCCRIQAQGKAAADWTAPPSAKPASSYD
>p.capi.LGMF01_1598
MPPTSALRRGCSSSRGRSNGGSQNPRKSSYTGRNEELQTPGSNKRRRATNDPAQDAEDLPSPTRIRRQGVVLLEQTSLMQNLVGHQIDQTADRQCKVIDD
PQEKKDIQSILCFFHHNLKDDDINLLLGSTPEGSLKAEVEAQKIKKAASSIQSKILAFVRKQVEELYDKHEDDEALDNLLDMTRADRDDKVWIPHFVVNP
LRFAREMFDPVRHIVDFAAIFDPPEDIAKTTKDLMSAWATFVLRCWIEMAEAELRYRILPQVEPETDNRVKRGDTIYKFWQRLAKQLTKPDLMKLPVTAS
PNLQGQD
>p.capi.LGMF01_1604
MGASEKEALRRVTAPDKTNSFLVHGARKVESEIYNEQKKIGDPAEQVPYRDDQANGMKPGGRSPLDG
>p.capi.LGMF01_1610
MAGRTCANSLAGLTPVKLRVARTTDHWHGVRQLQDRRQGLKGPARAHWQRRRRRHATAPTGSSSPLLVLDAAASHGARAQGDAAGRRRALHRVALACGGG
ALLDMGFNDPWGSPVFASTPVTVEYKAVS
>p.capi.LGMF01_1612
MAASRATTSHHTWVALTVPAPSRVDSLVRLRAAPVEPKPGARRFDAEMDPTRDECKTALEAAVSPATNIRIQETKRPARDAVGVRGGDPSRSGSQRVGGE
EMQRTSGTDGEPRGPSYGRRGPRAWWLEVMVQMSMEMGENAGNEGVGGKPNAWECRSIKRKRKDLVWW
>p.capi.LGMF01_1614
MQKYKQPNGGGCRIQQEAEQQKRKNNQKAKAPQARVQQRCATEANRRSSEEAVTQKGGPEKFRGEEEKEKECAATQPALNNHFCHLVKGKVL
>p.capi.LGMF01_1615
MESALEVPRPEPSFNTPGWRRKLSWGAYVAPSGGEKESEPVSGLQAGGGPSFGFSASPMGDAGQAIGWSLTGTMNSPSTSLAVLYPTENREGSQRRSQDM
GVSISSVMAQGQQQQHSRGGMMSHHHSHMSPPNPTTTTLSRHQGPMFSPPPPSSSGMHPPPPSTRHASAFHHLADHPTPLVSDADLLLNLHSPFSNTSPP
RNGAHASPTAPFSPSSHAHHHPHPHPHHHVFAQPQHGNHAQTQTQTQRAPSSSSPPQPSSSHHHNHNHNQRNSNPNASPTSASAPAGPAAAAGGPYYFGD
SLLIESQDIDMSAALGVFGGGGGDSGASMLPWIQYLPLPDMLGGAGGMGVGAGLGAGVGGMDWFDAAAAAQAATASAAAAGAEGAEDVEMEVDADDEDCE
GREGREAVRGRGKGGAATKSVKSARSKGSGGSGNGAAAIKVEVGVEGDGDGRGGDDGGGG
>p.capi.LGMF01_1616
MRESSSEHLNYIEVIDLTRERVINMPPATSGKMACEGGGPNVEPAEKSSDHGSHDDSSGIDEASPPPKKRRITRPKSTSSEVQHHSSETMQRTQNKDEGH
SVDSPKTEDPADLKKAANKASKEKVEGMTKGISRALQATKAAQVAKLKKIEGLEEHHAAFTKLYAGVVAVQEACEAFPEFDDIDHSIEIVIRSGDDLKDW
EGAFEVLEEAGAKLNKES
>p.capi.LGMF01_1617
MLQDDLKLPHFWHPPAVHRWLISGDARTERAASSRIRTFNRRPMRYRRRRTPCNELHDADESPEQLVPSRNPVEKDLHSELQQRRAEHDSLLSCIRVLQA
LGTLIVATQTALDGLGNSCRSAEGHNAPPRRLILFLRNSHLASSRVDANAPPSHRKAEKDRRGDVSRDYAMMLTSLAAVASSPHLVLGKRRNATRRAELL
MRMPPFARSCCSVFFAFAVVGEGVVSWRGRK
>p.capi.LGMF01_1624
AKSERRLWHPTLAPTPVQSERIRTKQQHWIICVPTPTGTGSFQHSINLRAAGEEDPAQCFKTLNKQELQTSPSCTSCGTLIGRRVKSCRKQVTHLDKEKE
VIAGHCGGVITNSTPVWRVGGVEGEALAEVGDKEGSKSRSVGFSSS
>p.capi.LGMF01_1625
MATTNHPHHFNTQSNCQPTRNHTKHEAAMPPANFACHSETSVFSDSSMSSYEPPVTFWFYEQRDFPPMRASPHQAKARVPRVCAAIKTSLKRVATGHLHG
NKTTKPRLLSKIRSLFPSRCANRTCTTSGTSALDPKVEPSYTPRPGMELSREDDDV
>p.capi.LGMF01_1626
MATTSQPCPTNMKRSHRHQHDHTQKAETMLSHHLSCGSEISFSTTSSTSSFEPPDTFWFYEQTEFPAMKTCIDQDGDVKPRHLRAWRAIKSSLKRNTSSS
ARNNKTNATLFGKLCCFLSPRFSKNGRESSDPVSEDPSARPSRLPRRGMDLDRAGDSALNVV
>p.capi.LGMF01_1627
MAATNDMLPYQPNEGTIGLDKPKRPTAADRESTIARSADHTSRSFHGGTEHDRVMAAPEAFGSTWWFYEQNEFPSMRSSPDQELKPRHLRAWRAIKASLK
RKISGHASDDKSKPGFLEKLRFFLRSRFVKHNRKTPEAVAQDISAESLRQPRYGMELDRTVDVGSEDGTSRFCHAGDADLDSIHQYLPALMQPNQHNDCS
AHLTNSFSRDIMESVNGSCNSLISSSSDWSTSSFMALNTLWFYEQREFPPRQRPLDHDVGHKPLFVRGRRKIKASFKGLAGRHVENCKSAFLNKLRSFLP
SRVSKKS
>p.capi.LGMF01_1628
MVRWDAGRLQNGARFSRVVAVGHDESTGDAALDQRGMPCPTRTPIGSDVALPLVTTMCGAEALWSHRDGRFGASKMGRSETAARRRRRRHRGGDEKTEVR
RWRRKENLIRVDRRDDAIMRIMLEMVLGDGRETDDGRDEKCVVEQTFRGPKPPG
>p.capi.LGMF01_1629
MPSRVERALEVVALVDLCWSSTSRFSTNVFSAHDWSTPTQPCPQRVPLAVARCLYPPIRVGATIARTTTALSSHTLRAIRESKADMIQEQRSTTRPAFLP
>p.capi.LGMF01_1630
MASTNSSCSSEMSFYSGSSWSGFSHDYRRATFYEQVDFPPMREPAGQDREPSCARIWKRVTRSLKRRAAGLFGRLKIKSGRLDKPR
>p.capi.LGMF01_1631
MSKQQASAAFTTTTHRAPGRHFHVKVDIQMRSQSATDEDLLALDDGHNASPRDAFPFVLVFKDQASPSLEQFRHSIHLAIKTPLRKGPTNNNHKRQKALT
RSAFGTWRKHV
>p.capi.LGMF01_1632
MKPVPILSGLRESPAPAALRQEDLKDESRYYLAIMLGMLAERRGLASNACPCPKRMAKALPVGSWIQLRHLAEIDAWVLVLDAAGIGAGETVLGRGFLAL
DESGGQSNHTTWVSCWLSRCWETELAREEHASRPGYCPVFQSSRSGARKNCTDHANEGLLRTICQSFTKQMRGGGWVDHEI
>p.capi.LGMF01_1633
MHPNLSRDHYFALGINPSASAAEIILAAEYQTIKTEDACHALLQIRNHQEQISAKGPEFNHQNILSSALDILNVIAKDDTISTETHNQTVVLPSDLECGH
DVMKRAPALNVPGEDNVNIAPPANGGCQPPRKTLNRDKSTFVKTGTMQSTFSNPLAGTKSTLVSCEVSPAGPDDNFDSLPSRNGLDSPH
>p.capi.LGMF01_1634
MIPLWRKLLEAAYEHVKFFLPRRDNATPRDLSPLPEKGSTAYDEIQLPIQEEDVPEGVSIRDILKRSRGNFYRRSVFDIFPRKTQYSEPKLYSQSTLCLS
VDPVTAPAWTAMVMRTATSIIFSFHDGGGFVKGGGKSHASPNEHHRVHLDFGGSSRAPPANAPPAVYRNTTAGQCNRAALLNMRDENYGAQGRVAINSNT
IDMSNPKGSPCVAEEGAAKTGNGDDIVHSTWGFGNNIPIFQQSGHSLRLKTIGKTVKHRASTWLGQKDASRGAWTSLLRSLEENGIHPTIPPQEEDGLTA
VRRNAFEISRKHHIADVTPSMPRNAFEIPHAHAQVHNTATSTVPVNRAEVNIPIRKFSSSRDATTLTSLPALAEHTGSNTERASHDMAADTNKPLPKLSF
PVGPRRLWASGLRRTPENSPGGSADLTLPFECSRQVDSYSTTKVEN
>p.capi.LGMF01_1635
MGWSLKRSLPTDLLDTAGCNQTFAPTPFAWDLSNLSTAPPTQPATMLPSAHDDLFRLFGIGHNATAADIIIAAEQETIRIANARDTLLQLRDQSELGAGE
KSSGLIHGKEQTSSGSKSSSNHSIERAMKSKHSSLPLASRSAPHRSWPYAGAGAVFARLYDVKPTENPSVARSWARFKHTLKSKASSFFRRKAQTMALNE
EIQASVTDRSPRSSSSSGVQSGGTGSMPSTGPATYTRYPGLDRDSDSLSRFPSIPMRDTPPTRTTKSTAGLTREAPPRALPKRGGAKYRRESLFGISSRQ
SSEHEE
>p.capi.LGMF01_1636
MDPDLYQYYHSPIDMNYSIPIAAIVLAEESHTNKSDSARDSLLQRDHYHKMLSSKGFQPLMRIGKLAAGALFWWRSKQTMITADPRNTALLPHEGDLESQ
KLRRACAANAAGRNNIETTGHPSSLKTLRNSGRSKALLNSLKRDESIPMGKLIPAVSAIKAGSLTAISSYRPSGANSTMVSCEVSPAGPDINVDSLSVRQ
GFGIPHQSFKESPDIICPTGGPFDGNNTALAKLSSFPEQSLATNKDVGLELDEQDFISAGVSLRDILKRSRGHFHRKSDNWGFENGGIEGGFEIGSSMLA
PGTAVAPIMA
>p.capi.LGMF01_1637
MDTSFYKDHHSSRGINSSTPARLSTKNQTFKRNNVSNSLLQWPNHLENSSGKGFGMLIRIWRAAAGVLFRWRSKKTVTTKAMALTLSLQSDGRFGQQGTR
IASTGRAVGGPNVYKHAHSGSCNTLLEGAKLSTSTLVGLSTAKVAALKAGTTAPMFSFKPSDANTTVVSCEVSPADLDDNVDLFSRRDGIEISCETSIDP
EENTATNENTALPISEDDVPEGVSIRDILRRSRGNFKRKSVAPVLKKPAASTLAVASTTVASTTAALTAVALKMRNLKMWTLGLDRQRRLAATSLHQYWL
RRRLWLRPTFDIGSVPPFPEDSKSTKPRHDSACNDCTHARWPNIRKAHSKVRANVGAASLVVARQRRHSHTLELPRDQNLLRASFINLLQHSPRLLDQES
NAFQDLLFLLLMSFAFTAADIISAGEQNLIHSRASAAEGGPTAQRVRDGGTSTLALCGRNNEPKMKHSHQNAERRGKQALLPSSLYSLALLTAVQVLVLR
IRATASVPESNNQLVRYGGQFQGPPANNGNGNKYTTTMRRHELDTLLEEYEGEVNANGL
>p.capi.LGMF01_1640
MDLAKQTPIAVSKSNGNTKLEPPRAGMTPNTKHLYRNGYYDDWFEHLPETRTCESAKFAIVVRRQKKSGDTDELEFELHSITVQSPLIKAQLDPVFAGYK
GINTNVEKLDFKAPFHEFFYRWKEFLKAEPPKSDPIG
>p.capi.LGMF01_1653
METSHLLPSLTTEVVMDSFAVTSVPIFAQSSPLREDPAPEIEPASHIQHHVATQASPFQPLSCPLAHQEAILKQESNPHALPAPSASHPMQATNPRHSRP
I
>p.capi.LGMF01_1654
MAAGMSTSPTVTGEGSENGEIYNGGNVRVGPCRTKPEEALASELDIPPSFTRLVEIANPDEHVLGCALAELASQGNRDSIANSNTRTRVPTLKRVLRQGP
EVVVAVAKVSDIGHRGSGRMFVPEALAGTRVDELRRIVVAVAAVAYTSIQ
>p.capi.LGMF01_1655
MFSKITSTNPPTPGASPVHSNATTIVAQVIKKLQEPRTGLDTDDSADKIVSIINALATAKLKETATPFGSSRTRLCRPKSQSPARSSAHDHRPASSTDNG
EKQTLECALGVARIAATGHLARMRPVLDCASFQSQINAMTTPASTERLAAFDGQLSVSPSAGTSSTTAVTAG
>p.capi.LGMF01_1656
MAIKGRFSVPKPAAGFNGTVAVAERTRVPVDAMFGTDFLSRPTSPEHCLSGVGRAADIEKRDRLALFL
>p.capi.LGMF01_1658
MPSHINNTHCLLLLSSAYRRVVGAACATPRPRRAPRIPYHDVPLRRTTRPPSRAAVAAEVVVRSAAPDADADDARKQYQHRRPSDAARSSKRKKQKQKQX
KWHLPRPTIAGTSGKRANLPQALASDKARHSASESEQQLSGSRFFRMSISARLTPYGLSRPQSNFILTTCRRASFVKDFPSLTLKDHHECVCLVLHRRQP
LRRRWETVEGPNGTEVMSRRETNDFFICTPCGGSLNATERDPVMRAKPSTERPTQQRAPRREEGGSMVGTQEAERTRESLKMWKDCRPASTAKEISFATA
HSRLVSNMKLHAVISYLDPLVPDYRLTDERPLPRAAGSSTSDQDGY
>p.capi.LGMF01_1659
MTRLGWRADLSHLGGRKRAGRVRGQSEGETGGRAGVRCGKEDALGRRKQRIAGWTTTEGGESPARPCSLTSVGFPLRKSVSLAFVSQCRVRAWTEVRSKR
SEQKVLATERRKQARNADGKIGVTARVNPLAAGLAVGMWIETAEEREGGGKTAKDEELGRELRTETETASDVPQMHSASAVGKR
>p.capi.LGMF01_1672
MSFRPVFRTLPPPSNPFTSKPDPPPFSPQTSQHSTLDLAKQGLQHQDNHHSANPLPLPILTLKLSSTAPSSSNALRRVGPFKSLAVLISDVGNHCVALAD
FHDVVMGPWLMQMTWLASLVTACGALAAEERYINRLDSRKCAHVNRLPPGVGEENRTETQYLAFLLVVNTVLVPAVVGSCDQARQLHCLVRCALSPIARN
WTVSFAEEPAMGVAHDCFHVSRGSGASRLLRSGGGKLLCCSGATVIIAIERSIIIFVSSACRQNQGPKSEPPSPDKAVALEMFTRTGRRILEDQVAERRA
ELASSAPSGPWLDGSGVAGMEYKVTIEGFGRDGCAGLGWWEMMVLRGSDDVLRPVVPVAAGSTPHASKRACLNGRATTKSDAETKSRERKRKIPQAVNER
REQKGESRREEEAGRQRRSKEQTPTHRSGQANSGRGLGWIRTPQQKVPRVQCPGIEGPLMLKKATGKLAEPRPTIQAAPPPAWLPPSMRKSPQSCGITRL
SFDTKVDIVGPFQELRDKAADRLLSPCREDGVPGRARLCHNIRRQRAGTGIYIDVIWMLADIAQRKQEVADNTRELRVILLASSSIDQLVKCIWR
>p.capi.LGMF01_1674
MPLGPGTSTPSTKPPFCYSKSPTISTLKEFCQDVEVAVSKVLPTNSPLFDKVSVLSITWSNDDLGSKPFEKRLLDIFSQKYNFATKSFVIPALVNEPTEN
LKEALREFIPADPKPDDLYILVYSGHVREFFNKSFDDLLLYGRKAPFSALSEDRFPSGPSIRWSQIAPCISTRTCGRYLHILDTCEAIPATKWSQFDSPE
ILSSGGTRQGSSKLENRLLQVLADSLEEELEPASVSQIYCKIVRKCEETQLIAKPIHVLEKGKPSIVLQRQQHLSFELRLLTDTSARRRALATMKYPNVR
VLLSVNVAGDIPPMEPEHWQHWLETNMSAEELRSIVQLEGFYVSSCLVLMVSVPLEVWDCLPPDQGAYNFVTFMRCG
>p.capi.LGMF01_1677
MLSADSLSQSSPDSLSRSSLDSPSYHSPGTSAEYNCEDEHEAELGFDPELIPAGQGSRSFHGPTGFDKAFPRVEDVMHVLREHWEGATLDEVLGYIPEGA
EWVRRMLPVFKQHKGKAVYLVFGSCRKKNELMDFVAVPDERKALTLSILSAFQQVADAPIILMDLCPACHARFDKERPYENFCAHVDKGSSDRHRIRNAL
RLELWIAQQDFQITNLHVRVPNVPRVSPALVRRASARGTAASPQPPTDRTEENNRREMKNFYGAFIPLGQAGFGNGEVSGDYEVGMILLGWFFHYFPFYL
MQRQLFLHYYFLALYFAIMGLALTYDFVTKDLESQGATDGL
>p.capi.LGMF01_1678
MIFGSSEMRGMPQQANRSVASRSWPPSATPRDAEKEGGIRIAPALQFPWPIPETCGKKRDEGPTAWSGGGLGDDPTSVMSQAVQPKANRPASSTRHDNPI
FLAFGLVCDEVLRGCVPLVSRLGVAQGLSKRRHFGDEGREAERPRCDPTGQLSLPDARVVAEKESR
>p.capi.LGMF01_1680
MHEVLSARLDLSASPLADDQPDPEPTLHTAAVKRSAPIAMSSCQQDCRHIIKSTNYITLPTANRTPTDDDPQTSFVRSLSTPPVPSTTTLPLARMSLLRS
TRFLTLAVKPPPPPAGSKLTLPPSTSRKPCFWLYCACANHDMHAAARVAKFMSCSSVVADASPIEMGVSDLHVCCSFGGCM
>p.capi.LGMF01_1681
MTFRPSSAVVVVFFVMAWRLGPPKPGPIRARNLVSKNASAPAEPSTRLDHCGCVARSGDDQSGHDGRRVAQRAIALDA
>p.capi.LGMF01_1682
MRRKGPRQQQGGVGAGERGRVAVVARRSLFRVSCDDDVGEHSGRPGRCFRKADCAGAFQPKAPLGA
>p.capi.LGMF01_1683
MVAVAMERSEASRDAGIGAVAAREDRGASEGAVRRKALGWLGAATDAGVVEENWDDAVCVVVGHLVADEVAELAGPAKPSGDDAGKRANVMTRWGEEKEG
AALAGMKLECAFLVSLLALALERVSQRPKPGPDEDVTVFFWGGQGPWITAASATDSGRLRKNRVGQQATAQGWEVVECWGGVRREEGTNHVALGARGRDA
GYDDSPAVTVRAEKLTGRGMQCDAEIRRCRETNRRRWARATTILPGDNEAMAREEVVVVVVASKQAPSGWKMTGQACPVERGRPQKEQGETHKILRHRRR
PSLYPGLSLLLLLRLQHKSVRSWAPDSSVGGQAERRQASNGDRAERPQSLRVLLAAADEWSPDLSNINFKPP
>p.capi.LGMF01_1685
MDHAPASKTPTKQQQTSSFLTLETTAQATDRASAPTRRPKGSSSIKPAQALPAVNPAPAPSRPPDREPAMPAWHLSMSASLCC
>p.capi.LGMF01_1690
MTFYDINNTNKPYLTCLSTPHPHSATNPVDSDGPSKRQTGDTVRPAPKYAVYLPIYRVRPRSRSRRRRHPPANQAGHDDDLGPVEEGEKQKTKKSPQAAT
EPTARAPPRPLIYGRMACHGQPE
>p.capi.LGMF01_1697
PTIRAQSTCSTPIKDTRGRANRKHQASPGPGLYVQFPGKVNTGRGPWHLKYCRSLCSVACFSSEVCWRTGDAALPIDSDDTVEKTMVMGSNGRDDGGSKF
GDSGVQSSGADDLERKKETQEKVCWCHDLCLSTEKTSHSPAPSSNQSLMLMARLALNYVDREVAGAV
>p.capi.LGMF01_1698
MVGVLLSAHVVQRAGEALEPQALARKSEALLHLSTIFKFLGPIIKIIAVPILVDGLILHSIKMQKRHHLSLRSRITAGHIWSWTCRKFAWLLLAHVAQRA
GESLESQGSQLLGFIFRSLGGIGHLGLIIATLSTWAVEAKSYWIQSHGSNEPCKWTKVKRAARNLLKEAKKMKTRYRDQKEWLACLDQLTALGAVGMDVG
HYGRHNGQSEDWFLLPQAEYLYYKTISAVCANQDCLASTAKGSFQKDVGWSSTHNGEEMDLIADSMRCNQLLGDLWVPLVAATREMSFEKHEPWDIGPFA
RIGGVVTGSSVPPP
>p.capi.LGMF01_1700
MMRATSSFDDEDNPNQTILVKSNVIRNGRSGLRGPGAEYRGKTKGRSQPVLWRVLTSLYQDIEDERGFNNDGLDKDEDAGEKEGTRGQVNFKIGDRSPAW
STSGKAAAGAVFYTRPGAAYALHGVLASAPNIHKTS
>p.capi.LGMF01_1701
RPSGYVYTIRAFSLAVVSGAIWPLPVDVFKFGAGSAGTWNAIRRWLYTGLTWTRLGMLAEEVIELLSTRGYRWEAQAETNRSTREAFGSCVGRGHNWKAQ
TEAKEVPVGCLVSTGEAQAETKVAVDASVLTVGKHKPRPNNHNAVLDPAKACLRHMISMSGVQGSLPIVTRGLLLNSTGTTQKIDCLRAKQKHMPGSVVA
AGNPAKFNRILFCSAVSDGNSLISVWLARVIHKEHSCMLAEANALGSISPVEANTPTSVVVGILNVLYAANPLDSGIDEGVDVGGKGAKELCRREK
>p.capi.LGMF01_1702
MALATEKENTAGRFSWALIPPRSPDDPHVTLRRVEYSHRSGAAELDNDNIQRLSLTCKEINRQVKTVLVGSLRISLTSMNPALPLLVRSCVDNCRRHERP
TTQGEAPYNQGSGWRRSPNQLGIGKAGKKAWRSCPILDPICSPSCPESNQCPLDWRLSRMFLYISSPRNRQPHGRPRPPSNLSVGRKPLQHFAENAIHGS
>p.capi.LGMF01_1703
MPGNALSVAIGDCPVDMQKDWSAHAGHRQVPANWLEDARAHHPTAGAPARIDPDTLNEDQRKMFDRFRRHYEDSLNVLPVCTQLTFPARCRRFGAALSSF
ICSAFSLRISRPDSSETSDFPPSPTNCNCARLAFGSPLLKILIFACRAPCSTPCPTDFRRLLPQSSSQTCAVAATRNGHRRHESPQSSKDPILPLVYPRH
NDRLCGIWHCIYLTRKSSSFMDETPATTSVSSRTGVSSTQGPVAAPVAGVTISSPVATLLGGNFSKRTGSILL
>p.capi.LGMF01_1707
MGGHDGIGVVVVAGLICKKRRGLIAINCQNNDVEIRETPTRSWTSEMRCRDGDVISEVINGRPLWSLGQSATAQVRLRAKRDPSTSPISNLIHPLASPQP
STTQDSRYLSPAARSSTRNQAFPRLSLYHNEPTCPATTPTPVPPPPGHRPRIWPI
>p.capi.LGMF01_1708
MTTLSSNSPSVMTTNHPSRSDNSDSPLNPQPAANPVLRQPSKEDLEVARELSLFSHAQEQHQQSSRDRDSANQPPSMPAEKQPSRDAANEAQIANEYHSL
DDIQHYQPGQQPPQAPTVEQRALLSGGDHPQESRYATPVAST
>p.capi.LGMF01_1712
MSQATTLTLTDGPFTVVRPLIAQTIVAGCATCHPAPTTASPTTVAFSTPLPSLDANGTSVGSASLQTTGGQAHTTRSADAVATRHSSASNRRSESASDAH
STRSETPSAHSSSSSSLSSSSSVPGTITLSASAAPLVTADTMASATEDASAAATAAASASEPAYTGAAAGRSVGATSGGAGLAAALAVGFGAFALWRWAK
SSRVTSASLLFKMLKSCNSPMQIAPASVVRDSDCNGARGCGANAAGGFGIDTVAAVRRQREEDEVDGKGLS
>p.capi.LGMF01_1718
MGIMKQPGWRGEVNQVEVQPAWLTRCHQATCTGRARTAPDDAIPVAAASLPQALNSPRPHPTQRARPL
>p.capi.LGMF01_1721
MDSNSRRRWSQVQRPGAASQSDAQIATSNVARGKVGEKHKEKEEEEEEEKEEKQTAMFKVAAAPPDWLAARPPTSEFGE
>p.capi.LGMF01_1722
MSRRSTRNSRSRPPPPTPTPSQIPAKRPRDDEYSHELPIEGPAKRSRGYEETEEFPFEEPVQRTRGYEAVSYTHLDVYKRQALDWLRARVAVVKEDEQRR
REQSTRRSEDEREDEGEDNESERGESSGESGACDDREEGEWEEIEISDAMRKERDGHRQNEEEAEEALYMYGDAASDVEDLLDYGWGLERSDR
>p.capi.LGMF01_1723
SDSSGQRKQENSEGEVGGCSNGHATKADVFGKLATLMFYLGHPYVNLNTEPETLPPGKSFFYWTDRTLHAQTRSTTGYTFLMSEYRHLAKKTIEWAGALP
SQRIPI
>p.capi.LGMF01_1724
MNDFQSDTSRIQSRLVDAKNFGKSESKRLTTFACQLQEENNMLQKNLEGQNATITVEVRNALQNVPLRCLPYPAARYFDDLMPVVADYIETYDIEHSNNP
GYMSIWNDMARAQATENGLLQCAQLVKDRAMDNYRLRKSNVNLSSSEEKVVFEAALGEPSHPATFVRHIPYEVSSTEETPVFNILTSIREFEEMSGGKDL
VLEEGVLGVAGCEAMAYHPLSTVYVPSFPGVPCTTNHVKLADPVTFYDLDNYLYVITPSGARLWVKKTGQGDSLWLPKLAVGSYALSVLYILAFVGKGVL
LDGYSIKGTILTPTSAAPGRHHISTVDLCVPEDDRPSELGGYQLATGEQKTNFEAALGGPSHPGMFLRQVPYYISSEEGLPMFDPLDSIRELQKMTGCQD
LLFEGSLVSVIGCEAMAYHPPSTVYVPPFLGQGIVTAAPSIQKKEGSGAWTRSDIRMEVQTFGSGRLAVIVGGVSTLPIASVETSLVSHRAATPMASSHD
VAAYTKRTAQLVNTQWAKVLRVLERALKQHQEFDRHEHWKGLEFGEGARVRLAIPRPAECGAVLLKLNRLEAAVIDAMARGMTPQDGIQRHAASPFCKSF
FLQVFSLRAAIGSLRPH
>p.capi.LGMF01_1727
MYEWFDDQARMQSRRPQEGRQGRVEAARTRRGVTILSGRKPCSSVDELDAGSDPHRGGLSPPCQQGLRSSGGKDPMLPQESRPKEIETSCESFTSMQGSS
PTASGRWILLRVSSDNIWGLGAAASKYWERDGCHQSFPPQRHRFSILALLSKTRTSSVVKKANRACMKGGTASKKLVIGARELPESRRHRMIGKVERAGS
NWPIGRPLDIPRPELGCLWNDFYLVSAVPVCVNRSHDNGPPEEVPAGLAVAAGRVETSTKSPGGRDGMQLCSGSVVSSVGRHREKKRQDLQCLGSTFQRK
GNLPRRTETASKQLPDARPELRILIRSVARAEASHSKMTNRLSSQSFSPMLWGRWILSVWALRQSERAWRQDEYRGFWLDKSDILSLVLPWTSKKQRPWQ
QHLSAPGLMTRPDSKRLDHFEPLQSTDCPRNFFTILLASDALLQVTQFAGPNQTTPVQSTHSQGLNLVMSLLPGLGKVEAAIWKRSIGNLIFLHDIPVDV
ARYLPPVKGRAAHPTRAYRIDASPLPPFLSELPGVDHGRTAPALSNTSFDDLAVV
>p.capi.LGMF01_1731
MRKLSPSPSLLNLKLSLLDMLAHNAMEFSKLDQFRKLLSNFRSGFKTQSCSTLVMLDSAHHTPEGKTCGQQNAQFPPSLFTNPELPLLDVFARNATEPAP
DQSRQLSSSFSGGFKSTSRVHHSLAAGSSQLVNNDAGFVRYGPQRSALLVRHKANLVGMKMRNFLPHLSHSGASSTRHARAPRRRVSPPPSSLSQP
>p.capi.LGMF01_1732
MNTFLWTAISNPQENLGRTFEWLCEQAWSASSAGNHEEGYRQARRLLLEPQLGDFLQANCHLLLTSSDDKASVHGEEAVALYQKLIDKGGPGAPLGYYND
LLAEARRLLERARAREAEERQRWAGMTDSQVTKAKVEEILDQLKKDDGEAGPEGEEDAQ
>p.capi.LGMF01_1736
MSPRSPLAACGMEAPNGRILQQKDSMTSNETTDPSAAASIAPPHTAKGHRTRSRDARSQQGSSAGAHAALTAPRIYGSTCLTYFLGICTGSELSAGSARG
GCANAPCPRAAQEGCSAGSRDLSCATARYFCASVHVRACVRACGPNLFTSYPSLSDAEVARMCHEEALAAREAGGEEERREEEG
>p.capi.LGMF01_1739
MASDPQEPSQPCGQLQESDAASGREQLSFPHSQQQDNVTSTRVPSQTSNGGGSRTSQPVSDEQTTNPNTSASLDDLSARPIGQQQ
>p.capi.LGMF01_1740
MANDADEPSSSQDQQQAHGATADAVFHASEVNADQYGRQQQIPVDENSSAASGAEQDAAHESATTQQPLSFDSRVQELNNQSQQLSTALQTLALSLNQAL
SASITDADLASVGFEAHDLPDGLRVYFYNVDQRGDGSGADASFGGPFTRAEAVDEYRARMGYRWG
>p.capi.LGMF01_1741
MPSKKEPQSPKRDPTKSAFDLLADLNGSLQHASNDAVIVRGNRDNTNIDGLGRLVELFNDLEAPPRVPAVPFAATPRPTAHAGPSQPPQPDRTTPQSTHS
SQPDDAPGRIQEDAPVEEAPTGTPDRPIANLWASPPRPRTPVTHTRGSASTPFTPMDTDLDRLILFDNTGERPMPANRSNTSRETGIPDPFHPAATGEPP
KASRRISADNRFRASLFKSDHPRPEAPHGPFSFRRGLDLGRRTTEEPSRPVANRPGSVPLTKSSDPANKERNPETGINKKTLNVPAVGSGARPDANCPAP
PRKSSNVSDHLLKDMMKAPVPKVAVPKNPVPKGPAPKGPAPKGPVPKDPVPKVSAPKDTPPKPPPSVRGFSPAISPPESNFELPDAMKATRNLPTPKRVK
SKADPKNLQCQNMEDSAHSTRKQHSLEESMAGSDNRAKVVRSAEGYPRQMYRLPTAQDSRPTKHVQAQPGGPPDRTRLRSNAPLYQDSKPTGEGSSLETL
GPQVWDSGYQRREDGSKETQEEDKELQRAVYWSIREDTRPAEIHRSIRRGPQIEISRWPPPNLRTTGDNVLAAAAAIDSFVNGSFPSVIRGFATVAAYEG
EARALSTTFDTEIFSILGVETGPAVDALEQIVGRQQRDDVWGLTQRFVTGTQGGVGLSESTEDYIEGDQNSIIDHLAALMGLDERNTAEFGVNAGVDVAG
CERSSADSFRAYARLRRQVSCKQCPASIQARGARRIRYPAEAPTTFHQRREFRDGSALEDFSHLRSVAAQIRLNSVIGRVVRMYNVRLVSVQEDYDPKDD
GSIAEFIARFSGPAIQSCEQCGYDWEATECWWTLGGGGKGGTKSQLASPLVVVVVVVVVVVVVVVDWEDGGDAGRGPGESTGKDPGRLAGLYMTIHGGWE
SGRCGCVGLDGRRAGSEQVCDAWAWIVDGQGWAGGETDEVEMQNGGQRRKEKRFCRRRRFGFVSPKTLEDVYELLAELKEMNTLNEVELQRLHKALRASA
PGPSTVDSHGLLPLSPLGFLPASPPPSQPTTGTTTSSFGGGPETSSFPDATTSRTRPPPPDPHVETASVAQEEEEEKNQTQQQQQQQSSSARSPAAEGAA
RSKRSTRGH
>p.capi.LGMF01_1742
MSSSNHPGGLPPSGPPQTMPPPAQPPQTQTAATQETDNELYLIPSTPHRRRRRADTAREEAGWFPTQQTPHDPEEYKRRKCYVWDRPDPLAMNWHPVARS
DDPPRSPELEPFDSEDEREQTQRSVELGNPETLGWGQREPSAGEPDDGPHVGGADDDTRGPDDGPRDDAIDPAEDAVSEPENNDYDEPNYGAYGGPIHEP
ERKWGNEHLTTLFGIEFRASSFDGPTRRYLTDFSDSLRKLVQRVWDESEDRGIQGEWQYKSFMKHGVATLASMSTETTVAIIEGILPRVAVEENTHFPQA
RLYLNLYQQELNDMKESLQKGGRFQPCIYAQYLCDEQGNGPTLRDMWFILNALHSYGKRSSPKLVDLVDNAHNPPTDDAYKERSKRPEFQRYFETKSGSS
KSSRVPKINAFVEAVQARLPRLPPAPEGHKTWFGVPRANLPEALTATTRPLAEFGFTNNHSRRFKEHRDHIRSNFLMNLIEAICIQYMPTSRLRIRHYHP
TGRNNSSATTFAVGHYLKWAAQARTITPFKNAIHLELENQKRRASTLKDQTEKMREEAHDVDVKTGKLFEKIGSDADKIADKVAPTTQAMKDIKKMIADA
LATKYIEEDPSIDDSDDDGGIDDENIE
>p.capi.LGMF01_1749
MSKSKLTQPSLHRVLNPAGMAGANTGGAGNMGGGGGAAAGGGNMGNMPGMNNQTNVTTPGTNFTAPGAPTPTTTPVVSTGAAVPNWGGMAVDKAMAAGFA
ALAIGAAI
>p.capi.LGMF01_1752
RLLDPSWAVFAANWDCDFLFARDLDLLLQLRSSAEYLRTRPVLVSARSSSTLHHLPPDLLLLSTTILSALASPASSTTGFPTTDFSIDIGLADNHLLLDS
GQYTDATIECNGKIFPVHKAIICSQSAYFSNAFNSSHGFREAVSSTIHLGDTKACVVDSMVTYMYTGRYPHYAPYDTTELLHCVDVYAIAEMYQVQGLKE
FATAHFKDCIVFNLTSTIFPKVVKDIYESTVDGSRGLRDAVSNAAARSIRDDDTLNNSKFNKALDEVADFRKDVMKRLAKEQAVTIECPISTCDFQILIK
AAALDSGENKTTEGEQFKGGWNGRAQLLPVVLFESFIQIIGIWLENAGLVMVGVPPRLRGAKVMVAGMGTWISGGMTEFGINLDSEDEQLVQTVDIYAAA
EMYQLASVKYKALNQFRTLAPRMFALQTFPSAVQTIYENTSEKDLMRNILVRTSLLKFDELQKNATFNDTLSQVAEFGKELVHGMGRQLLSNQSHVVIKC
PKADCRKEKTIPTEHLTSDGAIRCPTCFYYTAGRVWEQVRKGIRPPDGMTEAQWLSGYGPT
>p.capi.LGMF01_1754
MPYLLPEVTGGENTEFRCNVGGLLESGLWTDATIECHGDIFRVHKAVICSQSAYFAKAFDPKTGFKVLQRPPDPQTLKSHHEAVCLTTP
>p.capi.LGMF01_1755
MEKTPAQHPGTTTSTSISTSQAAAPPTPAHNPDSEAHPPAVISSAAGVQSRPCDICRLRKTRCVREGGRDKCVLCTFNGQPCTYLRGPLRRKRRKVTDPL
DVPSPTIDDSVSTPVVAPPSAPAPLSRQEEIITHRDPAPELLEALSPSCAGSEDIDSSNPPSLLD
>p.capi.LGMF01_1761
MAAAAEEPVSSQNGNGTHKLEHKTSPQGTKRKADPTSPSKDASSEDAAPEKKQKTLDDVVEVKEATEETTEELAVEQKDAVDAEEQPKEKVDGENGEKTE
TKQGEDMSTLPNTGFK
>p.capi.LGMF01_1764
MTFRSPKKWRRLRKRNPGHASGAERRGRSAQGAVVEEHDSGLSQLGVYGQERSFDERPQQNTWSPRRLDEGR
>p.capi.LGMF01_1773
MQTQQKCKPYSPESALPPTAKDRRRRCQAPECRAYTNKETASTLITHIEKRQRPRSDAWHETKKQRGDCK
>p.capi.LGMF01_1778
MAQNSSSRRYERRAHPPQSAVSATRASTAKKLESNFSSLTQTLLFESCELGGKVRRRGQHLFGLPLEPWPGVAESAPPARLE
>p.capi.LGMF01_1781
MRVLREHSSNSAAKDLDIWAHLQGSVVGEAQGLPDGCHLVECAMDALNSSINHSNIDVIDAALHQVQDIHGVVAMAAGGVEADGGTRRVRGRGGTDRGVD
ETGAGSGRVVAREGQDGDAVRRRDDIRDGEVNTINVKVDEMYLHFVHGGSGGGGGGGGGGGDEGRDGSERFRCTGSEARGKLAGRGLGREPKLGTGLNPI
EHERRLWLLEKSKAEAKPGSRGDGIEKSRWRAKLSLLEVAARGDVDGAAGSRRRWSSTGRWVDGRETEVRRWRMMVLRWWRGDDDGSETSPKQNRSPTLI
SLKCISSPSPAPGNARTALSSMLLHHDSAVDGPQLVVSSHHQPDQHHHHELDTATPTSATNEPQLNASSAQPHRQSGKHHIRRFFCTNRGHH
>p.capi.LGMF01_1783
MQYSAVEATMALSTTYAQVNRPERRHAMREAGVTVEVVGRIHCISKQESENTSLREPGCKQAGKRAGETRTYIIRDNWSPNKKSRSDPSETSRPTLTGPS
NDVLTPAIAMLTGTQIASVDTVERSVDTVGSVKFHVAPPSSASSSSSSRTVVSSARRPLNLRLAISHNFPGRGPQTPQHCSAGQPSHFETSSDRASTSRA
KDPAAGLTFSASGCCQVAPPEKLMQNLSDPDSLMETKETYSHGTTKQGTPREGPALAEPTTRRTQTSSSDPRRRGLPESANHRSQVASPITTSGMPALGN
SFAFRVEVVADRPTFAATHAAKIFLRRATASPVAKLFAKRRYDTSEESYRGWAEGGDFGGAGERRERRGRPDRAWPHGEIAWHGGASRKEGDEVQKEAAQ
EVTGRKSQQSSRSRTAPGPKTVRHVWVWAVASHRIASHGEQGTVGVLGKVVDGEASALDKSPRLAWPGLDVYSGSETRTTASQEYHGRVRSAITSEGVRG
SDLVGKQKMGGCDGGSER
>p.capi.LGMF01_1788
MATITYEPSACNCNGTDYSTAAINAAATKALALAKDKKTLGDDKYPHAYNDCMYSTQVPSVPLPPPSSHSHLHAGGQTSTTPACLQQQPELIVARGAVAD
EHFTFSHANAPYLEFPILPSGAVYDGGAPGADRVVIGSIAADYASAVFCACLTHDGSAKRNGFVECKDDTVNPRGKGTLKESAGERKLVERIDL
>p.capi.LGMF01_1791
MLMEERWFAYTIILNASELRNEQDDSAFASSQDGQERGRVVASRKPKASSGEKRGLGRSAKALRKFTVEKQGQTQCDDMRTSEKTTAPPRDSRRVGGLTG
QRVTRRCRRFEAGAERQAEIPKKFVGVACFGFSFGGREGKDDGAAGGAAERRSGRKRTSERTQRRRTRQQPSEVPVAYSSSCLPYEAELRKRRFTPRAGT
RSRATEQPYLLNVHGGAKERDESMVEFKQGQADGTASTDETPEGAPSARRRWADPGRCMADRGGAVRSHPFNIQSREALKERENNHD
>p.capi.LGMF01_1796
MCQNPEAGALLPRRGARSPNSTAPSQLDCSFLRTSSPAAAAALRTATENRNIEKVPFTTMTPQKPPTEPAAHRNRRADALHSEGSSSKKPGRPFHSSSST
ISGSAQSPSARPALGTSSKPASTQPAPSASGIPTKPALDRRSGLSQVPAEPQQAGPSQDSVAFHEAKSSSTRVAQTSDPAGHVSHATAVASRRDECAHPE
LAPTQPPVTHHALPSKPQVFNPPTTESGEMNGRHNKIGGSERRDMHHNRRSTDHYRSDYNDRRSGHNDRYNGRHNGRYNDRYNHRYNHHFDDRYNQRSHD
RRNDRYNDHYDGRQADRYADYYAGYYDNRYADHYPAAGMHHQSVHRSNPSEWNREKGDTVAERDLPNESEPKIKVEEDVEYELLPVHDVRPTFQDTAPTD
SPRARRAIARQAVKDRSRDPQNDKVKHCSRCANNHHTRNCRAIECHRCHSYHLVSVSCFHAAEQRTERDALKASQALNPADSGTRSAAIPDTLDKKVEGQ
KSVAAGVTDRSSRLKHCDRCGFDHVGECRTPKCDGCGAIHGPRVNCFEAGRQRALRDTAYGAGESQHPVQELMQTPTQESVQAPTEEPVQALTQKPVHKS
HEELEVDETFKSQLHHPNWFPETLKFFHEVDGDEGVYKFLRKFNGGSNIQLPL
>p.capi.LGMF01_1804
MSANGSGWLTRRESVRQQAILGARWYQNLACYDDQTTTDALMAHKAYKGGQTSETTASAAAAAAATTTTASSSTQHSNPGTRRARGIGTGYNSSREHRRA
TTPTMVEENCWGALFLGLWLETQAKPPTKAAEADVMVPASSRPIQSCTSSSARKTTSSVSAGSTNILGTRGFVSGGMRPLHWQTLSIGWISRTHKSQSRN
AKARRNILPGSEGENQQKGHITRDYSEYVGMVAAQAAGRGRDEAKQNWDRRHGAHSSPETWKDGDHAARMAGITRGEGIWTWHTRHDDLLENYDKGGELA
AGSRLAIEEMRQIGSQGEKTTSADVRAKTPDVRGRRQHWQHNGPSKPQEILIGDQNNKNGIFGSRSEVQSRFWREPRLRALAQGSAEMRWLERRRAETAR
VALAALVDPTSHATSF
>p.capi.LGMF01_1805
MGEQWRLEQLLYGRGGSAGLQHHADSTWEDDQGLGIGLLGTANPAMQSDLRCSVVESSREGAEIWPPYNTMTAYSRGLPTAIPALRAPRLSGKPRETIQG
PNAVIGGYWESSGRGGHEAAEAPEESESPQEAVKHMRRPSIVRGAAEESGAFTKELANLSLGDSLDPLPRGASRKGAA
>p.capi.LGMF01_1807
MDVAAREGDEDKQKRRETDSKKANRNEDDGLQGKERTRREEEEKGREEQHHHHRHGMEQDQHQRRWNCNTMPDDGESKSKSKRKSKSKRKSKGSENDDCK
ADGTAEDGPGPTPGELGLQHHAESEPAEDESEPTPWELELQHHAETTDVDPGGDRTEEENAR
>p.capi.LGMF01_1808
MTERESERARGVSTTPGEDRESRRSGGKRIQSISATPGGDHGSKESGGECIRSINTMPGEDEGSEGSGGGRNKSINTTPGEEDGSKRSGGRFTRSIDTTP
GEDDDSKESEGGGPTMEGEATAGLQEERERGGGKKTTGAAMGKGIEQHHAGEDDRKGRGREHSNTTGPRNQKRISEASGRKKTGLNINTKPKTGRRKGRV
IKPWEDGGEDDSKRREDCKEERKQEETTATDAV
>p.capi.LGMF01_1814
MPAWQLGISANDLLQAKRQHASYDVLHENTVPDDRRDAFRQGRSDAVSVAICDMLAVVVARRSRARTQATFCCPLACHVARACVQAFKPAIKILMTSQAR
EGERGVLSASASATPPSCCLLITTLALTVILRSAFVRGSSLPAYQSSTALASNPKAFGLFSISTPLRIGDSERNEKKWSVATTDAAGVNEHGQGRSVLWL
SRPW
>p.capi.LGMF01_1816
MSKLVAHCAATVPDSGEGDGSSRVREFRSRLGWAARSQAWRRMRDRESKSGPASQQALCLERQVFREYPPSLACSRSVGCWLYGVADKRKESREAGSRAK
AVEHQAHSQPNTTTLTSTADQPRWAQRQPFAGAHSVGRGGPIAMHTEGLPTWRAAATRDEVSTSGQEGQDWAKQAVEHGRTTVAANSISAQGKRATPQPS
PPALLIPQHFGRHSGVAVRAICLRARARSTACPEEGTDHVEWTTTRQTVAQDSEVNYRPRPRREKRRPTPPRSLSKAGNGRTARETDDPGLRGCADRFGH
AVRWPRFRPVGPTYVACLPARRLAGADGDG
>p.capi.LGMF01_1817
MRGDDSSATLLSLRSPTNGPAWHRAFGFGSARTRPLPKRSLEAGQASPLQPVTAESNRKHAARRARELISVAPAALICLAHLVFFGVAPRPVESDPAGCG
KAAGWLADPSPTIVSFEAHRRPSQTLEYLAVCELLPRPSSGITNPEGQDCLFAGACLTVVFTFCFRCGAPHEHPPDFSTYLQA
>p.capi.LGMF01_1819
MTPSSGDVLRYQTSHTAKRRSGKKFAVREQVSQELNLGLAAGKTVAAAHVTTTPPTLFCGTLLCGGSGGLTLCADEIATCGVCQPLVFSGPESPDIYPTS
KHRESEVGNFYKSFFGCRRLSGRSSIPEKKDMGASECARVERNQAGWGAALHQIQTEKVGETKCQQKNT
>p.capi.LGMF01_1820
MVPGMECACEAAALKNAGFAPGLRRAKGRHGQEISEEIWTLTAPHRTWWAGKTADRNQKRSDGGARNHFLK
>p.capi.LGMF01_1822
MQSVCGRRRPSADSGRRAALFWPLAPRRLRKAPPPPPPPLPSSQTTTIETPSPSPCCPSFLLLVDFSHASSKHPKTGPRQPPAQLSSLIPTASHPRLGIP
PTNSSSPIRIPDLLASTPIHRIWFLSQHGLALFIAPAVLRLAIYPGLDAIRQLGKAHPLATRPL
>p.capi.LGMF01_1832
MNSESSNGRQSAVRIEFQGDIKEAFHPGDQVAGKVVFEPPFDQRVSSVTVELSGICDTHSPLIPGFCPRLLYTCLLYTSRCV
>p.capi.LGMF01_1836
MDIDQAELQINMQDRLLEVEAEKQRLLTPHDDEAGGFRSYWMYSPSFDNDRTTVFQVGLPEPRPWLECAEFWNLWEPDREDFRWSFQTY
>p.capi.LGMF01_1838
GWDGGRLLKSSPTFNTGKAPATNFAEILAGSEDDKASTGESKKKRRLNPFLLLVSDPFLLAAGRTTSAILPEYGQSDVKRTYNLPVSHHHVAFQDEGAPR
LGRLCGHNAQPHVXVQGWLRKGGEVKTPLVHSGGPVVFGSIRPLRDAGAGRIGTRAPALCAHLHTARLRAYHHPRIRPLTTLSLPSLDSSIPRQSQRQRG
LTKKALACHFAVRVSPVDVVDVVPAHFIHLPSFLHLPADARSSTPSHKTALACHICAETKQHRRRLITAEIVIYNITVSKAFASMNRYSRYDEDAYRLPE
GMTRVGYDSDEQKYIFRDRSGQEWASRSGEAYGKLERSKSHSFPLRMASILSAESFTSIPFASLLSTSWRWHLQLNLQEISGTPFACTAQIVACQPLVRS
AAVASFLPLPQNTTPVALL
>p.capi.LGMF01_1841
MPEFKKFPLSTIKSTLLHAKQQTGHGEGGVPTCLQLTGGDWIRQSGQLPRRNLMISRPLKLFTRPGGSNHIAAVPSNSSKLTPTPKSTLAPLAVLPSSLR
REDHHAIPNPTHVPQHRHSSVPPHLTSSPLCVPPLGTYESQRASPPTSNP
>p.capi.LGMF01_1845
MVPDGMARRSIAAMACIERACLDGDAAERSGWVGSRSGWWWRTGRHGTGKDGEDEERGDGDRRERKMAR
>p.capi.LGMF01_1847
MPLILDGSPSPSESSTPTGNGTRKFRDSQEERRVLHHDADVVIVGAGVFGSAAAVAFARQGRSVILLEKLSLIHI
>p.capi.LGMF01_1849
MASIRPHLTFHEDYKYVRKAFVIKTHFEKVGREQFDALTRFRVAAIAGLSYAVAEYIGEGGVHIEGYEGYRALSIAARLRHIDVVRTLLDGGTPVNLKSR
CSDAICPPIYWAIERGDYEMAELLLSRGAQTERQYCPDGAKCTMAGHEDYNSLISTLPTALQLAVLKRDKSMADSLIIFGADVCAPPMAENSEFYPLLWG
KTTLEIALKVEPHYDTHLIQELLEAGADINTPKFDTSMGSKDDQKIRMRLMYAKSGSSSFVQAAAWKWNHYALSKSPRDAEFNGVSPKGFTALHMLFMNR
THFLRNDWLSSFKDIWFLLTFRGAEINNPQSIPLISAVVTCLLHEDLRSLKETKREILDFLIRQGLVCDDPRALGMAVVRKDTWLLRKLMEIAVEDPHLE
HAALVVAVKMRYRPAVEILLQRRESVQNKSQKQVMAEMAENHNFVATGAQYERQLKSWGFRKNLTSKEWAHVARRIEKRKSEGHDSEVIVDGVLVPEEKV
RKKTSTHGYQTTFEKLETKLRASKNRSPSPEGIVVRTPSTSLMNDSEEPTESFAQSPSFSNVRSGAHESIRPSRKAQNIVTTPEAMKHLASDQRSSTSAP
ILVRTPSESPSIESEVSTEIAEQSMSLPQTQTWLEIPESMFETLRDSEEHLETALNPLPTTSTLPLPLTQSPPETMSDEDSLSSPSFQCLFPGCNALPFK
TQYLLNSHINIHIQSEDRPYYRSGHGRPQREEGEAFNCEDEFIRHGLEHDSPGHVCPFCTERDHRYLRPDNLKRHVRIHHAGVDENDPHLRKALFLPQAG
PCGRRNEEKKSWEAQFNEALSSXXNTLCEARY
>p.capi.LGMF01_1854
MSMFQKPFHDQQYTNNNYSILSPTSTVAMPIRDQVPRNGPGAIRCRRQDAVHAAAQSPHTAAPTTAPRAASPAHPGSRRPNHVRGETLLLDSWLVCLVAD
RATTELESIIWLGLLTECAMGENQSSEASVAYGILMDGTNGRSISNVGSRYSVLESVTLTLHFEDALEPSW
>p.capi.LGMF01_1856
MSSSRQRLSPQALHLCLFTKSSLPSHLSTTHPASTRATAAAISQPPFLSALAPRDRVPLCTVCALALNTAAHQEPIASCPELANSSYQLLVALCTHHDDR
AALLALPLCLPLCLSLLVYFITPILSKLGREPNQGSRHDQKGSAEGRIRADANTINSRETDGAGERRRQVSRDVVARNNLCAARLEHVQAVRVEAGEAKQ
LRHALQEHDHDGQRDAADALLDRPAVRHDAQRDDDAHEGQAGAQPVLRDALPVALLHPDAHGAVGPASAAKGPQDVAEARREVEEADFGGRREVEPRVED
VADGSEQGVLFERYVSGRELVDEMVVTCHVPNEGCSGDGLV
>p.capi.LGMF01_1860
MAAPATIDGANGAVDVPPDVKASTPPGNPDAPQAPPTASFPPPKTDKPRPHVCNTCG
>p.capi.LGMF01_1877
MYNHTLVPGYGSDTLAVGLDQIEVSPDGQYLYYQPCNGGLWKIETALVDATLTNATLAATLGDHATAVALTPSTGGSTIDADGNLYFSDTNLLAVWKVTP
DGYASILVQDDALVWTDLMWVTSDKKLWLPASQMRPGGDGLMADGPNNIYSYPIDAGPSPIDHA
>p.capi.LGMF01_1881
MCRPAGGACSRLWRPWSWSDDDGNNDHEDVRYEDFAGNRADFGGCRWLRGADSGGVPPDAEAPDDPRGA
>p.capi.LGMF01_1885
MGPGPLNLEMERSKNLDMFNEMDPDDSNGAIMRGSERASEHYQQCSTAQPPAPDGDWKQMLLRHGIDG
>p.capi.LGMF01_1900
MKSTSSPHPALAPRPTYTPSTTAAPSERGEESSKQICVSSHLQTDANDPNDDAHSTARTPPRGPYVNTASTLAACQPAPLGAMMGTDGRTAAGPP
>p.capi.LGMF01_1910
MPSHPSSPIRVQANVVAQRGKPPQGPPHPPLDPPVLPHAAYRPAVQRSVSSRLGSVSPCPETEIPSSAAHGNIKARRF
>p.capi.LGMF01_1913
MAEVLEATVVPEPERWDLSDDEGLCMEALERGEVVVSDEGGPGASDSNTELAMRKEDQSPGGSAVRDPGPSLTPGDDGILASCQASPLRRRTSKR
>p.capi.LGMF01_1917
MSTTPATTKGSFGELPTELQLQIFESLDYDAALMLAGTNKYYRITVDPCALIPLERKVAFLKEAEFFEQHLHSEDLEGLIEARKASPEGPLADTGPGFAC
VECLRFKKWDVFFDICMKGELEKPLSLEQAENYFPERLCAECNMAPQVYSHGSEARVDCICECTPEWEIWWCEVCQTNARKDPIKYIRHICGCPACGLCV
HIFGPRDCLVCPKCRGDLVDEPYWSWEGAKQNGRRRSFDENTDKGLHGEEREEDEYEEDDYEAEEHEQQEYEAEEHEQQEYEAEEPEQEEYEAEEPEEEK
YEEEQEESEEEKYEEEEEEESVWTTQEQDEVWVWDNDRVQLDQTWTWYSDGTAMQYQTWGWAFCRGDDTDWDSFQ
>p.capi.LGMF01_1919
MHLLSAISAISLLYTTTFASPFPPANKATTFLAADVPSNASDDARLNGGHGLPFPKSPDKRAPDESVAVNVDGSKGTASVSVGPSQPPPGPAAANANNTI
TKKNTGIYSPKAMALSLQAKRGAGRFADGTGLIGLKEGDNMAGPMPPGFRNIDRDGQGEIGLRPGEVSGQGGPVSGQGGPAPGVRPNGYGDHDNDNDNDR
DDDRDDDRNKPGPPPPAPGPPGDVDNRSGAQGVGSQPFAPFSPQSYSPQPQPQPQPQPTQDQQREEQERQQKEEQERQQKEEQERQQKEQKRQAYGNYGI
GIGHGGEERPPAADVRQPQAQPAPPPPAAPRPDIREQPREQPPPPMAQPNSGPGYAPQPPPEAPAPRPDIRREREAPREQPPPPPPPMAQPNSGPGYAPQ
PPPEAPRPDIRREREAPREQPPPPPPPMAAPQPGGPEYAAPPPPPPQAAAPRPDIRREREAPREQPPPPPPQAAPQPGPGAGPSYAAPPSMMRPDIRAPA
PAPPMMRPDIGAPAPQSPGSKSPGNGMGCGGGCGGGYGGPGHH
>p.capi.LGMF01_1920
MSASTSDEMDGQLLEKSTSGTTHQTHAELDDKPTPSHDQSASDGDPDMMYFGRHLILPADISAVLSQ
>p.capi.LGMF01_1921
MQACFVYQIVAQHKPDHPEFLKAIGGSTKLDKFIIMWGGVITDYVDFEVIFAPPRGLSRDLLNLLDKWARYIFHCWLKAADASFIFEVVLQKKPDHPELI
KAKLDNTKLNKFLVWRTMPLKMDVPEIGLVPIVSGSDVASAKRIKSTTRVDDEIGGEDLGEGKNQDACTQGVIRSLAP
>p.capi.LGMF01_1928
MVESGDPDIDRQKPPGSKVAHQDTPLEQASNRSINQSINKIHMTFLYHYPKRHDTEPAPHRASQANQTVIKSPAFINRASIYTIPVVKTTPLTSIPTIIK
QQAVKQTEGKKTLRVSKPREAIHDPSIHPSIHSREQKKQWYHWRRNSKKGAAHKGARYNSAHRAKRGKRNKERRLFGEKMRRGREREGRRK
>p.capi.LGMF01_1931
MHQEQGGSGNAPSAKFQVGASGHQYRPAKVSGEVRKDFFRAATIASQQAAKEASRKRGINSRQNRGLGMLP
>p.capi.LGMF01_1935
MSNNMFNVLGDDGADLMDTSSDNESGSSNNSPGQPTQATQDQEQAQAQEQAQAQAQAQAATQASASTPPKRRADDADLEDEGSASKKNKNFYNRDTSGVP
SIVPTFKGFPKGQSRALTCENWRDREPQVTKLWKPDGHLIQPGMIVQGPLMGCYREKPGEPARTGTILDIPEFTQRFGAKAHWKQRFHIVMRTEKHHVVT
VPCFTFGGRGLEGKDHRHRYAFLRVVRSPRPPNHISPNNQVIHQNKVLKVAWVHNEFQRLFLETPGAETFAHFLGPCSLDLDWGLKIVGRLEAESYHTLV
NFFAEHFADMPNGFRIRPVQHQVFAVQNSVQDPELRGPWAP
>p.capi.LGMF01_1940
MSKARVARPGPGDAAAAARNDGKVQMPSIGHAPARKGDGLPNWLPVPPSRRNHFALFAITIFKFRALGFAAPLALLHLESLPSLWPTDHHHCPPPYAIQY
AVDMAAEPRPMLGSHSTVATETRSRMREPHEATSHERRPTSTGKSPCSITQQEPSQSRDSFELTLATSAAAFGRTSTPCTNAQRLLQTARLWRQNNAFAS
RTTLPRDHRFAAISYAQRIPVRNMPSCVARKDFVNPVTTSTHDPTTDELHLNPAVSLELGQLLHIAMLMKHQQWVQSTALLRQNPSLQITPAKRDLRPVP
WYKNVNSESRPYSSVVSTFFSAVLNCGIGPDYLATMVATSFCLASAVFESGGMLPCPLIWGPVHLRATRPPRTHDAADADYLLGSFWLPSITRVRLQLPD
RRAFLASTHRKRWQPRPLKRPQQPSPSSPYAY
>p.capi.LGMF01_1942
MRRKESAYKQALKDLFQAGKTLCGEAEREKQRLSSSEPLFVLFLEKLARLGALEARCRQFEMAFANVAESERDEFAILQRDCTDKMFRVIDEIGGCLSRV
SDEAGRRIDQLNSLATEGRLLEHRAFYLDLKRCLALHRKYFDSQINLLNRAEEYRRELIIIQGYIPAAEN
>p.capi.LGMF01_1946
MKQGKREKDKRKHHACKWLFAFSDASRVGRASKGGQASVLAGSNERRSLHMTPECMFMSQAAAAAATAARKTGCDSEQASAKAVGKKEEKVGPFEKRRRK
LAMGGNGRRANVGATLVW
>p.capi.LGMF01_1951
MHAADDATDGSMRAGLVAVVMSRQETDVVDGVVATMPKALGMEGKRLDGRWKVRVVDRPIHRLRCIWRYRADKVPPTSNTSAAPPPFPSPAGQSYPEPSQ
RPSGRSIRAKSVRVKVIRERVIRTATLFPAQYGRLLALLPGGCSKSKGGRCTERRTTQRPKNQSATDERLHLARGAADAPQRVAPMPATWSHTALFCATQ
SVRSAQPCSSVEEVLGSAADHPDARKALRGPRS
>p.capi.LGMF01_1956
MSQGAHTKARLTPPKKSQQSEQADAPRGPQVIAAAARRDEIGQAVVHWLAKQARSNRIGAVRLVLDLVRGCAAGGTCEGSGELATLHRLESKEFAGSNQD
AAADVETQQNDAWALLKADLTRVEVDLVPKIDVEPESRRGGNGMGMGDDETLTPGLHKLSDLSEGAAASF
>p.capi.LGMF01_1967
MEAQIATAAFGARGPSISFLSTHTTRALLTSLGEGDQARRRPTSEPASTSKTLPAVFFVLQRHRTGIQAGRRAGEQSGIQASPQGIGRQQPGRTLIRSSF
RANAPNGLPQTEGCGPERGQTDPYLVASGGKWKTARHLSVPRVRRVHFAEDSDGPGLLPLRLESAQRHRLKWTSNDWIISPRSNLRFVERASTACAPSAY
QVRAAAASGRRGPVEVPLCQDSTSVPGATGRTARRTGERQPRMAGQALGGFVEAAHASGDAWMGSGWHGQTVIPSVSWRTDPRPAWRPEPRVEDAARGRL
GNGKETLVFRTRSEQRDAMVDEARCRRDMGNMVDVGWDATWASQKGSREPAQSFRLLTDHDVHQGQETKKGRRSIEVDSNPHTMDSSRRGRRPPSAQALG
>p.capi.LGMF01_1969
MAPIPRPPPTTWPLHALPPPPAASSTPVIPTPHSSNVSLQQPEPVHRLIDTYTAAHRIHEAPAYTRAMRAWTTLSLSSLPSSLDDAKSVGDMVVLYAATL
VVVVALFALTRGFVAAMRRRRRRRRVERMMAAPFALDRGRRMGRGMGWGWWRKGEGEEVHGARGES
>p.capi.LGMF01_1971
MGDIRRNQHLGYRGYFVTSVMVISSNYGACNCFADRSYRVCKRARIRRPTAAYATLGVGMATLDNAASSVEATSYLVEDPAPWEASRAFVKSRDWASARQ
ED
>p.capi.LGMF01_1977
MVRVEGLQEVSAEYDGISLELEACRESAAASPPSLQAVTAGLAQAALSRNQGRLPDFSGSRASGPRWFGSKERGAAYDLPMLADSRGV
>p.capi.LGMF01_1982
MEPSVACTGAGKKNSTYNSSGHAGSLGAMRSSGWKKGGCWKETMRGKTARASHYPAEAQEVGLGDGERDGGGEQAAGDGSRGSRSVGNGGAVAQEAGSRL
ATPARASSRAPA
>p.capi.LGMF01_1985
MEGCKGERERDETTRWTRHDTTAKAAERADMRLGKQAGTQAGRQAGRQALVDQASRRLVPVSSRNDWRRPQIGSDKKGWAWRLVDDDDKAARAVRASSAR
GKAACQIRCCLPPASQERAHPPLISRLSCQQQHPMKLETEEAPPSSVGGHTK
>p.capi.LGMF01_1987
RRPGMGMDGWEERNKQKLTDFTTDEELAKAAPRVEGLLHDDFPFHLQPAADIPRYPGEGASEALASFPVSVLVLCSDSRINRTDA
>p.capi.LGMF01_1988
MPNPRPRAPTKAAPPCRRFGSLKAAAGRGCGIVKHATRASRVEAPQTRCLFSSTPAAETAKRPASRQAGPTPVAL
>p.capi.LGMF01_1991
MTNTIHRAFSITEPHPSVPSNTTYIHTGRGGAGNATRISSKDVTAGPTATGPASRTCTFEFLIFHGVLGGRGSDLGAGLGASRQSTWSILARYDKRVNLS
CNATTPDIDAHAPCQFHPSLSPAEATHGPSRSSSRRAAAFARSHRQSKRRDNTTHSPRLTWPAQGYSTLPL
>p.capi.LGMF01_1993
MIGEWVIGARARVGVCAGTNDDQSAAVAPRQQEILEVLLIEDVEQKNADATAMMVLRRNVDESGGGQGSGTGPAERR
>p.capi.LGMF01_1999
MAPKENASHCTRSSTGGVTHGRVPTKVPDAVYPLSPTRAERLRVFWDKNDGELQEHMDRFVAICITLCNSKRNKTPDEHRMWKAVVEGRIKFNDQFIAMM
RERGYEKVEKLVWANNQYKEALEGAEAE
>p.capi.LGMF01_2000
MSPGHAFGLAMAHAPPEIKTNPYVRYLFEEEEAVMNGNDEDAKNKLYPGHKENKRVMTELLKLFLGGAITKNEYYKRLEQASKDSLQRTAADKIDEVKKL
QRKLERALAFTCLLKAMGLFGAKLEEEELDVRLVKPEVEAKVKENDEWVEIRGALPDNGQRALTLENEKLKMVLEQAKKILE
>p.capi.LGMF01_2001
MPSYGNGQGSSLDTAQPPLPQSTNHLQTLCYRQCEQLRTRALELCILKATMRETMALFNNATRIGEDGAGTDDAELVNALVSRNMKFEETLRYVEENREA
EEEYVSKILRDRMRR
>p.capi.LGMF01_2008
MRSSYRRNALRATRTLVPLLMFLSNATTTAALALAQTEGDVPVADDNNTGTTTTMVVMTVMATVPPSSTITSTATPHPGSTTTTTLAAVTSTAAATPSPS
GAPAKQNISPGLLAAIIVMCVFVIGGLMAMALISCLQLRRARRREREADVAAQDTRAAARRRRAAAHIGVGPRVDTPNFFSSAAAVASGEKVEEWLDEDG
GRGNQRTWPGYRSQSRLGMQSDDKKDAPRWRESVVEVESMDMSDMDPESRGPSRGPSRGTIRWA
>p.capi.LGMF01_2028
MIIQRFSVGCQASMAEILCTGSAEAAVCAPGTAVAPARLQRRRPFEVGNMLPAATGCQGRAEKNGRKFAKQRIQETGFRIAVPLSAKSSSATWNLARRPE
>p.capi.LGMF01_2029
MRLIACLAAYLLPVPVSFENGLEARGLICYAAGKDEKKDEKRDAEETKRVQQNSLRDLAGATLLKADSTRTRHRPRRVAAAVSQPASRPADRAGQRSRKE
AVTDFDHSRSAACKRRRDAAMPQCREGG
>p.capi.LGMF01_2030
MEQQPPCLSTKAKIETRPCGAAGPSTTTAAAAPRAAQAVSIVGEAVSGAETSRSGTQPPLIPSLWHRAKGEKKGIQIHPAMLSLLDPSVLTTGSLPDIKG
CAQFTLRLVAR
>p.capi.LGMF01_2031
MQWILRKERWRKWGCTTGGDSREAGTYVIDSPSTLLVVATSVHLPRAVMGWRDGIIDIIFAPSFCWQNPSDWESCLHPIPAPSAAQSALQSPKSIALFPS
LLPSASAMSKTCKFGKDADTGGGGVPERGERLHGGGGGQAEERA
>p.capi.LGMF01_2067
MAPARNSSRHHFRLPSLHRLNTKDISSSSPSSSSCFGGSEATKSRHSSSDAAATPGPYHPLATPPLAIPKTPPHYSSAHGHHQQHQHHHHHHHTGPLSSS
SLSAASDSCCCCSPGSSASNPALSSPSSTASPSSAGVGSPFSYASPLSYASPVSPTASAEVVPLTLHGATQQQQQQQQQQQQQSVVHGYKASAASASTYK
TSASQQAQAQPQPQQPPAATATATATTPRGTAFTSHTLPRSFSPGSLSPPQTQASASPPPPGSPSTNTQRIAQLLQLRRKHSRIAIELEMEEERERWGAP
INMIPPMPPIMPATTTSTSASPSSQISSPSAYSLGGGTADDGDWRAQRAREAAAAGVGIRRGGSMLDLMEPRPRPGPGVRGSGGIGGILEVLEGRERIDT
DDDDDDGVFLFVCFPGPPLSLRVGGGGMGWDGVGLDWIGLACSAREDKVAAAWLDCWIACCTYMHTFLQHLPGPLPHSQATLLEAGEQCNKEAADEYEAH
QFPLYHLPLLPATWAEAVGLG
>p.capi.LGMF01_2068
MSREQAEGPSQWLPEVGIERSALPVASTRDSVLTTGSKKVRTWWSGGSLAGFKSRDAAAGWLAPQSKATQQQQTQSKTATRRETKQRQRALGGLGVWCGR
RPVTTATGGGGRSVASRSVEKA
>p.capi.LGMF01_2072
MLRLNAAMAFSGVRTTTIILTQRRTASVPSPTFCQTEFPDARKARQTNKESASQAPVDAEEATTVEGAQQEIFPETESCAGGKIGRNEKGNIVERFPERT
SRSFWPRGKEAAQDEASQIQIWRLMSTGDKSLSSNRRSLLQGLILNPNNDGEVEDEFREVEWPSRRAFEELGDERDDVGECVFHFEKIRRGSDEWNRLKE
AFGTVDVEHAMNASVRRFRINMMFGKEVLLNAREIFPVDSTSRDANTCRWGGFRQSHRCDRHITRRVPCGESAVVWPHRDAAL
>p.capi.LGMF01_2074
METIEAVDTEAAREEEAQREEQEERRRQQNTNTTTTFVQQHDGDDEPPQPSRPQKAKLKDEERGDVGVGTSGGRARSDEIEPVTLAPQHIPPRRTDTGSP
PPSYSAATGKL
>p.capi.LGMF01_2075
MAILSPLSCQGAPEAAHLTPTRRRVGRQHPVLFRSRRLVARDVEQLNSLLVSGANELAAKGSKRASLMGKFWTAGGRTEGAGGSEELLLFRRVMMRGKWP
LSSSVLDTMNPSQFCAHLSGRSRKRERKSTKGQENPNRQIALPALLPPRPPIPSQQSCSPSTVPRTSPIPSPSPPKEPPHTTPSLTHPAATVIPIPHFQI
ALAITANAAAGAQSLAARHQQHAHQRRGERDDHVEDDEHDEGFLRVRRHGRLTFWFCNEASGVERSGGRNTAGP
>p.capi.LGMF01_2078
MSCISHRGCGGGTLVPSILMAGNWVFAEASVAPPLFPAANHSVTSAPLHALNGKAREIQNPDLRQAVIDAGAPAEQA
>p.capi.LGMF01_2079
GKGTGEGKGEDEDGDESWEDRDEEDEEGEQAGEKWEEDGHGDGDEEGKDWQTGERGVVFAWPEGLARK
>p.capi.LGMF01_2081
MHRAATRVLPLPSCNRSRLDENRGSLGWPAAFSVPTLPWKSHATPDSTGIGRKIAFDGPRLRTNERRTHDPLPEPVLERTAETLLQIGERLIKAHKPTRA
EKARFGNHGRSGALAGTYTFLLATKCTAQNTAGGVAPVHMRGVPEEDAEEHERGEVAGVISTSFLPSSSSRSLSPLQQQERGIDVGAGTVPFISVWLSST
VFSGFVGSLPRNRPAFPRGARKTEFRSKGA
>p.capi.LGMF01_2085
MMVLVMERGVQESGGRNSAKEPGPGPGVGTAKDGAGLQDSTLYHPAGVYVTSESSGPAAGLIDRQTGVRRRRHDTAAAAGQPCQMSRLANQICARARARA
RGEIDGGWGPVIRLPAPTSCITERRPTTVMFSLSDFCTRVRGAENAAQKKSSSCHWSAAGMLPHNGVVEVIRLTNLNTSTNKAHHQSRQHRDLPPLQPRP
DWQRLRQPASATQQTTGLALYSAPHMLASGVPGAALATLQDLGLGRRHQDINYVLFVARSRPGSPQRQGKIFKQRWRQTAGESCDDVDDWGTLEGPFPP
>p.capi.LGMF01_2093
MRGATIAWKEALLRQCSTCVGQRRCCHGRKRKDEGRQRAVVRSENDDNIGVGMQGDGVHVKLPWRIAGKDQSGEHTCEKRGASKGVACFIQLGESNGPNN
RLAAGSCWRAEHTSSLKQMPAAVTASTSVSSAPPDPLIFANT
>p.capi.LGMF01_2096
MRSVPSPFAPSALVSLWPLHTKRQVRTHISDDSDQLALPPDVQPSGSTSDMNMFASAVFPAPLPWELPPARWRGTRDEGQQGSAVLPLGLPVWQKALVIS
A
>p.capi.LGMF01_2101
MRFDITLIAALLPSVCLAGVAYGPGSKKTSGNEPQAASLMSTEGGDQNNGLVNDRAGTQGPGNDCGSSTFAEITTGTPEDKPSVEDCRELAKRTAPGDHE
WVVPTSGREVVRYNTCGFFATAQGRPGVIGNLDISDLINSSIDKYGSKGFIQVKGGYKMFVVSAGGGLACDNPEHTKGVAVQVDWNISKTNRKD
>p.capi.LGMF01_2105
MVSQLVKLGVATEIITMRPDPPRRGSLADQKARRAKGQARSQRIMERRSRVKRKDAAAIRRKTRGNILSSVRAAFKRA
>p.capi.LGMF01_2108
MRRRLREAEASGSPNPDAVELQQQPSTSRGPASKSGNVCLRIRLLDGSQLRDYFSPTATLAKDVRPRVDAAIAPSTPSCAPPYTFKLLLAPQHPNRNLST
GDETTPLKDLEDVAPSATLVLMPVRNAAAAYTGGGGGYIGSVYGALLAAYNLFYAFLGTFFAPFARGGGGGGAAGSTGGDSSSATASSSSSAREGHASRR
GNSGAGDVRNSSPAAAAASSSWSAKHRNASINNPPSDPTGSGSGFDGQADPSRPATSAAASTSGSSSPIGGGGGGLRIRTLRDRLGEDDDDASRRGNEYY
NGNSLGLDGDDADARKDDGARN
>p.capi.LGMF01_2124
MKCAAVQVIYRGDASSEARKAAGPLSTGSERSSLWRLPLAGAELERNLLFMWPPMLHVASTSKSQATGHTLALSWPQDDFKSRPSGGSGSFAKVGMFSKD
VF
>p.capi.LGMF01_2125
MRHVDSAAAVSGSFADSLTTFSQVLDPVETKAWDTGVEVSYLSTRAFAAVLLGALWQLRSGALSKHDSAVGRSRQTRAHGRVGVGLRAPSSAVTTW
>p.capi.LGMF01_2128
MPRSESPATLSLGPRSAACPLLARLPGGCPVLMLRTLRRGMPGTNMQMLFCFHTFPLESINQTAGLNREGSVNATKAKQFSSFHPFPDSAALPRTNNDRK
RQRNQLFFQEQPESQLYPSQEVSIMGKKGDNNTKGSGSGSSGSGSATTTTTTTTTGTGTTSTTTITTTTTSGTGTGWPRDVA
>p.capi.LGMF01_2129
MSVDVVSRWKMEEGGNSGTGVHNIWQHGYARQPHCNDKGARRSIAARRRHQHLVRVGHIHAQHNGTANVKDNDAPKGPLDRLWHLFLHIGRLAKRHADDL
GAQVGKRGLDDAGPQAERAAPAALLIVVARDAVEVRRKGTRVAPVAEADAAAARGHREQRGDEARDDEHGHDEQLQHPRHVLRLAEDAHVEQVDEDDGRR
EDGDPDPDVEVWQPVLQDDARGRQVVGQDYDVLEEVVVAGCEAVGDISIRREGGELEGSGELKKNREPNSHGEQTRLTQAPDPQTCAVMTENTVNPMMTY
AMRRDPGPPRISPVPELMMSPVPKAPATDIICTWRGLSLRSSAGGADADAAAAPLFSLAPLLLLVPVVELLGSRTWRRLAAEEREKRKRLAASILEGGGS
GGGGEEIGSWDVNPPKSASSTVQRTSGTPFEFKPDPRTVVELQDGRRQPMAAVAGRRQPTLAPVVGCL
>p.capi.LGMF01_2133
MPQEAVSTKVKGHRDSTALDNRREKMAIKLETLLPGKRYQQQLVAIDGRQLASRGNPKPVLPSAGEMERHGVLMNGIADDKQGCCQVDEEETVEVEMSSA
VVGRRADVEPGDRPTTGREQAREAGLKQAQPTSSLFLDRDIGAAQRSAAGVCPHGRPSDESRTQQMQKRWSRVDGWHRAWDQVDSLLWESPGRRA
>p.capi.LGMF01_2134
MFGLLTPLAPVSTCQNQIYIILFGAIALLHNPAALVKADGETVCDQNLIKHWDLLTPHPPCHSATKVRASRAADHTDASPRMPFSALKHGPKTDPSLYST
IRQCGCNLFQKRKQLYHFRSVQRXXRILSRKGTAMGIGVTEGQLGHWEHYRGMVRLGNEDAASWSGSTDALGRGATGIQVAVASPTLKRQAVAHRLAKGE
RRAGGTTVPGPRIQDRARLGR
>p.capi.LGMF01_2136
MGLTDLSIGDGASRKSSGVSSKKRSGGSSVETGSRPGRGRSSRQQSTTSSRKRSASRGEEEQTTRRKKRLVRGSKRMSDGNGRDGRPRDGTPEAPMPIRS
ASSSPGLFVPARTPPVGHVRADSLRWSPRAANHHRSPPRLLSPGLPTPASSRRQAPDTDMAPHRDESPFRGFDINDGWSFPDEREGEREHTRQLPARHHG
VENGNGHQVNGDARQPPARPNGLVNGNINDHPLTNGHVSPNGNGMVNGNGLSNGLGGTTNGLGAAVNGNGHVPSIEIYEDSPSASPAARLPPSAPPNSPR
ILDLDAAQRQRRDTSASTDIDEPAQPSTFRRHRRALRSLEVTDNTRFLDTVPEGDASPPPGPRVGQLQHPQNPPHVAGTPHTPSTLLSRGRTSATAPTPG
NEENFHPVQDSPGTEPSSPDTQIAAPAVQSPTQYTVGHPWPTVQAEQAYNNWTRLYQPHGLGGLERAATRDDEAQTTESHATHTTTTPRTNGTSSQPETT
ESQSRSRDHSPGAYNHRATRSGRYAPRNLDGTMDSPPSTTMSTRDAHKESSRARPGTYEEIEEVLDKVPLSESYRRQPRAALPPFVGLDMLKPSARSAVL
EYRGAYERARQKEIEEYDLWMMEEQRKETEMRIEMHRRRRAAQRTQFHAADAPDHSLGAQSGTVVVPNSRITYSAVRDVPEPGRRQSVDPKSQIDKLIQH
LPGEDWDWETYQLVHGAIHLDDQLPPEQRRLSARERRDAEEILMDLIPDTLPRTDEEERARREREEDEEDEEDEEDEE
>p.capi.LGMF01_2137
MATPRTPLQDGPVARVAVSAPGRVDRNVKKVSTGARHDGGLVVLVSQSILVQTQVAKELGLLDCETQESEDGSKAFDDDTRGAPRSSCSGCSSLIEIAVV
LGLSATCQHPMSNSRTPTRLTKRRSGLVSKVKVLNGGNVPADVSQRGGKMMIKEVLLLWLYHHANEHTFTRGSNMLAALVKKPTVADIKTPESGQRVPNA
ASQWLTKY
>p.capi.LGMF01_2142
MQCTSRAAAAAAAAAAAQHDGTACSNGSSWTSRSKAGDNLEKVSDPNSKAQQNAQQQHENSFALALCPQRRCCINISTAILALWRRAANAVLPLTPSIQL
FSAQESPFASTAPLLCEGVSRIGLDAPLACCTAPNVVWTRTVAWREARPQVMSWGGQKQTERGGWVRCVDGGRRRHAGTAVRRPPPVPCPGPKRGRWTEA
RSNEDDMCSASPSVWRSAKRGACELPTGRRSQINWAEPVFGSPHGKSINYNYQ
>p.capi.LGMF01_2144
MRKEDRGQRRLCRRQSPKPVWTTKEAGDPDEARWTREPTALLIEADAAWNTNWISRLTRISTASNRPPRLLSKILEFSTSEEATSRGSGMIGIRHRKLTG
LDRLARSRVERILPRSGECPEVGRCI
>p.capi.LGMF01_2154
MPRLPLDSAVLLFLLEKPNNGSQQHDSTYPISWICLGLSLRLVWSPEAIWSDALSGVAKTPAPIFFSSSEMPLDAGGGGDRGGKSTPVEAMVFDNDNGEV
VWS
>p.capi.LGMF01_2157
MEPRKHTEDDTYVLLEFSPRKQVKIKKEGDESSQIMVKQEGEGSSQIMVKQESDGSSHSEQQHNVADSQIAAKIAKIQQKANELGAREVELNRECNELKV
CIDKENLAIEQTKFEVAAKTEDVKRAIAAMNEKIQSVNEASNDENLVKFMSAIGTANATFKMGDDLRPVMVVKGFRRLVDCSFAAMRRVLNDKTTSKRGW
SINEKMERGKSFIERVKNRMDTSAKVVKDLLKDDLVRRVLGHQANLGGNTEVQQDLQPQNGPMAEADDFRAETTDFGERLEELQGLYIENQKCRKLVAAE
DNAISILTDAVKQATKNADRLIREHRTAKAYTLIKLIPAGIELIFEVHERMLFYKDSWAGLEAHVSRDLQDMGFQDEDENEDEEDSREEDKGSEH
>p.capi.LGMF01_2158
MGKTPTTPRPPPSPVSWIAISGRLMMTPHTHTSTMHRPNGAKGDQVQESRRYEDVAPTTRGTHESETKRNPGQTERNEKGLDKRRAARKDDARRKTKRND
ANRSSWPWPSGRAPSPPDTHHLPPYMVSHSMSPNNVLGAKKSVLGGHGFPPSAASPRPPISAFGSPISDTRRRKSKTAKREEELKRHAGRLAGRRTTGYW
DLLGMEEGLGLASRGF
>p.capi.LGMF01_2160
MHRFSSRKEQGYKDLVKAFQSLKEIIDKAACKRKEDVDSVMLEKLEKLKDKLPYADGAAYNHRKQQARKCTEKTREKILDDIQSWQKQDVHNVFWLQGMA
GAGKSTIARTVAERANEDGFAVGSFFFRRGDDALGKSDKFVTTIVRELAVHPALCEIFVHALSKPNDVAIRDLEHQWQRLIKEPLAERKDLRILLVIDAL
DECENDMTAKGLFDILSENQNLQIPGLKVFVTARDEPWIRHAHQAQALGKIQEDTIEGDMRRYFEDECANLKRLGSSLGSFQWLEQTQIEQLVKLSVPLF
IVAATSLRFIATDHIDPKGRFGILCNTSG
>p.capi.LGMF01_2163
MWSDLRVTEHRALDMFKLGNVVFTIVGVDVVPAGRLGLESPEIINLTVDNGHGRREAHGIVGPLGPVTGGNVANSFGAARRLVVESGATSNHALAGRGRE
KCCWTQIRRRPSDIEWSV
>p.capi.LGMF01_2168
MSRWKPKPLPSSPLSSPAPFFPRPKKKGKRWKACREQKPKTKAKSQIQNAEANANVAAKAVPAPPQASLLIQLDPSPMGAICCDVMCKLQYPHASRADAD
AVAVGWVKKKRK
>p.capi.LGMF01_2180
MFWGFPLGGHGHLETGWAGLQDAHDVGSVLWMLGFLLCFAKAVLVSVRFSWMLCPRWAHGLDRTGPDESTPAAATAVTVALAVTAQTGRQRRYALDVRFF
GRQFELLRLLIV
>p.capi.LGMF01_2193
MADQEEAGGASEETRSSPAILVSKPTATKNEGSKSGISNKQMPPPVVKIANQVGQQHAAKLRNGVYRQFVMFESTVPFSVQTMMNIDDGPMTGCEAMIVK
PLKGFRFLELPREIRDRIYTFAIRSERTTNFYKKLDHPLPAISPYDTETCDLDFQHQKASTPGLLQVSRQVHAETMPILYGQTRFILHEDYLEAFLETLG
RASKFVKSLRLCGTLAGFYKFASLLLRLVNLKRLELDLRFRGEDLADADWEPDFAAAEFYNIATSWILAVGRINENRYAAADIVVPNSDMTLNTPEWNAK
FRSALRTNITNKFEPDLGRGLLLANKQLYHEAFSILIGQNAVVLGWVQLTDLFRRRRFHFNCIQFLELDYLWLNFQFSRPQTGESPERWIAIITSLPKLR
KLHVDVFEMLFYDRISSHGPGYIANDCFRDWMEQKQEVAACQKLKEQHKKLMGFEFKMTEMVIVCQEHIHFTAGGTHTELPTSLPQLFRLVAEMLHGDDT
S
>p.capi.LGMF01_2194
MKQPPVRPFNNRPSIPGDSPSHGAGPASRTPTISSNHVELGAHFEVLRRQDNASAASGSDGVRAHQEISHDTPSIHSTSPANVWSPVSILYQPSPIWTIR
TEDEARLFQYYVQFLGPHVDCCDENGHFGTEVPRRAMSYPVIANAILALTSRVLNGAHGTEDLQSASYMSECLRILIPVLEDPLAALDENLLAAIVILRL
YEEMDDRDQKTHLYGGTRLINSIAHMLPRGGLGEAAAWIFIRQDLYVSLTTGEPVNCNLEIYRKSHVFEEESDCAWANRIIYIFAHVLNYCSQQNQSEEN
SSIERWKQLGDEVEAWNTNKPHHFRPLWVNEPKETGSPFPEIWMTLPAHVVGQQYYSLAKILLASYDPHLLRLGFGSHKLRKISEGIILSNLRIVVGLAI
TNPFASSAMNHASHILLTCGSYFEDERDRECAVEFLEDMERKIGWRTERVISVLREQWK
>p.capi.LGMF01_2197
MPSIKTLLFCGLVKPSSNKPKESRECKESAEPKSSSSDDTSTPSPPPAAAPLGPRPSRRLRRNAWVYFRRPSQSSRHSGAKFFSSSSDTASFTAPPPLRR
AAPLKDLPSPTGNWSSYKTAQELTIRDEEERELRDAQERERLAKEKEEREQVDWRARRRIEGQRESREVEEWFKKLMASW
>p.capi.LGMF01_2199
MYWPKDAPEVLSLEKVHEDEFDEDSDSDSPLGALQALVSHPSRNLRELSVVGCIPRFPRVGWISFFEALKNHKNLQSLRFEKNNRAYFDWESDTKRDNGS
RLPEIIKKFGMEKALEMMISAYRYTLEEDWG
>p.capi.LGMF01_2200
MMTEAVDWFRPYVPPGLELASFTHWLDDNELLGEALFDVATRIDHDGFFTFDANITYDDRDRARGFLAGRMSLTLSQSLHNFPIPTNTKSLEIKPNVKVE
QGLVVSSLSNTRASKRASPADEETKVRASSLRSVHSQQAKLGKRKERNAGPENVPAKVVSNIEDIDALAEKPPPKKTGA
>p.capi.LGMF01_2202
MYLTVLKYAVSCKGADRGLIETNLKRFSEIIGPLMVLKGALPPTEYAKLISDNYSELYSPVVNCLGIFKAVLDVLDDSGPVRVFHQSFRDFLLDKKRVES
ALKPRPQEMQSKSLFQFTPEDFWIDEKKANHRLFEECLRVMRSSLKKDICKLKEPDATPLKIQIDHLNACIPAHLRYACRYWIIHFISSKSSNKNDHKEL
LVFLKEHLLHWFEAMSCLQVVSEAVRLVDRLQQCVAVSSS
>p.capi.LGMF01_2205
MDGSTDAGGRHGYRIGAVSLSNFGTASPYVAVAGLHEPSVVVVVVVVDGGGRLQVWVGPHPRDSASRAERSLLAGLAGG
>p.capi.LGMF01_2214
MATLKVDKGKSKSRPQSVKTFASADDDFHNGNEWAGSVKDPWDPCILTL
>p.capi.LGMF01_2222
MENNAANNVRRQRSRTPRPRGFLPGREWSVLNYNVLNTMGPPSDSPANPYVRGAVLAHIAEKEAEAKKKAGIKAEKQALAKERTRQSKERYRARKAAERA
AAEKAANGEASEPLEEEERGRSATRAAQRIKGIGSSKSRSLERGASSKRETDLSKAFRAELKNVDDVAAFYGDLSDVSDEELAIFDMEIE
>p.capi.LGMF01_2223
MSKRRALQPPTKTKPLPDDQPQKTHHEHPTKKVNFRLSHPPLDVRTSSRLPQRPGLERTQLLGRDDGSRQQSPSSSGWPPACEADCPEAYWTEGGGGLCQ
ALSFYG
>p.capi.LGMF01_2224
MSRPTIPSPVSPYSANRQSGVTLSTTDSSLGSSTKRHTSALLHFPTSSPADAPVRSPTKFAINSPTGSASMLVTTPPRSFPTDFHARSPKTPPTSIPTDS
CASSTTTCSAFVISRASTRRSVEGRLVKATKDREQLRWERPIDIHSDGRFMSALRAMQTPDHQPIVSRRRTNVNTNTTTESAHHCSITPSTPEKTSPSPV
KRRPRRRLQRSQAFMIDRSPSPSGRVCEIETNHEPEQDELCALFKSKCGGIDED
>p.capi.LGMF01_2225
MPGLKVSQPVSPHTTCSANGSSSSNVAFSIDHAPCGVNDMSCSTISQEPVASPINSITCTTNSVTGSNISPNNDPSSIKIACTAVNNSCSTISSANVASP
INTTCTTSEGSYSAIPSKYVPLPTTNTDCSPNDGSCSTGSSPLGNEPKVPLAAEITTQRKKQANQPWRIDIHKDARFMSSLRAIHADKGGLVVPTRRTKV
DTKIIAEPQDNHSTGSQNPSKNSSPTARGRGRRKLQRSHAFIIDRSPSPSGRVCELDPDCDPNEDELCELFASTCGGFGPE
>p.capi.LGMF01_2226
MAQRSASSYPTSTSAISPQNRDSLSTSNISIYHPTSHVKDLRSSTYQALESEPESPSSQKTFKQHIQRLPRPAWGINIHDDPRFMSALREIHNSDNNIPT
VPRRRTNANTILEKKHEHTNAAPTASHMSVLRTIHSPVSDKAVFLRHHANANVSPKQKHEYITASSTSSNTSAFGPTHNADFNKPTVSRYRTIATTTPEK
KHEHTTVASTPSNTSTFLTIPTSDSNKLAVPRRRADANTSHPQKHQCIDATSTPSKGSLSAGKRQPRRKLQRTHAFMIDRSPSPSGRVLEIDTGSEPGED
ELCALFKNTCGQFEEE
>p.capi.LGMF01_2235
MEPATSCAVKAMCQRRDVYIPRFFARRRQASISISWLPPSWLDRAFLLDVWQLKLFDSPTPSISCHANDAASIAHQNKVVDEAEQSDRKIKVRNKFYGAV
FEESLSASTGHRHRVELPP
>p.capi.LGMF01_2239
MDTGRVVTSLRHLAALMACLRAPLHNDPTNINLTMPFLSATRVSPCPALRSAIRHQGATLHALREASQCTSFAAFPVLTGHFDDNDDDTADARHHGWNLP
RDSLMRENILKASTIFIHRPDKHKDCLRLRRDSTAFACFQPFLAAPRDMGDEAKPCDTAASQPAVEDEGTPLTSSGYRATSPNEGAFSTSLRARNASKDL
AGMGQLLETENGRTGASVVREDTDTRAWIKWASRHCVKPEPGRRKLWTRVHTDTAEQVNITKVNYSCEHNEIEADARQRLRHGGDRVPPWSTTTSRPRRR
TEDHHHQPKSDSQFPQPNILSCGLRKSTRSTLKHRASTLFGKAKTIAGLKFPQPQGPKASLPLHPLSTSGMISEAFGSITADLDGDILQLPRYGLDVPRG
RSQACTPEDHMTIDCGFPAGGVATHISFTPPCRNLTTLTQFLRLSEGASVNQNSVELPPLRYKDPVEALRVGYDDSGEAI
>p.capi.LGMF01_2240
MDKTQNAGDLPLRSQTQQQECKGCKAPCDNITLKSHTASSTTVSEGLIVNKTQPAFQQEEMPRASDPRTNSEMDTACDTDIHKQSTQSREILESTHSTPR
HPASTRFEVKPKRFAGFKISGTQGSKNNKFPYQGHDAVHNDPTTSESTLVTPHEAIPLSRQDLDPHRGSISRNVLIASGVQIGGAISNIDSPVPSRNTTT
VTRFSAPPDNFEDELKEASALPDDHTVKQVPTKTSSLPGDNTVEEKSTNVSPLEDEDTTLEDLLLLQEVLDRSRGRRGRKTVFATSTAYEEGVATGSKPL
GKSSVEPTLTTSGTSSRVGFLSASVYGPIVPLKASPPICLDPRKTVKAPTPASLLRSSR
>p.capi.LGMF01_2241
MCAVELILRRPAPNKSLPVQHLPFAERSNSIPVEGKPVPQNLCGFPVGGNAPLELAVVNTSLWLLSAWEKTNHGPAGAETARMIEDSLEQFAGESNLVLI
ARRRLDSVVLE
>p.capi.LGMF01_2242
MRPKTYESLHILLGLSPQASAAEIIPAAERETGKTQHALDTLLRLRSERENPAYESPGMESNSDSHLNSFGSSSQEPTTKTGKTAGEQDTMTQSSNGPNV
LQQNVESRGTWKSLRNTLKNRASTLFTGKTRSLMSLNFLKSVPKVSPMQSKFPGGTELSLLSNSSPDDFNCKTTPSPGNGLASKDDRQEPMPIICGLLVG
DSIVHFNCPPPCRNTSSLTQFPRLPDDAFITDNDSVTEGSVNEGSVNEGSVIEDSSASFKKSLPDKYHVNNHCSVSGAHPVHDHSSIRSDDSSDDEHFVD
ENGQVIGDFALSDQYSVNEEEVVIGDDPASDDLAEDPSVQEEDIVFDRAMLENIFNRSRRIRPRGTVFGLFSG
>p.capi.LGMF01_2244
MSNTDSSELPGQIQAASVGNVGPDIQMDQCPAGQANADLAETACIRVGIGFLILDGGKCLLHGPTTGRSCRRLGVDAPRPDEAGLEDCALLVRRNSNQGS
SEVICHRCDGTYSGASTPGQAVSSSHAQHEVIGKGFDHYETVLEYSEDMLQVMLVMFIGLVFSVKILNHLQSSIARALQTKKNVLCYCGPKARYCTD
>p.capi.LGMF01_2245
MTSAAHGEAIHQFPYPFDSKLPALASAPTSAASACCSKRRRRQRNATRTRNFATRKTPPSNILAVEYFTDAGEPPARLPRRQSSNCLSRAPPSSLRRCGC
RGIFEVPVAIHYPARGSDRRQLPSKLNLKAAQHQQSSRRQRLPADHDCGIATPRPYITPFGGIVHQELPVCKTAAPAFRDTSTGFCGFQVCPFAATSPFD
KVSKEVLHKIQTSSDLSHSSIQDRGTAGNCGLSRPGPQSVASRQTGHKWRTDDSFCSVTIKSGMLAAQTVGKPENPFEDAVVLEKHATIHRLRRILPHAD
DVFRKIKRVDAMVERPSSIWPESKCAQQLISSPCERRLARREDATPF
>p.capi.LGMF01_2246
MSKPTKQSPKNLKTPKAPKCMASWPLHSGNPATRQGLLGTPTPPSMGGRVASLHSRNPTARPTWTTTSIDIVSFHERLVAHGWPRDFGSGKSPAMSYATV
QGPEALVEKFRNSSVMLETFDYHPVGLVRQVTEFLGHAMATALIIASSSDSPQFVSPEE
>p.capi.LGMF01_2247
MAPGFYCKNTISVWAEDEVDGCSPDSGCMGSGDQAPAFPPESGDAGTLSDAHPRGPASCMAQDFLWFYLGCLQGNDEARLQRNREGQQQKTVQSQHQLWL
>p.capi.LGMF01_2248
MAADEHRHRCEPQPPSFQDRPASFETRGCAASQILTYIQSGSDAYPEITKALPSKLQLNKTCGARLHGLSAVAILRRGQDKVSTGTPFTANAAPTNRTQG
ERIRTWDNAPREMDQR
>p.capi.LGMF01_2249
MDYNYEDSSDEHRNSDQSNNDSAIWSGSERNARASPNSGSVQSDKQSDDEFDGQFDGESDEPSDDQSDDGLYIVHDNNPDPPADPNVFMIQLMAQNNFLA
NYVALANSFNHLDDDVTTAMRRAIFYFTAAFRMVDIAYSVFSLPAFGDIWEAIGGIYMRRGDVTGIPGDDDGVHVSEVGDMLFNHIHFHALQHEPHAGNP
FYSAWSLRSLQIRFLGMAYAEVRRVVHDGNFYMRRWGPDVQAATVRAINELDIPGQTYHIFVDN
>p.capi.LGMF01_2250
MERMVRERAQRGMQARPAPASLDQLPTISLDPLTERPPAISSAPPPAVANESVESQPDQPRAEQEQAETEVDNVQRDAGVSDAVWHQLQEDARKAEAAEQ
EYQSTVDRERALEEQQREEEKKAKESEAPNDKDSDDDDDDSKKERERKRLQKIQEERLLKAEMEKVRIKKIEMERERRKEAKARQALRQMGVCPVGFKWI
KQTGGYRCAGGSHFVSEAQILAH
>p.capi.LGMF01_2251
MVLVVRVDMPRVTSFGKPVAVQPAPTPEKTALQNFHKVADSAAGLLDRIQYMLYSAIAACHAMIPPGKFVIAFSLLVVILGGIWVYRGLRSRTYDTPDDS
PAAPNDIIDWETKIRIAKMLLDEKMAVDSRQLGRQQAAGGVQGLMDMNLRRTTRDLAEVEKPDEKMEMGRAFLPALQNGQIPGINASILKEALEWRDSLR
TELAEAQKLDEKVGRARIVLLALKNPSISDANASSSSHISQPTQISTTSSGDTITPRLKQAQAPIAVLPPSQITFKEALEWRDSIRKEMIEAQRSDNRKN
SRGTAGGRKSSPSLSLNVYQLAQASITSSGDTTITPHAIRSDPFPLTSTTGLGPRSDQVAVAPTKIKGR
>p.capi.LGMF01_2252
MLPPRDVMLKEALELQARVRRDVEELRAPYPMMETGKEFLLALETETIPGFNAPSLPTAPPPPPQAPTVPAAPTNAPRATRSNPLPLATSTTVPAAAV
>p.capi.LGMF01_2253
MRREQPPPSENPILRLIMRNRRPQHATPPVLSQHQRKLTSASSLTSEEMNALVSSIGDRCFRERVGGLLETGQYSDAMIECEGNIFRVHKAIICPQSDFF
AHAFDSNSGFKVNTTTLQTPTMPFADEPTR
>p.capi.LGMF01_2254
MLPGPILAARHHACQEKYLRVFSSQLIEEMSRSALSFAQDDELEEPRPGTQRRGSRNMRRAMERGSTQGKPATARGTARTRNHTLEILRIPKTTPQASIA
QKTSAPQLPWNINEDTGQEVADKQRYLNESEKN
>p.capi.LGMF01_2267
MHRLTDWAKVRQAMPEPDGSHPTHGNQVYQENQEPEKSQRNQDDQDDPLEETMSENSLLAKGNAALRQWLLQRPDDCSVHRDIIERQQREIEQVRASEKR
VSAGVEALRDAKRRQLPEREKTLTGCRALPRGRNSIGXXYSASINASVLSSLLAPDIMSGAAQSSRRWVTFVPFGAIHGDFNDADNGSGSGDGDEFDKGM
TREEIDDFVDGNMYDDDDDDETDDEGTIESQKQEIEKLRADLDETTREAADKHIAFVRLTRETETKCHILQETIKQHEHQIERLEMRNNSLYHDNKDKRL
ALCLFVRDFSYLRNARDSRKEKRQIRDEREEPHDRLRELGMTIRVLQKELRQHTERDDARDAELENLTQDNEALKARVAELPEQLPIRAKRKRVNEQEPT
RQSPFSLGLLNFPALPVLDIDLTTLDHHFHSSPTPLTSVAAFLVIIYSAMPPSCDIACRHCEWSGEQLIYDFGSDEEGNGVKASSDESSSEDEDEDEEDE
SDDQRERRRARRRAFRQKIEQRKESFTETARTRRKLSRDERLDKQVSIIARLEGRDIRRLRRYESLRNRHIEQRRRLKRRVAVRNERIEERDQRITEHES
SVRRLEDAVRSRAQQVERRNTQLGMLAEINDLQRLRITSLEEQLAARPGQTATATPRERSSRPPTFSWPSSLSSNASLGKLAPTDGESTQNNASTNKQPA
TKADVIPTAKVPRPTPRIPLSKPNIPRPTLQVPLPTESRNLQNQTIQTQSTVERHSMRARPRGSIADIALGRRRWL
>p.capi.LGMF01_2268
MDAWKCVDLSRVGLLAGRHWRCLLLKTGSDSSTMQRDVLCGRTACCSPSCSCMLYLPAVAQHEQHSRSAPPELCDAPPIGKCFSCRLGAVCVVFHLFPSP
NHHHHTHPNSTASRPVSTELVSQLDLNRTASMTGTPPVLSPTAQQPQSTSTTPHSTPQRRSLNEPSRSLPTVPHPPSSLRSFATAPGHHRTTDAVASRCP
NKQPQEEACRADRTQHADGG
>p.capi.LGMF01_2276
MISLEGRDESLIWQPWALDVASRHSGSTIAPLSSFVVVTEASNMATALGSGWRGFRPNGSGVERLGGSRPAAPGAVAVAHHGSLGASEISDLSRSSGPRP
GLRWSSRQVRRAFPAPGCQSGALTPSAQRTVGPELFVHLERDEGVDASESPPQTSWQVDELQTTPGVVGSPARKAMHSRSNREPRWRERDEGHDARRSAQ
FNLQGSLCSGKSASTPTSALMPSALHQNHQFGLFLRHSTGHDRWIATGSTQQLFDQLRRQHQKVSVHPHTSSPFSSTCASTFELPN
>p.capi.LGMF01_2285
MRRRQCANERIRPTRPPLDLDQMRGCDGRWGVCVCVSMLGVDFFPEAIREAGVSEKEVKRMQTLSKIRSWLMFFFAGSCWILAGHFGKNDAKVPAIFYGV
LVILTIFLERFVLSKADAVRGGISSLQREFFWWTLEMNIILAMMILTGLHAFIAKFYDLVFSLFV
>p.capi.LGMF01_2287
MTNGASQSSKKSNSNDIIPQTFAKLQNIFTEADALRLIEDYNSSGAFAEKSPDEKSKIPPQTRAQEPAVPKHVDANLGQLEEGSSSSLFKRSINIDDLTX
GAVRALVEANDARNTDARALERRDGLLDEAQPHADRLATSTVSQSVIQPIAILDATAVPTMIPCSCSSTPTMHTHLKLLRPRLFTQHLHLLLGGVRLQQR
VVNQLRHFPGTQLDVLAERLGRGVESAGGRQRGEDGAAERVPCGRVGGGRDGGGHCGGLARGFCELQSVDGVGFPGRSAGYEEKEWQVRMQVACG
>p.capi.LGMF01_2289
MCFQPGVHEEGAGPIDDGTNMVVKDPDPDSVVKVIEGAKDEMVPVVIPDAPPEARVDMSVGTLIEGELTPDGPAVSEIIDDAPPEMDALAETEAPADTDA
LALTEAPFERDVEPPDGALEGRVIIVVGPVKEKDGEAAVPEVDPLEGAGPPVAVEEAPGPVPWPEELAPVGAGPPETVPEVLAPDGRVWKVVPVCVDPDP
VRVPVAPVVGTVPPGPIDSPIETPAEISGRERVGSEMLGSEIGSEMLGNETGSEMLGSDKGKEMLGSDTGREMLGSVTGSSLDREMGSEMLGSERIGVVG
REMIGVVGREMMPDTSVGRESMGVVGSDRIGVVGRETMPERSTEIIGVVGSDMIGVVGRETMPERSTEIIGVVGREIMGVVGIEMAPDKSLGREIIGVIG
IERIGVVGIETMPERSTETTGVVSREIMGVVGIETMPDKSLGRERMGVVGRETI
>p.capi.LGMF01_2290
MPPDTPMPTARSPPTFNSRLLSLPNELQDMILAEVDDSQPLLNVSLTNRHLQAMAEPHLYRDVFIKDQRGCQSFFRAIVTKSPRATYVRQLSVDLGSKET
LRCQMDEYLGIEGPSPSSALLYLLDNLDNLENLFIKSSGMNWDFYKALRQASRGEILPSLKTCEMFALGDGLYAQWQWPKSANYFQPLLLHPTLEELTLI
NVAGTPGPLLYRESFTCLQKLELLSSAMTAQDIKDALSYSTCLKELTVYPDPKSFTQDQWESAPDFTVDVFESVKDSLHKLVIYRGIPGTARTPTVSYTH
LDVYKRQFDDFDHAV
>p.capi.LGMF01_2298
MSATGNSNVEHWKHTPAGTSQAKALRSLSAPVTTWARDRSTRCHMKESTNHSDHRQHGLDLLRHIANVRQILDSTHQLQDIMELICDHVSKAFQSPCVEK
MLLHPAHKMGIRLQDIGTFTQRGPDKQAPRKSGKLFFRLRQNFPQESSRNAQRQRAVWALRKSEAFRLSSVEGRNRFEGSNDRFDDGSGTGGWTWESAVG
MYSFGITGFARRVQCYWLEKEEILHRKVVGKRLIIDCSGGSRFPFRKPQHHLRRKNWDPHMDLRPL
>p.capi.LGMF01_2299
MLSVISNESAYALAWELEIARQERNERELTIVELRSKLHGPYLALEFYMFAENTRFERQEIAIIRSKEQKRSAERTKQGAIGLDDVQVYVSEFGQMSSMP
PSTLNLVSAQSFGPTEHELGNILLPSMD
>p.capi.LGMF01_2304
MKSFLPLYATTLMAATRTAADRHVSNMFGGNVGVSQVVNHCNYSVTVWLSGDRSEFEQIQKTLDAETGVFEYPYMQKDLGGGMSIKIRRNDMELEKIGQQ
ASLMQFEYKASPDGNGSTVYDISNVNCGGRPDETMNAHYVDWEKDLTPESCPFWRDGFVLDVGNVDCWNIPCFPKAKMCTNAYYLSNDDTLDDVGGQLLN
ECPGNGFNMTLHLCPCRDLASPECYLAAQGGDGYYLDPNTSHSAHHPPPKTGFPTTPIDTATVQLQTTLHTHAKTTSSTPAVAMSTTAPAAKSKRGDEHK
APSSSKSSADDDSADERRHFFEALGSGFPSF
>p.capi.LGMF01_2307
MYVNVAAIRHFLPMTENATVARIYNRYIASLPANTARGGGWYWAPIKGALLIIESIEAEMARHEARHGNVVPFAGFLELEEMWSFLKHEHRDTLHERLQM
>p.capi.LGMF01_2320
MNGRGSINTKESQKQILIKSVGGVVLGMPSAAPPDGRRPTRTNETKRKQARNGRVQGKATKLPQVAQAPKTVKPAVGGGRSFGPAARAGKSQYEM
>p.capi.LGMF01_2326
MTGISPVRPFGPTPASKPHHLGNTISGSQPKRATSGPYSGYGDLRATAMTLGARSSQPKKSTCLAMTPEAYQASELRELDNWHCYWTASASGSGGG
>p.capi.LGMF01_2331
SCSDLLLPAHVFAILLSKWTVLNCTEIVKTLLEFGADPTAIPKVFWENFIKEPGEIDKETLKKALGGTNLEKIFKDTAGPWICNKLCRQNLFDTFHLSLR
YSFFRASLVKANKGRPAQMYEAYNIQEILRIPYRIIGQGPTTKLVSNQIFAHYSMCTKAPLVMAFAGPSGHGKTEFAKQMGRLLNIPSTIIDCSQVCVEW
QLFGSSAGFSGQSQGSVLNNFLSSVSGQRAVVFLDEFDKTEQEVREALLTVTESGNYNDRRYNKPVDATKIIWILATNRGDKIVQDFYEKELAGKTESEV
LKTSLAILQTKLRKDFKEAWKAPFTGRIRTIAPFFPFSPNEQAVVSHKFLLELFDDVRRDIDLHPDVKRYIGHVHLSVQKATKICQHLSEENYDKDLGAR
SYFSSMEDLKTKLCDVYTDVEEVVTEDINGGPLRKLTMRLNSDSSGDKSVVIIDNGWTAYKRSVVPNGCTASSEEEKVVEEDEEDTEL
>p.capi.LGMF01_2332
MASQHTSVVDPMKSKRRAVASSDEEFEAQIVDETFRIGWPYLQSLPVKFECPNSEEEYGSFVFDLDDALASFHAILASESVDFVAVDLGWQHTIGAKADK
TLRVIAQGKSLGKSSVCRRVTYPRRNRRAWIPPTPSDGGGRHCVSSLGFAGTKNHGYSEPKLFALARLVLGLHRKCVIC
>p.capi.LGMF01_2335
MKFSNSIVLGCALAAPIVALPARNSESHGGDNSGQAQATPAGHLAARQNVGNELGGILSAVATPASGGVNVKRNPQDIVIVSGSSTSTFNLTGATVTPTT
IVLKNRQAGVTVSGLSSITGSALSALSGLATATPT
>p.capi.LGMF01_2347
MLSLPPIIPREDLSAWHSSPHLRPHSPLSQNNPPHQLLERPHGHPHQNRRCQPTRSAALAALVNDENIIEQRKLNVRRFGAGWLRPPGIAKTFQAAEDEA
LEREEQEVLAQREAAMMDLANAQEQREEEMRRREMIERDAEAGSQDGDQDLDADVPNLDEDIPEGGLSGESDDDEDEEENSEEDEEDDEGEDDGEEDDEE
EESGEEESVEEVTEMTEAHDVTFNEESMYGDASLLAEDQDEDPEDAQQWVEREEAEMAGDLQDERDLDDDIMEAGSYEHTDTELEDESTINESTRSIHME
SSELRRSNRLSQRTRQMQASGNASSNSSDPFRRSRSSNPNSIPSFNLNRGTPRGSFLSEGPSSLLGDSASFMSSSSPNAGRGRGNPAWMQPPPRPNWRHG
>p.capi.LGMF01_2358
MLPPLAILIPRIIRVLELLVELYGIFAPCVGCALRGCFGGCFGCGRTDKRKPDCDCPPKEQERNRSCFLGRKREGKETVHREDCPVYKKREEEQEGKKKH
WWQVEKSSGKGRKLHKSPPSSRAAAPVFQSAAAADAAIAACGRCRCCVDETERQRQETKGNAYHKHSVSQTAACAGSPSSHHRHHRASGAVEIPPPPSSL
RAPPCQCRLALAILTATIPSPRTRPRRLIRVLRTTTTPAIACGEWDMRAVVAVAAAVPWCGSEESAAKGVGRLGRGRVEAAGEGAVGESVSAASAASSSS
CSTLRAPPALPHRRRTIIAHYECHEKSSKHVRPPLPTPSNHQRRPPAPRKQLRSPRSSASACGLERCAKSGHVSA
>p.capi.LGMF01_2361
MKDTTSARNVSAKMGAVPQAQSSHSLKKQKRRLVAKSESSNHGTPRTAPDTIIAHPKRRRRVDTHEQQDVQYKTRP
>p.capi.LGMF01_2363
MEPTSKGEGPTNERGSRPKSGRVVVTLASLSERLGWRWAVERDATAGPGTRDGMVGLDVSSGAQREFTFDCSLRVATVDNEEQSSTRAKETVGCGEEESG
GGGDGGGGESEMGRWW
>p.capi.LGMF01_2368
NLYIDPVREITEWSKFLTALPIPNGVDDKPADAAITSLAEALSKWAMAGIDSIISLANNKRDGVLGWGSQSKITTLVWAVIRVAAVLREWHERGVPGVSG
THVEWSGAVMHVKSALERAQTPSWLVEGPNMKRFHQSALLAVHAQVPAKK
>p.capi.LGMF01_2375
MLDLTPSLQPRNLLEPTAPLPLALGPLDRLPIPRPHTNSTRLVPQDTAIPLPPAAPMTTASLDAPAITTPEACLIVSPSSPPAPPTLVLSLIHI
>p.capi.LGMF01_2387
MQTNGNTSLPSSKKKMSRSDAPSTRTMVHFAEHEHSSSSCNHHLLPTSPFLTNTVDMKSGTNSTLQFLLEAKRIEPKTKPRKRREPRLPTPPSPRPSRQR
IQRHPYTETREEDNGSEEPRAGVGPPTHTSIPRAFLPPSRDAAAAAAAAAATATAAVFTRRVDSNGHADEADG
>p.capi.LGMF01_2395
MTARSFWWSLSWVESLVAAAKEQTKPHGAVIQYFLPIPKAGNAFWRQLTPRPSPDCFQQSTNAPAA
>p.capi.LGMF01_2396
MQTERRKQEKKKKLMEPLHPFLHARRSACEKRDYSLLLLWSASRSSGLYCHFCRYSYKSRRQRHPPRTTKEAEERRTRRAAAMAAAVGDNDNDSHPVSSA
AGIESTPLALAEAQQRTTETRSSLADWPLRDGDLPSAPSWPAMGGLCLQLVCSLLGAATRRHAQQTAAIPPAAMTGVLTRGTVLALLGKGEQMMDEQVQK
SREQLRAVD
>p.capi.LGMF01_2398
MVSEKDTLQFGNDRELLRRPEPAFKPSRSVQDWDEEAAIDKAAETPSPCTECLLCPEHATETEREAAIKRRQARNKRDYRRGVAFGILLIAIIVLLSVGL
CIALSPQIKDRRPEFTQEVKDSVKSMIGSMRGRVHDWINGKKKELKSTTD
>p.capi.LGMF01_2404
MAPPPSQSFRHDSDEESSSRVAATTTAEAAKWFVIASPGDFFQELWRSSSSSSSSPSAFSSSSSSSNSNSNSPDAAAVAVKEKVKEKEEEEENATAATDD
DNSSGAVAASPPSSSSIRRVDVIVKPDDHLSVKAVIFFDQSGEISLYLKQEDGDIAYALYLPDEGRWEG
>p.capi.LGMF01_2408
MRSRRRHQTHILETPAEAGLAAEQAREASGSALIQRVGAEVPGLMVVECWNHD
>p.capi.LGMF01_2409
MASSTPLPCAAMRLTRSFKSTSATSTPTDFKHRGCRDDHSLFGEKKDAAISKHLKKLVWLPGKPEREVPRRFLEELAFKYQGSYERLQTPHPRSCLNTPV
LQLNEYPIHQRYLPTKTIASYAKPDSRTHGRVKARLLEQSRQRKGRKGAMGTIASQTSSPTPSSRRCVHFTHVHLRAPIINFNRSASSTTTAPKDTPPRP
TKTLRASSNLRSGAQLRPLASSSKATSPRTPSATSKPHASPKIWIAWSCTPGKGQLPGEERSDSLVAHVKKLAPQFSGAFEIRRKPIEFGVFAGAVALRF
DTIMRAFANQMKHCGHEILVSSETPNACRSCGATGHDFLTCTAHIDKSLGEEEFASRTEVEEDMRTS
>p.capi.LGMF01_2417
DLDPVKMRRDTIERLLALYPQQHEERRQVKKKKREQIENGKSSTPKESSPEKPSTESSKQQSPAAANTTDPSPEPPRPMPEQQSDPAPRPARRRSPQVVV
PTRAARLPEGSHTLKNANMENSFQASEDGFEQSLSKKPQSDDDDLLLIEEIPESKKHNGIPKSPAKKSKPLSLSHEGQKESSPSTAKMGTKTDLIRPGLY
SDTRESSHAETHKPRKKPFLAQESDSVAQQRSHSPGHYRNLYSSNPKPMPVIPRTREDVEVDDSDDDIIYQEDHSEVDLVSTTHEPENDSAQSHQKAMVD
AAND
>p.capi.LGMF01_2418
MSSGSGACMGQDPDHDHLQSSQETLRIFSEGYEDLLLAPVWSDWKDVGDIQEGHSTIMRYCFNGTDGQFRDKAWEMFSAGQKVPDHLSPSRMSLQDTPVR
MQSR
>p.capi.LGMF01_2419
MATDDQRMDGWERGSIKSPSCQPPTSPSSATVFFAVVAAFVALFLLLVHSISTSTTDDGIGPHLVTNQPPTTDWTGQALPLEKDEERGQRVVATRTSPQT
VKRWHPWNDAHNGSVRIHPNHPSRAPSSAARLELGRAGLTTRSSSIQKTTGEQAKEAECECERAVGYAGHNVPVPFHRRGESNVKSSSRPSVSFCNNRND
NKQAQSGLVFDRSTTDTGLRPMKSVEPSIISLGEKKNWKGKQKEISDRKAGAEEKQEKGVIMRKEKNRLASTDDKIRSRTHLRRAGLSCPLDMDNNGEIQ
QRNGIKSTLDGELYSKTKKTENPQMEEGGGPAAFSDQVVVRVEKRPERSKETRGYARGYLERLTAGHHPRATIRPDEGLMRREKGVLGQQ
>p.capi.LGMF01_2420
MTACELITQDEIGLLNGADGKAFSAYQAKSPGANFPLFVHACSWLQKQAEDALQSAGSPHAQFLASLDHAIMPVVRAQIVNPPRGARHVQQCVPHPAFIP
EPGSLAGGCPDNADRGRSILRKQTNPSKGLPDGRAILKVATAASRAMNGTCMNAEALS
>p.capi.LGMF01_2422
IKTPTTSTPAFFFNFPHKAKTINEKRVAAIKNCAGGAPEGDPYQATAALCNAGHPGSGTAVLNAVGHPTRALERGPDDSRPTLFASLDVLQQVLWHNGAI
ATNTRRKTCSRLLHPSMTAALIVRQLRRKQEASWSNPNITPALFTAVAGLPKAQEGRGGV
>p.capi.LGMF01_2423
MHCADSSPTSSSKPRVHESSGIIVQRLLKLGQIPANSERPKTKFATDQTGHQGGSVPHLVKTVAADLPVAKATAPQSTVEVDLPVARPLNVTIQRRLCLI
CLRFVVILLCHLAEGALRQSKREKGIPPASSARKEFSAAKSSPREKSLPEIKQGTHLASAALCGQGFLPSGSRVRCRVEHYVLATVRSDGEDVVLDPQLL
RAQPLLNLSVLSKKWSEWGERILIPREAPVIWHSRQFVLGRDPRLVIVQLCRRDSLRQLTEVSERGEQGAFERLQIRVWKDPKSGGKHYLPQHSKYRIPS
REVAESPIEQRPSERDEKDLFDGEMLLAGTPEQIKSGKQAKVKKRATNPEKAKERAAKKTRTTQDDVTEDSIRAQIWPSTQRLGQQRLPVYRTYEKCNAL
DIKRNSPDQPLDKMTHAAHSAYIKKQKHGEKVSWDYWLAWPSFCHLCGTRRSSDDELFKHLRRDEVDSKGSKKRKGIDAELAEDCAPGHNPVTLNIASGD
AEKAKVKILAQDGDAYEDDDFPVSGLDGELSKSDEQSRNAEDENENNQDEVQALLRPTPPRPTPPASSDPLDTHPHQNNRNETPETPRKRSAEDDGRGED
GQKKKCVLSAGRQTLAGGAFWGELRQSLSEKLNDEDDLVQPMANHLSSGGVSILSSERVVRRKNMRRSKTGHGIFRFLRWLAGLGSCRLCGTKRSVGYPQ
SDGGALVPKTLGKSGDWTSSRRDTVWTPGGGRKGQQDVQQSPEQLRGGGA
>p.capi.LGMF01_2424
MLVELDSKSSEQLMTHRDSDSGPLICGMRGFAQSECCTERGRKESGTRKSSHVASLSLCFSLVLSVRLLFYACVVKARDNGDLSPGSTGYAREATGSEGG
KVAPLRVRKRPLQQSEIIRTWKRLGPEIEQRRALPRILALSLSVRVVAVVAFGRREEQYPAQAVPVGTSTGEENGDSVTRRSSTAVSTAIAIVLAEGLLE
SHSGWRKKLLIPGVCIAKSEHEETWSLQALDALDRERILLLNG
>p.capi.LGMF01_2425
MRLEAAWQHWSKPNKPTQRPPESAQWRANRQLPRTSRMPWPNPSFFTLDHSVANQGLNPKPPSTAGDENNLQFLGFCTAEADSKELGSNQAPGA
>p.capi.LGMF01_2426
MAVPGRGEAKTEACTGSTSGRGAVGDAATLVMIPCSDQARPSAMATAILSAPQSSHSSYISLLTVRRALNVKTHAGLGPLAAPCPHCEPGAETLSPLRLP
APSVESSAPSLRYSPPVSFRFAAACRCLPWCGTGPRDTTPTPGAKPNQTPLHHHRLRQAPPFSSTARTSANFLNSSHLRRPTPILDRYQAMRQ
>p.capi.LGMF01_2429
MVGHSWQAGRDAQGPRQRVLGRAALPRSRGFGVYRSRADIGIPTWLQCPWHVVHLGVCEFLEDVAPTFDQSHHLAPRFSILEPSAFEPNTLLAGVWENRW
AGPRGKTVRTGTRISTAGNDGAAGNDLEDRLVMSSPLSAIGIKPRSVNKPTEINSRKAEIQVGSAAGLSARGRVCGKPFEVETPSGEAKKAVQTQEESFA
QRAFERPLETISNAFGREPRWLFKKSNHSQDGKQSPGQEKMSDHSVGGKSNQVHAESDVRSPRGRHRAERRQIPPDGKKGKTGEKSAVEAKKLMCATALQ
ANAFGTGLSGIFKTSEIPTTSLRAKIVHVHPPSERWFRAFHSIASSSFLCGYQATVGFAVLARGHAKLTCPPVSQPEFLLEGSQATESPSCERSRGSDLR
SITSTLGLALDHSKLDSPAALAQNTSLDPQVAEAGCFGRIANEPSCLVWGARLLKRRTQPAATTNA
>p.capi.LGMF01_2436
MDNPRQKRRRIEQHVFTVKLNSAAAIDQKRNPESAAASELGANFVEPKADPLLWVLQQDPFVILDLLFFELLPSLQDNKFLAAVTFARTGVAKVMTLKDN
LDLDFKAAVLLSIDPRTLLGLCVRNLLPLDLHFDNNT
>p.capi.LGMF01_2441
MSNQAYMCSDPDWKGTCIEVQRLKGYCIIYGKTDESADARHSRLPEATFLLLDRTRGSRARLTEPSIALGILLSWSIPESVTWPAWAGTTGSFLSGVMEA
TPGLTDPTELALWTRNAKMMGVEAFSRLVRQQGGGSLVNPSTFFMARHIAPALISSEADLIPVSYTHLDVYKRQLMHRGMGSSGGGQGSGSRVHPGRPMA
GRMGNERHTVQNLKVLQVDKENGIVVVNGSAPSGTRSSMFANCDVGAVPGPKGCMVMLQDAVKKPWPDVPPVPAAQAKEAKAHHETTPFPASVIGPTPVE
FASLILDNRCSTWTLRATSCCAIYSASVLAPSSNPKETSAFWNQAIAFFARPCQITIAMHFLSIILLNLLAVMSTAAPLETSPLKEVGSISARQDNPFFF
GASPRSEHRXPQPVPAKPPPMGGQSSIAKWGTPSHLPPKPPPPASMPPPQQKFVGGPSNIRTTPPMPPSQQNVNGTFPIPSIMSNGSSGVSSARAAK
>p.capi.LGMF01_2443
MVRSRIPDSIYKVALSRSLHSITQNHSGPQTRRLLASSHTIGYFKQQQQQTNNHFTQVQSNHPNMAPHDPAMTIEQHLQVRMIAIQFQSEDGFALKLSDA
FDSPELVGALIQLMNKKEGRDCGTNEGEEEEEEEEEDENEEEEEEEEEEEEEVVVGNRDTSRANHEHDAEPSSHTDVPSTPLQPNTPQASTLKRSASLED
VSTVPHPLVDIQGVIVHLRRHPFAMAANLFTLDRICRSTPVLELNSHEHWPAWRSNLELYLTAHTLWRVVSDPGIHPREPIKQDYFRHEKVITAAGCSLY
GVPRSTTHMEIFDEARYVADYRPFDEWKARDAQARLLILATVSVDLALELSRESSSAGMWALLHARFDGNPVAGLAGGGPVAGPGGGGSGRGHQRNRSSR
GSIGDGATGGNNGDNGSGNGGIGGSRNEGNGESPGNENINGKRPRV
>p.capi.LGMF01_2446
MGCRRAADADPVLGGQQSRAAASGICAPFCWEKNSLAFMVRFETGSYILASRLQSPAHLIPAYGTPPGSPDGCSAMSAELYSPQRRACRRASTEVEGWDS
LSIIKRRQSERALHNLGHVAQWQSARFAASFVECGRSRVRSPTCPLVDSPSFWQPTLSAASHSHFSFGTVTATDDCLVDGRSYCFVNSCPVTSSYVFWST
PKYATDILDSQGACLMRWQRLSAI
>p.capi.LGMF01_2448
MSYTGDSWSTPPPPLDPYAQETLETLETPPLLDLSTKEDGVVTPLLPLTPTPFSSSQHDHAPTNGTMTIPSTTNWSPNDIFWALRSSTLFTTTQMAVETM
VLTSDAPPHSQTTVTTHRWRTLTYYTTDKPVQRMGTSQSSESSTTGLLTSSIDTIFSTATSSSTASPSATAAAAASKRGGLDRNQKIVLGICIPVAVIVI
AWGVVVVCRLCRRRSSSSGGSAPSRSTIQGQIHQDDNGPAQPGIPLVDLPVEPREGEVPRDPPPRYSESELDDGRPRDSVVRSTWPDFTPDRSTV
>p.capi.LGMF01_2463
YKEDTDAVASWLARTARRCGYSGDLLSKGEDAENEEGDPDTKPAHSHKSKSKGKKKTKARSQQPKPVQPPEPQTTPSAPRKPSYLISIPAFTILAEFIAK
SKNPVVQAPTSLVHVLDRAISLRKQFSKSLTDKATPKNGWADKSHSYFVHVLEEVKKILGNSTHVSSGAYSASDLANSFAGLMVEEPSQEFLNAPAPTPD
VAVEPEFKSDQFEDPNEVFLAFKLLMEDFSTIRNAVAQIWEDHMAGKHRSVAAALATNMAIDFARKMEEDMADLVERFGGFDQVYRVWWSAICQDRGYSE
NHREKEGDALNFRAYEEANTAMIPAHLMLTKFISLVPSDPKSSPDIGMPGPIDYASDWKSKTPREKYLHDEALLNQVLASLLSAIRVPGHRNKGLPGEDE
LIRGLRVAIETRQVSLWNVLSVQILLDIHHCQRQDIQLPWKELNAVGSHLSRTIDIVSKELQGLRHPNWTESNDENVKELRKDIEDWVINDKVQKSILRF
KRRAPGKHFHFKNNPVFCGLFIYSLQMRYHIISIDYANTWKAVLNARHLYNAFRQEDLIKSKWADMEVFQL
>p.capi.LGMF01_2466
MAHHHVSRAAVERVIRYRCSISFLPVPPAATTPPASSQAVRPQVGALTSQSTRRGSHHSKNFVFTPTKHAPAAGPPSLAIPTTRPRLSQSSGKTLKSPAH
ALPYFDARRYLNLCTFQEPRSSTRHPPSQSRLFESTRARQLSAQTPTPADPRDAADALRRCSPPLVHLHYQLGGKDAPALTARSSAMDGVVLALGFPRAE
EFFFRSDRKMHRQMDLDQFASSRPVLLPCCWRCHFKPFATLLTVAAVALRRGSVGWLCRASTSAFALFDVEECEAARRWASRLVPRCPCPMRQFDAFVTH
RCLATEHGSASAERRREEHWKASSFD
>p.capi.LGMF01_2467
MPTPSITLTSPPPPAPGQARDIRILSGSAPTALSSTQTITSSYRNRYALYLAAQFNISAAAAFVEIDEHLRVVKNTTPASEADVRDVRNPGGI
>p.capi.LGMF01_2476
MPVGPAVRREREEVQGSSRIEEGFQELFLGQKSRVAPLLAAQPEAESSRRRLRAVTWGKSVALKGGGGGAPDEQAPHSTGSERAIAPGTVNQDSLPAASF
WTLNSNSPSRHAERTSVPVSLCLLFPFASHFQSGTI
>p.capi.LGMF01_2480
MASNEAETVETPAEQRRFAPVTPKPEGADWTAELHRVMSSVQWRQRTAIFGTASAFGHGQDQLAKNICCC
>p.capi.LGMF01_2481
MPRVRARKQQKRKRDDASPGTSQPSPKLTGVVSTADSDIQAQPNKKLKRGPVKDTGEEAGGSKKRKHDDADMGNLSPGSADDWMFNPDYDIPAGESIPLG
SIMNTDTNTWTNPTLQTPFLGPTTHHAGPYWQRNLNLTLSASPTLHPRDRTGGSLAKSTGTVNPLLTEDMGLNTGMDMGMPAVDFNHSNQMFFDQQMSDQ
QISWNKGFISPFNKSTGFFDPYLNDPFMGEGNGTLDYSPGVHIMGYSMNPHKSEYSSLGGIASDKYKDLLSSTSQWQSSNSVFEPSQAERRLSGLPPLFG
EQGYGLDIQPLNPELDLEHHRHQTRGMLNDTCTEEEQFDTNGFANEAFARMDTVQFPETEDDGL
>p.capi.LGMF01_2483
MDAPAGPAAAAAPTSPHTSSNTALQHGESGKLATAAVQEPDLVINLTTSNVAKLRPRTQMGMQAAY
>p.capi.LGMF01_2495
MVLNSFEMEIRPNLSRHIKSDDGHGRPGGCSVVARRIVGCRAEAQNGKTALVGLAVGVGVSLPERHQARQGSLRADTGRASRGERELGAGLGDGR
>p.capi.LGMF01_2502
MRDLPKWWKRSSKIKSGAPLDGNEDSESIEGRKKKKPKKGSETISSNFGPNLLRTRKAQEKWDAIAEWCCEVVDGPPDESIEVPSD
>p.capi.LGMF01_2504
PGLRRFPRAPEAYGRRFVESGPNVFERAMERLTKRRWNTSPSEQDGPLIPGTSETRSRDINTEQFDLKEMLRNSVRGSAPIPQAQDSHPPPTPYQPQKSQ
AVKDRKPNFKKLIKAAPEELLDELQQRVELVKDFVKLNPHASTDPAVENLKKSAERATAFENAHREAMRELDESLSSLAQNILATSGRFPLGTKLVDARS
PQHPSQKNYILERLRKLGYSDDFAVTLFERMVPRLEISRFSTPPDEPRRDKHANESLEAHDPVNQEQLFDEPQEIQPLVFSHSENQWVDSKNQPADRRSL
KYRERLPLVQWNLRMFGPRQYIGSRSTAAIDLLEGIFANSPDSMAIALHEVCLETLQCILSHPWIRRKFTVGYDPNAVIFKDSPDLRGLRNSLPSVLMVS
RELWTENWMGKRIRGLHRALSVDLPVRDQHAGQNQRNVFRICAARMERNLQKDSTDPLAEECSELDRRAKQPLEDFMYIGHKHQDNVISSVMARDLTLND
CPATRKMYRAKYKWQNKSSKDKKPVRESENVHRRVDWWTNRPWNPKVPNIFFGIPNFMKPGRKYEHGINCKKNLGPLTVDIPTAASILSAGKLIRGVPPE
EQILGEPRNAAKIGWQDGIPRFFVETNLPHFNYDLTDQNEVLMWVSDDYGTATVLHVLDPNAPRASSAETPGETSSDLDSQPASDVSFADNGEAPEDKVE
DVEAVTESSDSRAEDEPTAQSQQPARPFEEVFYERMGSRN
>p.capi.LGMF01_2508
MNQGRRLVGRVGQAVVSTTCPTGGLLLERKETAATMTAFWAKSADSKQALKNNMGDVDLGAHVAPTTRNKQATKFGQSVAKEPGLTQPIE
>p.capi.LGMF01_2513
MPDAGSGKYLQKCSCHVLLGVPGQQRKVEQERDPVSVDEEEEGQEGVDGSFGNDVRVQAVAEVDGVDVVAVYQKVSQAPMRGPTAAEGLFGPDCDATSRP
GRIQGRRTIPNPST
>p.capi.LGMF01_2516
MQRATLDXGKGTSGFEYVYKRKDSRIAGRRREDDDGGNNADIQKIATANQRHRCKKVIYYRLDHHHRRDRRKELREESGNGGENAATAPQVQISSLCAWV
VRLLLSAAREEEGGTERKRRQDMEGQKKFDLGLHPRDAASTPSPLQDRIHEALQPLDHQPGRPAHLRIALALPRRSRLLVAPRPRNIHALERSDAVAVIL
VCVALLALAVDFERRIHDLDKALPNGDVGASAKHLERRKERLLGAAADKVGPENVAVDV
>p.capi.LGMF01_2519
MSGFDEVSHDFYSTSGHGHGVKQQIKQGLCVVVRGMSGGTCSQRWVAATPWLWPAAAVGTAVIGLTRSKRKERKRISGRRRGAGLAYTCRLRQMDRRKQF
SLAASIKSLLLDPAGSLAGCWLAASPPPA
>p.capi.LGMF01_2529
MLRAFDKGPGSTARRPYIARVDLLIRAGGRRSAMGWSWERKSSDARLMIKHQKSKELEKSSDHHQAAPGHGERGGTNSKDQLTGPRTGPPWEDENRLLYI
AAQVERLIDQAGKDASAMVLMSSWPVEGGDSREKEKPWQSASVGREILLVHTERRLSPPAGHYQPRPPQAQHEGLKVTARATAGEALQTSPPEKI
>p.capi.LGMF01_2531
MPSEFSIRRSGLERVAAVSASASCIQNAFSNPSCFDNISTPFTHPFSTQIPSRELQDCPVSRPPSITLPFTPAAMYHHHHQPSYNPYAAPNPPQYASQYG
GTWQPEPMQPNGSVDAEHFSSGFQRSASYGPQFQPYQPYTHPQSVPQQQPQYHHHGRSTGSAVPPPLQRHDSHQDASWYGSSRSARRTSVQQRWDDYINS
DESDPTYINQVTAELEARAVSDERLNRQHQREASQPPTPGCGPGASPDFLAAQNAERERRLKWAQDMIINNPVLCAEVCFAMSKPAVSSPSAASPGGVDA
ATGGGRSPGTASTPGSRTSSYSNSPT
>p.capi.LGMF01_2532
MSAESLDAEPANIGIRPLPVVMTDDATQEPPNPGQSRVHGGQPESSNTQQGVVLNMHGQSYFLPWAVSKSWKSVESQILKIYARETERLKQHFTSKSNDR
IAQISRYDLMLHPSDQKDCGLIIMSDLWEDTVHPGSHVTVKFWEIQGTSANWKTNQNAMTCGELPSNPNTSLSNHGRAHTANLPASPAKVCTTHLKSGAN
DWHHYQNPLDHNGNALSVQRNPMDLWKLTPPRRWRTSQTSLTKRGWDWKGPIEPRTIAIQGSCFDSSTFKVKLFTTLDYDRLSQANSSATSETSLASDKA
DVKSPWYWLHVKKDFPDIGQFIELAAKAPNQNMTPSIAIDELMVEISRRMGNSSQPGFIDPAHVLWCLPRSRAEPVPAPLVDDSDDDSGSPTLRGVACAA
PHRTLTQLSAQRRLSTGSESLRLINQ
>p.capi.LGMF01_2533
MLLLFLLRFSSRVRGRPSGAYMSIARRERRDRRRHVASCRLSGLWCWRSGKAGADRGLMGAAESSLAGARAGDGLSVCLMKKSCDADAGLGAAESESGRA
LRARPVVSLARAVVVVRSVAPASGFVESAWS
>p.capi.LGMF01_2536
MAAKTNCGGDSEPARRVPLDDVWDTWIEPRAPSTRSGRPDSAPCNVMTAPARPPLKQEAPYRHGLGEVRPKGTGHAEPAQPGLRPMRTTLNLQKDKAEDV
STWT
>p.capi.LGMF01_2542
MTIERDSTTWLLPNRAAVLGWVRILLERWQALFALCTLRHIWLPQAATDLERPGRTITNSPDSINHSPSHPPVESSSDSPPKKTQLTMPPSLPPTNSQPR
QPAAAQPSPTASISASSSSKHRISTTSSSRQLNPSSASASTAPKASSSSKVSKRPLQKPVRPLADPRTAYSIPAHVAPPPSLLLDDEYDEEGSEGGSEGA
NDESEDEEMASSTTAYPRKDWSRAMPKDFDSRHEPSLFLDAAYAARRIEVLREMRGGGGSGGDGDGARRR
>p.capi.LGMF01_2545
MPTRRNLARGHAANVPTTPPPPRPPAHRADSVIQRSRSRSTPSTLNGIEEVDNGHIGGFVGNPATPTPAPRSLSRRSADTTTSINTNTTTANTPLRIAAA
RRAAAAAKAHKSSSRPDRAQRNHGLHDSTTPWPSSPDRVQRSHGLHDSTTPSPWPSSPDAAQRSHGGLHSSTTTPSTWPSSADDITFGLEDIDAATVSPP
RQPRSPPIPAPPAAAQGRHGRHDAPPSPPDITFGLAEIDAAIASPPRQPRSPPIPAPPSAARLRELTYRDRYDWYEAEDAQRPQTVDPLDTLVCVRSDAG
AHEAATAREEEAADDDGAEVSLHAERERSMQTLETWELLAEMRANAAEVTLGEVEQWWVRQGVVPPECVLMYSRESGALVFRPRRVVLRLGGE
>p.capi.LGMF01_2547
MTATMTLIAQAPADQPASPTRHAPLQMPRNSTPDNFITSYPPVARHHARFYPRPASAPVVWTGLWGDLGSDSQARVAQPLVHSTCGAVRIDCGDDLLLEA
PRELPAHHDYSRHIPQKSNKRQTILPGFVSHTTIRLTSVALVPP
>p.capi.LGMF01_2548
MRRAYKPLRAARSGLMPCQVLSGLQQRQSSMNSEREQKDKSGRNLDPVPPSEGLKVHLFGRSDRPGPTCRLPPKPRKSLLDCSLSENDKPLPALSLSHHT
QSAHFGGRAGIQPHLLRVAAVSTIHPSTGSASFPFRHQVAANTTAFTCHDVEDEHRVGDDDGRYANGQGVMDEDENENHARKSRQVAMMKIVGLKIRGIV
GEDAEERGYARKSIITANSNRRPPRPVVQIVRDFSNQVRGLAWSIDAKEAAGVVFYTRPGIPHAPGCAASALEPEVMRPLKLTRPLRLPFPEL
>p.capi.LGMF01_2549
MPSRPRSVNMATNETPSRPCRTQSGKRLTVTDTPTAFPTMMSLIPPAGPSNPTHRRRSGFATQHVAIKQQMTPDILKSDDLDTCRTTTRSRSKLLISSRS
GRSAFQSEIMCTVDGLVQESIKTPPARLRKTHQAGGGGDGELDHIVALTVVLHLAPGRSSSALPMNPLLSLGPSTWTCLNTMSALAVCWNSARVRAAKYE
LKPGSSHTIDPLSIAIELRNGKAVEILLERKPW
>p.capi.LGMF01_2550
MVVTPGITATIPAWTVPNRAATGGLASLASRSIKSMPSCGNTMTSGLSVSGGYRHVRLASSALGHDDAADQWIKIQTPRLHFPIRNPENAAQYG
>p.capi.LGMF01_2557
MALVSAIGAYIGILVALIVGVAQIRVQLRQQADVETPEEGNELLPNRTTLESLDDVDCDTTTSQSSCSNFDAPSDARDDDQPKGI
>p.capi.LGMF01_2558
MIKALIFRTMSLSADNKISIVSVIGLYIGILVTLSLGAIQIWQQLKQRRQEDLESGPDSDEEEEEEHDLDPSERSMTNLNPAEPLEQHRSSFTSTNTLPG
HTGHHRRSSIELFCFHPSVPDNPDSLSLALDPTTPRPPLARGISAPLFLD
>p.capi.LGMF01_2559
MPKPQNTKRSAKALLSVLELAEADPSDRNLAAEYKAKTAAFDGAYQQWIQSGARVPPDADHHALEKALDRWVKFSEPPSIQHDSGITREETEALRVLEAS
IPRTPDEFASLEMDEQFRNAVARFRDVCSTDEGCAAFDAVLVQYVEAGRDMEAQKVHADAECKSPRSVKTESSVSEEAREEVVIAPVRRIESMRRGVTGT
GDARGSDQETKP
>p.capi.LGMF01_2560
MASSITVEAFEQQAVAIIINGLKECTDTFCATLEQRAAETKRANDMLFASFHVPTTRQEKIAAFPGLIHLIDQAEEADRIRCIISHAKIRAKRKEVADRL
RALPVPDCMKEHRAKTWFRMAKRRMTLPRTRKRSDINENPFMEISIHGMDSDDLGSGDFSTTTLVG
>p.capi.LGMF01_2566
MPNVKPALVKAKDNLSGHGSRPQAPLAAGASVYAPRHSNLSVRSIAQSVRGMMGHKNVDRAGQELVTDHAGYTSSQHENAGPAENAVPAANVDQPENAAK
DKSKKGKNPFSKLSKIWKKRVSTEEDQQTTAEDSHPTVTSAAPTSQVPPPTLPVRSTLRPHCQHQLRPCGHFVETPNPTFCGTNCLCFSAFAADKKLLED
PFACTVCLK
>p.capi.LGMF01_2567
MAPNTNARNLGPAWRCSGGAQRLLWWHNLTCGHTIQTFVPVWCGPNCAGLNVYKPMSEPFKCPACGDATGRWCELYDQEGDALADNLTLSMDAIALEEPT
EELAIGNDMAGVVLFNPARFVLGNIVQDLRDGNVVQDDARSISDVSMGIHSSHPPSMSSSSNEGVVHSASASPNRSPERTGRRSPTLEMLASIMRLDRLR
TQRRTRSREARRRDRSPHPFGIERRSRSPTRSRSRTGRSYRW
>p.capi.LGMF01_2568
MSFPYSPLGQNEIRLLKPRSVSSLSYELVHCSVQKLPRYKALSYTWGPPIESHSISVNEQRFPVRSPLHEALSQIQASKLADHYLWVDAICINQGEEKAA
LKERSLQIKLMTQIYQGAAGVLVWLGKPDNDANNRLACRLMQDFEKRFCKAIERDFPAWPLPHFGYHLLFGRRAPGQNDADFAQSISAADKTIFDAPGSK
THNAWLGIVSLWQSPWWTRTWVYQESTIPERYTATYNYGPVGIRPVKSKVLFMFGDQTTTWERLIPTAIIAEIISETTSDSLVGATTAFKKLLNVRRKRV
KRTMSSESFLAILQSFRGSDCYDPRDKVHAPLCVAGDAVRERFHPDLEKTTLEVYLDVVRLELGRPDCCLEFLGYAGFAPDKAIVTFQQDQCAIPSWVPN
WSSKVDATPIPKVLHLPTYAEDTRNPVRRFKMDVSSSRVPKRELTSTVAAYEPLAGVALKFSVHGSTISMKGIFLDVLQDFMPTMDPDAVIDSGRWATAT
GEKIREWKRESNGEYWTGKSFDDVLKRTCVLDLVYDDDNRPCARGGSRDDEKLRASPDELSVEQLRQQMNMKSACLNGMRSRKFGFSQKKHVAAVPATAQ
VGDCVWALAGGRLLYVLRPAEEGRYHFIGECYVHGLMDGWINERLLADELQLSEVLLI
>p.capi.LGMF01_2569
VHVVLVAGGARLLGRTKVDAGDGPAGERVIGASNAELDVAANLEDLMLSRSQGSGVHNGIPDRAAINTDRSDLDGIVTAVPIDVRMARTDALAGEVPLVS
GTGVDELKTTATKERALAAASRLATDLDGRPGFPEDEFVGGHDGLAAVRRVEADDDVRFF
>p.capi.LGMF01_2571
MPPSIRSTQRTPLSCTACYSRKVKCSKEIPCRECISRGVALECRRETVRVRGQLRSADQPNRNLSYEALLQENARLSALLAAQDASGSFMDPPSPSGSLI
DMTEQYEKRLLNVVGQTNESRSVFDDSHVHVPSRFCSEILLQHADVWTSWLHFSFFIPDFRLEHDQFWLRFATYSLGAEDPLWLAIYFGVLSSALFFMDD
TEFSHCHPPLFSQEALLRNWYDAALYFLDKGDFMQKTSIRVVQAVTILGIVATNIGDTCRHSNLWACAVRMAQQLNLGSDHENLAQTIIDREARRRLWWT
LVICEWLPIPCRTPCINDTDFDCALPADVDDNQLQASRLGGMRPPKKEPRPIQYHIAMCRIATVMYQLRSKLRLRRWRAAEIAQFVFAADDQLGTIIGEL
PTHLQNDELETPATLQRDERFPWIPWQKKSLTMILLYYRIAINRVLQSHWLEGSTNYARARSICLSSAVAIAGASTNTANFSRMRPWGHAMLVFSATVTL
ALEVQGGTSDYSESIAQGKEFLRQVESQNKFARQALQILNDLIDDY
>p.capi.LGMF01_2572
MHRGGRPRSSWLAERTSQGTDQRHENDGDSRDSAQLMKRSFSSRENRNDPAGIGPEQSTLGLGVAQGQVTWSEEQMPEHEDRIPSAASHAVSPQQRIISL
HLLRF
>p.capi.LGMF01_2579
MAVGWREHVEALSTSRTARSSSGQTSIEKASGVLNGIGNRQAVQQLNGNSNPNRDDKGKGRNSGSKSAKPSLLASRARNITSHLSSATEGPFVAASKAKV
GILKLAPVRRVCGAEAWSKTETEQSTK
>p.capi.LGMF01_2584
MSDTFDTTDMAAAIDNADSGANIDNVSEAGDKPAAVVPPPEIIALTEEELRAKGFVAREAYKSLTGYCCTISWHLAAARTPIQGRETLNTLARLPVAAQT
PTQGREPWNAHARCLSQQDAHCLDISSYDREDRPRKFRMGHKYAETRPGSLWISNNHGTSLLIWALLPSPMPV
>p.capi.LGMF01_2585
MTNSKEPDGIVATRHPWPAEGGVEDEYSAPDIKTWKHHYASQFCPERLHVWTFDDRIFRHSCGPARGGLP
>p.capi.LGMF01_2587
MRIRRSWKRIRNVRACVMGFRHQWWGRAPLDLKIVHGQQACIGQKDVDGETMSECVCFVSCLTSTNSVVLDPGVRPGHCGLIREDDIEAKARNRNSTTTA
QPTSIPLSRHKQRGPTESPVHVGCHVKTMMIPAAPNKLRALCVLRRAAQLHSSLERHCARAAASKTLAVTANARCGAAMARLGMRYACEARPSCFGGGGQ
GNNLPRRGAASLWAQGLEARAGASQLHGGAIAHNQALEKKSRVWGTRRATDRLKSSPHGPIRVGSTTQTRNARRCLASKLIAPGCSTVTLTQLGSCLHKR
HTTTSAAQALSDSSDYTFAPINTTTAPAPKANILRLRTQHRSSVLRAWRANFMVERCAEMLRLVDVALAGQVIPDGWPAVWLGQPASRAVFLVGVVSTRE
ALGALSRNHALGGDREDQTKRHGTAKAQAGPPRPPLATVPASEERLASPSLKVGMAGLPGTDKRRDFPAADEPCSCRTITTRRLVALKDQKGLARGSNES
AATPFLALGAIRPVRTVDTALRASQLAWEILLLAQTGSMRPFGRGVDWVKLDGVPGNLEALLGNCPRGRQKQARIWTTNTRV
>p.capi.LGMF01_2588
MAAAPEDAYGEPSTIPGSRGGPRPPCIRRLPQPPFYQFASQRSSMTSPTRLLPERLLRPTGNSPPVNLAQYFAQEKPARACAVEIFATFSLRRIARRIVA
GTLTYWLREVGNDHPEPESSSMTVVDSTQPSVEPVQNTALMSSVTGYQHKAGLWSCCLPGWTSSLLLFLGPKMPSPSPALNSFTSLSPPLTISSRTTSSS
AVSRSFRAPSATRCELLCAAAFGTASRLTCFELLQVCLWRVFCPARGSSKLKADHRGTRGVPQPPPDHVEDNIDCYGVGNVGHPISESKVPKLSTISFEP
PICESFHNLIMDFLSDLGVLQGIRIRSMTVVNYTQPRVEPVQNTACRPRAFLDGNELEVEDDLLVHDGGRLHATLRGRSTTQPPCGWIRAGCGRRAATTD
EYPRRSRYQ
>p.capi.LGMF01_2589
DPQISQAIMPALSKSIADDTPWLEIVKLCCSPLGKASLDQFPESARISPPNEPFFRLPPFPSPRAAHQNHSLTSRLVAGASIAAVQGGRLEVHGSRLAWE
LSRKEGVRVGAEDGGSGLSTVSVASPESREEKLAWRRRFGAPNWSTRRDQDTAVAMWKDKPSTLLSSSPSSASQSRRALLKPREYWSLILVLCVLVIRLV
SVFLIFNFHILLILLILLIFIFLVLLVNHPRNHINILPPLLLRHPQQNLQPPPTPPWILPAIERNQRTVNINRDLELRLRMSTRKTPRDAHDLGAFDLVN
LTHAHLPKGLAAHIVAHLDVRDKVHVEAVGEGRRGDRGHVPAAGAAADAAAVVGLREVEDGDGAQPLLLLERRHVAEGVEVEVAGEDEVVVFERDVSGFL
VDGLAGEEEVEAERLDVVSAGADPIAVAVPNCLFVPFGRVVVEVAGPWPAEDVPISPDEAQPAAGGGDVSCFWQYGWGFFPQSCRW
>p.capi.LGMF01_2595
MVDEEKSSLQPEVGHSWIYRNSGNSGLIAANPHDGTFIGTQINQYAEGRATTELERLCERVSTLDFSETHEALYDQVTPGTGQWFLDSEKFTLWRREGLQ
NLWCFGKPGAGKSSLASIVIEELKKQEDCQVAFLYLSYKGTQAEEPSVRDLLGCLASQLLTQWDSPWPSSVKKHLKNNKMTAPLGVKQLGEMLSELASPR
TYFIVDALDEFDADKGQDFLHQLCDIKSKILVTSRNKTSAAFEIVDIKAQKEDIHRYIEQKIATNSRLVSFTANERNLEAQIKREVTTRADGIFLLARFH
VEFLREKCLNPFEVRAKLQNLPQNRDSMYQQTLSRIKAQEPRHRDYAMSTIGWIMHAYRPLGIQELRHALLAQELKESGRYKFFEHGMLLLEEDILAFCC
GLVQVNKSSDTVSLIHYTTHEFFERTRGTHFPAFFSEASLACAAYLCIPALKLDHGESRTMLKQMLENFAFAQYAGLYLAEYFKNISSDELRSQMEAYIR
KLLSQVPKVEFFFRLQAYMRSYRTILKLDRSKAPSVGQIREERLSYPKKIKSEYTSRTSAKQLRLHLATFIGSTSLVQELIHEGCCVNGTDNYDQTVLEI
AVLRGSAEVMKLLLKMGANIDLLQTAGLETIVLLVQEGLGDTLHEVWHRILEAVGSSLEDGDGKTNFFPHEVRDMPKRVSENTRLEVFNLRGLDAYLQLL
SASVRRDADKIVRLAQTDMTFIETQFFGGSLNFKYALVKTSFFVCVENCDSKSARAFLKSGFNANSRNLRLQTALHRAVRRNSEDMVGLLLEFGAGIEAR
DVDGNTAWTANACPNRATVLRLLKNSGANINSRNLNGLHPIHNAAAGGQVVDLEFLLELGVDPSIRSKSSWTPLHFAAQNGHVECVTLLVKSGADLTIVA
GHTASVLDIAKENNKEAVATILVNAGAKTMVELDPIPNQKSTQSIQKRRILGERLPAGWSRYYSDEDEYEDEDGDGDKYQDEYQDSEEEEAGELLHFPRF
LSGVNGRK
>p.capi.LGMF01_2596
MAAPQQQQQYEIREAKAIPAHNFNHAPNVVRMCDVPKGISLYQQHTLVCGYLHIPNTHVLMNIISSLEDFVLRFIDAENRSWYPAGDQRAQ
>p.capi.LGMF01_2598
MSVAIRPPWLSLGFASRAGSSTSSMDIFNTSPPLLWMALNCSPALLHSQSTQQKIPQNSSVVRQHNPHHPKTEQRKIIVPAGWHIKGKTELVQLRIQRLE
THTGQTKEASWLSEAIATLKEPS
>p.capi.LGMF01_2606
MPWSPCQSSAQFRPSRTVSASTPPSPDFADRNVILAQTHEYRQPSASAVRDALASPDAASSSDANSSSASSVKLHMTSRFVGLVVVPGQYITKIEYEQSM
FRPEPQFPDEAAPEA
>p.capi.LGMF01_2608
MSTSSFRTTLQQQATTTHSAQALRLTLDSAAFERRGFSDALSFSTYVLAMSSATPLEYPGNRHFFSLFHGTRNSSWGATFIKFPCLAWDNTLPDLSSASP
TCSAGSSFLGYRWTITGFPGAGNLHTVSGELGSVYLNEQDCSEDSLTSAAPKNQGQEHC
>p.capi.LGMF01_2609
MHALEQLPCGQNQQTVDHYQKSVDEKGSQDEGRKANTAYDEYSNKTCEKLSSTLNPGVAREKKHLADAGGEACPKWRSLCPPFLVYSGSNVATDNLSGCR
ELVDFIV
>p.capi.LGMF01_2610
MPTNTLERQREENARLVTVLLDVSSTLGQLIKQEKPDVTSKRQIAKLAGLCKEIEDVTAAQQAIGHQLRPPAPPFWLDLSSRIRRAIPISGNTAESVGLV
RDPLLFVIRATVLCGFVLVAFVFDAVLVAFLVRVYDWLILPVWPYLERILVATDVLVLESDWAKWVGEAVTQAFECISKCEYNFDACCVKQGRPLMSTVL
VETWLACVLLPKGYCYDC
>p.capi.LGMF01_2620
MACHILKPQGLKRRQSGTATSLEDLCLGIRGGHAASRAQPSPSDLRQLLDNVREDAMANPLPRVGRRSLPDWEVAGGEKTSGEGLIGKKQDKWICLAGRG
QRGVALGQVMMQGGVGERDVDVAVDGAGGTFDEGQERGDGRVKAQKSLGSVLQIGCVMANMSCLAVVVQCLGGMGLVVPPIISTMSEKGKGPGAALGMER
ATAANGQKTAAVGRNAQPEGSAPIEHGDMLILEPGSTRRARPRSGGSVNKKHERCTVDCSRVADAEGEGGRAAEESQEGGTVSDQGGPGGGV
>p.capi.LGMF01_2621
MGEPRELAHASTSDDELKRTRVKAVGFTARASQILADLKRFHANLEEFHNNPLDDMRIPSPTELLESVLREDFSADMVADDISRGISCYATHEYAVSLSR
LSKELAMALSNLNRRKSSVFQKIDLITPDSDDEAVMAFLAREKAIERQYMQMVHVAQMMYKEHRGKILSAYNRCVNLVDLESINEWASKSPEGQQKETER
AREDIESHAKRGGIVGLVCMGASINQLVRQKLTATIIQLEANSRAMWESLAILREMIPPLDDDTSDTDYPDHPEDEDDEDMDDSHDEDETDDSDDSDDEN
ETDNIDCMD
>p.capi.LGMF01_2622
MSNKQLDDTIKALEAKIKEEEEELKRLTDRQIELDREHEHASQRTRRQSLRMIFASQADLEAMEAYKKTSEIPKMNKESEEMLQTLGSTLDQVKQDMKRE
NDGAKEVGVDLVYESMAKCQKLAESNWTMGSMEADEEPKTEKEQN
>p.capi.LGMF01_2623
MSPVRTSAVRSEFPAFPGALANMIADTNRQLEQQSSKSIGHSRMRRINRRRQAKSLPLYDMRCLTTRQKKAKILELQERLADLMARVAKGQKRNYELEKR
QMSDQLQLDTIWQYEVDLWTSVELNKIVTKELQPDSLKHHAYLKHMMKAHNGFRWTGDE
>p.capi.LGMF01_2624
MPPTRTTREAKNAMLKKFKNLAFFGEADPGFPVTGGAGGRCKPSHRKRNSRLMLFGNDQRERIRQLKQELRQLDATVDESERQLELAQDKIRDVESYIKF
ISDPDITGFRTLVVEEHASKLRKFHAFLLFLKESVDELHKPNQEQ
>p.capi.LGMF01_2625
MLEQMKKLECQKPEAVEAFKEICKIPEIKKESKELAEYLRSSALDMGDSERALTLRSILDKGEADVNEEHMRAWRAGVEDLFKDMAKRHATCEELKKSDQ
DDAAAKKEEE
>p.capi.LGMF01_2627
GLKELALAGWAAEALDDGWQVTRHRVWTWTRVNGDGLMVKKRDEDARRSDGLGRGPEAREGQLAMERDDRELHWPDVGFGVDQNSEVEAVAVGGREQPSQ
PASTMARPPPMAPTAASSPAFEADIGR
>p.capi.LGMF01_2634
MFTARHFXYSIVPLPRGATEDEKHVSFKQPTPQVKKEETTATSTSASPPKRGRGRPRKNSTAASTPAPSEKQSSQLNRRSLRNRAAADGDTAEDPDYEPT
AATAAQLAQQDHDEEYDETVKEEAEAAALAWGLSIFGGLGLVSAAVMGAESRSR
>p.capi.LGMF01_2638
MLPSADLALAEQKDAEIRPNEADDVVRRGERCRGRGAAGDEESVVAGHGRGRRAFGVALASSRGRKERARLLIDGPHRRRPAAAVGVWAHI
>p.capi.LGMF01_2652
MLRTRSWQISDAAAAFHGPSVLVGHASSFPPPLLVELNAPSTYDLLCMDPFLFIFGSGQIKFIASLRRAAE
>p.capi.LGMF01_2653
MFKPILRRIRNRRNQNRRIQTPTLPSIGTITETQQHPSRLLQLPTELLLMILEEVAKISKHDLIQVFRTLAQGKHRVTRYDGVPKIFLETLPPFLEHTRS
LAFHDFFSVDGVAFWRVAWDIAKLLLVPKQLQALEIHVDDGTAMRLEYALEQKGVEFPHLQDITLSINLRFLLNYAPNVRRLSNRPRETWRSAKRRFEGR
EWQELFELCSELHWLETLDLYLGTEIPRDIKIPPLRIKKLRIAKERRLPSPGVPRTKFDFIDLLMPFIDTLPQLVTIELPETSETWSRWPRHGLISSQGW
DDEYYFMMPCAIIALKFSHLDTIKVGKNTIKVKFDEEAGRVTVEHLKPEGNIMAGEVEVREVCKGLHDPAIWVEKDKITHKKFLAVNPKCEILSR
>p.capi.LGMF01_2654
MATTRQASSPKPPLLRLAPELLLLILGEVAKVSKHDLISVSSCHEDLRDTAQELVFDEVKLLTRDGTERHATQTQDYAKIAEGRPDVTDSRVHRVFSSWP
QSFLRFTKSLAIHDFYLIESAPIPAWLHEGIGRMLLKPKQLESLELDFHHSIVEGPSFLSQQATARLLRLLWPYRRIRPSLCARIMTAP
>p.capi.LGMF01_2655
MVFLLAECTWIAWLWPCSTSWQRTTRSTISVSGIAGALSLLPRGRGSKQPHPWAVGVGKSINRLAFVPDRTLTVPESTVREAMEVDAFSFYPPMLTPETR
PYFEAKQVQMFAKGLSEEMTPNGVEYWTGMRYFIPKIGLKVNGRLPVPLVENEKLCYARGFDEPLEKQ
>p.capi.LGMF01_2656
MATIQQESPLLDLAQELFDIIIEEVAKTSKHDLIMLSVTCRAVHESTKRFVFQDIELLARGNDTTEMTNTYAKVAQGGPPINHRRLHLIFSCWPQSFLRH
TKSLSIHDFYHVTSAEMPTWISEGIGRILLKPQCLTKLELDFDARIAKGLEQFLSPIRGVQFPHLIEATLNLQLRFLLKFAPNLVTFSNIPREGYGREDK
EDEGWEFEELLCMLVSLKSLRVLDLTIEDIIFNWPHLKLPALPIEKLRISRERRRGPDATVSNTDSPAQMGMIMAWIETQPQLHMVEIPEPIWTSVGPIM
TPMLWRQTVEVQRLLLAGIIAQRFPSLPLIVVGRAGFLVKSDDMAGTTVLEPMGPSKGDYELGQYEVRLRNDVSWDDPAWIEDGEGKAFIAVQASSWLIH
EIDDNGL
>p.capi.LGMF01_2657
MASATTPLILCIPNELVLLIGEEVARDPVNGFGELVAFSSSCKPIRVIIEHLIFKTIELLTKANTRDGAVHYARMAQHRPRISSRRLQTVFLASPPAFLK
YTKSLAFHAFWDTSSVNVSTTPSWMATGLGRLLLKPTCLRRLEIDGHDQFAQGVKSFFAGMNTSCFGTLDELVISMEFRFLLTVAPNLTKLSNRPREGFG
RSLRTYDQATAQEFLDLCSALPKLHHLDLSIADFEHPDGFFQYAEGRIPMAFILNLIRPQQGLHTVKIPAERDISMGNMDPAAQWTNVGGYATALVAAIV
VVKCPRIKAIHVGDWDDNYTVERISEKQMTVLKPPGDHDPSFNEHFEVICVHQGAEGSPAWFEDGDKYEDAEVYEPYDELNRLVVNEQSEVFHRSTALVA
AIVVVQCPGVKDIEVRDWDRYAVERDSEKDRTLLKPPGDDDPTDNEHLKVVSVSPGAEGSPAWFEDGERDEDAEFYDEEKERNHLVVNEDCDAFGQYNLF
GEDVPKKRKERMKVGANSACEAITDFDLGHHCLELPSTDTCFEFSCGDDAGSTIFKLTGAVMKKQAEARDAFVKCAARHQTILPSGSSLPTIARRAKTIF
ASTISVAPTCSSKISPSKIRERMPIRQHDKMATPQIAPILRLPTEILEGICIQIERDSHRDLTRFSVACKAIRIAAERVVFAKVKLLTKFNTRASGAHHY
ARVAQNRPRLPSRSFQAVFLSPAPRVLEFTSSLAFHSFWNTSAFGPSAASWMAAAFGRILTKPTNLRKLELDGTVEFAQHLECFLAGLDNTHFHGIKEIT
ISLEFDFLIKLMPNVVRLSNMPREGFGRAVRDYDHVTIQRFFDLCGTLKKLTHLDLSIADFHEVLGLSIPALTIQSMKICEERLRCPRTWYNLPEGRVPM
GFLLDLALPQANLIRLEIPAERWIAMGWLDLEGTWVDRDEYADELVAAIVAVKCASVQHIHVGHVDHHETARATVLKNVTWGPYADVLEPFLIHAVHEGP
EGDPAWIEEPEEGLKIIYVNEDCEAIHELQDSPPIIARATNNTCLRPPPIGPPPVPRNQQPPSARVRVLPSPPPTQPTQAPSLGKQASRRTDSAKPLPPR
ACWPVQPPHRHLLLQSGGLIRRGPVSAAGSVASIARSLKVLKRAASVMFPAAIFGKFEGGVAPRQSIERRKRGDW
>p.capi.LGMF01_2661
MDRLHRGQARFKSIASQADITLWASTATGSPDSGLAKWSSKFWISGLLQLALSDSSRPCQVGREHRHCSTTMDNVLAKSCSRPQRPSSRRRLLCTGRHFG
TLKILQSKAHDRAAPSRQQRADRTRQASLMLTLPSKAGDVVAARHGGPETRRNGSDCANLMASRRSATVQHXGAKHGSRIFILV
>p.capi.LGMF01_2662
MSIISIESPSQLSSLLSSSRIVVIDFYADWCGPVSYTHLDVYKRQAYDTPPRGRQRRVQRRLHGTLTAADWKRCVFNVLAHATAISQRRSPETSQRLCKH
QHLRWMGERQVASARQDKSFRGPGSYRKDGTSRQQQLALMDEGLNPRLVSGLGDCLRVLMSGSSIDQYPGRMKQPHRHAGDVYLKDPLGRLSG
>p.capi.LGMF01_2670
MSLLYRLHAGRPAAAGRVSLGRRGVSGPFLPRNTTVDLMPCEPWQSSTLQKCLLWHWSSSSGKGLGMLDGPNHRVMAVARQEQTCTDWDRSSPRFKPPCG
DIMSFQAPSPFSHYILSPSYTLLALANPQTYSEALSNTLPCTAALANLVSIEIALDFPSAAPAPLLKGRLKVLDAGTRP
>p.capi.LGMF01_2671
MGQVGRRLTQLCRNGPPIGLRGRTGRRRLANDYARGLPRARHLMARSVSRINSDEWAGQRRDKAKDSHAMPEPSSPQSVAATPEAAKSANYFGRIKKPTL
RLAVDRALPWSYGARKMALLPGLVRGSARTVGAPPARNDPCATSWTGIQWVQKQGCGVIRLARSEAKSRDRLIALHI
>p.capi.LGMF01_2672
MLQRQQWFQQRGEEAATRRNLERTRTEFGGVGISIRRRWRGMVVGCLVWRGLERRKGSGGFAAAASFVVEVSRTQPNQPLPRPPPRPQATRPPPGAGPAR
QLTDPTPLTVFSCSCWTSWSLVGSGAWRAMYTTTADSSNAALWPDAVTMQSILAGHVAPPAVAGQPSERASKQKSDEKWAPGWWSKAQLDGRCLLGG
>p.capi.LGMF01_2673
MCTFRQTSRYGYGDELVDRCNHRYAGPDCPRKTYEEYGRRPAPSGHVPSFLSGASTPTTELGPPTPTHEGPYATVTRSPGFGQEFLSTDRKPHHRRKHRR
HGSTATQDSQPSVMVMDPPRGPPKGPPNRTAAPAADPGSESEGSRRRNRRPPPIDTSFLATNLPTVVSNYASATSPPEDNEYARDTAAKDARDARHSAQD
TFREEERRREREEKAKDEYYEKYEARRGDWRAEERARKARERAEKENLEREGPKEEPVESDDYATIMAERELARERAREAAREAAREEERQQPEVVDDQT
SSTWSSAEYQDRIKKGQSNTAAEFKRSSSPPQSAGTAYRYKTSEVSPDDDHTPRASATASSRAEAYYEKLREWERRQTANERLDRTSPTRSHRHGPEPVR
LMSMAERRQEAALLEAEVAVAEAEARVKKTKREIGRDNKGNLAYIRRSTRTTTTGGARDDAQKRRVRIFNPRP
>p.capi.LGMF01_2678
MAQKQYDKIQRQAMGKRVLKSTDTSDDDYQIDTVWYSAYAKPTISTAPLCEIGLLRLTEQQSKSTTIEMGKNHNSSL
>p.capi.LGMF01_2686
MRASELRGSLWWTDDGLEGAGRAVGGGRDRLMMVVHPRTAPPRILFILPCCKFSFGVHLLKSHSDSTSAFSSIELWVGQRRPCARAIPTRLTSGTESGRS
YNDICTSAAVRHQHPKCGRGSPPRSRTSATRFSSTTQTALPPLPPRTPSDIAAAAARQADPGWPWHRSGTPALAPATVHTLEAASTLLCDHAAMISLNPL
VQSYELLHDPDYAALGLPPPPPPPEGAQKCETYRITDALPVAFGGRTWWTGETTYVARFEDGAAGHMATQTRAAWGVSNTALWSLKTRTVTVPGEGEEDV
VELTESVEVRVPFFLKPFVKATVDKAHRELREAFVERLRHVEEMKVRRMEREKKDVGEGDVAVVQEEENEVGEEEVPAEKQGETG
>p.capi.LGMF01_2692
MSTTPAGWLVHQDRFNQPGQFQTKATGGARHGAVEAMEYAPPSRDVDDRQQNNPYGWSSVFKALCGCGGRA
>p.capi.LGMF01_2702
MLVQDHGHEGGRPENGRHLQVPAHGVDMAHQPCKVEQDGELEGPDEEDAEFETNEYDKRANHHILCEVGAVTAGSEMLATIVREETLGGLSGDDAAPNCG
DGTDEEGNGDFDNDGGLHGWDASRLARLESGGAGQAQIFMLPPSVYRMYALALASTDTRISAALSACQQPTRIVPIDLPRFGKVGGCARKTGGKSNATPS
FARFDHVFPSPFDLTRPEHDDHDMAIIQSRIQLPLKDRGTQAVLRETSATASDFATDTGDQTAKPQMQERIKATKHQKCSSQR
>p.capi.LGMF01_2706
MSASSPQPSEASSFHTLYTAEYVGGGPVNHVAFVLVAPDSSTSTHSATAPPPAPTTCTTFDVTGSILAGMVFRIRPSHPWPERDPEYIAGSLRRVGRIAP
QDLERWEAVCRAVEPPGKQVRLNGERIDKGRPLRRCTEWLVEVEERACGEGVVVVE
>p.capi.LGMF01_2708
MKTLEPAAIEKIPTYQGAMVLLIWRTLILAAASRSSCTTATAPHISWIGKHPPSSSRSPRTENPPTLLIRTRTAVQSQHTSREQPQSPIMSIKQSSISAT
PIRSAAPNAVEAQQHSSATKDDERKRGRKFCRSSNKMEYLPRQILGAPARRTSNTGSITATSKRADALHDSWTAAARTQALFFCAEGTGEGGGSKINFSL
AV
>p.capi.LGMF01_2720
MSQGQARQPESNHSPPSRIFLPPLAKPAAGPDAKTGDGTTARSAEKELWSFSGTVPWVCLREIPVHPLLAAQHSITSALGLSRNSSPATRQTSTFETLNT
PNNAGTRLPSRSHGQSLQMPPLKAVLAETGISNTWTPTITIIQLQPTSRSLMTSQSASFDRLGPQQA
>p.capi.LGMF01_2730
PGTVLRIDFPGEQGNHANKTHATFVCLPLLEDARKTNFQDSRGNISIPEVFKSPKPSARRPKNRPPSSWESEIVTGQLWALTMGEDSLLTCGNVDRSEFC
SMISILNLTKTGAFFGKSRTGNSFTLPLHGICTLLDLEKALQQEFACFNTEIAEDELEKWLHILCARPCGFFRVSLIEIDQGQQIRGDGKISTRTRFAFS
LGVSKTEIGSEPNFARICLLARDISSFLTSDKEEDFRDLQRIQREFLRPRSDKIEVGSSTETLKSRIKIDVSNAPFPIALNGSNQKEINNAPDLSHADMF
FHAQSGISDHVHARNKRKLDLYVSGLGRLLQWVVPEASDNACQIEEELWTTLTDIIGFFRETSAKSPTSKAPVGYKTIQDMDMWSKWIKLQDDEQDLQHS
PQDSFFENVNHHKDLASALDYSRRQYIGSLSDSPSLEILCSYITDSLWLEIYQAQARQYQLFCIMAKALTRFARSCARVYFTTVVLSPLPWDDRENSAFL
PPEFIRGLEGLRDFLAIAREISERLARMDLDNSPTGNFATAFHADMRRLEQAAAYTEEQMQAAQGTRDMKPADDEGGPEVTPVGEIGPKGLLVWAIRGLL
YRNLDWLPLIRDSYSNFVGAQPYGTTEQHAAIFEDMRIQAVKDPKKSLIREMTFFEEHLSRLQKSCATLKRTLGCLDKVLDPNSFEFADRARRAQYQLEK
KAIDRVTEKLEGKEKELKEMVEGCGALISKAKIGVEIREEDHGKAIFVFTAVTTVFLPLSFITSYFGMNFADLRDTHWNQAMYWVIAGPATFVIVATTLM
VAYNTDELRNSLSSANKHLFQAVTSSYSALGSFGLAMIPNLRRSSASTQEWISSSQELQSFRWLTTRVK
>p.capi.LGMF01_2731
GVPDALCNSTILEASDTHYERMRQLKGSVQSEQGHDGNGNWTATAKTSDSHEVDTETQTKSTADADPDAQHNMTSEGEKVLSPTAIQPVTPYQGAEVLVH
PAPSTVQVPSCLSDVSWSDDGEFYPPPSASNAQAWRSFQQASDVVSCVSGSPESTLQFPSNVSGPSLVTFDSPHPNAGIDQGWRSHEQAFVIAPHETGSL
SSTPQINSNGGHSPITWDHHQMSVEMSYREHGIHHIPAVGTREPEFGARQDFGYNGTPYVATGYGNPEYTQPGPGVDPDRRLVGQFRAMGLDHSPTVGIP
HSNAGRGRVN
>p.capi.LGMF01_2732
VTNKEKEERGAGLGTKKVRRRPFRDGWKPKIGRLIANSNADQEYPRIQGPWFRSSSIELYGPSSTVVAPIALFPRRSLVSLDPVSYTHLDVYKRQAYKLL
YGDKDKLLDPEWVKAKGLLVDKLPTA
>p.capi.LGMF01_2744
MRNGHSNVKWQRADGHSTSIADFVQSLAPQLLSLSLSDSLQDTHALREGTALHPSFRKHVHKSQDMSTHFQGGYSEADDEAKEGETNNGSGIGQEGSCYI
SGRL
>p.capi.LGMF01_2747
MPRRVTYVNMEDSGTGGWRLCHQVDISEDVDMWAADAEENGPLASQNPCYLALIIHPDDTQEYKDIDLSDVNTISIRSPQLPSKLRIIRPLDENDNLPQS
MMFLGSLIPREVNRIIDRCEVIDVGVGFWQNGAPTCLNVQYPFLHNYWLPYENFVVEDPEYDNTFVDQPVALYFYHDSTITRTMIRACNRNGVVVEYVG
>p.capi.LGMF01_2748
MKPPVRKNRGRRGVVKTEPKDDAPTSLPPATPAAPPVAQSPPAEGPKKSLIVKLPLPAASLPLRPVRPSKIVKLKVPPIPPRPQKIAKLPMRPSKLVGVA
RPSNDMRIEARYEALQRRQREREMASTRPQTGSYRGLPPPISPPRMSPALQDMLMPMEPPRRRVRFDLGTSAMPPAMPPPLSPLAVGTMTPELSEGLGPY
PPGFEPDSVVKSPPSMLPPMLSMTPDAHAPPTPLLPNNSTAAPQGVLVPLAHDHTPAATKSAAPPQGGSMTPAPRPLAAPNVPTRVLPKTPRVRAPPTLM
PTTMSAAGAQGGSMILAHERAAAERLEALLEPPPSTELLPPSRTLAPKTKSKSKRRRGVVKRQHKQDMVMRPVPTGIPPGPVPLYPYGHKWKLEPKDKFI
NRFARMHAAQEAKKEEDKQWDARVAANCQKFREEYPKADEELMEWREQRRPADWDMHYPIA
>p.capi.LGMF01_2753
MAFNGYLNRRSFLFFTVASLTGSYFIAKSNTLRAKSQQQKEKGGPDFGVDPSRSGLSCWFAGLVGARGGDMYCGSIREGCAVEVTQGRLLGTNWNTAWLL
TTQEGARATGTEKMK
>p.capi.LGMF01_2758
MLGSNTKEDFIMMVVVVTYALRSTCLAKPTYQSEQKSKYVQPLAMLIDPGERKKKKRPKEQKESGGTRTRGYGDLRWQVLENTNDTTNGQPLRLPNCASP
PDPCFRNRRFEYLNVELGNPVMEGDDGR
>p.capi.LGMF01_2761
MKFSSKQPHRAAYAIVTATPVGPAILLSSTPLVHFTTLADPGPDRPTFGCAEESFFSAKVVSRSPRTKPTASPQANSNKDDDAAAICPRPSVASRSLLHK
ARAPQVLARASVDRHQNTSPQLSYPAPRCVCNCDPASFWNSTSVLAGGLLCRLFLSVMVV
>p.capi.LGMF01_2765
MPSVSRTSTNKSKSTKASSLSDVTVATKSKVKWTDLSPNWTIALKAASKKMKQENPDLKKMTIKGGAHQSSTEKTHTNVISVTLQSIFGSYLSSMHVNED
GTAIPNKKWRQVVASRNTQKQSKKE
>p.capi.LGMF01_2768
MEPTPESNSSSDSAAVFTPGCSEASESLQAFAMVADILEELCDRMGCPQMRETLQPLRELIAVDLRESSRRAARLDLLTGEFGRLKVADSQRQKRIASLE
RHLSHQWVMISDLESYNNQFYGTQVHPRFVPRECGFFDPDLDKNNTGDFAATRAGITYYRDIEPFIEAVQATPLTISFAEIQKSLHRCLIGSARVWYDSV
LSTKERKRTTQGKDLTNWIALLRQKWGREQSSTWCLGRDEQFQDLFQLSLTRQNLRGKTSTMDFFVAAVRAARQIGMTTTYSQLCLAYTRVAPDLRGPLA
IGAPLEQDTLNDFISRADDAMRFEGLFRSRRLFSRS
>p.capi.LGMF01_2770
MSNSHGHVTSESNCSSDNPLIPTPRSDTSEPRKEAQLRGKFRDCFLSEGHPDDVRREPAPIAHDARKSQKETRRLTKEVDCLKAEVEMMMSEWDSALHTV
YLARTVGFWDPGCLVFSSGSPVGFTKKQDGMHYFQVEQFVEAVQAATNIIPAWVIRTSLPVCFLGAARTWFTSILTDDQRHEAKEGDGVEN
>p.capi.LGMF01_2771
MENNRVPRRPRLRPSRQNGDSSITSPALTPESQGTTETAHNDASEDAPHNIWSTDFLQDAIRDYTARTGRSATESQRVIERIARMARETAGELNERDTAI
LYRNLLNSTIVGGPSISNALINHNEQFAIQPPRLEEGEAIIDTGANLAADFGFDPEATTLTASTPEPPPTLDGSDYMNGLPDPFPPPRRYRRPLPPRRYT
RQEWDSDDSESDQDDWRQSFAPRRLQRHGTTRFRVRWMNGWGHDLALDFPRTCGGRTIVLRERSPEWREFLAAVNALPRTAPPQPMSAAQIWSTNAHLRG
>p.capi.LGMF01_2773
MDELVNSLRVALEGAALTASFPSVRTAAPATTQQAHGNAVDVMNALDQLVNEQRVALDDDNADGNLQSLALMAGLPVIRKTAPATTQQVHGDAVDTMKEL
DTLVTEQRVTLQDDNSNQKFEGFLDNIYQGYVRSEADHLISMFHECATSPPPPQQQPAHATRSSNLDHINQLLGQTLPELDPDRIQDFHDFVIGAVNRGI
KQKIKDLKAERAKVDQLSNEQARKLAKIKQVMCPDDQPQ
>p.capi.LGMF01_2774
MVTDRNAKALVCAEDMVVGRGLVVVRVERCGMETKDGESPCQWRRAVRPIKAEPDLFPRDGMGSSTCGDLYQCIVNGASASAQADAASLLYWLRGITNLE
TDKSRVLQQSEERLIGSGHRRLEPEVTLSVQASMRLSCSRNDQTCRAFADEQAVIHGWALTLEDGNDGHDSRMRRKRCE
>p.capi.LGMF01_2775
METSMSKLTARGGFVVMKTPRSYKSPAPVAGFMPHPYLDTRIVIMSSPEDQLCDDLLKSLDDCIDDEKKRMAVHEALNPGIDSLYRTAEQMEQLRLDAAA
ATTTPAHQTGIPSYAESRRPGPLQTRPPPGGEGSASGSSLVPSSPLRRAGTSTHPHGTARTTFNFNGSIAEGTRSLGRSFGRGQSRMPIPWANDLPARAP
SPIHPRPDHYTTYDPNLPXHTPSKMTASKPNTAAVIRDIIDKINDDATELSLLAGRTAGPYLDSIKASTDELAQLVVDMERALLLYDESIKDKTAKD
>p.capi.LGMF01_2776
MGIATVVYTRVMXXSWRKGWTWAFVSTPEPWLIQDDVRSNRHCKRRNSIDAMYKTHFLFFLDETAKPPSPSPLSLETETLEIAADDKCPGRHPASTSTDL
EAGRPGPDSC
>p.capi.LGMF01_2777
MDARTQTPLPANDAATIQSFEAALAGRRLAICRRCEQAWFEMDLQDRVCKRCLKLDKGKATYFYSALNLLQPSLIYNLEPLSEIEEQLVASAQVTYDPNL
PSLDPSPVSQPLAGDVPAPTGSDEPGTPGSFHKFSEEPSDSTTQTSSSLYQEPSLTSFLQKDQSSGKEHVNDSPDQAKIRSVDSPPMIRARQHQFISSVE
DVLRPIFTESDRPPKRKEKHQDPAVGDRPTSSGSEKPAKKRGKSVGSSPSGAQQSQARSSAQRLRVRQPQARSSGQSSGRSQAESSGNKGKRRLQQKSLK
STNKRGKGKKKRKRSRRDY
>p.capi.LGMF01_2778
HPFRTFDQLKIVQGQHFPTFTQAYEKCLEIHNHVYDLYAPEDVDADWNALAAQMPGSAQSVAIGHRPVDLKKDWSTHVGHRHVPANWLEVTQRNHPPAPT
RIDPGTLNEDQRKMFDRFRRHYEDSLNAPTEPLRMDVEGRSGSGKTYAVKATVSHLRALAEAYDQPDPVIIITSVGRADVEIDGTALHTTLRIPDSPGAY
VPLTSFPQKFANCRYLVIDEKSMISLSVMSWIDKRLRQIKNNDTWLGGLSVILSGDFWQPMPVNFNAAHRRQFAGVFQVRRYLVEKWLGHYIHCHSGYKD
VTVDEGAMSELPEDGDIMDMFIRQTDEFITAVSNPPPPEVHAVPDIVSFERPNIPEVDDRPGFPVSEFKKYPLVSLMFPTLFPNGQAEFVMPRLRAIEWP
DYVEHLLKQKCGSFIGHKAFLMSIYNLTFQRQVCSQADYYARQHKTDSTFTAEELLAACSEDSLAHNALLSSILHQAESITGSPPFWNTQRRKLRAMVRQ
LGPPNMFCSFSSALEHWDSLAKLYPDYETWKRESRAERRARSARKIEAHPHIAAQHFESRFDLFFKTVLKPRYNIADWWYQIEWQAGGAPHFHAVFWISN
PPSEAEFNTFWSNYVEACNPDPGRPAPAPDAPSALQSPFINTTASLATAVNHAQMHSCVTNCNLDNSCRYGYPRPPHADGTVAVFGGFSRFDPPRDDGRL
VGFDPVVIMSYFLSKPHSPSATYKDLVENIMPAVNTGSMEAMVTSLLCRFFSSRDVCSQEACHMLLRLPLVHSSRDFINVDCYVDEKQSGLEPRGSLVKR
FMERGINIENVPLASVVHRYNTEHAPTEWTPLSRDNERIPLPAETPLPPKLIFTSTLSISPSNRVVWSVSTNAPSTGLQDRVLTPKTQHNAALPCSLPLQ
TIPFLAALRVKSADTASNRHHGVALPTRSLADSNYIPRHSTIPLFVPCVQNSGLTLFVIEFCESGRRGTASAGRRRQDAEGVDDVERRARVMDGREGGRM
ALRRGLKKLRLVTVAKLNGRRNTSVFTRLLSDAVRPPIGAASDD
>p.capi.LGMF01_2782
MQIQIRSRWLWCGFDFAQVGEIGDAWHGKGTGAAGVASQPSRRAVSEWRERELKIAVAAISVVASCVATVIAGGDASWLSVYGRSILVGRLEGDSLFPKS
EMQVIVLQKAPRDDGDIAGTESYADDTSVWSAEQPP
>p.capi.LGMF01_2785
MQASKLPVPYVELCLVTPKAEVCPVGPSAALRQLRPRQQHRRLAQHLYRKQHLIRPPLSPTSSISIFHLAEASTPGHNGRPSIRQVPQPVALPAHLPHHE
PVILQDHPGSIAQDAPGCNQGA
>p.capi.LGMF01_2786
YPLPDDDRVAVFLGEQTARTAKRCSAAIHVTARSGEILTATYSGQQLWEATSSRNEKGLVGPVVPASTEAEEFADMVHQSTIPTITACTTETNSASAISS
KEDVAAAAAVAAWQNREPLRSNSASLRTTVLLQQVWQRPRETAASPVAHLLSVDWTTDERTDDGGGGR
>p.capi.LGMF01_2794
MAELLFDPHRHYSTSTGATVALEILYHNGRSNYVKFAELLLRAGAKVNQAFGTNQVDTPLTLAIKYGPPSLVRTKIEHRAYPRAAKYEANPGSGQIVDPL
SIAIKTRNLPAVEILLECNSWERLTRNNELLATINTSSRTIPIDKLAHQETLESWSLSRLLENLNPESSKLFAQMGKGAVKRARADGKKGEIS
>p.capi.LGMF01_2795
MLEKTPWQNLTRNNALLVAVNTRAPENMRILELLLEGFNPESSTTAASMGRGASNHARADMRKEMNDLLIDNGCGY
>p.capi.LGMF01_2796
MAKLLLQAGANINYAYSGGETKTPLTLTICYGPPNLVQTLIDHGARMRASKYKLESGTTGTADPLMVAIRTGNLQAVQMMLEKXXRAQYTLQKRFPKSE
>p.capi.LGMF01_2806
MVEDASAKVQKIRADLEKKHLKKKDEKAAAAAGSSTRNAQGNATTTGSGTTQPSPETDIKALYPDLSNHPPLKTPFNSTPRIRQHREPIEIPPPTPLYEQ
QGPAPSYEDVLLIGSDVDSVDDADAPVVPASPDLRPHPHGETQWETPSVSGDSMWGGSRLSDDDGAVDVRCTSANYGGEDEDEDVEMDE
>p.capi.LGMF01_2829
MLGLYKRDWHISKLDSQHRIPTSQSIKQGKLATALTDSEEQDGAVQDQDASARPQTPASPVHSSAWRTRRVCAAAASREEIEKYLVPPCQPSPAFRISLQ
PPFSPPEAKSKALGSKVLEKSEEVELHNTRQGKVQRKTQTSSRKETKKLHHPAALRGRQRRPKKSKSSIRQRLDKLADKTVQAGKFVQRKRDDLRFAVNT
STTVANAVAKAEVMRNNVRKSCCRKQKEITEFVGKLISRAEKVLEQTGIRLDSEDVGRRRTSDDNIHMEKTPKAHRMQIKSERDRNALERAKERTKGGSD
GARLWGPRVGSAPERRWRI
>p.capi.LGMF01_2832
MERPERTDLTYISIPGADPPCERPPASVARLRPQSSRFPAKLSSVAPTTLRSPNTPSRIPEPCLSTNRPPSQRLTLSRATDAPAAATPRPLTARASSPPS
SRPPRPPPCTTPCR
>p.capi.LGMF01_2838
MGARDRTALDADGKTPDVALDTAESSEGPALDVEDDERSEAVRSDDSSPSRSSKAQVLRRKGRGSFLSVLMLWTSLSRLVAADGMLLAAAEIAGTGRIML
VVMLLVGLLLPMGARLLRGTGAAALLRELLVGGETVLLLLEEEVVEEDAGLVERTPGSIEARREV
>p.capi.LGMF01_2841
MTRLLWLRAIPDADGGDRRQQQQWKSMGFPNSLYKVEANELRVDLFDQVLSAAQERVVAKATGNFSMVVKRQGDEELEGFDRYFAHQLLKKMEDQESARK
QAQKGQRWLEQKLKELESSSWNAEGAVEDLGTAAK
>p.capi.LGMF01_2844
MASSAMHQERRKTRSATAAPLHPQPAAASVLEPKVSEQAWNPAAVTDGVLLLGKGGDALKRFPSVRSLATPAQREQWIKDELPGLAFSIVTYPACFNCFK
KLFSQWDGREKDLACNIIYDKMDDLNQVWGEGVTNVAKLATSDPLIKAFLGREGSQRCKSKWEKIRKRFVSPQERMERAQWRISGFVGLEGVKKYDGWSL
KLVENVAQLLGQGFEESMILASLRNQVLDRLSWIDDRKNKTVGARKISANMQTCITPVSDDISRTKAALYVRADALNAETPGFAARHVQPEPVNTELLRR
FKLSVGRDGILEKSSPKDTNRQVNAERVDSPLDGQVETARLEPNGKPAETTADRDAGCQMDSNGKLAETMTYPTTRKQAKLKRKPVKQTTNPDSHQQINA
KRVDSQKKSAQAAQSAASKRLVVDRSNVRPVQTSEMVGVPSNIVKREVESVVAAREEGPPVKKTKVVGNGTELPLKMDNESLQRFNKMAVNRVKAVAHFP
IKVLAGEDVEVEGDTKSGWVAPHPDSLSCSCGGEADALKYDNGCVEALLRWAEQADTRGGLVCKRHLLWAAQRLELDLGAFTHITLAPEDVLAKMARREH
DQCCLRKRWELDRSILDYRGVATKERFLEQMFWKQLSLEQGPNSEHDASKMCWEVAKLSDYCTRLRNAGALYHHNLLRSIDCTASRRNAGLFESIYFSAF
QQAIAQHPVVWASAAKQCQDHRLIWFPTPLHTGTGRTVHMMAPPLATLEGERLRRAHQFLLPVGRDCAVIGLRRTTTERMFGFVNATKETMGDQWRQLDL
LPDFGVCHEAWGLAVEEGSVGGLFAMTAEEVSNPTVLTADTLYSLEPDAVWSYVEKTEEIPVVHIVLLPDDKRDHLLAKGVMVGDAAAAHSAGCLPGVDL
GGKRRVDHSRSYHPFEALVQLNDPIHFALRALRTWHHPSVLAQVEATFKSTFKSKEEFNRYKKEVEDTLVNQVRAAVECIEL
>p.capi.LGMF01_2845
MERPINTTMGPIFAARKHSVLANKPDPTLAYVFGRRAMTARRRHRFLRVSSSHPMACFASDRTRHTRKPRQRHRQWCGWAAKESTSDIGYPTAGEEHCRF
LMGLLRCDEASGEKIGAADGRRGQVRCKSKQQKRQQQQQFAAKISPVVDAENTSHRVPSHANRASLSSFSPRAKC
>p.capi.LGMF01_2854
MPPETILEFVARMQSGNCLSAAQREEQRAATTWGRYMNRGGYCGLNVVLIQNEFEEVRDSMVVPFDLDAFKDKIKRIETELYESCSRSKNNTNKKLIDVD
KKLEDLSRRLDGIESNTNTGFGENDVNKKLEELSRRIDAIESSISTDKASVHPDLEVVKQEVANTPAQSDMDEEGHGTLGSKLQSANADINEIRERLGRY
QAKLVDIMDWEAGAHKEE
>p.capi.LGMF01_2856
MPTLLLVVPDYIQAWIPLELRIQGTLAPSGGNTESASNTENIKMSKGARPFLAFSRNVAAPFKSPVTIAAQTDAPEWRLGKGDIGCALQETDLAWLPAII
VLQGLQAVSAGRLSPQNHVAHNFGVL
>p.capi.LGMF01_2859
MPTYQSLSKRTTSLKTTDPFMSYVIDDRPRPSLDEMKAFCKWVAGCRHLYQHAMDLTSTRKGLYGAQNMVADSIYADSERRRHVDGHPRARDVLSRTDVL
TTRAEDSSATDTAGKVRLLPLAWT
>p.capi.LGMF01_2860
MPQNNSEQKSSCLFRPESQEGGLTTADSSNTNSGKFGNSGSSSKPSQSAFIKESWGTRENFQHSYGLKMEPSDIEEGNRILAEFEKKGAFEKKNLFQPSP
HHHTTSTSNRPVKRLHKTGQRSLKPSRRFKMPPKANSQGDEKPKDEKPSQNRFIKDGWGSYHNFLLSYGLKPTPDGYEEGKLILEAFEKDGLFEKKR
>p.capi.LGMF01_2862
MNRRKDGWIHCAIGTSKSAIWGGSTGLDAAAQWTKEVLARLCDRPRTGVQAKRNPVIWAGTADLQQVEPALPAFGSRLECKSKRDPYLMCVRELWTVVKG
DQVLFSGDGKVDEKSTSKVSEIKTQLTGIMLQNTVDVVVDNPRGP
>p.capi.LGMF01_2869
MGNSVACIHETRPTNTCARNETSASGTVHPRHQHTTMPRIELSELVIYNPGLWSCPPEGDQLPPDVEDPGPWSHPLAGYQLPPKLSDSPVSPAPNSLVFL
QPNVCPYTMMAALVRGRANMSPIELTEIVKSTPELSYDPSVDMVPRGGRGDPWSHFQAKNGWNEKFIEEVAVSSRPSGESSRVVDDSSYSMLHSREGPKY
GMPFGWFYGGRVKMFGSL
>p.capi.LGMF01_2884
MLAPPEPVAYVQSESTATTQTQNLKQDRPSPQSKQSRASGVNSSHPAPTRRRKMQPTTTYIHTWQSKRDETSHLSASTSAQTHRSRSTIDARERMRRGES
EALQRPEAEGLAQARRKSKDAFILHTESTPWAAGEHGRKRERHGCTLQGAHESDVNNSDLLHLWDWRSGWLMCSVTTKRASDGARRAGWQTGAIARLWRR
CFGE
>p.capi.LGMF01_2896
MAPGLKGNYFKLAEAIAKYNREDWWKNNLYDQVFTSDIDKKRIKHLIAEVKSLCKELHAGGRVEITFDTRYAYGEMEYEGRHYKGKVATFTGRVSWVSFD
SRLTLYAASLEAPRCWYNGWRKNPSIETKKEILENLLQEIECSHMDSYGKAYKTRFMKKYCDRALCQPAPEDSPQFYGWDNDSDDGNDTPIVRNGIIYRS
QRRRRRSEGAAAGGRARSWAPGSGFDNGSGQAYTYV
>p.capi.LGMF01_2901
MWASNGALIEGPLSSELQAISQVKGLGGGFGSNPSVLYAVFVFSPTRLLGRCCNDAHSWIDSAEVTTGGSAEGSTVGSRSGLHIGSWTVESTRTRRGPDR
RGFGRKNRSTATPQDLITTAWRDINLQSKGELQRQKESSDIYATPVRRGQTNDDNIRSEWLSANGFSDVASPLHHTGLNVEDDPSKFGKTPRVHEKTQDH
AMVK
>p.capi.LGMF01_2902
MDTVDTGRQECSRPTSRTVSTALLAGVCSPPSPPPWQGCSLVGLSPFEMQNRKRIWLPLWLAVSALASLRYWLLVRVLELPNGERKDSQWYEGREKEAEK
GGQALSEKRCTVASFPWLTRGLKAFRKH
>p.capi.LGMF01_2904
LNIGGDARCRVYHRGEVHARNMACEWWRWPARHETKALTYFMNKQIGKEVDQGHCRSSGRRRALNPHRKKQQQDQRLNRAATSAARPSAHHPAAYRGPGT
QSEAGARERDDQQQSKRKDDEQPGIGTDKTLYYGYRGFVVVGSTTASLETPEPGAPSRASRAAAAARHVRGHGTTSRS
>p.capi.LGMF01_2914
MTKASAIGGPQRPGKRETMVGECDGDSTQERHQNDLITGAYLQDILAEVHQPGDRGTRDAKASTEALDTVGPTRIFGFLASQQEGIAAEPRGWHVGRKPW
QKMSESGAESGVVLRGQEIGNGVFRDSRAGGLPSCPFIIDGTCGRPRVGREKELERVRSVPFVGRCL
>p.capi.LGMF01_2923
MTDSVPLSFPAASRKRCQSKPFVAPWPGQKGLGVIAPPAHDDDLTTGARLKKVVERSEVEAGGQCGPWTGVRPGVELAVACGPRRERGDEGRLIGVKGIK
SRWLRTKKTKVAARYPDQRVAVGRAANPSTLRSAHPGSLVGWDRPGSRSSARQAPSTAPSDRDDDDDDDDDTTSTNLVLALALDLIVSPSQVQCVVPWLF
AAPATRNSAPTPTSCNALFVLSFPIRLLPSDTCVKPAGCLTRRLLNGLPPRRSQAVLSSVATIPIAKPVQPPPPPAALNYRIPSPPPPTLASTGAARPSP
RPPSPRMLPTDR
>p.capi.LGMF01_2933
MMHLPVSASPPPLHPRKQPRHATRRHAPAHPNCKLHKAPKAAPQAAQPTQSRRTHASKGGREGLRGPVTFQQTPPPPPPPPQPPHPPSERISCQQRGFSE
QGRHKHPEARISCKSGQDPAFSSLPSHLPSPGPFALLYVSPPPSLSSSPPDDSSSSLSIARCPILEAMGSSDSSSSPLPKGVAEHMPSPEELKQDVVAAS
KSSLQSLRALAAGGVGGICAVVVGHPFDLVKVRLQTAEKGVYSGAMDVVRKTIAREGMVRGLYAGVSAPLVGVTPM
>p.capi.LGMF01_2942
MTSRRSTLSGEAYVPPTLAGSVSRRASMSDLDTPSGGAARRHIYTSQGVMEYESVPQEEEDELEEEENVGLAEVNSQAPLVVGGGTLHHIYFRSGEIIPF
MSEDASPAIPPEEMAEELAALRALPPVSAVPAGSVGGHARRNSSNSFSAPPPRRRVPRRASFAHIGQRLMPTILEEGAFSVPRPIVSPPRRRRSTLAPIG
TPRASSSPNPPPHPLPPSLQPPRARTMSAPGSGSAQLLPDSEAIHDDGFALPPGHPHVNENPTMAQSSRVIAPPVSASVERQGQLQSLPPPQQGQQQGTP
QSLPLLQQAYQHGQRVNGSGNTDNGVPNSQSFPPAGPPIVSSTANGLPPGTLNGPPRSNSSGSRSTHTPITAPPRAYTLTPTQIMTESITPNPYGGSLTT
PPNPNPFTNPPANGERNTPSPITVPPRARTVAPTRGFDPDGPLPPGMIGNPAVLYPHFPCYSQHEEVSRAYQRLERDARNKQEGRLVDVKDPELW
>p.capi.LGMF01_2950
MKETPHFGNEEEKLIFAVFRSTLNHISKPPATTLPPHLSTLTSIAGLRHAQPSSRTVAVQPARNQHPQPPGAHPRPTPSRGPTGPPGPAIGTASANRDGR
ETPRPRRRKAEERSTGGQSSSSQVVSSAQAPGQSLKSTNVNPRPNI
>p.capi.LGMF01_2951
MRHDFHRLPSPPSLGGRDPWSGAGGGALWMWWLKTRKGSLSIKTMDGVAAWKETWFRFFSSESGTVMFPYPRPVTGNERGRGNTDRGRPKEANRHSWTDG
LLSPSGVETCGLAAPRRDFRIPPVELSTPVDGFMLPMGERGRMRAAALPCRQPVKQSVRGSPTNPNPHPRLAPPRSSPHPCS
>p.capi.LGMF01_2953
MQAFRGPSCAYPSDKALCKVAAKKTCKPPRIDYCAICESSTPGIGLIFGRGEQTAIRAVEETHGTQLKHDAAIGAPPFETQIQAQFCVGHYVFEAKNPAA
LRGWAEAPANGSEASLAPHRPSKRAEANTGMARSDQLCRRRHPGTTRGSGVKRRRRAYAPPTLQPAQALFQPLLTTTSSTLRRSWGNDCAEVLTFHSSPS
LPSSPASLGLP
>p.capi.LGMF01_2956
MSPVDMRGGTESFIVSPLSERQLRYRFLNSYDFLGPPDLRKPSENDVGCLYGSCLLFLLYLAFLIWGPSSLTAQEHPPMTRGLLGRIPNTLPENLQPPTS
IAHYHIGSWSQSNHTEQEIVKNSTEALHAEAGDESLLLVRMLFMDSPPPHQSSETTWQQGFVMLSRRRETMKVTKTSEKINPGVNSSLVTEKPTPGPYLN
RQTTCDNARLAPPKSRASRDGVAPDGCYFPIHPDRTRMPTRAPSSPRVGAGSWQLLYFRNMGPNQLPVHLYYAAECMGKPWRPPIGLAFRPVRIGSGHGR
KYSAGTVVRRNPGLRVMCLAQSFLSEASILGHSRTEAGHCVPSSYRDAWWPCGTNFGLCKSPTTWGTGGSSPWSVLPCPYYPHVPNLCARLCLERELLWY
ALLSPDSKCMLPRRQPPNDYLEPYIAAGHHNSSRVTHHIGKISPAMEPPRCLACRPSQLPPIT
>p.capi.LGMF01_2966
HPEPTVAEKPVNGDAVAEQNGEQAQADGTEQPVETVFTLNVKLPHEPFKTQVYVSSGANAVWHKQS
>p.capi.LGMF01_2972
MSSYDLGTAPEMAASMASEVHPNTSRFHAVCNRIMAITPEGEGDMLVNELFQCIQFSAQFDKEKIEGLQVELNQLHQKYELLKRKYFEKKEALAQAEARS
RAANNDSHENTSNEPGNFNGTTQSVLLNYVRFRRDIASYLMENAHLFTSDRHKASYVVTHLEGEAIQLFYRDARLAGRDAAKLSLREILDLLEKRYGAEN
SDDPHRELVLEVFGQGGDTRQQSPRKP
>p.capi.LGMF01_2974
CLPPTYPYPVSLELPQAIVTNLQTSLIANVNAAIKQLGSGGKRIQGHHAATHDAASKNHSENPPPTGTSLVLQFNRIYTAITTGVSRFDITRFFDNKTNR
LSNESSEGTLQDRIHATAQEYQNMTVSVVQGLRKHLHNATSALSSRATSLPQKMGGDLLTDRVDNAFLPGALGAEPEETGAEQVLGIALLPGALGAEPGE
MGTERMLGCRPNSALGSDPLV
>p.capi.LGMF01_2976
EAPLLPHERVVSSPNPSDRPHATPCASNAATPSLRRANSAPSCLQTTSSVSAAVSETTPGILFRGPSKKLQKKPRLDEDEADEDDFAPVPAATPTMIKDA
QLALGLGPREAILAAVNDMYHPIPSLRPNSADDATWTANTFVDDDDDENYDDDDWQPPSIAEVQHPINVFLLKPREIIGRGALMPQLKRWQCCKCMDVAS
SAPGVIGSTSTSSSSTTTTTYGDNNEPLLPNESASGDQPGAVALGPTAPEAPGPDTVLVAPMSPKNSQDMAGEHVPADLQLPANHEPAPPTTKKQQHSNQ
VDEEIQHPRNVLYQEAQQLKGGHQIHSWKRWECCKSFTYQTLKADPTELYTMGKHQKARKKLRKMTGSISGFHRHTQGQEQASSNDTESPTEIDSSGPSS
TSSSSIAGCDNDHEAPLLPREQNAENLNAANPGYTTALSNASTTNVTMTTSPIPLQETASAKSASDASDDNIAGQTITLGTLNDEVPAASETAPPQTKQQ
QQHQEHNEVDDDVEHPRNKVYQDPLQIKDVLWQQCLLLLGVLP
>p.capi.LGMF01_2978
MLLLGIKSTLGSADFEAAPPRSSDIRIPSWNTSKEQQEQNLCRSVRRSSAWPVRFWGCGERKRTHAVDPFWTLQPCRRLLLNSTLALPAGSLAMADECHL
STPNQHQHVAVPTNVAMSVAHSTLFQICSCSGIKTRQLPPPVFFTDRVGFTSPLVTSTAFLLPSSVHRSFYQVSLKSPLLLRLASSTFFCADSWLEFATV
LDHVTSNCASAAYPSWSMMAKQGKKLSKPQPAAKAARPKSLSGRVDSNEAPLLPHERVVSSPNPSDRPHATXXCGSQSGKGS
>p.capi.LGMF01_2990
MRQYHDTGVRTALSWCFGRRTSMAEQHLEEEQQVASHEIVGYPLHNNGAASVAIGRIEQVNGPMRSSKGMALTQSKPRISGNGDSISLGPAQTST
>p.capi.LGMF01_2993
MTTTLEAANKQARRELVEQADGPGKKMRQAVTKRQGRADAQAGKRAVVEASKAETQAQADRWAGRQAGRQRL
>p.capi.LGMF01_2998
MAGGPNSHLKILHDDAAMQKIAGMPRPFAHAAPAGSFRLQCTSAGRPGPHGTPSATPSSSLAWLDTLPMPP
>p.capi.LGMF01_3001
MATFEIPELTTAVATQRPSSRDESYLHSSLVAWWLSKVHRSPQTSRQANEHAAATGTMDEGAASKKRPVTSFVGTRMLARDWLSDMGGAEK
>p.capi.LGMF01_3004
MPPNGNDRITVVWTWRKPGDEEQQAYALAACWFAAQKSDSGVVAFNIRGLPPDWTTINRKRFPDKTYINLGVKSREHKAAGKCRGVQHQVNARTRAWKY
>p.capi.LGMF01_3010
MDDKNLFEELERLWEKLEQESEAARAAIIRESEERAKALEAQLTCRGPCPFTEGLSTGNQVPTEIVALIAGNLDKRTLLAFRCTNKKIAGMVNDVFKRSF
HSVQYTLPNLKEYFRCRDLSKSPFSSNVKSLKWVEKKRDGFSSMNPNTTQLMESPSCFENLERIILRSDVDTEDMYWHEGRLSFAKHFSQMFACFNLLLS
RLKRPLTVVIEICGLVSCEIPWTGTGFAEEVTVINRRQRADIADDFFCLRQPTPFPCFYPTALAYIYAGIVDALFDHS
>p.capi.LGMF01_3011
MALKYIGQWLNQKTRHISFLDIEAKLYKGNTWTHLFRPLITSPALESFRFERVENVFFDWDGDGRLDNGERLPSVVQELGVPVTLRKMMECYQHLQSTYE
NAPKSDDDDFENEE
>p.capi.LGMF01_3012
MPSPSDPPSDPPSQQVIIEPSVSAHESILYRLPTDLLCQVHQQMDFEDLQRLRLTSRVMNLNIVSNSFTFVKKGHHRVKALTLTLVPSEIRALEHFAKGP
FAAEVTRLTLKKTDFQTFKRDVDDTVAQQGLGQGSFRPRSSTRLMMTRKAGSPRDAQELYQDVLAWSGPNLHSLLPNVTRVDYICPQSLKATAAGQEITV
ETMKWTLSWDFLFLEHLLSKMVRPLELRVQAYELFECKITDLSILPKIQIKGYIGPLQSHNCDIQAAALTIFCCCLHDDLLSEPVTHLALDETYFDLLHL
QSIMTALSPPSTLEINHGQLCFDDLIENDLPVTNKQAIEYLVAILRPNLHRLGMRDVASHLRYADTRPHMAYLLRALKKCDKLEDIEVWDQHFVTMDPMT
GEFTSDHPPTKEMIAQHGIQGCLDRLADEYEAA
>p.capi.LGMF01_3013
MAAISEQRVDATPAISRLPAEIVDGIAAHLDKSSLLSLSLTSRIISNQVEHNLKSRFAKMQYGLARSELRILDSFGRTRFANWVKHLVFLKPRLICHVAT
RQATGPDGSLEPWYLYYGRHPDRMPEEANLDDYLIRLFILHLPALIASFRNLETVTVQALSCWDGHCPDLYDYISKLMQSTTAPLGFQERLFPTTRSPLR
LRLDSPDYLCEILWYGPTETAQMSVNRHPPEKPGKLPGHEWSNNFQWRRFPGFQRPLFKHSRRPLTLRVHCVKITVGRILPVVALCSASAPAGAETLTLY
NLEEVSKSSGNEDREASAGPWVVYGQASLWRITSKPQNLSIVRCRILRFLDEDFLKSFFDKLRLRCDTLRRLRFEKVSGVFFDWDDDGNLDDGRRLPQII
DEFGMHEALSKMINACRIRKDLETVNLFEECHCTEALKWSSGFDHDC
>p.capi.LGMF01_3021
MAWDVDSDDDEFVVLMMDRGQGGRSLASRPQFQLAPTPHPAPTAHHLQMTMASKDEVDPETASVSARFVAGLESTALECV
>p.capi.LGMF01_3023
QSSTVLYFFFDFRDPFKQSLDGLIRSLLQQIFAGPYDLRAKDTIKTLFWDCGCGSSEPAIDRLVATLDLAISEMHEVIIILDALDECPAVARMAVLEWIC
QRLAADQSNRAKVRLFVTSRSNQPDIDCEFGTLEVKPRILFVESEDDIHGFIQSRLHTGKDFQVWRTNPEDHVVLKSIEETVVSKAGTMFRLANLQLQEL
GRCDSLAAIKVALETLPNDLNTLYNRALSQIPELCRRGVGQLLQFLLYSGTEIDKQSALDIMAVNPGSLDPHESFRKENLMRSLRSISPIFSCLILERTL
QDGHATVAIGIAHSSVKDFLEGGIQVEAFDTRFTCPEGEIDVIRVVSCYLLSVPSEFEEEKRKGKQDPGNLPILRRGLRALSRQIFLAIFPNQSIENRLQ
DLIFQVFREMSHESTFPVCFGPLNYPSTELYATDNRQPFKPQFNMKEEIPSPPNPGLVRACALKACGQFGLTKTLKLLLEQGADLNGAFSPHSTPPLVAA
CGLGLHRACA
>p.capi.LGMF01_3027
MSPAALMSARPGLRPLASKKDLSKALSSDLSESQRSVEDSRAGSMTTSRKGECKGSGGFGGRRDASRRAKMERESRQSRVDTARICRSSAAISPVAPPAS
ALGPSTSPGSPETDTRLEIPRGNSQRIIPRGAAAVKRSRCPIPLPAAIEH
>p.capi.LGMF01_3028
MLPPGMRCCRSPRTLADDSDRPPSPARIFQYLLCRMRLVDPRLCHSRPHGRGLTRQRNGPRWLRNGRLDWTGFDRSQSQVASPPVTSHRRCLPACLPACL
PGDEEPARQPSPAQRVGWVDEECVRLARKRTSQVQPCNINGPPSPLTLCAASLYRAGAVT
>p.capi.LGMF01_3030
MDWFSDRLLLFNSFEDATDDSGRGGSTIEPDPLNFAAERGSLNLYPYFTLLEACQRGDAATIQALAKGRLVDPRSIRLEGKAVTEMAEDMQIRAQFSWTC
SYISLFQRHREASEALENCGIKFRPVSLGSYLKGDEAVDSTLYCGMTEKGTKEKKLGHSASTGPGPGPGKSEARDIRANKTGKRKRDERINRSAVSKIRT
RVRSRLATPVNRARPVHGS
>p.capi.LGMF01_3031
MRTQREARLPRPPSPAARPPAPTPRQLFSTAQPSILLTQAHRESAQRHASQKKALVLSTQFNVANPRKILDRSLASQSSSRPLQRKVLFSSSPGTLLEAS
LAETGDTPLRPESNSQHWGDRKHRAQSPEIAFRLVKAHSIPLRSVVKEFKSKACRRKQLAGVLKALAACRNFWGCATMDRRPANPSPPRQQCRCGGAPAS
KLHVPANSAVEENTRTAAAPRSRETSELETNTGRYEGRRDSGARKWCFTGALRCQRVLKPFCGGKIYAASSKTFSTLWDAGGLFGSFLGCSIAIGKTTPF
LGQILRIQIFLWHKRHPYKKQGHSNAPFGRAVCLSGTIFAISSAAALAKQPMPWKQVPCPSTEHKLKDHDDAGFHFLFTSTVNTELPEYNDAEQKMKYIC
TLSPKWGFLAGIIKQVVLDRKKKLLIFVSSPMIQQILDVFLHALGIPFASINSSVKAHDRTILFQRFDDPLDDIMIMTVNVNLSSSSFNAQHGCHISVLL
EFPSWPSPRLFDQLIARTWRIGQKEQPLFVLVTTLATMRSWPIFPEEDVKNIYLDDFMASDEVLPSWRHYQTTLACAIPVASDNQVTSKRPVENTTRTAN
VPAPVKPSASGPTSANPIVPSNTVRVDPASATPVAPTKAPTTTAAIKRHSARNGESWLCRLNPYTTAVLLLSGLVDASKISERTWENTQFRLDARWPARH
GKDLGFNLDKWTSILMDLPPYTYFVLRSNTGTQTLNLPSEFSQSCPAPLVEQIGNATSLLGAANNTFIYP
>p.capi.LGMF01_3032
MRSGKKRTQAALPYDEPPPDNACWLGSCPTSSGLLASDRAPLSTILWGSALPDVAKCAESNLPPSSSHSHPKPVQRSGQNAQPGGSAERLKGCWFGFSAP
IMTRTQINWPKCTSILPSPYFEFNALSSNSHPFFSTPTLFSAQAKMRKQVVPPLDEPPPDKPLGAGFALAGQTRGHLLRPKSATRGSAVGRATILTMPAG
WGNVQPAQVFLRPMGPFRNTLLVQLCGFGSACR
>p.capi.LGMF01_3033
MQADAQHEEHEDSPDAREATWTQKARLNAAPGKDIAHQMHGDGALSSAIESGLDVRHQVHEGSLNPREVTWSQKARCKATSGEDFAHQMSGYLAGLPILT
NKLQYNDLKMRSQQRQHLVGDDVPFEKALARDTRCRGGGQNLRSYDRIAECKGGGQNPRIYDSICSWGALRL
>p.capi.LGMF01_3034
MFSDLAFVIADTRAGLGLVPAAGVMSTGPGLFSLLGPADGWPFDNASGASPCGLDTGAPAQVLINPIVSVSHKAVGSRSSAPHLPLPREDPNMDWRQRLL
ERMATARTDQEYDDLEMLFLARSRSEAHATPGPAQEENGTARPSHNHGTARPSRDDNGTARISHNHGTARPSHDNGTARPSRNDNSTARISHNNGTARPS
RNNNGTVRPTHNNTRIARRPVRDDARITRRHAQPRQLQTESVVNAQEDLTPPGLRRSKRVQEKAEKSSI
>p.capi.LGMF01_3035
MSSPSTADLVERLARETERSSSKVERESFARMALALMDKKRDKAGEGTGMPAPAQNEPRLATPQIKRRVSTPPSRQINNLTGSSPARELPEALLLQTRSS
AKSDDDDTPEASGGQSERVVESVELGRTAQSMELGRDTPLIPPNRVVQSVEVGRTAQSTEPGRDTPRLPPNRDVTNAQPPTSPYAVQPACWRRRKVRGVD
NETASVIVSEREWSPFGKKIGVLLEYPECSPATRGRPHARIYPAMGERKRFSRGASNGLFSPPTLPGSLRYVAPPQPFSATAQSIRILADLSLMSADMGV
ESGRVPVASRLVVGLTFDGPP
>p.capi.LGMF01_3046
LKIRIGLDQSKTNPGTTALHSKEDRPEAFESVESFASPNTTKINPSPTKIDQRRLGLDLERGTLTESNIHGLNADTKITSLGPHEHSASGTEIIPNGEPV
HISSAPTTTGSFGASLISISAPETQPKRKPVIPKKAALLLGLPEHVYMTPTDSVSVHLQPEGREMN
>p.capi.LGMF01_3050
MPNYYQYNPRCKGDQRKAIYLNDPDAAASEAKDHEGPGKVRVVCKKQRPPQYVWVWPKKGRSGCFLGRWLDTVRGRGPVLHMKPRVSSKDCLHGHGPILQ
VASRGTPRVKSQEPAPRSKKMEEDAKTEPRVQSSAGRRSNTHTSTSRSSSSCGARCPDAFCPALHGRGFRLVDPVYDERVDTWVLQHSGGYSQENEFEDY
V
>p.capi.LGMF01_3053
MLSLKLFALLATIFASSVVAQVSFVDLPSCVKSAILGYVGRGNCDVVDTNCICEDASIIDFIGKAVGANCDKSDIGKLVSFAEQLCPKLQTTTYDALHST
TIIFQGVGASSTATTTSSSSSSESSGSVVTTSPTLSFSLLSSTPTSTATTSSATATATSNSTSHNGTTVTPFPGAASQSPGFGMVRLVSMVIGIVVVGML
FADL
>p.capi.LGMF01_3054
MATDQVLEKEDFWLSTAKAVPAMTPRPRPPSILQTARRRLVQQRKCLRRRRRLPPRGSNCGGPKTCVTRGWARTKPVLTTDLMSRAHVLSERSNRADATH
TTALAEPIRPPQLSRRWSMTSSPTSYVSTGAGLLDSRQASCVQASVMEVDEPTYLKVNGPACTITPMDVLTYTRIMHKHTKAQFLASTTPAPASPAEINS
SPPPSPTIKPAATKADPISFDSGSLHIPPPPTTAATSASATSNASSADASAGIIATTIITTTTKSTAAADHDDAQAHAAATSQHPAVYSSIHTGRTSGPM
SALHRSLISASAPASAPLPTSHTPSPSSSPAAAALAPGTAHFDPAAVTARTTSAAVPTADAQHRRRSSAGLRKISAGLAKLGLWRGGGGGHHAADHQHQH
QHQHHSQSDDHQHPQHWRQGPTAGHEGAEPGGDDEMDIDEVDGQPLAHLQCECGACDWCRLRRGVLKRNGLCNVGVGGPAGAAAGRRDTV
>p.capi.LGMF01_3066
MLTDTKAKATTGHFPQTIEAKFAIVAPSCPAHPARFPRNRLYIHPTQQFEFSYPAAGKAQARKLFITVAQYGKMKALARPHLSTDGLIPRKAHRNTGFSV
RLLAYDIESLRRNHRFQIPNERMRYGMQCRRI
>p.capi.LGMF01_3067
MTASPSPGGSFGLARRGYMGSLVKMGWNKEARKFGNECQMRMAWTQGLKNETELNYNAHQKTRLSTANDSKDDCAGAPRPLFSITFTRSQSRDSVHISLS
MRRKYHAEAPSVSITRGSKLTLAIFSLQESGSSTEEESFLWEGHCFAIDFPYRKASAKARLEKLFRSEYWVGNSGWEMKGRDELEFY
>p.capi.LGMF01_3068
MGAPSPTACSGQQEEPVGRAARAFPSRPLALCPTDTQGTKKCWDRNDNGGIEMPSAAGGKTNEKPSSTGAETTAQSVCCCRR
>p.capi.LGMF01_3069
MLLVRSVVIRAYQNAVISPPTFGRRAQYAGHKAEQETIRLKSRRTGPGQAGGDCSRGAIAKLIPTAITFGVKTSGAAPQAAVDTKTRGVGGSGGSGLPAS
PTHPQGKLSPALLYWFGLVFAMQPPSDARGAAMRCGTGDGQVVMPLTAAQGANDVDASVWIFLILRRARSGGCPTYRIAVNADAFASGEHDETTGRSAAR
GASYPTSQVGSHG
>p.capi.LGMF01_3077
MRCDGGSVGVAKTNSAFAAACGKERGAGCVGRCSAANGREDGYWLHARLTCCFHLSPLYVWRLLGGEERMPTPEMVASSNLGKDPIERLHESAQKGDGDA
TEADAIAVIAEKDTDVEVVQLEEPPQNLHFPWS
>p.capi.LGMF01_3078
MTSTTVLKVSVVSASAKVSTGEPGNDRKDLKDESVTSSVWTGVLPVYETIGAPLPSSTNKVAKVPQYLDQWWQSENKKRETYAHGASQPK
>p.capi.LGMF01_3080
MSTSKEIPAIRARGGGGGQALVALERETAVLCSALVWRYERAV
>p.capi.LGMF01_3092
TEGGFRQWAETEMGLEMRQDFKSPKSRSAPVYFDIATRTCLTLRLSNDFYDRVPCLPLHPEEPLEESRVHVHSTARLLSVDGIENAMVSVRRLIGLKRLG
HLQGLSEYKRIKNQPITGITVGDIVRLLDWELPLHMYPPRHHLLPHPQALFPQSINGEQQDADDARTLVESSPGLNECPASECPAGLPSCPPASECPAGL
PSSPQQGSYPARRDSGAGERPAAHFHCHTPLDENVPLSDLIRQIRAMREAGAAGPHQHADKAETTNQGERGQGETDQGEMNQGATDQGERDQGARDHGEM
DQGATDQGAADQRATNQESMVQEATDQEATNQEATDSNQNKTLQGEEDG
>p.capi.LGMF01_3093
MLARSAEPVRHAGEASDQDATPFQQNETGFLRVRCTSGCSEWRLSVQEFVSAGSQQIQDATERGQNETRCRKKQCGYTGMHIFRLPAEMFGGAPGRQAVF
EVLMTDLPRQSVQHGTSHPARTTDLEQNEMPVDENAKSGAPFQLRVIKLRDRNTFFVTDAWYEEAMGRKDAESGVLHVQCQCGSGCRAFRVPVEVLVTAR
DRLEKLAKADPEQRQEATECGQNGTRFKRGRHILVFPAELVWGLPGRQTIVELLVEQVKAHDSSRPAEVAD
>p.capi.LGMF01_3094
MKQLDAVVSRAAERVLNGVTSIVDQFRTKPKPPSPTPPRDPSVERVKASEHIALQPLYGRHMGQPTLYEMIEDAQREKQLRSSARALARASPSGHLQEQR
GQLAATLRTPVPQRTCESSIDNSIIYCQCGEDLDKHLRDSRGQGS
>p.capi.LGMF01_3095
MVGRGPANDEGVIHVERMDHDRFPTGPERRIHLLNPNSWVFHREDRHHICNNRALFTEYNPLIDPLKVQVDHCEGNPIAIGIGVVHIPIWVSRDETGHLV
LHNVYYVPKMRFSIVSFRRCTEGGFRQWAETEMGLEMRQDFKSPKS
>p.capi.LGMF01_3097
VVMEPGEGGADAPVPSYSCEVAKQRTRPAASPLMDIPMELKLRIASYLDIGDLGCLRATCKHLDRSLYDHFVDRFAEIPRFSEWLSHPHGRLRMIWTEDG
LGWAVFVLQNKSIAAHVRELLIINTGFFNYPSSGQYLDNKDLMQRPEKAAFSVQREHLGKMEPRHRELLETIWKATNARFVGLKTNYELPDWLLTMHTEP
KHRLHVPSGYVSSHD
>p.capi.LGMF01_3099
MEKAEGSGAAARVAGFEVQEKPGKGSWRWRCSGPEQSRGGDSAETGAEMRPVKQAKSASARQRFGDRGGDDGRNVESGKAGGHGRNSRGTTRRRATRNSS
RSLPPPHPLRHGCDGQ
>p.capi.LGMF01_3102
MGPEDPFEIVDLRPQEDIPSAVPKPSHVFKMVTPKYPYCPWMMVAINCGLGIRRYDIGDGIRFTVNFDMAMEKNVPLRISWHSFVILALALGVDPISLGS
TQKEFELSKFYSDEHDTFTIVIRGSKAVEPWRFYFQQDSWNDYSAHRVLGWLNVMEIKSDGNSECRALGNMYLFRPIKEIFVDPHNWGSDPQDCKDPVAA
ALSWLFYESRVWEQHDRCILPVSQPMLEMRERSICFLRAFGGFQALKKMAQSLLHGPDDRDTIGDFRDGDPTWHLLRSDDNPVSQLIRF
>p.capi.LGMF01_3103
MMLSGPDLIAYIGVPLTLTGLVQIFILGKALWIFCHLYLSVPKELRSFYSLYPDPSTGTVLVIVKTPVCTRPGLLEAMKIEKAPLSNRQSLQKWWLETGK
NLKAVCNGLLQGSGFPNNNSTNIDPTAEEKAIGMQDSFSGNPGPYLMEHLLRPKRFKIEPLDKLRRSWMDAAIHCGFTMSHDPKDHPKAQNKLSIRLRVD
QTFDLERLTPMAMRWSDFVWFALALGVNVLEFPPIQTIEKVALSDVYTSREAMLVYNDGVNRHAELIPGRNYAYSIQRALAWFEVMCFRNTFGTVSLRRL
GDPRVNLLRPDIFDSFNPKAPDFDDPLDAALTWTSYLKTRQRSTEESAQHGQDSEPDLHQEQSNSLRDFHVSQRLLEIREKSLCYLKRLDDGDLLEGILF
SLFEESFEDDSLATTPLSPIESTGAFLSRLRALFRRSEYVRNSIGLSYTLEYLERRVRSGKFGETESFFKDGIMELRTLDAGSYSDHSGELDITRHIQRT
CFEFKCLLEMFGPHRGKDFVARKDDESMRAPSKESGKATFEEASQPEMVSVPGSIEVTSTHEGDSIDGDARETSGTGPVSYTHLDVYKRQFCNDPLIQFG
NFAIKPRSFNRLLRDLQPRGKFSKLRSMFDPFSKTPVRDKVELTVSWKVIRDQGIIRDDAGDFSESTEMTLLAHFLLAASPWKHRLHQRWEVGSLFMSLL
DQLQEHLAYSPAFSTTLEQALEHAKMGIYTAPSDRWALHRLLSDGGDKTVYLY
>p.capi.LGMF01_3106
MGKLSARAKKAAGRLRQFVNAKSRDEQAGVHPVDTRKQKSSSSACSMHRVKGCRCNELPGHTTIAEVHQTNGLCNMLNSGTNSTISLDSVALEGMERLER
TPGKDVGERYGQQPENQSTNSSTSSFSFIFGEPDRVPTTFNVAGNRPVNDVGPVRRLPRLDLLERARAERQEHQPQGVELQEGEEWVLFPEEIGPFLNYD
FEYSNFTELPNVKRRRSF
>p.capi.LGMF01_3107
MGRLTASAKRTSVKIRRLVSRGKRQQIASSFGHEDLKHATQFTLRDRQSQLLDASPARREERAYGLPQLVEAAISSSGYLQADFPSSRTSSVSTASINSD
ALEGMEFLERFDENPFKDVTLGHEYAAIQHVRGPDDEFKRPPIWNNQSTGSPMIEPPTAPRRLRLPSGIRVAVEQDRQRKKEQQQAGKISAEIELGEDEE
WALEPHEVGPARFPYEYPFCNSGGMDLSVRRIERRQSL
>p.capi.LGMF01_3109
MQAGKQASSSKRAFRNSRRRVALGSGGGGDGANVAELGPPLLSRISKSASPYHASIVGVPSNIKSLENGMLPRNPSLTSVRPIRVVVVPYSQQLGETGIT
DRTWRVGRETAKVLISVSAAGATGTGDLRLLRPLSRSHHPQIDAGVERCAALEEALSSSSDTCGQEGGLVQRLGCLGFGIDQMVCVTWRSSHSKGTTNVA
EENSCRGRIMGFTDFIREGVSALFPLPDPGFFGAAGSADGEGGWTVDAEECRGGVSRHLDPQTRLEGAAA
>p.capi.LGMF01_3111
MVWFNVLYMSDRTFHLFSQLHAQLALTKTKDESINVMLLKIEHGGFPPTSRFFMHAWVIDQLCMLARIPDGPDEFRYYAMMRMSNLACVDPIWKELYNRA
ICLGWRLFKFTIWDPGARYEQASVTEMDLDISWATGNAGVLAVVSSTCVLFQGDNKPIVRKQKSAFNAAGFASLPNIRPIWLEDDTFQSTKPPSEDTTNK
ELCYQLSGRRTSTVERNNTIREXVLPAKAILKTADIEVPSVVRKVYGNRNDAERELDGGREESARAASEPEYFDLDELAKEAAESATLAQPAHKVKLDVL
SLEEALALEWPVEVLRPVQNTTTVESKSAGKNYCAKFEKYTAI
>p.capi.LGMF01_3112
MAIYLNLTLGSATSMAKPMTPSSASGGMKTPRRRLRSLQKAELMLTTQPSANGGTVISCALVDVQPRPLRIVGCDGRGGLARAGGSGKGGSGTVHSECRA
HEANSANRRVDVADGGLDVAPLDALHPVDAVVEQEPLHRNVPLALIEEFALRRMRSFRSVKGVTSSGRTGRTNQALEEKDVPPADIVSAGHASVEKFSSR
VDLHRFYAPARNVPGEYISRRHSLSAPFTYESPEARSPPKAPANPVDEMKREMRKSSSVRR
>p.capi.LGMF01_3113
MDNSTPQPQVQSQERARLVASWAESQTRPSARAGGFSTQGPPPAITDSLQPARPQAPVHPVIAGQALGILVYQPQFQHPQVQFGYAQPLNFEHLRAAQRY
RDEWQQYCHRIFQDLQPDEAPAYADPQEYAVPLQPRGQRQAEGDSQENPICLNEDSVGEQPVIPKPTLPVRKDKSKGFLEDFIEVTKRMEDGDWEGLDGL
QNLFRSLQRLWPGKYDCMNQRWYVKKEDPALFQCIARNGAAVKRSWEMRELVRKALADESAQRDLAKANRERGLVAPKPTNKTAEKKRKRTSGAESSCQP
KAKQAKTTTKPKATKSKASSEPEAISRPKETSEHVAQPSPAAKTGTARYLSLIHI
>p.capi.LGMF01_3123
MSACPWTQNKSRVSRLFDLPSSRSFWIGYCSSFVWTGQTTSSRETTQGNRKLRVISVDEKTSRDNASTAPFLDSPPLSDSRTPECSRRAAWGLVRDCHDI
INLVGKFLLRFGMKPNGRAADFGDAHA
>p.capi.LGMF01_3126
MRRRTHVYARRGGVPLAARLFLGSWGHVWGVVVGPTTGNQPTSLYRQSKARRSRPHPPIHPSHSLITRLFLYAAAAAAAATDVPTAQPPTATQHITTQPH
PPTYLLKRACAYLLHNSPK
>p.capi.LGMF01_3133
MVVCGAVMVEQQQHHQQRPGLRLRLGWGCPKVLTSDDVGRKHAARNQAGGEESDESTGESDAQQQQQQRQLNPSYQKRQQGDSKPQPKPHALGNRLNAWW
SVGVPLWGM
>p.capi.LGMF01_3136
MASKLALPFEPEGLVGPFLHRSPARPSSAIWDARVLRLPESAWDTEWLAAVALLSEALLHLIAGGDGPRGTTVPRGSFWTPFRLQ
>p.capi.LGMF01_3143
MVILKRPNPDSRDATEKAARRQKEKLKITSAEAYFEYKKASKGYKKQKLPSSPSKTVPVPEHAFPKARHLPGTDTVSDNLHDGHSPTASKIRLDHHRKRR
DQYHLACFVASASDHAPTAAVLDEILSPPVGFEPESNGNYYTFGRLFGHFVVIISPSHGPRRRSFNATVTSMLGPFPQIHFYLAAGIDSTTTNVRAESLH
RNKMLLEPKGKKPVLPTEPRKSVNGPRSVLNLKHTPSTKPFARADSEFCSRTADDYSLSVTFYNLKIGAPDLDTHLMGMSSPPLIGAHKEHWLWRRSWCM
EEILRSTCLRSLVLQHPFVCDTSTLVINQSLGKLMDTIFQQESSKVTDIIQWLSRNAQSLRSHDVCDFALRRVADNLIEDHIWFTILLNQSNEIRPNTDA
SSGQNTLESVTAVLPIFSRDVEDKERDTEERFSLLMQHLIRLGGENDLDPFCHQVSSMHPVPRGIRPLSIQTSPLAVMRLGIERQNTRNTFAVFQNIIQQ
AKKRSRFAKSHTRIKRKILSSLLLQQISGRDEKSTAMYYLDWNPREFVQQRQYTTMPEDALETAITFTGAEDCAQATTTAAYLNEVWPATGAQTLRVLQR
LVYQQSSCSHEDGFIKYLAFLEGDKTVFRVSGPAELVAEVGEQLAWIGSALQSSSYGGVSDCFQFLSTDWKHEDVWHDSCRFQISFEMRHRPRTTRAGTC
WHGLFRSPVIARGYPHANGGDLNLKIPGDLGLEMPLDLMAVMLGTSLATEFNGSLIIKGFSAILIATKLLGNGTMQWHLIRNEDGSHLGYNDPRIAQLQA
SQTRKIGLLELSSPSVKRHVVGWCALAQSNTGTLHAPHPVAISACSTVPPRGVVVEKLTLTGGQYINIGLSAALNPRHEILELTSPNSTYKQNIYYLSRK
PVLLYDDDERRGWLVNCASALLHIAIATWRFELASRILIPQESASNIEKLKFDPVDQTARAAVTTLTDPENMNLPVMPGNTDDEKFLFRHYVERAMDFME
RAFAHQEKERAKPGKAVSIEKHVLPGFDFVSFSEVRTGGATRRFAKLKAGSKGWATFVHNIDAVALFGRGFGNLITPRTPLCPNWNTMPLNKDYIAVRVE
DMNDFTRYNPEALQKFVWHPPVYYLGRPCHCPCNDGRSCRRAHALVHKSWGYSSTKRSFKDFTKELGLVSGESGAIILGNDRQVDSNNSLVDWKRILEIS
AN
>p.capi.LGMF01_3144
MVEAQQKLNSQNRDSNSLIKTARGHLVSRQTIFPSLLFGQSEILEVISLSPHGKVKTGPNPPKMSSINRHTQPILHSILHALDDSGGAEGRYDVALQLDW
NPQSISSELEQYAHDKWHPSTPRGALNFADACRAINKLAMANLETYAFVTRRFDAELLAWTADLVKELVGGQSVLKHGLRGGNDRRVFADIRDGSTFVYA
SSSDKAVIAQVGEILAWIGAVFSGVEYAPFLKCTERRGYWTHLHISFAAGLPAERDGKDDGQMGVEQQEVEDEGSG
>p.capi.LGMF01_3149
MIGSHIQGHRAATALEQVWMASGPADGDSDEVELQGRGRNKVQGFVRASFRLRMQRRTVRLVSLPQGLEHNTIIHKTCSWLVVIPQPARRAQPTLDFSVL
YGATGPIHNSGNTVATKQTLHDDHRANARGQVHQLSSSASVIL
>p.capi.LGMF01_3151
TGTARYPAIFEEEEAALELVAQPATAAKNRPRYPSMFGEVEAAPKPVAQPAPALETGIVGPPKISEGKREAATSVDAQPAPPAKTGAAEAAPSAEAQASP
DPTTEDHSVEMGGVVDTQVQGDNWMDVLFEEEGETAPGVEAQASQDPMAEEQAAQPSFEVGAEDRADDLDDKDSLLEAEEGEEAHRDQAAAKSPAEGPIE
NAPAEEDAAQVLEEHFARRFTSMRAPGEDVTAKFRAWVNLQHEADEERKFAVRTWMVPHCEADEESDVEQDTNEAPQQHEGATAEAEDGKLDDALAADLQ
AALEEMDAGEEPEKSEEEVEEHEEEVEEHEEEFEEQMEIDEESEESEEE
>p.capi.LGMF01_3155
MTSWERWQALCNLHSHCRTSGARPNIGLFKVAYGKIENSGRLPADRKVGVDLSGAVEAGDSGSSEHDMLRIPGTKIQQQSLCQPCCQYGTWQRALPKAFC
LDHRYHGNSSVDVMAGCW
>p.capi.LGMF01_3156
MPVTRKTTSSRRPGLMARLRGRHNTTTTTTTTTTTRKTRHHKPGHRTGHATTAAPVHHHKRRPSLKDKVSGAMLKLKGAVTRRPGEKAAGTRRMRGTDGR
GSHRRY
>p.capi.LGMF01_3160
MSRARSIEHRKTEGGLIRKLWDKLSGSKSSRSQRQEAHKSYCFECQTSLLNSTGSPWTETHRDRRSRKHRNGKLSKDRVDENRRCARCGASIHSGRRTDP
DEVIKTARHQARQSDRRRDGWEIELESTFRERSARARRDNRRRSRRRENARTSTIRDATGQRHRHHGRDGRGHRESSHRSHAPRRGWTSYEETRRRPRRG
GYAWEEGSREHDFVRRPVQSRSRRGSESSCCPRHQRAGFTPEQIELRRGRRQGFIWPRDDDDRSVEEHVPPVPPVPTPATSPSSTIRPGMMLVDPEVLRR
ALEMPALAQSSGTRPGTTQPQNGRGAHQQRDYDDQVEPLTSGQLLDLVHRYLSGELDADCPLARAHSHILDKITRVFSAAQIAQALREPLPDDVRQRDAE
RAPAGRSAEESTVPRPPREAANLVHHDPSPAASSPSPNTSSHGTANGKPRSGPAPPIWTMFRNYSANNTPVTSPTAPRSDASASAPEIPPKIPQQAVQQN
AGPSSSQPQELASAPPRADERYETFGERALPFLPEGSSLRVPFSGDSFLDGITDDAPEPEEELLEYLSPGSSVQFSSPECSISQPSRPQQDVNQAPPPAN
HPRSAVEQLEAMLPGLSLEPPRDARPRSRTRKPRRRFSASLTTLTEADDADEPSPSDLRGAGNRTYSMLSRPPPDMFASGDTYGSAPPVLPNSMIASAAS
ASTTYLPRYFGFEPAPGQEPLWYLRGTGLDRLAGTPVSQDSVKVGSVPVRTATVTRIPDGLIAEPCAAEICGGEEEEEEEEEQGEEEAPRPAAPRPPPPA
HALSMPERPAPGITACVSSASPSIQARVVSGPPSPPPPLPPIIPTPTTTPSSFRPQQQQSSSRLPMPRSLSAQNVTMPSSSSRPPLPPALQIPKPPPPRA
GLNPNLRLQAQSQPALRPAPAQRQQQSSSQQQQTQAPAQSQAKAPQTQTQTLERTPSTRSKAAAPASRPASRNQAPATTTTTTATTPFAAPSPPAEKKAE
RQVPRSQQATASSLARSNSVRQGQAGGGAGAPGSRARSASGRGRGK
>p.capi.LGMF01_3166
MADAKQVSRPQGAQGDCCGSTGLDVTAANFTSPVNHPRTPSRRPRPSTHKFLQAAHRGGQVAACVAQLPGTFSIVGQSEPAQLALENTPHVDCLTSFMSA
GIALHVAALARNMSPPQPARLESDPAS
>p.capi.LGMF01_3172
MVIGAAENLADWIGWTRRLKKEAWPADTHVGSMFKLSLRTCLRQLSGLAAPVETMEHSHFETELGVSGESMTVQVWSAAD
>p.capi.LGMF01_3173
MAGVHSKPKQEIRRVASNVSAAKSTSRVMQGVRAGPSDAIPKIIVTPVETTDIERYDVQKRSHDNEESVNHDGNNGGVHTQAKVEPHSRNNMISLDELQE
ISQEIKSLKKSQAALEAANKEWRHAFAALEEENIELLDASNKASDKHLITTSQLKGEIDFLRARVNKLEQQLGTSKLDTRDANHQLSKSKDQRLEMEKTL
KKKVHELEAKLSNAYKSVSALKSDLGERLEMEKTFKKKVHELEAKLSNAYRSISGLKLVMGHSDLVYLRIDFRNCFNVGYAFNNFSTATFTCLTGKRLSE
TEVYMWPTMTSTPSPRTVVTAIDMRSKETPDLMRTIFKRSHQQEIEILMVNPLSLALERAPPCLERAVRDPGARTNSTVRRIVQLRSSRRYQPLESCCGF
EVGYSNGHATSTIQTVSTNNPSSIIILSSPNLRTNLSLFKSIIMPRNGYGFIFEVMAGVHSKPKKTTGNSTRQASTAAKRDNKGKGCWVRHRDRKHSSAS
KNDLKSHDTSSDTRRNSSDNPKHINRADSVMESETSDDDTASDDDMASDDTQTSEIEARQNKECSSDFDARKMKAMPDEIIALQNRQAALERKVKHWRRA
YEEIKQERDGYPYDRRANVDHLVESANQRNEIEVLRKEVKKLEKKLEGAENERVKAQRGYERELSKAKHAYKKLVSDCAELLDTIHDIDNELPSMVIAAA
RKLADKLGRPWKDGKHCS
>p.capi.LGMF01_3174
MSIFSKIRENAKGLKAAKQKQKQQQQTATVEKQTPELEKEKDAQPQPQPQAEIAPIVAVQEVKQNEAQPAVTRTPSKRA
>p.capi.LGMF01_3176
MVQEPSDHDQVDVQERITEVEKEKKFFGKSRDEGQDYIQQPYWMDVYALQADCPRPYAHGDLLQIGQPQGYLSYRKLIEQRPDFKFSYFYDPYGWQDRVL
HDPRLHSVPEHHTSWWS
>p.capi.LGMF01_3177
MCGATRFNIMFACGHRGGFTQSWPCGNKCRQVQTEVVNRNDAARCPRCAQYQGQQSQKNAVIWAASRGEPVIESGDEDSDYVREMRGNCPQRRSATNEKK
K
>p.capi.LGMF01_3190
MAQNGMQFTERAAKALQDAQELAAQYSHSQLMPLHVAVSLIDPPPD
>p.capi.LGMF01_3192
MRSQRLKCSEQQSARSIMSRRRATLLDSAAKICKAEKGSRRRRKKEEAVVMASGQTGFCPARKQDSDSASLVAILGGAGVIEGRGRALPSASAPFVRPPV
PSAATRRSATWMSWAKQKGNAQSTALRDMDECKTCSPRTLHFAFRSATEQVTWLTYKAKAQAQAYARGQGMWPADARASAKSTNAAADKPGSQRRRRDGI
GDWMSSPGLLRRSPLLLRSARVGRHKSKRHRCSLGRHGRWAWPRLALVLACVDAARSAPPLSPVLVTRAVRYGADQREPGSWQGDGNRCGSYPGADGRAL
VLFGVLVLKDPPDDCSAGELRVDGSVDRDVQQGSGKGVEK
>p.capi.LGMF01_3198
MLGHVLGFVQSECHHDCAADNSAPIQRRRGGLAMDHFCFGGFLLVGGRGGDIFGHRRMLLFGTCFVALFTLVCALSPTFIGLVMARAFQGIGAAFTIPAA
QAQLAVQFSDPARKAKALGIWGASGSLGFIIGLILGGVLTDLLGWEWIFWTSLILSAIVIPAAFFILPRPSPERAVNPSPTDPGELRG
>p.capi.LGMF01_3202
MATDDREQKRWAGGFLEDMSLPLYEMSAVSDLPPNFPDPMPTLRSSEAAQNSPDCNSVATCSNSSPTEKDLQEFSSGTQQDSEFSRPATELGVFGKLPVE
LLLEIYDHLDYDAAIFFAATNKFWRDHIEPTSMSDETKKLFLDRAMRFRQHNGRLSESSFACYGCWRMRKWTPIAYWKFAEYTRRKEVRPSDTGDFECLE
CQHFSDPDLERRVQRVVEQLSNEVARNFPLCSWATGHHSSLIPLAKVEHDNFLFSKTQNDDQNRAFQLRSNPLCFTLALSNSGLKVPVERTGQERSQEAP
RMEKGDRSSAMTIAAKPASDAAALCAFHGAIQCTSSVKLLDTSPPSSAALRVVPQPLSNLLSRDAANNIFLLNPILRRSFTRQHVRKGVVFAWDAPKANG
NTLVLAFGDDSVQPTEFFRVLHSGAPG
>p.capi.LGMF01_3203
MTTGMAAPISIFSQAATTQGLFGKLPAELQLQIFESLDYGSVIFMATTNHYWIRRLNPLDFVSNKDKVAFLRRATTFQQNISQYPPRTVPCDGCFHLGPP
PFSYEPHKMQPNILRCFDCRHPVSFYRKVKNTNWHGIGCLKKVSVSILAQSATSRHDPHGTLGSAPNEALTALDKCKCKDSRTGWMYKFISPIEE
>p.capi.LGMF01_3204
MSPSPGEMTKNIQPSAAPSAPLATSSRPATAQGLFGKLPAELKLNVLSHVDYPSALFLASTNHYWRSWIDPVSITSTTDKRFFLWRALGFEQHKFWGHVP
CHGCFRIRKKRDFSARWHEQLQYLDAMEPYHRGTPSQLCLECERPVVVSSHHPQARVVKMGDRKKWFCVPCTKAFQVYQSTCTQHLFAYYGCQQCGSCMR
GGKYLDICPVCADNSPRTANSLFVLHGTLGNIAFTATQATTAGVPAGWWEEFHLDSQSDLNLPYPGLPAGPRHPPMVLRNRPDSLSWWRRPASHSVAFGL
DASVD
>p.capi.LGMF01_3209
MIAKINRSTTHSPANLLLLLVIVVAVVLNRQATPKPPHPHTHPPRLPAPTTDSRHRTDVASRLPLLRSPSPSPLCAAVPCRARSEFRTGTRRERLTAADA
GPMWTTFGWGC
>p.capi.LGMF01_3214
MYRNKPLPYLPPPSTAELNQLRSNAADNSAKFEATWSASGSHPLAYSHPNNHINVNADPPLPNAPTRNASDATPVARNFCQEDIDLSAVSRPLTIVKKRP
SAALSKATASSSEPVSAATAQTGSEDGEDRSDVDNQTDRADSVNNSEEHDECKVGRAVMEMSESKPRHVQQHSRNKDTAQELRAIIQEINALKESQAMLE
EENEQWRRAYLEMKQERDGLIQAGRAALEKRVIEGSKRMKIIRHLNKEVDKLEQELEEADRDTDAAKRELSRFKEQHANTSKGKVREFEAKLVRAYKVIN
ALKYDLAKAQDLY
>p.capi.LGMF01_3221
MTTTAMSIEKCYCYCYLPTTTATATTTTTHHGRPKAGRATPPIAIQDRNPNSPFQSKTYNSGGDDQDGKKDDGPPSVLHASIHPPTQPAAMRSTTRSCDD
CSLMRLADLSLPAPLLSLYHRDGYRGKDRNQKGRAAARSRKGKKDRGNKAVRAREKEQTT
>p.capi.LGMF01_3227
LEDTGGVEDDKRRRVSRAEAAVDRVSAKDGGNASSVAGAGGVGRGLGPMMAVATTETNRPAVSGRVLARGPPAAAVKRKRSTRVCGSSSAWEEVLGGRRG
CCREKKDQRMEGRKVGGIEDRGQHKTDGANAATTTMSWCCDATLG
>p.capi.LGMF01_3243
MTTHLVRPVRSFLRCGRIRRPEKRRLETPKNPHSWSARGGQDSSTAPRDTSCPQRRVGREQPDSLLHPFLHQQRATTSVTRSNLRPRRPHTSPSSLQLPK
SFTRAADGHPRKEKRPTKEQRDGKEVTFRTLRGACVAQQQTTAGQDCVAGVARCGAAGVAPHR
>p.capi.LGMF01_3248
MGDGDGTWQTGQPAASSAASQAGAVVHGGERAAVQSGSTLQPLGASADVDKCVHQGLLASSQAHETCPSGEKRGFEEKRGSNKKVSVPVRDSTAREREGP
AHMARYIKEFFGVADVIGLCCWKRWVGTYAIYGETSLLCVEMARFQKMCKAKADGWWFCTCDVTPHAPRAPLRRSAAHSMPAPVMTFMSHTHFGAGSLSR
QLADARASPTTMASLRCAAAGRWSGPRLNAQGFRR
>p.capi.LGMF01_3249
MGDSGDLGIASQKLDLELAKSMPVSMEFHDLPCRHNADKRAGRAREQAGSQAAKAAISSQTNHNNNNTGNPIFSPSCCWLSFDVAHGQADGSHIQGLAGT
GPVRPSANGLAAAIDWSTGARACLRQRDNYAPLSDELRWQKKDGIDDARLE
>p.capi.LGMF01_3250
MSEGWRKELGGGKRGSQDEKSRARHAAAAGQRHSTSTIAIARRLNYGAYQGASDLTGWLVRSSVNGNDMEADRKQKQGARAGTEDADRRWTCERDRPLVS
RRWSECARCHAAPQPAPLSLSLIISTVSPRRQALDDRPAQSCSTLCPSPPPDKTGQDPLSLVTGSADPASALRLVRPHHPPTCSQPDAPRCAARAPLSPY
DAHSWNKQGPAAAAGARQSGRGNEPDSPPRTARLEQCRRLPKSPFSSQQLEATKMLPQDRQRGPEMRQTMTK
>p.capi.LGMF01_3253
MATSSSAATCKADTSPELHLSSPKAEHPRRIRRDAPRSRRDEASKTTRRDRRKDDGRIDDNAKTFRNDESQVNPARRSRLDEAPPPCRVALSRSA
>p.capi.LGMF01_3254
RKPITRKVIEAAIAQAKIDARQLATLRETLKNRGPSHEAALSKAYERIRQENKIKAMMPNHQVDLDRARAAPPPAEALKGPGEARAELDALKRPSWDAAA
VASRIAELEMQHAGLEAATVAEKKRERAGRPRCRVDGWMDLQPPEAQEDQRTHEEIVLPVPWSSPLLWLLLLKDGWPASSVQWVRQRHGS
>p.capi.LGMF01_3263
MHDVTKAVVRLDQSAFLLNDSNRKVMKKKINFEGPNNIAPPQTTPRTASADPLKRATTKQRHRITVRCGKPAWLGTGETEP
>p.capi.LGMF01_3268
MPSFASSARLVSSVIQRSDARSIQQQPRLVLSPKQNAFDPSEPTALQTTKSKNITKEQTDCTNPALHQRTT
>p.capi.LGMF01_3275
ELEMGDEEKQPMGLGDGVEASEKDSRDSLLQVVALKRPWPMVESGVQGPAINLVAQQPEPEPRARRTRQSCPGVKGP
>p.capi.LGMF01_3283
MRTHILLCRNYPYCLNATFHLEIECDRDCNHAPTLCMACQENDDPDPHAIDIDIGTASVTNFDIDDDRTDQDNAHDEDDVAGEANATSPESQQDEQHPTP
RLRGGDGDGNSEDEGYADSASSLPSASSEEDDSTYSDGSEASNVEYFEEEEEEEAEEERHYCPHCLAASRAAFEAHVRQVCNLLVRHGWTEFADVQAADV
VADIRRRWERNAETAWRERERRRERHAQYLLTREREARARQGEHRGLVDYGEYEYEAEGGDEVDWGDDDEVREDWDGEDDGEVMVFVIDDDYEEAEIADL
EEGRRRGMARLRG
>p.capi.LGMF01_3286
MRIWESAKVPETLQPFWFRNRKEAHKYMMSHVTAKHRIPDACNGDLLTVWERMCRSELDSLKYNGHVDWPTRHNSEEADASMERAGARNFRAQRHDAHGS
EGYRSASWNAGFAAGLEAAREAAREAARETARETARETARETARETARETA
>p.capi.LGMF01_3294
MMEEPKETTQLNRIESKAVIEWCPDPKNDPLRFQYLHKVFVTIIWSKASNCLVIYVRVPVDFDDGESKHQQVDFFMITTNRYIDCGTQGIMTIDSANSDR
LNLLNLTGATKTVSTNDNKNANLYFASCEKVPRFRALYDETSALGKD
>p.capi.LGMF01_3295
MCAAVGKLQPACKISKSHKTTLAAVATHEFSSSPSPPTQLFLTTHRPFVFSLLPVNSREVVRARQIEAWLCSSDITPFAMQELPQANQGSRLYAKAIIEW
HPNGEFAPSYLGDVHQAVIAIHSGLIAQRHVHITLSTQVTLSKPGVNGQDVTMFLLLTHKDIASAKMTHYVNPAGFNGGDCLEEGRIWNPWTRLGHYKNV
PGPVFCGFYKRTPAYLGGLAGLSLRLAKPPVLVQPNVEMLQPLPVWSLHKIKAMDSLARCTRLRLFFPETDMRAINILTGVFNSLDLEAARLRATQGRDA
AMHQWCSKDSGLSYTCKFVGRSMAYWYQGLNERKGEGDSISAPTQIENSKEVPPTSSKAPAVSNGNLAEKQAGQATHVEASAAHGKSSSSALPRAEKTFQ
NHVGTSFNLSTDSSSLGCEGPNAKRQKTENFGSLPNCTAASSSSSTTALAKETLAVSAPPDEALAASLPTKQHSPGPASLEARMKRLEEALARQSNTTTP
ASKPSGQSENLSMEDDVGFIAVTADRYEHETEEQTPQESWPIYARNLSSWTA
>p.capi.LGMF01_3297
MVNLITHILYMAASAATLASGAAIPQEDDSNMTPNQGTSPNQGVAVKQQLLKGQGTKYGDGCQEENCWQSGACAFKGYTLPAGIDGSTCVSDAIWQSSGN
CGGCIAVTYKGKKLTIMVSRPDWWLVASPVIALFHNTTSAFTRCLHDWCYQVTNRTGGGANHLDMPPATWSKLTGDCCGGGVPEIEWEWIKCPITAPLKL
QMHGGSSQYWFAATVLDATYRTAKMEVNDGGSWSPMVRKEQGFYVHNGALKSQAPTVRVTSITGSQVLIKNVNPKPGKPIAGEGNYQ
>p.capi.LGMF01_3306
MVEATQDTAAKHSNGATPPVMTSSRESEHKGADASKTSPSKDSRPDTEKNAEAAGTAGSKNQTSTKKRRKVNHG
>p.capi.LGMF01_3309
MERSDTRRQDESSEKISRRRSRGAEPTTDAQSQRSELQHVKRLVVLAFQRIDTIEDEKKSLEEQVERLECRVDQLSSAACKSQRTQMQDDGRAETELQCV
KGPMGAVTPTRELTCPSPTASCRSSPRR
>p.capi.LGMF01_3310
MRRGAGQSWMPAFGSHQNSAVELPSKAFRSFARLKTILKAGLLFEFSHAAVRFSGGAMERFRDPQRWTVDARDDTAREENLRLRSGVTALRLEVTALRSE
VTTMRVRLEFVESILNSRELPNTRHVHRNTTTAAPEQPGTHDEKRAHPLNRSTDDDTAAGFTIDEAAPHCNTTTTTPKQPGTHDEKRAHPLDRSTDNDTP
AGLAIEKTASRHNMTSADHEDTEMDDEKRAPPLDRTTNIDTQAGLTVEKTTSRHSMVSADHEDTDMDDEKRAPPLDRTTDDDTAAPEPNPRKHSIKFVYL
DDEELCAIRIMRPKRRIPGVPT
>p.capi.LGMF01_3312
MIAPRAFLVPLPCYSGQCAHCTQNYNEAHDGTEDGRMTARGNAAATQDPGPATRGTSLRTFLNTIMFTNPGISAEWQLHLWRDVAVPEGMP
>p.capi.LGMF01_3313
MEHLPDDLVASIANLDGSPLDLNDNYVKRFWTRKIVLQYDKMGQTCHRRPFVDQRMAHEYLQDIMRGRLPLPAFKHHNDAEALRILTDALEGMANSHAKT
PIPNGSMGDEVSHSAPVAVDDTSTSETKLTTATGSMSEGTSQFATEVLKDTTKSDGKTPLPTSSIGEAPAQSAGAPFEDTTKSDTHTPTTTGSVSGGASK
STANLMKKSSPQASSGSRKRDLSEGSDESEESFEPRVPHQSKRPRL
>p.capi.LGMF01_3314
MERATAGAFGIRLNSAPIGHLKAPTIAGSFEDVYKRQARETAREIARATAREVGREAGEEYGRAAALEVLRSERDATGPHRSKTHEVSTLAPLSTQLSEN
DTNDTVDPMDTLRRQAREHMKPRGGTTAQLSSAGANSFDNSMDAPRCSPALNASSTGEGASTLLPQAGAMTPTLNRVAGLDTLGNNRNVASTLIKSPFGN
LLSKASPSQARALSEGLDFGKTPNDLSSAFSSTFKSEKPATGFGSTGAQLGQSVLKQPSAVGSQPRPESSVPTNVAVNTSLG
>p.capi.LGMF01_3315
MARSDHTRAAAAGGENGEREETLIGSRRPNAIWCPVGWWRRRKPLSIDMAGRPQDMTDAMSLDDV
>p.capi.LGMF01_3331
MAMSGGRLNPNDLEVPAERSNDARVIGGELRNDLAPQGPGPIFVGVSADAMLPLRWLRPVTGLLRFGKSAHQDDAGTEGQLL
>p.capi.LGMF01_3343
MSLKPGDENGLTNHSPTNSKANNFHQPKPLLPIDFTSIAFASAPRSSWNPRVKTGRNRPSAAMASPAPSSQPSSIPGLALLDDNNTQRIDDFEDQLNTMP
LTSPPAQPQPYXXLGLSAALRTGRRAGKRGSFPPFPSLDQLSSSPLLPYRRRRCHGTHGRTSFSRNLGQDVWCFKPTTLLAWLPLPPHALALLPLLAMSR
PSLMTD
>p.capi.LGMF01_3349
MAKEDEKPTSVDKGKGKAVDEKPKEPKKDKDGNIIKEDEKLDLPPEELSEEDQQLKNELDMLVERIQVRLFQXVGRQSAWRADRKKVPLGDRAGSDRGSD
DWRRNAGGSNPYTACLPDPMAART
>p.capi.LGMF01_3356
MVKPAEMSSNTPIRQRAHERDDHSSPSSSDFGSSPASYHYSTKLRCLPPGAPTSPESSPTPSPAASPAPSQSQFQSPHRVSTPPPHFNDGQEQPSTPARS
ATDTDSSDEEDDNGRNDAANARLDYTTSTTRIKTGDASPIKTAQIEAGEEDEGEGNEAPAASPRFHPRTPPQRPLNPLAKEKTFLDPSPLGSRTRPRLTQ
EQLEALRGRGLFGAALIDAVGPCMEDDGEEHEDGDKLEEIAEEEEQDGDDEMSGALQPLSLTAPATTTAPTPPTSPTRATSPHATPTTTSASINLVSDSP
TANSANTSTLHPSSPHNHTHTRNASTSSTTYAALRANAKAAYEAARAARAAAPEDEDVKAAYQEARAAYDGARRAFANAVLDEEDEEEEERKRGSAGGEG
RDVDADEDMEKGQPHGEGRLEEEDQIEALPVPRAGTRAAPPSPTPPEAKKKRKQKQKARMSPLERIERSVRRMKANRAI
>p.capi.LGMF01_3357
MTRHSRATSAERDHKQQSLPLPRVSKQHDIVENSTPLVFSSALGALLGRVAAAARSGCLPASRWSCSQTAMAVLRSAFLAKGGPPAGTLALLARWCDYRK
GSGAPSADCRGIMDWFWDQGGPTSTSTMTWTADQRPRSPRGVRQEHFWNLAHFEKGDFLVDD
>p.capi.LGMF01_3359
MAPERLKVPEEADGPNNEARMHENGNLKPANIPIDPQLEHWTGGMPDGSASAEIEAFQQNVGPDNVSTGRSTNPEGTNKSIKPKRKATDSLVEHDPYASR
PSVPSAAAAVDLNASLRRSPRNHNRSLVTQNSLQQDTIEDDFGHVANTANTTTTSDINNRNEVTANTTNTVAAHPRTNSRAQSGNRRKRKGPRVSCPYDG
CSTTCVDKGTLTRHISNKHTRTQTFRCTFPGCPKSFYRHDHLLDHMGRRGPHKHALVTAAEKPEGQDEAANKAEEQEKDEGEYRKIGMLDKEDRYRGRSA
GVPAAECVVHAWFGKIMGKRKSKSVAGTSPRPRKRAKETKEAQGKPADASRCTEKTNADRVDMGAGPSPTSQTYQYPEPTTWERSYQYHYLDEFSVANNN
AAEEHPNTATAQGNEPTEVQEEHKAPVDDESASVREYSFEEIQALAKLDRDDFIDPALLTLNPHEEQTPLPPLSHFPDIGQRNASSAKAAPRKIAKVWKE
QQVQVDESSNAVK
>p.capi.LGMF01_3360
MVNIQRRLSPVTVVKPRELEPQLEMDREATVVVPATSRSAAIEPSSAMTIPITARRRSTLHVRVQHLGEGRRYAGGKRGARRDGGRGGGRGDGRGDGRGD
GRGRGSGGSGLDKGGGGRGRGSGGSGLDKGGGGQE
>p.capi.LGMF01_3365
MSQDLGLQRDPYWISNPEDVQIRRRIYWGAYLADKLISLFLGKPVSLHEDDGMVEGVDRLPDLPEMAPWLPAGLEFESALPSFQSLVELAKIIQRMLTKY
AVGADVLDSLNLDLHRWQESLPDSLKWNKWATTNLYPHVAVLHLILNSVRLRLNLDVAVSSPSSRVMCLSSIGNIIALIRKYRAQHGLKKASLIFVYGIV
QAATGITMLEPCTTQLSFLIQSLDECSLGLATQAKKRVEIMRGLSLVDEMTHNPGASMPISPTVKLCSPPTQTAYNHSAP
>p.capi.LGMF01_3374
MPAVKKRKLDSEKATAKPKTTKPAVASEPAPE
>p.capi.LGMF01_3377
VDDFDVLGRFVSSSGQRVEMAKPVLIAALAKLSIRSLTLWNVRTSFPIAQSQCKQRFPTTSGKSMSRQKTQRAQKSCPDERRLACRRSSRRSCLGPCSLN
HLSGLPPPPGLVACYGRHGPNAIAARIHAFVGRQHRFGIASRAVSSSLSSSGSCGNLGKVDGAQQASTATPQASNQKRERRAYKREAFNRATRRFWKRAT
RPPPLLAPPLSSSKKKASRPASVNTRRLETSASNR
>p.capi.LGMF01_3379
MASSCQWTQHVKIRRPAKTPSTKLSLHLRLQNQPPIAPLRSHSSGSRDTDTMLPTSTQVALHRPLKVMAVRDAASAGGVAEMKQRSLTDAINNPDQER
>p.capi.LGMF01_3396
ANNNQSVVLHVGRCGMWGSGPDELGGPATATNATTGRTAETVPSCDSSDARRKQRPKEATTKRLFSSPPSFAGKIQSSIEAVSEASPKSNSMPARQLQTQ
KNTSGNCSNPLVKPVRPSLDGMMGWELLLSVRTRPPGADTMAAGRPASGERLLQMRLMRRESRDIGKAAVVSAAMRCDALIGGSSCCEGPHSPEVTAGTG
RAKQGWAGFLGQPRQTRDRASWSTLSQKTEAAAVAALIARKERRADGRDASVEKANGTRCDARQA
>p.capi.LGMF01_3398
MPAGSTGPLRKEPHSGLAAASHAYRSVQLPPKSHGFTGLQRCAAAGEETTRSTTKQAEALLQESKELGRRRGDAAINQSSVGLLCWGWAVGLVV
>p.capi.LGMF01_3399
KVGTRYAVRVCTILQQEPEDLRAVTLNRKENDVPTINGAISEVLEILNLEVCQIFIDRVNGAFVLDGSGQRSDVEEVHAAQSKDLIRLVVAPGTCPVSFI
QCLDERRRLDRQLEGLQSTVVCRFNNLFRGLGVCDAQSGLDVLDEAEKGTVANFLVEIGLAENRTHFRGLGHAEIDTTNKSFDVRFQINGFAEVLRKLQQ
APVNFCSGHGRRHREEWNDNTNQVRKPCLQRNDS
>p.capi.LGMF01_3400
MTSRFTCSTAEIAFRKSSAANPLTEPSGVPQTSLVVPSRLTPNRYPQESVARLPDEAGSAIAAASAC
>p.capi.LGMF01_3404
MAETGDRRCHGAQRTKGVLTQQKTAQAPVVTDDGGAATEATTSKGPAICTAPPPYSMHEPAQPLLR
>p.capi.LGMF01_3410
MPTQHLFKKGTAHGIESRQAADEATGAARLLERDRGGGVAVGGGEVGGADEQEQELEAHRVVILDRIVAAIRSSNAKGRRHDGAEAGDIETHDRPDIGAG
QTDSKPTELVPNPKPKTERRIENYSPYALNVMYPQVFPRAISHCADTTMPTPARNKKLPTKALVVVTPRHSMSEQESVVSVVAKAPIANGGWAWHVLRCE
SLVGDWEEIAWASRVAGSGGGAVAALGLGGMELLDNWIRIVRAHPVLPRRRLSTLNDTCWVALNRNDFETLMQRQE
>p.capi.LGMF01_3412
MANIRIKSRLGIESVEVAFAGMLYLTEWVMKRGDERDTENQLSWLDFEGIECTTISDLRRALKASSTWTITYLLLLSAEVVGDPAAKDDRHQGAAVPPQP
TLMQGPAQTAHLREMWQKAI
>p.capi.LGMF01_3413
MVISAFMTASQPIPEIASSKDRHNGLANILKSRSTRPSRRRSRQIVSAGREAICAPERLLSRRRSVGRASLAIVVVGRAVGVAVVSTSHLFKRELWSAKA
EKGVGVDWGKGAVEEGRETDSFGRTASETAYLRVGVVVRVLVGSRRAVVTAAVVVALPKELMMTYLAVGSATSVRVARAGARARVGVGTRVVGRHVEKGL
ENGGSKIEVDGLFRRVEQ
>p.capi.LGMF01_3414
MPDSATNDNNQTAHNLQTLLLNVESVSSSASAVGRECRHFMGLLQQVLAGPGAREFMDEMGESLKRLVDAFDGYSSAVTDHSVAFAVAAEDAKRKIDVLK
EGGRQGQQR
>p.capi.LGMF01_3415
MEEISTGFPDAEEESMQTGSIQALALDVTESSSSSIPRAKKPVVKLPALRIRTADTHPSSPCAFPSEAPLNAPTHLPPPQAPSTVYYTPESRSRSVSPDP
DCDPRKMQVSRTISPDLNCDSQNTQDVDGAVSTLQEDFRQVRLSSAQGQLESSTNPEREPRPSLALSLPKADFTFRAPPSSSGSSSPSTNRSPASPQRNP
FLTPPLPSPSTAPSSPSSPTRPSFHNLPYTVVSRGVNARGNRWEKRDYGPAPPTRTAPTIPTAPPPIPTLGHTGRLAAEPTACRDYGDRYGQKDNSYDYD
NKDGSKFVANPDGSKFYDKGNGFSKFTPAPASEDQPADASKGASGQERK
>p.capi.LGMF01_3416
MERSAAVQSTPSSQPKEKAPFNPLTACLCTWQPLQRPVPGKEDLRSRLDFVELVTNQPTDHQPLGVSPCLPAQNEEPRFHLASSTPTVERAKKRIRKRKT
QPQRAWKPQQLQRISSTGHVWMAWWDERGGMGGARGERARSFARSGDQRDGGRGRVELRGGRRLRGARYSASSRLRSKSMLDTGETGNSIDDMLRTGKRL
TTNLPLFPRNPRAGALAAEAPALHDAPHGAAHAAVGRHAVEYVDAHAHARLARPVALGRVALEQVRQHVARVVGVGEGVGVVAAAGSGVGGGEVVLQSRR
AQPAVARWDDGDPVVQARQHVARQRERVEADFDAQAAAILVANPLGRQARQRVVVGHVPHLVAQGAADERDAVEEEVVGEEGVDGGGGRVEEAEEGRRCR
GQRGAQEEEQRGLPAGERARGGLAYLDAGAAVAGGVEERERRLKKLKLRLGRGDRPKRDGLVLGDHRSARFGSREEIQKSSLQKPQRRAAKCNTGVVVMV
LEGQSGGPADLTAERRLNFMEVLLLRHDLFSSASKPPGMMRRELPALSPASSLAKTSPVPLDKRNPDSTTAAPRGSDTTTAKAAAGVGKRTKQD
>p.capi.LGMF01_3418
MLLPWAASLLLLASSFGLAAAQDDTVEPEVKSIP
>p.capi.LGMF01_3421
MEGHGCSRDRESQKPSPSGQHAERDSTLHRPVEAEREPAMSEIESSAERKPAMPETESPVGRPLKRKERSNSISSNAEAQESAVQEPTKRPRNTDGAKAK
DLLVDDILKTIHSEHRESGGTNSASEIKTFVKLLLNYQERLRKIDQFLGPTENRSPVISAYQDHRIAAVDIENASRNLPRTNLAEILRFQMMINEYEFTY
ARYERVVALDRIRRIQEHLRSTTANNLSEEDIEAIIGSIDIYDIGLGEASPPERDEGSDSGEMGEATTSPPNLSTEPDDVETRKTEDTDEGLLLWTSLSM
SICSLVKPIANHALGHAYSPFTLGGLARPRTLCTPAQPLLEIDSAHPVT
>p.capi.LGMF01_3422
MENSDDDFSGVHTSRAHLIRKPSEKDGDTTLRPGEQLANELTDSNITGQDGRAMANPDVAMPGVDGSAGRALKRKERADSPVDGSEEQKRPRHERKDNSE
RKLDFEQQVARVAAILEARGGVSDNDDGVLKSFRRVVAEQGFRGTTIARNMAIISLLEDNLNRLEAINKTLGIMDDQDLDVSSACCMHMTTAQILHGSLS
SLPRTDFADFLEHYVLEKQYETTHAKHKCAILVENILKLRMYVDQSPHFTLARKLKERMIAALGAHATPPDDKRGDLPEPHGGENLHTSSNQSFGRANTG
KATAALADQQPTVSDEACSRRSPLVTVDEEIPKPTRSQASGKDHKGLPVKEVEYPRTEDDNKAIMVPLGEIVPASNAHKSSTWLLKVLVKDVERLEQLEK
ELGAKDGDNRSERTSYISDPTHSLEGDCPEELADYVKLRKRNRLENERMVTESNVRQLVLCLDNSGHTSGVRISKSLRRRADRLLATQTPMKQSDAFKLV
MSKVNANASKESSAPEN
>p.capi.LGMF01_3423
MARMFHQQLLPATELATTGMSDGISGSVVFPRESDVKASDGDGNAAYASGDNKAGAGVGVLAVRLPVRHRMLRQVSSSSVLSYLALTPNIRQAAARRTVQ
ILEDLCPSAACALDGLCAAAKSWAQWRAEYLVKCSLTLSVLTSIVTAATQFNGRIKREKRERGQKKKISDLAGIELRARRIVRRQGAGAPQSTPPTQPPP
LVGCILTKYLVLLTILLPDPHCRAIDVETGGLAGFVSIKDRRETTVSVIEESPSLMTASKRPADIKASSKNSNVTSGNTGCCFVAPFVVNGKYRQWTIVC
TPERQNSRAPLGLDLYSIVVLAGTVAQHHRLLANKRFHTTSTTYPHQHRHRQCPRRTCSAARAEQSPWQIPSGWNQPARFAPWRVFPHSHKSSCRCHPGM
RRHLPGQAALNELRDAKRNTGMPGGEESAQRSLKRKDRDHPLVVEAEAPESAAKKSRSEKLAADDEEAIKIPSNNRGSRSGKAAREFKNKKQKKFEREKK
EALRVANTLEAQEGAPTDIPKNTASKEHAGSLKLLARLVKDLDRLEELEIKIASKGTDDDIENEPRMRTELSDLQNERSCIEKSIRPLVQCIDSNRHVSG
VCVVFSQRDFPSLDPVELGLSQPLGHSYTSRRFKFRFNPPKQLDKQDEITQARQKRAVLVDNIQKIFVYLDQLPGFTLMKKLKERAAAALADHTNQPQDS
SSHSDLLKQEMIEDVRPSNKEDCGRYDKGEAVEALIDQLPESVDAASHTHLFGPQNEELSLPLSIGNEGKGNVSATIAALAKYPIEFGDIDPCNKVPHQA
NFSPAQSIRQDEDNDRLSKANKAPEIDPEDYGSSGSAQGSPDQEKKNTPLPRAKEISDERNVGQPSKKSERSMPRMCNESASSYEEVLAASKADTRDAWL
LKLLAKDLDRLELLQKELGPSDGEPETESFSENLMVSSMLSGATCSLKGESTEEFAKHLDLRMRAERTHLEHQRSVIEASVGKRVL
>p.capi.LGMF01_3424
MHRRQVLGAPLANRVKRQQRLSVNSPNTAPLQLPPVCCYSSPALKGNVVESTEQYSPRPSPATAEPPIFQRPWPSPPLFPPPKRRATLTASTSLPHPMHA
RTSDTLQYPSTLPPQRSDLPVKTAQQAFLPSGQSYVRDTHAPNYGGSFGEERMRHRKNCAEEAPSFQQPSEWIRYRVQKAGKIIQQPELNAAQTNRETKA
TQGNLTQSASKEDEKQVLAGNVSRGSA
>p.capi.LGMF01_3425
MESSSSRAQASALVEHPRPHTEPVDEHDDVALGQAIPKSLVHQKPNNPDMNSRVRLAREILETDDLQAVLTKMTLSDDLHIQAALARMSLSGATRASEDN
SGRKGKDPAQPPATGIQEPQRKRKARADSLMEGVEEQEPKKARHSPAGVDGHQAAAQAEKKAHRGTRGGAKNRIRMMKKAKRMEITAHATGILNAQQTTP
NDDIITEFSQELERAETKDEWLVKLLFRDLTRLEAIHEVPGLMNNDDSESSLGAAHILAAMKLEEASAKLEGADPLEFLEHHLLDMEDDLSHLRHKKEVL
ENSVRKLL
>p.capi.LGMF01_3432
MNAGRRPCLHVKLSLTTRAGNGSEDDLQHVPPVPVRPLLLCWLAPWLTDGGGGSQSPSPKVDHNHFLNTSPLRAISPKSQHPLLFCKRQGPKKSAKGASR
VPSWFALVKHHDSSAHCFSWPLFLAAIHFAAAAPHSATTRLEVTCARREHRNCVLAACNTGDTSDCMPEKGGRRGVLVVMHGMQARALPWTRWMVDARYA
RRRVVFLYRLEATTSREMYRTASEVAWRRHRISGSNTTKDHLFSSRKPAVPLPPLSPIISGSFLIHNKIPDRRIGDLKATPPRKGIARNNAQAASVHGAP
TAFEQLDPRDGVVAAGAALMVTRWDGRDGEGCCLYLFMAKHDQSYRASTSTTQAPKQKANETDDDLARGANQKNERRQQA
>p.capi.LGMF01_3434
MPCNNPDHKHNALMWPHAHDFSICACERVCGFCVDADRSREYASALDLVQHVQGLHGPFGLRQDVPFIEVGRITDDDNQTREK
>p.capi.LGMF01_3442
MFVATGVMACGLDVNNIAHVINYDMMEMEAWNHHLLQQLDGGRGWPDAPVRDPLTEWVARDQQAERKEEDSTEP
>p.capi.LGMF01_3443
MWAPLQREVDGAAREKLVEEKVVNWLDEVDESAGMGVERREEGFDWQSPRHSQHLQHRSGRGCTLTVGSRRLQQKAANGRAGRGESERADRWDAMGIAKL
LAKAMKIVVLSRGDCAGAPRPSPSSVSDCPRGDESLKETDQPKSSEGAG
>p.capi.LGMF01_3447
MPCLFDRRIVIVTRVEKQEGREQYFGPPFRRGLVSIKLPSLWVAEEMSTPEFGANVTPAYYGGCSNRQVDMECV
>p.capi.LGMF01_3451
ERQNELDALLCDKQNKSKVVIRLSDDKELRVSEDVCKRCEIFEKALSGQFKVGNPSSTQKPLFWPLTLRKGGEASCACGTSTAMCHTGLPGRSSRDSHSQ
NMQIGLLGAESFGNPRQSQSTSFETFEDIPFGLTDSTAQNFGCLQKAESLSKAFAHAQVRRIDLGRWATHFLPTLLHLATLQPLDLATSQHHHLEIWSAQ
CHCQFARCLQAMDEEKQRDDQSLSTQAVDECSDGQVSSAPLLDVEPRLENRGNYSYLQSGQYSDLTIVDRAGRRWQVHKIIVCSECEFFANAIKGGFKEA
ETGVIELPNDDPAAVRALLEYIYAKDYNIIRAAELNYILMFHVEAVEGGFKESVSHLIEMNNDSPAALKTLIEYLYTDDYSNPYGSKSLDTVMLHLDAYI
IGEIYGVTGLKAIARAAFHKIIATDKSLCPAAAIPLCVERIYESIPEVVPSCKMKTSIAMASVIHLSGLLQDPDFTDKMASIPAFAEDLGKAILHLDRKQ
VSKWTRLRERPERAHQTAATCSSTYQDLRHQILMGTRDRYCEFDWTSNFATETKNGDWGGAMGAMRYMRAVGSQKRGPDMDGQLLSPGIKPVSYTHLDVY
KRQMQQSEVAEPPPVMSAAPTPAIAAAPTSLKLEYNRMFTSGEYSDLAVKLSNGAIVRVHKAVVCRGADFFRHAVSNIPQGDQSNVVEMLLDPPTAVRAM
LQFLYIGDYGEIISADESDKTLRHLQIFLISDKYRLPSLQNIAKERFEKALMHECLNLIDMLPKGVELAYHKASSAHIWARELLTTKCAENLQVLTQSDE
FPVLLGRFNTFAFDIAKAAAVQQKKSHAEALEESEKALEATRAALKKSEGARRQLEQSLSTTKATLQQASDNLKRRDAELARVQGQLDVAQRHSCPDRKN
TVFRCPNVNCHEDHVPNDFDEDFLECLECQRSYENGRDDTGPMTIRPQKWEKIVGDAGTLANSPRDATTGERNDRMEIRVDTEDMVALPTNTSNAQAIFV
TKAVATCCRYLLARTAMDLVFFSSSGNLCNQGSRDALLILPCTYCGGLSVFKCLDHLSAPQLFNKPSLLEMADWDLDMHTPERGLRFSLQRLLASVPKED
GRKAPRAMEYKANPNVKRPAPPTNNTRSPKRRKALANDPTDMDANNLEKTAGQPDGPNIQKTILSCVPAQITSL
>p.capi.LGMF01_3466
LESSGLRLPLQFVGEKESLRKTIPLFLEQSIRASPWYADNGQRTPSKRFDLISIQQKRHHLISNTLQEVMAACIVESPKRSKRVSLTSSASARSHPAPLT
RTSRRLLRSSPLRSAPLTTEQAAHLQSIDRLQLPADTPKVDTTANPTSNPQSSGLASTLSSSHGIHQHVRAHTPPLSAARRRRLRRGLKIDDDNAHPRPR
PRADDLGQQADHGGCAVEERRCFGAGEGCAAPSRKCATAARACAERAAATSTSSAARTPSTSRGKLSNQASADDGVADTASGFYSSAWLTNLLHQARINA
V
>p.capi.LGMF01_3471
MSDMIKPASNKTAVPFREEAAAEVEGAEKTSTTDGNTSTSDTASRAEVERKFVELTKMVHEIFPAAVAEQEEYNKHDPEVRWEDLERNQDLIQGLVRYKE
LLDYIMQKAAEKEAAENDEGGEEKEEVAGKGEHDQEKAAVDKEKKE
>p.capi.LGMF01_3472
MVNPPSARVPPDMGEHPPSSPPCALAPADLGRAGTRLEYPLVGTIRPPRSLSLLILSLWSFNFNTAPITSSSVCESRVSWSKANVSLTSSTRHSLPLPQG
SFHTRMAELISGPEPQGRGPRLCVTTTVTTTVIVVNLDTGEVNSSSTCNTTRRQYGSGEDDTQERTQREATPIADDASVSTLTPLSQITPPPRRGSSGLS
SMHDSVLEELGHSINASTANRANDRRELIIIDLSDTESEDEDMDIEEEADNGVDENNAPVMRVRLEKSEPAARKKSKPGNPPINWDRVTSNLFAKSHNGD
GSQASLVHFRDWPAPLQAAVQGGLDQSTGSANAVNRLCGYMESPGTKKGVCLMEVCIRPVKFNAPEAQARSEACQSCANPNWISRPCLTACPGGGLLLMP
LREGHADLDVVGHCLINH
>p.capi.LGMF01_3473
MDGQNPKNHSSQSENQTQLTQNETDASQASPGPHVSASAPLSSSAYTPPRPPPRALKRKSPHEESDAPVPPLSGTSDQTPTRPERVYISPRSRGVSSTSP
TVITTPTRTLAHRPIARVHGTPGSPASLSGPASNLASPASNLASPASPKTPKTASRLLPSSSPVNEDMVQATRSYTPLQLDTMAYVSPDAKEKAGDAKVS
ARLEEITGRRPEHPYSLVKHWGKKDEREGTKGEDRRADSMDTPETGGRGA
>p.capi.LGMF01_3474
MKLCNDDAVVVVLTREEERRRLLYSLSRGGGVERERATAPGNETPEDSLGLRHCTTLTEASSLSRQAISNLTDFSRILDTALELKVPILHHAGQDHTLHC
EPAASLAGFSSCGKAPLVAVDGATHEEGNEGVHSVANASLHVLTFAFQIQLSSLEDLVTTLQEQRQFANSIKSLQQKIEDQKDIVMPCIHESRNMARRLV
GNYTKALEDIDRIVKHLSESTRIRDKRCGGLLTARGGQPFNAIVSLSMCGEKERIDKITAGTLEDSIYGSLGEWHIEMGKTNDSYQSHLDLFREFDERAN
EYQSSFREFSEAMNRLMVAIANGDSCTTDYNLPHLRQTFETVTLRNNLLKDTLESLDEKVGDFVERIQRLLLEETRPAVQLATTCDEARRMYRAYQETEI
EEKIDGDLWLTKEEDGGQNEDEDSDAADEKSTTLDTELESEEEAYMVV
>p.capi.LGMF01_3475
MGNSFSRDKRKRRVFDEEQACAHLHSMNAESRHSFESAHDAKMRLAGNTSEKSWTEKIDSHAERAGAETSSTRKDNKDPSQSMLDLRAQLERNATKLAQL
DRRATELESRGKAFDAKLNDVSARMERLEANDRETKRLAQETHEANLRESREKFRERVRLPLTIPEAKLQENRDREFHEANPRSSRHLIQDIRGQVKRLE
ELNDEFLNQSGMTITKDGRLIAKGESEAATKKEK
>p.capi.LGMF01_3476
MSNTSSRTNSTTNMKLPRPERDPGMTSASFLRGAKPAKKTAGARRSKLKTALSKIFRGRSKRTDDKRDSTDEEDVHGRGSTYKETPSLATQPRREDVDDK
TTRLKMKVEEVEKMMGKLVI
>p.capi.LGMF01_3477
MATTLGHSSSVTSCYLSASASPSRRRKPARSRERDAPEPADFARYFLLDGQRKTKSLHEAPPVVRHPRSASHPPCKRPVSTQNRNMYPETSVARSWWPES
KTTTEWWTVRPSIHVAGSGGLGGVVVNLELCRPHGPSSR
>p.capi.LGMF01_3478
MEPRFRPPGDSRQSGEPRQNTSPPAVPKPPQPVWDEEAFWAEHQAAARANGFELLRHARNKLADPAEESARKALIKENHRRIAACEARQKAAVAAQTSAN
AAAARAAADAAQAAAANRAGMKAPAQRAEEQARKPREDLESQNTKTASVPLVVDAKEASVPLVNKPAEKASVPSVVDTKEASVPLESKPAEKETPNSYSA
KLQAPAPKSPLPAAPVPEQEAMAKAKAKAQAAVAAARAAQAKEPSEALGNDETKKVRVPLVVEDFRKARVPSPNRQARARVPLENYNVGDSQANTYSAAL
QNAAPPPPPASESFGVWRRRSAGADSSDGEADREGKRRRESDESGLGENDGCRIM
>p.capi.LGMF01_3486
MPSISHYLENDLEPFIDKSNNYATVSEREAWSKSSAEDQIEGFRSLWSVITQEWEERTLLSIITQESDEEEDTPWDKAEREAAVKKFIVFFQHDHIEDLK
QVVAARQFKYLVGSSLEGLSRASQGIRVGLGENDSCFQTEQEELQLGGLETVPSPSAIYTIIRADQRRNWPAFPQFPEMTEADPSTSSSNADAADPQTQT
NSDKFDVFKLLGKPGGTPIANRPDNIIYMTEKDICMRLADDPIKSARLASITRFQYVRLAGLLNLAGYKYHTPSAEIPNDVFHELSRQYSIFKSVNVLHV
DKAEKLSKDLGIYETCRQFFHAPKHLLKISLRASLQHQHLRVSKLGQHAAVEVCRAAGSVGGACACASVRGGGHVTFSEVSHHAAVRGRRAAASYVGSAY
ACNRGGANFSQAGIQQ
>p.capi.LGMF01_3487
AAHAGRQASRTASRRAAPWKHGMAGSDRQAASKQPSGGSSSSTRALARSIFLESTNEREEKKKPEKSPAQKPENNSQAKDQVGNTLDEGGEWKPSPLALV
VKKRKKEKRNRS
>p.capi.LGMF01_3488
MATATLYSHIQSVDARSASLIVQLQLDDIGDVISKFKGKGRAGNVVDQEYAFQMCREDLEAWQSTLKDQLMGLSILEAQEADREVIQAALREEELAQSDR
RLAAQLEGCNLSEPNSSKPNESAEPGLDADPEYAAKLMAIYHSEEAAASFLEESVDSKAESSARGAQKGSLIPRKANRACEACRDDKKCTRRIPLPXYTS
GYCTISVDEYLWRLRVQKRRHENRIIDEKIMKRIDGYWDIHRKRKGAAVLRMPIMMLVISMTISAGAIVAAMCMLFSDAPENGLSWGTSSTTGFSLSANP
FISKGMLLNALVANTPQLILSAGYLLFNGFYTSMAIVGEYNDFSIQRKALRVSQPRGQQRSTYFLQLPYKWAIPLNTAAAALHWLLSQAIFFTRIDKMGS
DGKLKREVSVSACNYSVRSSILLLFVISVLVAAATGVGLMRFKARMPYASSCSWVISAACHPPPEEVEPHLKRVKWGVVQSETYSIKGVPHCSFSSRHVR
APEPDVRREGERIHLQEFTHGDGNGCTEEAEVDIAPDNQSVQSPIPSTRSASPNLNPHQDSLSSTSLDSFSNGNKTLSPAWLRKILDNITPSYWTRKKEV
YEWRVGCFLGCVMAFAVLCTNIGLLVAGARTEEGFKSGFATLSTGSSSHISKLSTFYHVLINVLSTILLSASNYVMQIMSNPTREDLDKAHQSGDWLDVG
VLSLRNIVRFPKRRRIVFLILCISSAPLHLFYNAAIFKVIRENSYQIEYIPETSQRNQELERNTLSNLTENWQSIYGVENPSGYANLSLVFDYLLFTTKY
QEQENRSELAGDITLPFVHFPYVSDIPYSDLQALRIETKDFPEDYNWIDLKVVKYYGRGESARRVVKFSANAVLRVIEAWGQRTEDSSLRVSLLFMLIVI
TFNAFKLITMLYVLLFDRHPRLVTVGDAIASFLENPDVYTSGVLANLDWAGAVGWKAWSIARKTTGTERADALSLCGL
>p.capi.LGMF01_3495
MASKRLAGRDRTNRRAAPAWRHLHTLKEALAPSIIRMATAWDQKQHVSTRSDAYGEKRSIENRHDQQFQEKSMGIFQPAHTHLTLKRPQPAMSSQTPSRN
NSTHVRVSIFPPLDFSFLSLLLRPKRRRPRLVPRVEENLLNLASPDADVAAVEQRQHHGVVEQPGKGLVGRVRGAGG
>p.capi.LGMF01_3506
MAGFAHVIGALRPVDDAACVEISRNFYSNLLNSWHSRDWDRAVAEALRDAILTMRELHPNEPDLWACALLPQYAGIKVLGATKYRHQTSSLQDNTRILDF
AKATTIGTTSSPLGHEAGNGQLTHLSTLFAIHRQGARKVRLLAVSHTNTITMLTGAPVQQHQHRHDTHNTKPTRRVFSRLHSLLFQVSAPARAFHDVSGG
EVGGRSRKRSRDRQASSALASTGKRENRPTSTPNTTTSPDAKPNCEQKRGERNGADRRVPAGRGAESLAPSGATQAASQLYLEQHTATWGQTNKYWVSGA
DKTDARILSWQRLAGSGYLAWDRIDWSSVASKERQICKMMTANASLTAARVNSFQGANIDMYLLYSPQTTPFVHHDDPKSTQKRTGKPEPSPGQRMNLSG
VGIAAGIQCSSGL
>p.capi.LGMF01_3509
MSISPAAIWAAAPSTARGAQATPLSSDSKGERIAYASGKSIFVRNIDDPSVSRQYTNHQSATTVARFSPSGFYVASGDATGNVKVWDCIGEGSTKGGIHP
TFV
>p.capi.LGMF01_3515
MAAPRTSTRAAARGAKAGGPTPPPPPPLALNLTSAQPINQATSALTASVSAPRTVDRGPICNEIATALPVSYTHLDVYKRQLHGQS
>p.capi.LGMF01_3523
MRARARQATIPCRRGASVPEDRSRITVSSTEEVSMAESMAASAGPVSENAGPHSGYYSARVVSSHAATAAVNLAD
>p.capi.LGMF01_3526
MRSCSRHFDLPSAVHNPGRLSQVAKPRSAAPDPPPWFFWAQPWSASCLIKPWVQFTVNAYHVRGKIESCLTKFPQGKTHGREQSNQKMSGNIKKLSLRTS
DSKRAPEHWAEVQSRNVEWDTGNHCGDRTDK
>p.capi.LGMF01_3527
MATTATGFPGLQPVFKRGDWMRQAEQGAVENQRHHEESVQAKGQGKTQCKGKQKKEPKRYARESRLSDDEQGDGPAPGYSXPFEPGLHDAFWGAHLRMTS
FDELLVVERIRIHSARTSASQHQHLYHPLADSTSTSSSISPSTALYSTIITPFSFSKFFSVLAVHNDPSTDYPTKAALRALQKTNADLRSPAASSHLVPS
IAWPEDKATEAIAEQELLDMTASTGFSKYTRITDTSQLVTLAVNQQTWISTTLSPSSTNAATLGPNDLSRSTTPRSKPCDEKHPPKICSFSTPGNPEEGV
RRLIESCATLPGVFRWILAPIYLQSIFFKKGRATLRRGMVTKGQRASLIPMNSRAIILHFVLRDIVTAASLNTLCHAFDATSPTSRQSQNRSSSSGSAHG
SIHSDVD
>p.capi.LGMF01_3528
PFALDGSSPNCARRPLEHLRPAMCCRRKRLVEGGRLSVSFTTSESNHQRPDPRASSKTLYSITTSRPRFRTQRRIEAKAARGLSTIQSPDCAGSASLRPG
VLKNRQPGNCRPGSKAKGGLAKTLSMEETCDQCSTSQSVRRAVALEAIPRIEAERTTYSSRKKWSPTSSTNPAATSSQTMALFVLHVMVSKPFRHLHTEM
TLKFDHG
>p.capi.LGMF01_3529
NGQDTAEDTAEDTEVVFTETVRRIARTIAAVLSVLILLLPILILNFVHAAGSRLAVVFVSAAAFISALTILTPAGTGEVFVAGATYAAVMVVFVSQAGPV
LGTHAYLSENEGLDYQARKKTPKPLASELAQAGVKERIKHRGCPTTSVEAKTMDCDLEVVLRQDKGRAFLEKVGGHGSPRIHLTFVHSQPLPPLPTHPPP
THPPPTHPPPLLRQTSAHRPKDCPWPKKSRKRNRSKSDTYAIACDRAEVGNTIRDVSVRIKKQLTAVRNGLNASLSKMESKLIEANRGAPGTAVEDVISR
QDPDLLLRIVENDQLEEVGDFITRLALQPLVPMVQDLRRSVGKSAHFVHTNLLDFPEPFDAEDLDDEECIVNECPEYFLTVTKLLRKALAIELRTIIEKR
DIVGHFIEKFNKTLTSDMRGDRELHMEYTAIVNLDDPRGQDKRVWDDSLNKLICYRQRNGSQVSDTQDDGLVGYPELASFLCDPENMGFRRFKYLRTRLI
LCQQFKLAQLEKKLQALDQQDCTQNVEWLNSLAKDKNDERKCVLADIKDAFVEYDAMIQQTAWAMSTPLPTQRNRKRMQNEASNLLVEDESSILQHDLMY
IGPIANGALYEFTEASARGYLKARANLQKIFGASNGQDTAEXV
>p.capi.LGMF01_3530
MPRDPKLSENVDKVHASKNKDKGAKRAKFRPGNEVYINHEGFARGEPYNVVKSTPDKGGCKYKVQSPRTRRIREVRERYVAKFRRNEKVYIEHEGFVRGE
PYKVIKSQEDWSKSGENTCGERVLEIRKWPGGIEKPQGFALAVGSLCGSTGP
>p.capi.LGMF01_3534
METQGDDIGRHRSLERHAQPEPDPDQNATDGLSPDLTELGLRSGEQDPEDLDNLQSSTESFENLEVSEDESEWEDIASESENNTDFLGTPLPATSPLDGS
YSLPEQACAGSTDEPTYPEESSGACSFESGKAKVVKIVASGKAKLVEVPCRPWPPSHHEMEESGTESNGSEQLTRSATEDEDDDDDDDDEEDEYDYEDDD
DWKPFPPPFPEVLHLPRMKSMAEEAEEAAAAEWEERRKRATDFSGRCRGKRQALRVVTCLLYTSRC
>p.capi.LGMF01_3535
MPDGMLPASDIGTTLFRQGVSVFSPQPGGRVIAIFLQLGNSCVCAGQLVLLILQAGHLGFRRAACLGLIEQRANKQQAECWPCAAATPALVRSSRLPPAA
RSEKLRVAPARWSTFRLSTCCLEHLRQQLATSRPCKSTTAVFRPASVNLTPSSLVISSAPIPLAPPKRSVTTMATPPDAGGYQQDHQYIRTLDEGRGSQR
RRGIWVGDVAVESPDTLRSVLEVNNGPLLLLNGIESLLQRNRLLEMTLRHTKKELADLKAKDSASGISAQPLPQAQQESRVSTTAPIGSDASDLPLLAPL
DSLVRPRKEHLSTQSHHHEAPSQPSALPTQDEPAPGSEHHIRPSFDVISPEPFRFTNPESPCINSTQKAFGTPRSQTPQSQDKPQSDSFPTGKFTFHLPM
HPSPLRKAVTQDEGTVGRGTLGKDTIEDDTVGKEMHCGDVSPQTETAPSGASDIESACHDILQEDASGESLTEFQQLFAFPDPAMFSGNPSTFHVFDTQV
LLKFAMDGASFPTRADRYEYLMSRLEGDALQVARQIAGNWAKDRKSLDSGVAEEPWMVIMTVLSAAYGRPPSPSPEGMDDSSEDWGTTDESLHDDELRPK
PEVFTSEPYILTEEEAWAAAEKMAGRQLGHD
>p.capi.LGMF01_3536
MLATTRMELQGHIEPRADPARCRRTVDDNGCAWARLVWITPAKANDMVFKLMCSALRCSNQSRVTFGREAKTVDLPNIRYPPPFDPDRPKRWCWPEAQES
RPRCGKADPTKWKNGIAAGRTGHRGTPGIEDEKLGNGMQARRVAENVVLMTMDAATPREHNGIEAAKRRTRRQGLAGQVAGRSAPLFRAWTTLASGLVGG
TAKEGPVVEEGAEV
>p.capi.LGMF01_3537
MSTSPKCGESVKKRKMMMKDDNFTHTLFLTSPTNNATAPQSAPHASLTAFLHDPLHNMARAVIARLFHKFAATRHSTAREGISHTSTPNPSVA
>p.capi.LGMF01_3539
MPRNIKVRCWNLRSGAATSATTQREKRASLACDRQKIQKRAQDQKCRGCKTGEPERSHCFGFVKLQRAKATGSVWKEGGLTGD
>p.capi.LGMF01_3541
MVPSGRAGTFGYGLAVPIAWVDAEERGGPAGQSSSQRPGVSVHACRRVQDRMRQMGTNETDRPGAKVLLRTPASLVFHSSPGGGISRRSNIHGARLPSSS
FRDRFLAAGASGPRLGSIRCVKGRRSASMCPEQIAISTSDKKLGVGRHHAVSTRERRSSGENNSNRMVAVVLGILDPLIFEKDAVELPHPASWFEDRQRR
FQEAEEFPGAECGRLGQRATPQRDPPSWCGGRCGRVVCKPDEGPRHRKTADDVQQAGQGCGAGVRAAVQHLLKCMRRKREVSSTPAEQRKGFGFPATSSP
GLVLEACGPLWPPTHQPTNLVRNAARKTQCRQRGPAATESRITDCRRRCRRGDEGDDDDAMSEDEDPWSPLADTKRGTSCRQDSRSEHPRSATTGAREEA
LELYQDVGRPTRVLEELNRLQVYQTAEEDVMRSRSTQGLSRATAEGPFDAKMAYITGRRAAHTHIVDVTRSTAARTTAPGLTHALFCRSSDPPWYLPVAY
PRQREAGGLLAHFNTQATHLPRPGQFTQRPRRLLAAGSWHETTRHDTTRGACGR
>p.capi.LGMF01_3545
MPKRRRLGSEGEGCDQPLSTSATLEPIDENDLESLREFSLSQLLERIQDLQKRIRDLEKIIELKDEDLKRKDVKDARIQSNLDDLLGPATGPVAKYTTQR
KHLQPSDFDYLLGGPLPEITMQKKGRQQTKDYNIQGLGTGPVSKTTTQKRYQQQPDDYDDWCSWLIGAPDALENVPKSLEEEAQQWSRKQSKRVVTAEPP
KKPQKLQDQTSRIVGLESELSRLRAATTEASKQKDEQIQEQTSRIRDLESELGRLRDAMAGMGQMTHGALVHRRGQQE
>p.capi.LGMF01_3548
MAFTTKRGCRFEEQDEMEDRFGLWTAKGNGHRFRCTLCLGSQPPQPPTTKPQSKRPHSVSNFMFDSTHLTLHPDPPVEDRAKLFASTSGLLSWFKSSCKG
LSVNPEANNLEHDEGSTQAAHTSAIHGRAENFEGPRRQPTAATRIFWSSAGGSWRGRVWSGATLSSVRSRKTSLPQSGNADLHCASSAVDQPPPTRYLSK
TENTMTAILRTETGYDIGHRKAPTSKFRYCALSTGSPGKISVWNRGCGASRKTARGNCSNAATCLLTFSTRIEDIPTSSPPAMTFGNSTLTASSEDNQPA
CVPSKRSLVVTLRYKRQKKTRQEHKRIRSSAPASSTAASVPRQRDLHGNTVPAPPAHDDPLRLMAQASDAMHKLKEERDTATAERDSLRDYYLLVMERKR
VMEQADATIRNRLARSIDERNEAVEEARRLRVENRRLEDSLLQFQRAINQALTPPGTVIEVKHEAELRTLKGERIEVPVGANFTLPSFTSVSPYLLGQQI
PPPSTRMQANSQVKRQLASLFEAPSKRQKRNHLIEALDKTLDEHDNALAEVRRAQGAAIRERNGALYKLNIANQELAKVESERDVAIKERNSFLNQLDEA
IEQRDSAIDQRDSAITEWNDVIAERKTIVLNYTNSLRSFKAQNTKLRTAASKHDKVLKSTIDKHNLAIRERDAAIHERDSTAQKYENSINAITQERDSVR
LQNNDLRCTVRDYSGKLNSRISLHNIAIRERKLAQQARDTAHQDRDTAHQDRDAAIQDRQATSKRNGELLGALYERNAELRAVKRERDAAIEESRKLLAA
YKCLGDSNQQFHATFNQALERSG
>p.capi.LGMF01_3549
MAGPSNHSAASSHPAPQIVAQTTPRNSKKRGPEPQSSVPNKRQRLDNVMQELNSIMTENEDALSKAESDRDAALGQRDRTLKDLDTVEFQRDSALLRLDI
AEDNLARAE
>p.capi.LGMF01_3550
CYKSVLPLLSSTGLERVPIPPSSDHVDNRHALIEATRNGNHETVKLLLNSVEVDSQAAQATLLAASTFANEEFQIDLVLRFSSLEQLTWPQLLILRASWL
GQYRLAELLLDRDIDLAIDHETFLQQGPLHLAARNGHLEVAELIIGHDPSLVHQRADEISPLDFAARFGHPSIVKLLLDCGAEKHAWTSKSNRPLSSACF
DGKHAAARVLLENGADPNLPDPKGLWPPLTVAAGEGYLRCVDLLLEYEAIVDTETAGGTPLYQAVSNKNTDVCRMLLAHGADASYSGASGPVLAVAAGKN
SIEMVKLLVEYGADVNFRIKEEDFTALHHAIADSASMEIIEFLLEKGADPNLRTPEEAPLYHAVFRRNVELIRLLIEQGANVNILAGKSNWTPLQAAYKD
PIITKMLLDSGAEINAMAEDTGHSALMLAAMFNEPEVVEILLQNNADVNLRGVSSQHPYRYDCTALSAAVSHGHVQVARMLLEAGANVNYHDKYYSVLRD
AAATSEDMLRTIMEFRPDLTVETEPGRSALHWQTLLSNVKILVHGGIEIDHVDDSGATPLCHAAAHGNPDVVQFLLKKGASIKTSSKRGSVLHWACRYGS
LETVKLLVEAGADVHRVHPEVGSVLYVACEQPLHSSSEFWEESDRKGRSVIQYLLEECEKKPNINRTGGPFGYPLSAACMICSSTTVDFLLQHGAKIDVH
DEFGRYPIHLAARADKENFELLRGKGAGLYCLDK
>p.capi.LGMF01_3553
MNGPVLMAVEHLVHPFWGVQYHPESICTNPAGAQIIRNWWQQATKWLNTRTRKSVNPQPLANGNGHSDARIDSSFRPAQTGLTANPWDADVLAVEAHATA
IVVTQEAWEAMAELVTAKVVFAFERVGAVPAPVPGGLRSRKLSGFAPTLGLWSWHG
>p.capi.LGMF01_3554
MSETSGRLTSPPPLTLSRGYAHETSSLRRTRQACRDAGCWAVATMRVLLIVDMVSPSSLETNTPKLRPTPADPSFTKPDVGTQCQDSDSKAGRSPYLGTA
FLRWGKANTFVCGPQDFFPSKYCSIRHTSTKKLGSETETLDILMQGTWWSSGEGETGLMARIVITSRSEPSCDPASSSENCRALTVKH
>p.capi.LGMF01_3556
MRRKEKKRKKTPACLEPPLPVXVQAQAEVHRHDAIMQQHYLRQPTPTQADQAAARYPSAGPGGVQGPSRGSAHTPTSHMSYPPPPAPPAGPQLGLPPPGS
QQDRHSSHHNFPPTFPSATQRGFEAMTRAEEAQYLRQQEAQQAQQAHAHAAHAQAHAHAQAQAHADQRYREEVAAAQAAQQHAQQAEAAQRQQQQVQQQQ
QQQQAAAAHAAAAEQDLHLRRNHAHAAHAAAAAHHADVVTEKERRDREHRDREVREHQHHRARASQAQAQADSYHMSAARQQQQAQQHAQQVHQQAQQQQ
AQQAQHQQAHQHQAQAEAMEWQRRRDRDVFGGRDGRSGLFGPGPRKA
>p.capi.LGMF01_3563
MSVETKTVRASVLHAPKDLRLEDRSLPAPGPNELQVAVRATGLCGSDLHYYHHYRNGDILVKEPLSLGHESAGVVVAVGSEATNFRVGDKVALEVGQPCG
DSAPKPFLMPKARCKTXALERPDSALK
>p.capi.LGMF01_3566
MGLDHSPTVGIPHSNAGRGRVNGSGPQLQSYHSQNSDPYTNHYGAGMHNGMSPTCGQPFYVQGSSYNQRMFPNTGQGMPAPAAQPPFDRSPVHNSQMLSN
IQQGMPSPYVRQNSSTPNDQHGHPPRYLPSQRRQQSPQLADPHHLPHNDSPSHQNFRRRFPLHGSRPARGNGRRVRKHWGGLLDQENPDVPRPAPPYEAE
LAYMAVNLRTDFGHREALRHGGGHWQQAPGQSNWGMGGGAPGI
>p.capi.LGMF01_3567
MPRGRWGDGVSGSSIRLLCFCFWPKRDGGTGVGVGVWGSCGSRAVGRGTRDEKDQINDLETSKAASKERRTTHGQRPARDATYPQLAGSNDSIVGNPRQT
HGGKAGTDDGYGKTSNVHVSSQSTNILQQCTYLLLSPSPVSLCVSAGKQGRQQASHGSGGEKQGEREEARHHQRGK
>p.capi.LGMF01_3569
MTCGAAEEGAASSEAHGDDARRQRRDEKDDENLVKENLTRSQNGNTSQARERFASKTTMPQIRERSSASCHDEKDNMMTTVATRMMTTTGPCEEEGAAFS
ASAETRQLTIVYRIFLLYCADPPSGPPPVKEYQPVKRLSRGPAKIPFMTRCAPMTGSRVVENMVCGGGADPVPGSTCWSCCDAFGCRCTRGSPPKGYHPG
HA
>p.capi.LGMF01_3570
MSSRFREASASTQGALERRDGNSTKVDGEVNDTTMADATDDLDSEHASEAATMSTPDAPLDHSTRADGKDTVMTVVLSPGQGLVVKLKDSNVTFKLDCDD
LGYRIFGSGMGNPAPMIVQHPGSYNVFLFKRHYGNTFNFFGLPGEIRNLIYSFIFQKKSGTGDYYPLFFHYKKAQNPIRFFTHLNKDATGRCGLPLANRQ
TLHETRSFFLESTHFKFNNDRSLRTFLKSIGPDARSIWSGPLAITFNKDLGGWQGRFRFKENERWTSFLAECDSLRSIRITIQEESLWDNAYRVSKSAQD
PIYTLMTNGHGLFPHLDTVTIQHKWKKIVYGIPFHRDSLHSLGAADLSFLRSKVDDAELEQHQNQLIKRINDLLRIDKLRLA
>p.capi.LGMF01_3577
MAAYAFDAPSSAGVVKDTTGAERVLRELLFSYRGSTSRTDSEVGHTSNFRFHLHKPVGRLTQGSESDRRHPPPPPEDPAVARVWGLSINNVLSRHPVSDE
PCHELSTALTFLPTTI
>p.capi.LGMF01_3578
MSDYKKAHWMILVLFLRLLFTPEDVGKMDARACSRCDCAHSNIRATTQAPLGLDVELVDLPPPVFRNTPPPPPTPTSLAGTYNPAPAPSPAAAQKQCSPT
PSPTPPGQMRQTRNGMASSAQTTQAVGQTNAT
>p.capi.LGMF01_3582
MPDTADSKRDDPSDAELDTDAANGEVTVVVDSISCVHPGLWPDPDKKSGVQCTLTPGMLFKRWSHRVFFRYLHACEPMWTKLCSAWSNIILRWLPSVQET
YRFSDIDADNFVGNLGEENKKMPAVWSWTGEGLSLVPKPFCLDEPDLLFRPWMAVAAKLGVCIHRELQYSHGLFLKRPALSFTVGMDMEIPKHPALAMDA
RDFLWFALALSVNPLMFDPTKPGFTHGKRCGYDKRPIMRFFDIEDDWCFELVRGGMKQQYSIRLALAWFNIDCSERDGSIFCRKLLEPTTEEAPLSKELF
DVYGFDPIKYKRSDHKANRRALAAAIEWGYYVSCRNRHQTTEVAFPISQYMLETRERSLCYLFGLDWLTPRLVELFHEKAIFATLPAVSPSSNSSQETSA
AEPTFSTIDSTGAEQKTDKEGETSIQAKEHHDEFSSEACAEFLEESVAQHREDVLRGKRPANRPHTVTKFQHDSFASSVLDYLQSQFTKSQYLKKTFQAR
TLLTRLRNKIKECQDRSASKDDTRKAAIEVFMKLGRSLSKPLPQSDEDSGFPGPLSDTIFNLPFMEKFFDVFRIDDVIDSLNTEDDSSDDSNDVSEKDTS
EDGSEENGPEKHSSGEDGSK
>p.capi.LGMF01_3583
MPSAPDLITYIGVPITVLGMLPILWNIAKSFIIRYRLSKSIPWEIRPFYSISADPANGNVMVYVPSLLCVHTNLWEENSDEKWPLSMSMRFKRWSHKAFH
ASILHCKIWLIFMPWKWSQTTIVFQLVARYSSLPIPSALINRMSSLSAVERGLRAIENRTQGDTTGLRGILEANVLRSSRRGVLFWQLSPFKMDRSKYLY
RPWMMIVLNCGLQIHYSDMEKRIDTRSTVNIDMSIEKHAPLAMGWQDFVLFALAIGIDPKTLKPEQEKFELLRYNSNLKVLRGSRDGDDLLLGFQLNEEN
EYSVHRALSWFNIMGIERKDELKCLAMGHDTMTTLSSDNFHNPLRHGSDPKDCRDPFAAALSWRFYDHRVFLDYQKREWSFLARMIKRQLHDSDHGAFDL
ANFRRHELMDRLEGHHVPLGMPKFRRFVPVSQQLLEVRERSLCVLKALERRSCLKKMVFSLLGYNVDGSIMEDTDESKAPAQVFDSLRLAINDSAYVEES
ERFWHILQDISAKLEVTSTDPLSRDISIHVDVGWLVRTSSTLLEGFEGRPSPATKETQENIVGIPELQDKVSKLLSWFDPFSDNYTPEKINLMHSFENVS
DEVENMSESIGMTLLAHIVLALNDWGDLPRQTWELDLEFKTLLGQLQNDFDKKDAFKKTLKKALEHAERGIYTAPSDKEMLQSASLASQAQFGWIQVRQH
PLSEDETFLGPLRSDQGLVGRLVGPVEWMQTPERAPLLARPAKPVTGYYPVQAKWNRVSHYS
>p.capi.LGMF01_3584
MGGTETQPTPHDVQGASGSENGSTGRNSEQSDSPEVYIVEDAEESNRPREEPPDKDAEEKPNLGNRPSNILFHKHILVAIQDWETFPTTQWTWRPSFSQA
MEKVEHELWSHGDGLAQALLEASKIAKEGVYAAPDFDILQSFFDSGKSEVVVYLH
>p.capi.LGMF01_3585
MEQPRVFPREVSSRENIHDNIMPTTRATFIEQPGASSGHLVPRTTRNGSIVPTCIASTEQLESSPRHYRSRTIITGGIIPTTRTASKKQLEATPCHGDPR
STFGGSIIPTTHTAPAEHPRISSGQLVSRTTLTASTKQPTASSCYFVSHTGLGGSNIPAPGSVNYKITSLEKSSQHGIENLSNKENIPHHPKPETQYKPE
INIHRDGRFMSALRAIHSDKGEPKCRTKSEVTTSTKSPSTQKNSPVAAKRRPHRKLQRSQAFMIDRSPSPTGRICEVDTERDPRDDELCALFQNSCGGFE
NDE
>p.capi.LGMF01_3586
MAPPPPKFVPRPEKSPLDKPDDEPEVVYGPETYINDVYRKRHGGRPHPSEANQLRAGDIVRQHLEHGPLPTPNFKFHEQEERSRSDSPELKISKQRSRSP
RDAPAEESEREAWDSTRKIATRKLKMSLLGSSKSGGRRSSASYNHGKNGASASSQKGRNEAEKEPPESGKEFRRNDSTRRKAVHEDEIPESISKTVDNVF
AAAELQLAGSRSPTPPPPADDPEPNTGTTKPKDVSTSSSASPETK
>p.capi.LGMF01_3588
MSNDSSKEQPKSLFGGAGGGGSSLFGSGGGSSSSSPFSFANNSKPSTGPSFSFGGNTSNSTTAGSSSPNLFGSAGTPSSTGATQSPFGGAIAGSGSNLFG
GASAGSATPAAKVGGLFGAAGSTTPAGNPPSAGGLSFGGAKTSESQSSGTPAAASPFTLPGGANSSKPLFGSTPASAAPSTTNTTAPSSSGTPLFGGAQS
KEAPKP
>p.capi.LGMF01_3593
MRVKSARLSCQFGFDDARAVDARGATPWTDWAVVIAAGLKGRQKKEARGVCSIATALLVNRRLPYTATALMVSNDGGGGGVGRGADKIQVGKLGAGNRTS
DALGCAAGARLALNYDPHHQPSRPSGSPVPATPQLLSWPGRATRQLTTVTGLPTAAAAAMAAAEAAAAARAETCTASTQDDEPAPALALGHLATNPLGVR
EAEDGRVAFGLSVLKEESKKILHKWIANASLLFPDKALYPAALAQVDLDLRSTILLILLPGRLLHFCPEVQNAFVNQSAQLYAKTPTLCLDEQWIQSTLY
HAAVPANPASSSAPITNNT
>p.capi.LGMF01_3595
MNPIDPTAHQASSPPLFNTSSSFFPYQSQMPQNMMNGLPKIPGLASLDEEQRSRSITPFVNQSLARRANYAGQMAPSLGEIQPSTTMQAMPPSSATYTMP
PPSATYTMPSQDPRLPKQESSTPVRTLQE
>p.capi.LGMF01_3596
MSPRKSSDEATLCDAASTTTTSSKSSSRTIIKKMFSKGKSDQEQPAKTPAQVAAADRERREKAERAAAAATYASLR
>p.capi.LGMF01_3597
MWDHRGDTGYPALWKRSSKTAPWHSTALVKEGGRRRVLERNDTPPGVRRKQRRFASPHAAGRFQGPIETARKQPRLSKHQEGRSRELRRRIRIRGVDIVK
ANHVPGATWLLASACAAASAPNILEHHRVLYFDFNSSQTSSGMQPRRAANPRGPNGDGDGTSGRPFAQPFSREAVEDDPCEAPDFRCCFGDSRSYPHARW
MQTAHAAQQKAKANGDESAGQGLDARQPQEAGTKWKITLDEEERAKSNFSNRWVGLGWDA
>p.capi.LGMF01_3598
MLVLQAERHGHGQAGPGYGAVWDSARRLRARNVRRRRAAACRFHDGPCYGVFIGPSRSDKCEIGRIASQPKAGE
>p.capi.LGMF01_3600
MTSHGDSKRRHDAQLSGSEPSKQHSTNSIPHGAVADPDQKSDEDNHNYTYLPRLNRMTSSSTLRLKPTKVRAVPQGTIEEHIPTVWLDAEYEWQEYHRAQ
GVDLLPNSRIPPEDYDGYIRWHLTKQENKRRINETLERRGINRADQPDVPIKTEEKQQTEESEAPIGTAQRREDSPYPDSSLLHDEWYRMLHGALTDED
>p.capi.LGMF01_3601
MVFPYDRGRRRGDDPPSVAWRRQQSQRQLRPQSQSLDYGANSQGEVAHLKCKAESATHGHLPQVGAEVSQVSSETHSNPEHESQKQNLLEEGGHRFDEET
AQAQMEHGQRTASEAGECHTPSTSSCQSVRQCLSSSLPSTVRHDNLPHAESASPTMSLKRASITNETLTRVSKESHNQRAALEAGERQHRFKKEWRREQA
ARAARGKRFGMKAQEYHLEFSEWKKQAQQTRVIQGARDSRAAAAEETRRRFKKEWRQEQAARAAREKKFGIEARDYHLQFIEWTKQVR
>p.capi.LGMF01_3602
MPPKTGCFGMEGRGTFLRPAVTFQACSGENGLRQPFVCADHLAKKIVRYRISLNEITNTRQEEDFVQTTESRIQLAPSIMAQQQGWVPIIWLAIDMTTAS
KLCMEQRLVRKFVSLRMLVHGDWCWGRESRSHGTGHYGSPLSDRERQASGDGICNVAAHYESVLRDDAWRKCFTSLSDPVGVCFAAQDGLSQALCSGEDC
CCDAHVKWYGKERKTVGAQSEISSRLGCQDGRHSDSSQSKT
>p.capi.LGMF01_3604
MSPQAPEQPSFRLRQRQVVAAATTSGGARESARLRGPIRPSGSTLVTATATLDNSLSRSFHNLLTRYSDRIPYLYTPSDGAPSKMAAACAFERSTVKKPN
ASKHSSCFTGGKVDDSVDDSSIAHARGWSRGESGVRDENNREDAQEQEHGKAKKPSLQSRPSIDDSPRFSSVVSVFTGYFRALQQGVDNGLMVLRLSHSG
PSDAETPSGLIVFNGCPMKRPRTSSILPLRTSSAQLPQNQNVDLDGHHPLELQRSICMFPVIAREQGSHEVESKQAVRMSY
>p.capi.LGMF01_3607
MACFSIIGSACVEWKSVKTANSDARAPEPQREQPKDIGLEAPPGVNVPGEETPLRNGTVVSKGNGDEKVLNEKADAGPTREGSRIDGQVESNAAVPEKKG
VEDGPSRAASGADAKVVEN
>p.capi.LGMF01_3608
MYNTTAPNWNVLSSSIKALNRLPLPTHNTFGYIISHPPHLPPSTPPSNLVRPRNPHILDNGHALTLLAASHIPHSRLDAPRRRHAGRQVHQHLFARKQQV
DLLEAQVLGLGVEEVDDGHECQVEDGEVEVRAPVHAGYADGDDLDDEKGEDLGEGGVSFVGIAGERVGVTQFDAVAKLAALVRMARGAYSAGSSQGMASR
PMAKKKLKALIEQSSQLGPQXLQELPRF
>p.capi.LGMF01_3613
MAVANKQQTPQATEQELMLADKDKRRPKEKSEWIPPWLRITRTLPLALYCVAFALLLEALDFVIRQRHGLAADSKHTSSVDAARYIPTVAIVALGFACKS
VASDAKKVTPWSAISRRWAKSSNSITLDYVNSNEVFSVVPAARRRHWACLLYTSRCV
>p.capi.LGMF01_3620
MFMAEVVVAGQSRKTARQLNGFQGTPHPAASLQNVPCDCVGAAVEIKRGLPAGVGGAIVRRAAGAVEPASQRASEPDSMAAATRRVSRLGWPASGQSCDG
GGGGGGDGPALF
>p.capi.LGMF01_3624
GGSDEKNKATLRDAIAAIIWQLVQEDDLYRQFVAKRCGSSGSPMKKEDMWKLLQPGPTSRFFLVLDGVDHAAEWEQDLKNLVSEVESGTETKDRLRIFLS
GTLPSLSSLENAGNTIDLSRTEEARNDIRLFIKHVVNSQMQPTAGEPVKATDLPDSPEALTEKLLSTLADVRRYDFINFLLGQMSKGFFPDARLKELADK
LTVGGGFALVKFQTQHLNQVLQPSDIENFNQILPWLVLPNHVWPTLKQIEDVLAIHHGGLRPLLKIQAYISQTFGDLVEIDKQVLRSKSINGYYRDIFKI
TVRSSVPDSAKQINRALENEALHPSEIALVRRFLKTVCDEPLYNKFGFDKFFKNKEDPSPGLIGFNPIDAHIKIITTCLEAACSQKRDEYESIHEYTTRW
LPWHLSEIHPDMLSTSQVKKMAEVMPLLSQFFSDPDVVEAWFKPEWTRRSIEGWFSAEKQPDCAMRWINDPSFAKIPEVQELRKSVHNLRDDTELLEQAT
CTAAFDWLELDGWHSRWRFPYDDSCQWVISYLNESKTSGTGRLVPNWTPSVDSVLDAERWAQKALNIVQNTADWDLRMAATLSSWHPRKALERFNSVASK
THDKSVIRRVIAAYSVLVQKLPDCRAEIIEMAQPLFEIFKLQSHEYETMTRSDVMKWMGILYDAAGKGPE
>p.capi.LGMF01_3630
MAPTQSHDPNPSEMMGSAQGGRRYTSEVPSHPSHGNGKKAAPAISDPMDTPKKSKSTDDAPSSSSKAGGKWTIDMPGNVDAKPDSEAMRLVMAAIVEGEK
HGAKDGKYVLKKKS
>p.capi.LGMF01_3631
MEASPPNVSESLGCRVSSTSADEAFWTARQRIVASQQRVALFKTLAMADVVTAKTNMWCAACEKKPKAKLRWRSGCGGLGSTREEREVLALGVGEIAPQR
SVEALHRRANVLLRRRTEADLLGDATDLRRPRGTQMQSHTKDQLLGAHVQAMMDDETAKTEVVFDREKEESKGNLKGFCSKVDSGKEEDQVSRALLVMRP
ARLREEMASLVSEAALADPPTFIPQDLSSHSKHLHARGGGRRQARYRSALAHADSASPKKQDLRAQGCVRDTWPALVPGVQGVVVEFGRAHVPSKQRVDT
GEAAASESWTCANSEGGGYKAVFFGVRVPSQRDCSTTPEESGRDHELCLSLCFGRRPAPSFSSSCWAVPSEGDGDLLETCSLIVENHRNAMMKPRQN
>p.capi.LGMF01_3632
MCEACQNYRKRNERPRCRCGGHMHRPFYPPRKHVPQNKCLESPQQFAKDFEAARNQALPVDGKPFESVAVLGLTWSNDHTDPKPTEEKLLRVFREKYNFA
CESFVIPTHEDADRAVRELSGALEDFSSRHNNDGSLLIVVYLGYTSERAWECDGQALRISRPSLSAFSQRGVMHDLLDRFLRQRAGCEGRVLNIFDCFWG
PRDPLNDKSEFLACPMSTGHEKKRDSPPHNFVDYLAEYLDSLDGEPRSISQVHGDMLRKQIEKGVNRMPFHMLEKGGNRSPFYVPGESGHSSIVLAPQXX
V
>p.capi.LGMF01_3633
MGIGFCDQASQQQSLCSASAPTKRDDLRKAYQKNYGVEKGDKSSAAPRSCCINTRDSDLLALPIIQHTSMAALNSCPQTADCLALRYSTMLISDMARISA
TIEHKARKRRHSTTISPTTYRLKKENQFTTNSNFMIFFGRSTGHFSRASLFQIAHSGSWTALLLSSLREERSGISKKNGWKSAAHLREPFERSRGATGSR
GRMLRDDPETNEGKFGITTSCFDILQVHGGRAGTSPILDFQHAQPS
>p.capi.LGMF01_3634
MVRLEWTDEVVEKSPASGSSRPVLTISQKYIPRTPWHHNLTIDLEARRLVPNRDTDRRQDMKGSLHTHAAKEMATSLHSMMDVCGAFGCRTSKEFEYSPF
PSDKIPERHAHATVSPSPSRQNNKLLFSPNQGECSAPDPKPCATPGDGPPGRDRKYYDVEDSMKEKTGHQNKEREFRDGDV
>p.capi.LGMF01_3636
MQTRRNGDDQLAFLRQKRLSRTTCRFVGNSSSREGASSFARWRRVPDDNELVAVLNVCFWSELDFNRTTFEAILQRGTVMISSPTSARTRCSGRALIQGE
PSSFGQVPANQAVHPASEREGQGTPNAAPNHDSTTTSEALSPGMRNSTGGYGRAFKNGSSDVARRRAKRKGLGTKNVGQTIGSLTL
>p.capi.LGMF01_3637
MGVGRQHCAREEHDHRHSSFDLLGSTPNSSTVASDRMKPMKLLCRIRLRSLRFKETKQSALKDGGVGSTVGIEKERKTAQSVPTSWLAQGAGFPDAAAIN
VACISAVPPHPESIATTLLGWDLFQDKSTKKSPATDPNTGHQVDAKLLHAEGAEVFPAGSHESQAPSRSVCSIGLAFRLRGAAGPASATHFWNTISQERR
LGSVEAASASAGSERPLAADLSKELSREGENWYTSGSSSIQVGAGRRILRKEGCGRCGAPPDAFEYG
>p.capi.LGMF01_3641
PVEQSTSEPAIEQEPHTLGLPPGLRKNSSGSANEELSPTTTTVERKASVCGIAPEQRESGNQVEVKIGAERRRSSFTSTFSRRQSASSARPRLDASSRRG
SFVSISQISKRIPSFDFAALRKQLSFGRDDFEGQEMIEPSFPNVLDRLTRAAVQILQFAIVEHAIEEGGDRQVVKIISEAWIDALISLVSHPGFGESMLQ
KVVNNRTEELAEYLKDPNLKDHERMQKAEHLARVGVELLLTAVQRGAKLRQLTFILSKLWVSAINNVEGMEGQGDEDGAVWTLIHLFTNWFAEAIMASDQ
SRAQLYANAGVEVLRGAALSQEKSVMEKFVDEWVKKWMFTIEKGKGNWINGLIEPWCMEYKKCIVRRKYEEALGLALAGMGLLRAAILSLIHI
>p.capi.LGMF01_3644
MMVGDSRVSMEYSESMSTRIALVRFEAATGQSISVSGEHSYGPTPVTFPFQQFRHTLRSDLSTSAGLNGTAHYSSPGCLCERQLISPFASEGAPCRHSA
>p.capi.LGMF01_3651
MRTFSRQLPLGAQDKQLFSFPAVKHPKFPPDRQNVVSDVRNPIVKLSRQGFQKPLGEERRVKLPAKATLDT
>p.capi.LGMF01_3658
MFMTNGSSWTDGQTVSVPEDQKRESFLEYFTSRENLNTSQKISLNCWPQRPLSLTAGLPCRHASAIIPAAQHMDGSLPSSVPSSGSARRRLPPISSTSTS
SSSSISNLPPATAKLARLTSSPLARLCSPLPCPPPLRSFAPPQDSLDHARPSLFSLCCTTTSLELGACQTSSPSGA
>p.capi.LGMF01_3663
MHFRLPSRTSISSRLQEKDSNLGTPPTFPATRRPREFKRKWSDSQTVDDLWTAAYEDSRSDMWYKSPLLVDKIEKNSARFPAELLDWLAETNIKCSKHDF
RKRFERVRPCGGGVSADFDHPGGLFDEGKGARRDLALLKSAFALSICLYDHSSDDFDGTENIRELLEGLHALRTYGDAKKGQIPSQNVYMEVYNQTRDAY
EGLFEFFFQAHDFVQERHFWTKSPPQDAEIWQVTQRFRDDCAALSRRAKILQNYSDDDSDDERRLTSQFLLSIDTFELPPGDPDFVDILE
>p.capi.LGMF01_3670
MATKREASPEETGRRSKRAKTTQKRKTEVDEDEESDYVPSDGELTDSADGETVTQGGVKTRNRRRRFANAAQDTPQDEVKMERDVTIAKRLARFQGTATP
VVAAEDTASANDDMSQKQTIATSPLQPASTKETKALRTKSNNIGMEVCLFGTYERTKPRQFVEQAQVADDIAPDAVCVCSSCTAQRKNAFDLAGNQADQR
DFEVKHGRGHSLAGQGSRIMF
>p.capi.LGMF01_3677
MKLFRQSTLAAVAVLAIWQPAIGWQLAHEELVQRSSRSIPHRARLAGTAGWLHMSRVGWRRSTPSCPILAMPSVVESDCEHEHATWSLSSPISVQPAAAN
AKLWPPVRRLV
>p.capi.LGMF01_3678
MFRKGWSDRGGQPAGSQQPSHASEDQEMRDEPAPPDDNNEWVINDQSQAPSGPHVNNSDYAANRMTHWPTFNGGTDVPEGYHINTSGQTAGYFPVTPSYS
LPAS
>p.capi.LGMF01_3685
MASLNFIKTWLCQLTRLISFPLRTENDFPYMQCPSMDEVERLVADRERAQPGSHHHASSSSKTAGVFNLENRMNSNADRRKASLSTMSYRYATTAEILLW
AKSMRLGSHFRNLKKAVIHHKHKNGDAVRQVAITNHAYRSRRHGLHEGIVSPYPQRITGSQVKKKLRLGPKGLKRAGDLDIPADKDVYEPKNGVSRKLEN
RPPTRGYWYYPQPSSLRVEFKPE
>p.capi.LGMF01_3686
MFSAFADSRKPRFRSEQDSFSALPYYRVMTEDGLVFTSGASWNNRSLSDTAKLFIFKACRKLPSSAGSDQLSGMSCPSMDEIEHLLAELEAADLDSPGQD
FSRASKTKGPEMRMLSPSIMLSKCATAPEICLWAGGMSFRESFKSLKGAVIRNVQQKGDHIRQLAILNSAYRSRWYGVRLDMGYKYPAGATGKKLLQRKL
PLGAKGLRKMGQWDIPADKDVYVPTNGVSRKLENRPEKGRWFYPHPSSLRQELRPE
>p.capi.LGMF01_3688
MEKSQSASLDQWGAIDWDDELEELCNESIQSLPTLTGMVNGEVVEKGPGPLPASKSGCTLEPTDDRTGKPHQTDAHTKLQSSHVDMASASSSFSGQVQSN
GNVSKLTSHIPTPKPFNTHALNGRTTSLTQTTNQVSRLPTPKKGLGHHVSAPKIIHDSPKSFDNADGISTKISRIPTSVPSFEDLASASEHIYEDDSFHI
DDNNTTYPFSTSSPSTDFDSRAFAPGHPGWTEHLSPSVSSIHSTPPEVNRWVNSVPICSSLNDILEDCENCPGKAAVVWSALLLTDDEDFEEFMFPHGAM
GWKTPLPTRFPARRPEQPRKSFLWQTETLDYSEEDLNSISSEASSELSQACGIDANMLSEDSGDSVKATECEGESKHSKQETTAELETEGSGMKVLQHSA
TDAKEMIQNSSLAQKRAFSTANEVTISHNATKAEEDGEGTRHDYIKEENNLLETAIRVPLPGFDLVDDFHESKDTSSNSPVVNLLDLINQLEAANDIMEA
CYQEIETNKELDDKAERRGHHKLSGASKDGAEVGDKERREESHMSILDMLSSMMSGLGFF
>p.capi.LGMF01_3691
ASVANNAMAARVIIHKARCLATAVLRCYWLDSHPSIQASKIVDIPRDFCSGNQRADKPVKKGLRKNNDGDERRKGALGPAVLTVRSISQSHAHAAHPPQS
PKQTFGGWQSSGPRPPLAAPA
>p.capi.LGMF01_3694
MSIFASSQEPTTPVARVDSLIQDTAMAPLQQPWLVRPRGVMGPTDDKEKENVKDPGADAAVTTVACDEDS
>p.capi.LGMF01_3695
MATDCWGVMVTRSMVSGGRIKVGLMEVGGEVLSGSGGWAKVEWWASRVVWAIQGCWRGTERGRWRKKKNGRQRTKACRHQGELGLRRRTMPAPSNAPAD
>p.capi.LGMF01_3696
RLDSASTVPSPTLDSLPPQKKKKPSKLQSLFQNMTHGFSGGPASPSSPAASSPYAHGHVANSSAAELTEMTHPYRSSPSSPVGISFEPAPAAAALSRTGS
TQSWAEQDTTYHGGPQRLAPSRTFSPGIGGSSGDAPKSPSLYSTKSAGGGGGLAAPDHDGSSKISRAYSKLSKRKTFL
>p.capi.LGMF01_3700
MGAATGGVRPLSLAVVGGEEEEESGIGAFASAVRRSSELQTRMSEVLSTHGRGAERIGKLAGGDVRWVKLKVRLGGTDVNGWGGRLRGWRKERCRREGRS
GVERRATPPVPETKEET
>p.capi.LGMF01_3702
MLTASRRFRGEVEDAISATAFSPIGAAQPNRQNTATTHHPPPRCDKHRTARTAKPPPSSSRHECAATETTRAPSDAKTSHVYSAHSPEATKLFSGHDKRH
QPRPKTTWSKNASQSLFQNDAQRAAFQCHQPLDATCQFWRAGASPPPTPTNGWYREDQDIEDFGVACRLPFARSVCYSDVDGRSWSRLGVRRQGGRPTQM
GTEAACGRWDDDGVSGPTSQQLSENENVFQLCTFRKPLPSSTTNHAISQKRQEKPDRLEDEPSPSVQCLYISPAQARRKAPPRAHAHDDASPGGQGGRVG
YLGRPQSRGTSRSRAAHHVKGVASVGGLRKKKNSGTGQSQSRKLGLMEAAEEWRIQKWLVAKAVATEKMLE
>p.capi.LGMF01_3706
MSANTNPGNFANRPTEEVQEIAHKGGVVANHPEEHAPPGRNLDGTFMKGSHAAKEAGHVGGLHAHGEAASRTARINRSSC
>p.capi.LGMF01_3708
MPCRPTTVAFFRAFTLTLLFLLFVSSSPGNHVGICGTPTAPVKSWCSASLCRSDGLPPQTAEAPDTSGLGKLHPTDANTKCMWDRLTFTRTVTCPASGLF
SPSQTSHDVADARPEKW
>p.capi.LGMF01_3712
MSKRQVKSHASSSRAAASAFGGGFGSFSSFGSSASQLSYVSEPPDLSSISDANTVVLFKNLSKKDSTTKAKALEDLQTHITSPSGVEDAVLEAWVRFSAA
V
>p.capi.LGMF01_3717
MLALITVPFVFSPELQTHGDSPRDLFQPRRVRSAAETLHCGHLAATTISSGAECLPMVVVGRSSEEQARGSKTVDKRQWKICETLGGRSVVFKRSGERLE
RFSKERPGRHRGGDCLADGSGWDEPRLAISRRLIQVGIEDQLCQAGGRACISSGGGVVGCLSRTNRKGKGASAPTRYAEG
>p.capi.LGMF01_3724
MADDPPPPPPPPTSPPPPPPPEPESAGMAAESSRAAEQQQQPEAGTSAQRILDEMLPPEARDKLRNHIQDLPPLAAERKQPALFKAAVAWGELSLLKPST
VSSVNAASDSQKLKAVHFTGNHATFVKHLYEWMEARWEWLEKDTRWKTSTQMKTEELLQELEKLKPGSQRFRDCWSRMLNAAQCPLVVKDFEMEGLELDF
IAVWLLASAVSVPSKKKPTVKGATKSEGDATKPGGDAHKSAGDASNSGGDSSKSTSGPPPAANGAPGSSVEKPSADNKPSGSKKSHKKKKKKTGTASSNE
PVTSNTNDSTASGAEPSAATKEAPGASGEAATSSNTTTPGNVDDSSPSSTNNGGIDNGDLEFIAKMESWLFSTMGMVQNYVQLPSTIAEALHFKLLPEVI
VIDALLRALDEKIEDVDSALWDNMKKIVSITADFRVAQRDFADRLDQRFKAVHEKVEKAARKELKKQKKAESKKKRTVEKGNEEATDRENEDQREYEELV
EQLEEAAIKAAKAGKAKVPTDGA
>p.capi.LGMF01_3725
MRDSDGTLPPSPGSRVGALSPHIDNAEDLQNHRVQGGTKHWRPSSAPPTPRVLPTTQLIFGVSTTPLWRLRPPWTSHQHPRSHDGPPELQQTTA
>p.capi.LGMF01_3726
MLPFPYNLMAAWGREPGPDPWMACEVDEVYGPYLEEADRRWWMSEAWPRNCSRFDLSKCVRFWKNEDFSPRFLHTGRPEELASYQQQWFGARIASSDEFV
ALEAKHKTEKERLDLHLRLTDLEERRDHLFQSAQSYIELFNDLESLEEVFRRQELEGTYLVLSIAAGWEVPLRPGFECSPFAQFAHLSASLGRDIHPVVL
RRAEPLEHDRIRHLVVAAKKTFDKAHEALIELGFRIEVSDDDDDDDDDDDDDNMDGHSAMDLDNDDDNNSHSDSNSDMDLDGDSYCSVYGEPDERSMQWE
>p.capi.LGMF01_3731
MSQNNQNNQLTSYNKGWGWNTTQTRQESEGGVFGLVERELSMQRGEIQTLRRQNEAFQQAIFQGFQVCDRQHQQISDLQRQNQSFERRLGALEEAQQQKR
HQHMQMSGRK
>p.capi.LGMF01_3732
MTYHNCTIVNQSIDQSTNRSGSSVQGPHTGSGQQQSIGQPRPPHSTCSRNFELVERAYNEHSRQLDTLQEKGRRHSQTFREAEDAVRNANRQIEELQNQN
RGFERTLGEAEVAFLGHDRRIDELQRETQHRCSQADRTLSAQSRDVENLQREHATLNRRVGDLERQRRNADMLEREQNRKFDRLQARWLDLVHRIEALEL
QRGSSRTVGAPPPYSE
>p.capi.LGMF01_3739
MCRNSLKIRSLKLAAEKVQKDEKGQDDLLEVEAYAARKPGTMTGTSPSTPALPLPELAGLCQNWQDSSSNIVLLSVVIKVIPAVSGNDA
>p.capi.LGMF01_3740
MASTEPITNAMETPAAPVVAQVGLVRKASLRRDSGPGSSSPSPAARPSPAPSAISQAISSAPSSVTTVADEVEDDLAIAPCPASAATEAITTTTASASTK
ATASPLAVIINRATASPTKHLRRFLLFLLRTDYLTFDTKSGAQISWRIPFESTLPFCKVNLRLGPWADLSPAQRSNLANTALRPAAALGIPPAAVLEMIA
RYQKRSYVGPTGRYKAGLHADLVKHHGLGALAAKLVRDRDVLIPALTGDWWAGEEVDETESLKAIGEKLVAAVAAASTEVFETLGHDLCVLRPDAMETQA
RAGRSLFRCLRRKQSPVPKPGPLRELSLKGFEAEQAAKFGELVEAWEAWEMEDKAE
>p.capi.LGMF01_3745
MLTASNPIHSAPLAPTAMAAPSLADTGPYHGDYKPAQSPPCLRPVDSLRLAVPILPTDTTTRPTGTVRCSAICDEGPPR
>p.capi.LGMF01_3746
MEARGSAVDGDGPGPDAQRADETCLRDDFSVATRQQTNEDGFNCCLREDDMDEKERSCQLSVTAKAPARVAFGILMLFLMSRRAAADPCQP
>p.capi.LGMF01_3753
MAPHGSQKATFSFGPTPSFSQYRISTSSTMAPSDSHDDKSTKRSAGDAGLDSVPPGKFPGCRDVEKSESLLTHQEDTAQDPATIEELTCALTDGLDASSK
PMVAHALKFLLSRTSLDDYKASMELVKMLMDRKLKTCKILLTNVENQQLAVREAQERLDQQKLVLREITDDISKQTDNNDALLKCLQTNCYTDEGLPTLA
ALNRELVKGLRDASELDYEPGSTINAWLGGYRPQPFLMHLLQGALMQAPLLHRGKRFESSSLPLHHRNSMSSNMPPHGNQDNDNKNPSGEVTDQDRATTE
EPTRTPADDQDSDTSLFRLKAFKSVLSKNAVDRETRMKQIKLLLNKRLQMIKNLHKALEDQQLAVRAAQAELKEEEKRVLGERFYKAMWESSQNDDVCEE
LTAAGCKTKELEALVELDGKL
>p.capi.LGMF01_3767
MRKEEQQEYVPPATGTDAGWKMPEGLFAKSSQQVSTPPAEYSTEATLVVCNTTPHVAGSLPALSTGSRVPFVFRIPHPACRPGETRPREKASSMLFVKKP
WWRRVWLVQLVAARLETGGVLPAQP
>p.capi.LGMF01_3772
MMDAVCGDPANADDASRDANGALAPAPASLRTSWIHCRPTRLGRVPQISFSEPHTSPSPTRHQALFIVTSRPRKRIACRRASHQLPATVPERQTPPRERA
TPPHKHSSIVAMASRAAGDEREDAAMREEARLALLSSTKYTQR
>p.capi.LGMF01_3774
MVEPPRARRSSTCAICSGVANGTRRQPDPTTKHSTPDSTLVLTHRTSLEPTASTSDFQTSYAHATANSALHAAVWNLPALTAGPSPEGLSERERALHSSL
AATSRSLHLATPQPPVITQRYVSSAPELSSSSSDTSADRPARATPPSSRLRVSSESSTMASIWQSADTQSCSGISLNATAGIKASAGRPLLQLATSSNSD
IFEPQLLSPLSYRLIGCKGRPAACRPAWAPPLLRLPSGVSVATSCQSRPDFPRTHDIVDLAALASSLLLAQPQRPAGRLASVSSLSPARAPSLRSGLPLD
SDLRLASGVSGATVLQKVSLRRL
>p.capi.LGMF01_3776
MSAPGLRFFTSDYQQYKEDTNTVASWLASTARQCGYPEDLLPVEAAQAPRAKKKKSKAKKKKAETAESNIGASNACGSSEGNSQAQVDAPASENSTANGS
IKAPGVATPTTNTPSPKTYVFSSVQDFMSLADFIAAKKKPTLKVPRYFAESLDRAISLRKRHSTTVVASRPRDVDSDDRHSYFVGVLEWVKEVLRPSFAT
TSTKEPRPDINVTVDFANMFSGLSIEEPSQRFEEAPDVVIPKRPLPDLAALQQQEEQEAYLAFSLLIEDFRKIRKALQEDIWGEFKIGYYHALSAALVSN
TAIDFARQLEQDMSDVLKKHGGAAKMLEKIWNDTCRNKRQDPDRRERPTDDLNFKVYEEAEDLMIPAYQLLDSFSKEVRSGNIPINGPRDYGRYDPKSDS
GSKSARAKYQEDKSLLMQFLPTLAVFCLETHPNGALVEDELTRGLRMVFKTQKISLWNVLSLQVFLDLHHCLREIVTRGSGQLAYALNVVKSSLSMNLKF
HAERNLYSENWTRENDGVLRDLIQWIDDNFIDDPVVQTCLRLGRPLPGKKYLLVNNPVLSGLCIYSVQAKFQELGIKISNAFGAVVSAKHLYVAFRKNKM
LEGVWTDMEAAMMCQEEDHGPITDDVPVFETFLRRYLIDMGVSVSNFAKDSRGGSGYQRSGAGAKTLKEKANLMRVWKHRFCTESRRVDFTPDELKKIME
TTVTWEEDWSSEPEEQETPFGTIKRADISRPVGREGARSLRDPSRAERLQKLPIPQLLKQLGPTLQGEFMEITYDYLILHRFCWQLFERIKSTEDDLLKE
MFGFDYIKSVVHLPRMTGYIFKSVVVDEDKFPNPFLNKKRSRGVIDPHIPAMAATHLGAMISSGSGAIGARIASEKYGVAYQFE
>p.capi.LGMF01_3787
MADERTTKQILLLPESSRIKSTRAAPSQSAKTSSQHPRQAVQQRISLAFSSQASHSAAPLWAALADGPGGKAFDARYRSPQPGPSVRMCTLAAYMAWV
>p.capi.LGMF01_3791
MCIRDRYYAAGFDIQAISYERRLLLIELEREDAAVRSFSVTFELRFPFFIAEPPGEHAHQRNVANALIAMRSVIELFRCADRAHELDGEILAFSAVFEAR
SVRVCAHVAGIPADRGPLCFYCHEVFSASFPDDGWKSYKFVKNIYKVWAPMHFARICSVIEDLEKCPTRSSQTQSEEGRISVERADDVYQYRPMFNLRI
>p.capi.LGMF01_3792
MHRRPDLVNVLDKLIAGPLVLGTAGPLVLGTAGPLVLGKHRFEDFMVIKARSLTALEPVSKVSEYPNPAMGKNAGKGEDLAANFLLASGKPEPVSYTHLD
VYKRQVPYTKAETDKIFTRINFTPKATTASNTSARR
>p.capi.LGMF01_3794
MTADDDLHWALLHLGVGQLDLVLGLVGLVHVEEGGEVYGAGTEEEEEEAGARQRGGGARRENGAVGCAGGEGGRARGRRRSGGCGSGSLGRDALGHHGNG
HEGEVVGNLAVMVAHGTVEGLLEIILPSASALRRKDTRRMEE
>p.capi.LGMF01_3803
MVSRLVVDADGGEWKTISTGRRGSFIPLTPLLNHDFRSTCSARIHHELGNWLDARVYNFLVFSLLAEEPSAGRYPNTPPSLKSEKTSSLAALSSGTTVDY
RAPARFAQPSEGVTCLLTRRKDRTTAAAKRERPQSLGAQRPKTTTDKAVTVVDYDLVATVTCRGVFYLSAGALEVHEK
>p.capi.LGMF01_3808
MEGPRKCKGMREGDEENEDEEWAGCRVGGGGEKAMVGSVTRAANKDESGRAASQRGPQKGPPLGGVRALSGLCFWGQPPTSGERGREERMRPAANPRPRE
PPEPMSVSSAPPPSSQPNVNPSPISVPAKHVPVLARRA
>p.capi.LGMF01_3811
METGVMSELQGPERHDSLDLDWPLRPPPPPPPPRQPLQPRREWPQSLRSHRSQRSTRSAPDDSQLPPPPYRFIDDSNDPVPTPQVYRTYESSTETSTSEG
ISGLFARRRHGFKPPGHRSFSGLQLEMTARPIYRSHKIVRATIFVTLLVAVVAASLTAAFLPGEWRQTIGSVLMLLTHFATVAELVLVRLPVSKLAIASY
VLSFGCTCLGAVLTFLRLVNPRMAAVELVLIISIH
>p.capi.LGMF01_3813
MSDRSPEVEILSPSTVKARTQRKPPSCNDVDAKNRRSRHANSPTTSSTSPQQKTRATTMCHEDSRSKFDY
>p.capi.LGMF01_3819
MGGLWRAAGLPAVCHWRICASGRVADDPAASRVRTDHAIRGLQLFILRRRAGDCARMDSPVVHDVPIVEKIGKLPNPVDRVLQLKETAEAALEKEEAARR
AAIEAREAGANVAIPGGDPEVRTGMDEE
>p.capi.LGMF01_3822
MPEDARNFAAQSSFRSARRDYATSEAAGATDSINDAAKLIRTLLDDPALFFTVDQKESYKIRLRKRFQDNRSARAGITSGQTTQEDLRLYNEAVSGLEQL
ALNPGKGPSATISGVMGIDNATLTKHHLAFRQQYGDDELSASGPLDC
>p.capi.LGMF01_3827
EIVIGSGLDVLPRLVEEVRRGDREAWDMCFIDADKENNWNYFDLSVKMSRGGALVVVDNVVRRGLLADDEAAQSDSLIQGSRLLVEKLDGDERVDSTVMQ
MVSEKSYDGMLLAVVRDDIKEFLK
>p.capi.LGMF01_3833
CTPVPHPCLLLSDLEQRVAPSDSLREAMAEKEIEDLKANHPAYEDTLAWLDRWDLVISQTRRLPTISGMTEAYQTLRTSYPFEFSLAKERYQDTVIVGEG
GPVLSSKQFVERWQEQLLKNFRGIWEERLIFKGRNNERRDTSDYESPGRGTPDSENTVSQTNQKAYSNGPPRCLCGNFEYYSRCLYLNKALRPPHWEPDP
ERQQLVAVSLTDPAVADKVDKSLRRWKKKQATQARLDDDDKSSVSTIKLWPGQL
>p.capi.LGMF01_3837
MHLRLQHLEAIEARVTPQLKARAASAAADAVRTSQPPSFLASESPNISESSIPAAGSSNFPLFPQERTKASAWTNFNRSWAEMTGIVTLNGFTPAAKPPG
AIDHPREHAWLSQLHHDAYSEPKGKLDSHRNT
>p.capi.LGMF01_3838
SEEKFRGTNFISFGPKYTNYLTLPVIPPK
>p.capi.LGMF01_3840
MRRREAEASFHHLIIAPSPPPHRAVETTQSARRVPTDRHQPACTGSYKPRGSHRRADGGVRAGQTGKQERWVCTDARPRSRTQPPCPARVGWSGGTYGGK
RRSAKRLNKALADLPKETKHEILADLPKETKHEILAEIPNDKEMKAFLKKVPLFKKAAESMSNFQWNPVSTSDSVYNPFTEPLGAYLRCGDLGDMPRSKL
EQTRTIFVKDVSMPPQPPGSRCSFGRLHAHETATNERACGGFDTEIREKGHKVLSFYPSDENGREAKRARLDVVDLTISDDETDAHKAQVPVSHKDDCPV
PGALAVGQPIDLGNGVLLYVHDAAQVGAPAALLPQPAKDQLALRRAREDAQSRLLPAPGRPVRRLGLIHKREGPGAAEQVCWRVRTFSAPGFHQETNTAP
PRPLRHPIHIIFRSSLHHHDTMPALSASNLELMRDRLILACQDTAPEEVYKAVAEKYPQGITKDILDLNSPVRDKVVSKNIEQSTNKPEATSRVTRSKAK
NADGPLIVACPSRPTKDYSPILKPSSPGGESTISHMSLDDMSNAESSRRDSGVGVGLNNTAGTLHQKQPEPFPLAMFQSARFASSLENIPPRRTKAVSNR
TTCFFELSNVAGCFCGPTVNPEDGTLDRIPLFRIEVTFDRCKSATTAVRRDLGLATSGSSPAALVSVVHELPANRTRRSNRKASATIHPSLGFTATVRLA
TLFCGSNATAAELEEGFVPKVFCSHVAEEGCLRDPPIRQRAGSPCLAKQIFLEAKRPPASPQDHRSQPAASPLAKQFFLEAKRPPAIPDRRSSKFFYICP
RLAEEGRSYSPATSVSTATRALSRNWLGRGTSTPGFFNHPVLVFSNPEDKDYGLREGVPNDLVREPKWSGIHNPEARAERLDQLPQIEHPGVPPSGHSAL
LRLGPGQHLQKRSYVCLSNGGYNVETPGCATPRRKRSFSTSSRRSHTPASDQLQDGNIQTPWEVQALLFGRILSAENSWPLRDPPIRHKAASPCLAEQFF
LEIKRPLVILENELSLKIFWYQGSPSRCSIHPVSRTPTPTFRGSHSNLNIKSQQKMDPSVYPIQGSVLSPLHPPMATPPYLRGQVLEESRQPVTLPGPSK
NGNCVSYAPKPSEIFDSQELAQALVVLTLEQHLHMRLIAMEWLCDHGYAPKLTEIFNSQESAEALIQPKADGNLQLAGWRGNARKRRPVRKNEREEKEAR
EKKEREEKEAREKKELEDWMVPEKTTKKLDKMWQKNSNADLKDLKHQFFDDQGFLNIKEHREHWLNEKNGAGRRRSGGDGKRTRERISEAIGQGQQLAPP
AEQEIGEPMDLDKVSSVHNGPSIHEAFEAMDV
>p.capi.LGMF01_3841
MMAQVTNGKMKRDFDENLESLAGRSAGRVSDPFHRVTTNDASSSTASLHLSTAPFSVRFIRLMGLPRRLATSPDSATSWHQLWHAQNRPARQQPNCHHRA
ILASSSSHRHNTRLAARRIANLTSCACLLSRGFLCAQPANIASVASKDNAKLWRRSFASAGHDRISVFLQKSCPEAQQMAPSGKPFVMATRDSGESRRGQ
RGLRLAGMADTRTRSAVSSSMRFSNPARLHVDLDQPQMPSFKAHSLTR
>p.capi.LGMF01_3844
MDGASAASPATEGSGRGAARRPRSQLSFEWLGVRQSTLLAYGANAAAGGREVVEQVVGGIGITWRDARFGSSGVLV
>p.capi.LGMF01_3850
MRVEDVGREIGTNYRVGRGGRIASAEAIKVRPAGMVREDEDRIAKDKKASERMAASTRVGEDHGIIRDSNGWVGVVGLQCERRKKAVGVVELLLPSWPGK
NNRQSAEPTQGDIHMAATRRLFDTSPSRITRQRPTRLFA
>p.capi.LGMF01_3857
MLCGSITEVIESPDAANQILALWSNSASALVANSNHNPRESSKTPPPLPPSPESRWTARPPATLWQQPSVNDPSVLAFPSLRYGLKYAGYRHDRRICEAG
RRSRADWLATLDAGLRRADVRAISPGLGRPKEMVAMLST
>p.capi.LGMF01_3864
MGHTGPVEPQGWAWQERETRSPHRQQQATSQGTARAPTGCTRVSPVSLSETKRAMRSGAGGSSSSDRNLALV
>p.capi.LGMF01_3865
MPGSISGIICTCFDPTYDELGCTKCIERALSAIEHPEDSLPSTPAATDLELAPTEKKAAVVANNNSTKPAVIKGVFCTCLNSEYDEIGCDRCAERAFRAM
GH
>p.capi.LGMF01_3870
MIVSPSFQSRVCAEAGAAPEADPTPWEYWWVVIPVPGRLVIIAQEDRQAAGWLAGWLEKTDWLASSKNARATFPQSRADRT
>p.capi.LGMF01_3877
MRLLGRARSPRHGELVKWAMPLDGISSASWKRANTITIHNNGPRGFQPTSSSRALRPRQDFATRPASPCQSTECGSWAEHDRKVYASVREGATPTRHQQR
HRGSRARHPGLRASGSRQADSRTQPGPRAPVLVPSSQSIPPRPPSDVFDSYEGLRQTQLAPSPCHITSSVFGRSNSQCHAGPAPPALFKPELLPKLQQPG
GHKTSTPPTAGPTRPSAFSSTWVTPTPEYRAHLSGANPTAATTSSTCVCFCYCSITTSRALLTITTARTPLTIMTLRNPQGGYVCDGRHDSRLHELRHCR
LDWLDFFAHTLLISMTLRYACYVSLTSCIQKLLAGVRYLAGQRFWNSSPPLWLVWTEKHPPVDSRRRPLSSLFNLSSALWQMRTLNAQHGRRPPSNTVQR
SVKCALDLPTGMYFLPLPNGRCLRALSDLDFHLCPKVLCSLFKATTKPPKNQKSFGIKHHRNKNKKENNTKTQKMRWASEPRTWWSVTFPLQDKRTSICM
DVSMESTVVTEISLHELEDAPGVIEPSIQGNFYNMMMLRLGKDHTAAERLEALLDPPPSTELLPPSRTPATTKSKSKRGRGVIKRQRQQEMVMRPVPTGI
PPSPGRLSR
>p.capi.LGMF01_3878
MATASTMSVAVAGAEEQPYQPFQCLICQSRFTRHENLKRHAAVHTRPRDKSAYTCDLCPTTFSRRDLQHRHMKRKHPEHEEAAAAKRFRPDPVTATKRSG
RRSRNVEVFSAPSADGQSGFLPQQWGNEPHVEVESGAWPLDLPDEPADYSPSHHHSPASSDSCSNAASAPANIDRHGSIVDFDRTQQPSALEPIPPMQSS
TNLDLSASLGTPIFDFGFLNSQFPSAPAFDRLHPSPGSSPQDLSLLEDHWHPSSSQITRGLDLYFSHASHFVPFLHQPTFDVAGATRGLVLSILCLAYQH
GEDPDCDDEAGSGDDLSRRCFQHARALLSSEEEGDDDLTRNVETVQAYLLLEICAVVYMCGKESAYGLKMHSKMITLARSCGLTQPAPSGAAASKDLESL
WSDFIRTESHKRTIFAAHQIDALWYQLLSIPRSLSHLEIKHELPCPVGCWTAASASEWALRQLTTRSSSDSVQYADAVRRFLSPSSDLESLPSFDPYGAI
NIAQFLLSSAREVSGWSAITGRLSLDRLEPLKASLVALGPSIRSQAGSDTDSSSTALHTFEIAMIELQIWSPSHTCGRIEGSVDAVLRESTILASAGDIS
FGAETAQAVQPHITWFLRYLDETRAPDSEPPWISLYAYKAFLIAWQLVRKGIPGAMEVVRVQDGDVDGALAWARDVFGRRGRRKVGRLIGECLETLSR
>p.capi.LGMF01_3880
MSRQLISSEKFPTKPHNCPAVKVPGLVFCAGQTATGEIKQATRTALQNLKEVLELAGSSLEQVVKYNVYLADMKDFAGMNEAYIDFLKDIPMPSRSCLQA
VPPGNGTVIEIECIAQA
>p.capi.LGMF01_3890
MSNGSMSNGSQISRIFRWRDHMAWDKYHEGNDEGFHMAHKLLLEPRLGDYHAANMHLLLTKSDDFPVHHGQEAVRLYTELINKVTTEDQIAYLQKKKDQA
QEWLADAEQREAKEKERWAGMTGEEIVNAKMAEAMATLRQYEEEHEHDEEQEDEYEEQQEDTQEVGSDGSVGMLSPAEHVEEQQEDTQGGMGRPEGYNDL
RFKNSARHVRRLSMASIASRWHDEEQKEDTQGGMGRPKGRNDSGSSYHGFYG
>p.capi.LGMF01_3893
MSRGSAADIPRLFTATAQPNYKSTSSLSPMTKSSSRTPPHRTAASLKITIDDLTWAWPGSMIRFRNGRQETHRGSIQDILNQTIE
>p.capi.LGMF01_3894
MRAIELKEIESKADSSARSDPVQATILCIGAAVVFVDVENAKRRNEPGPQGKQKHEEKQESKFRSRRKK
>p.capi.LGMF01_3897
MDQSSPSDDQYSRSVVGNELRGLPDDGKPIPGPKVSLLDGNLDRCYRIADLITTAYELESWQARDRLRVEALSDYLEAVRFYPQPHTPQIVRHLKPLQKA
LERLGRKQRETEWEQFAGQVSDDVCRMEMEVLAKIPGLQHDDDELDAVNGGGSLLPIESSYLSRRADRAAQLCRDADCRAAQSHQSAQGRLFRDSKDWKS
QSLTDDAEES
>p.capi.LGMF01_3899
IWTVQCKQVQQTSSEPVYDNQVLASPGAKGHLRTLARWTLDEIPNRVVLVIAEGLFMMVLQSITDPGTRRATPFHGLNHAWCLNQGFGNNEAFRKSPCDN
CRQPVGRHVCWSPLDPIKAWCTRCKGHWDRHREPRSAERVARSVALDTLEEFSYCPQGCGRQMMRAKDGVPIPQDLLDQGVRTVAWYPPLQSLVCKPCFN
KLYKLDKNEADRSKTKHCACGNEISKASMFSGLITCGQCVFKRRLEKLESETDDETCALCPLKLSRSERVYARGRTPEGGKICGQCAANKRLKEAEGKVV
ECIQCGKPLTRSLIAAGRKVCDVHILDKRLAKMKAEKEFELCGDCDEHSSDAAIAEVVNFFDFD
>p.capi.LGMF01_3902
MPYTKFVFEYPMAENMSTPAWEFEGMKKRWISREFAAELAQPRSGTADLLSAMQTLSMDEGRPDTSNGSEAEDLPSKEHAGWGFLDVRISEGDCRLLKNS
LQHFRYGSGAIIHGYGGFMCVVSWAASEGYMNILQMLLQHGANPNRKSLDGETPLMCAVRRLRFNCAYMLLRNGADRSIRNDDGETAEDIAQKMMEATPG
SSDRYKIFNLLRTE
>p.capi.LGMF01_3903
MLSSRIPRLALATGPIGSGQGARAGRVSPRTLIRVCDGPKCRLHIILALTLDTQHIARCCTSPDAAPRLRPDGTGSWPRYPDGLEIRFDCATLPTAWSVE
NDLLADALVRTAGLVRDQDPSRPNTTRKMAPLPGRRRYRDDLRDNSAVALQHGGAAWHFVTSAKRRVHGTKKGKEPSFRCCRAVIEGLLSRSSGPAGLHP
LTATLWSVEAVLWETGWGYGSCRSCLRVRSRLVEIGVVG
>p.capi.LGMF01_3905
MSDDAPEEEEKVVLYFFCKTGKDETSKSRKILLHILIQLFHDFKDSQAIGAHRDCLEVIKKIRNSPGTKKNMAKNRFDESKPDALSIKDLQSAFSGLLKI
IRKKVYVVIDGLDECSDYASEKLVETLLEVSASDELLNVLFWFSSRPEDTLEQTLRGKQPETGILEIEMTRSENEKHLGVFLDAHLEELKHLPLDLRDQA
KENILKQSDGSFLRARKAIDLLKREKAIFDIDQAMKDLPSDMNDIWKRRWEMLQPYQRKLLSVALRWLICGNDKITTTLIADEVEKKYGFYIGKDNRRRE
TEQPDQAPQVNEAIKDDEQAKEPETKLPERPSIKALRDFARDFLEFYGSDEIRLSEPREIRDWVIDEDNKSYRIHEQTCTECRERMQSFSINEFAPKQGS
LLLALRVLQTLNDWNFQKDHIFQQDTDSEEFRFFDQDIMYPDDKATTEDPEKSSPEDPLDVPQSEDQAMAQKDTAEHHSNGDQEYSKVAVQTCSETGAVE
HESGLASGEPDNIDTISLSDADDDAETANGESDAPHENIEDGHEPPRYEHIHWIHHIRMAEEQWTPEERSLSAEWGELYALAEKFMDGHSPAFRAWIKQT
NLLVEPVKRFDVRVHLAAGFGAIGLMNKSVEVGDSMSTSREGTPLSWACTGNGNWTGLEEIMAKSKSVINDQDQWGQTPLFRLIRGEAPLELIKLLIGQY
QAKIDVADCDDWFPLHLAVRNKDVEL
>p.capi.LGMF01_3909
GGSDGTDRWQTAKRWQSSGGTSTRYNLKRKRRIDSFKNFQRLASQEERQWGGGIYKRGFARELARQEEEQRTQSINEIKQKLQGKKTRASAAAIIAD
>p.capi.LGMF01_3913
MRVDSFNDPGFSASLHDEEMGSGGLEDGGPMGDVDAIQPELMVGEDDDDERGSDSGSEASASDMSSPGGVPLVEYEPNKFEEQQLSHNKTDEDHDHIYCR
GASWRSSSVEGRSQASDASANDNNAEDEYDAEDPGMDVEVDNDEDDEMEEEDERFPGGDFEGQTPPPPSPTPTELAEHQQAIDFAQAYLHHPPSISTIST
IADSDEAEEPDMDAKVYNDEGDETEEGDEHLPGGDLLAAPPPPSPSPTPTELAEHQQAIDFAQAHLRPPSSTIADSDSDSDEGATAEPSDEDEDPSCPRF
LPCGPPAAAGQQAGSQTSWEIDPAQKPVLQHHRASSAPPRCHEVEPGRQKQRGGEARARTRSRSPPRGEASVYRLR
>p.capi.LGMF01_3914
MRRNLRGSTPGGTGRSQRLLDWESGSPLPIRASIEGGDVGAGLVTKGEVKAFVRKTEKKRFVAAKVKDAVAARGVKVTRFVPQA
>p.capi.LGMF01_3915
MEEDEEVGYLVDEDDDGTEMDEDEEYDVKQDADMNEGNSGSADVVDLTSSSPPPESNLQQQAIEPQPTLHDAQSTSDTDQDLLEGTRSQTPTDACDDLPA
AARDNQEGLHASDIPSSDTVMANSPGMFELPAQSHLGTIARDSLSPLRRRASRPSAMLENIATSDAGQAEPAEQDTFASARDSMTLYSGMSRSQSCTDPT
>p.capi.LGMF01_3919
MPAIFHHRPPAAAAAATATAAVKYVSAERARFNLRLSSVVVSVVIVARLRFGLCMSLRRSDRSMQSRRTVRACLVPPSTTMPR
>p.capi.LGMF01_3924
MGGWPQAIFSGRQPAERCAAPALRDVGDGVQAGKQLSLLEADPDEKGPGDATTRLTAADGCGGTKQPSAVGAAHRRTVGGKGEDGDDQGCEMEWVWCTSH
GPAESPDARAGHVVRAASLQQRPDRQDCSKRGSGFVAPDNRVSGRTLKVTSASRPGSAARPIEEVRKALVDINIGKRNKRKVQVENNHFTDPYYSP
>p.capi.LGMF01_3926
MSGEAGFGLLCGGHAAEAAPVFAEMEMRAGRAEKEEERGCLKLRLDALAQRGRHARNVLHQPPTQLRRDSVFNWTFPHTHTSTPAGNMIPKHFKIEIFSD
GVRVRDAAGELNPTEQVRARSPCGPDSQVCQLYRGEQHPEAPLPAFTNLKVRDKSGHEWNVHKVVVARDCKFFENALKGPFKEAVTNVVEVTDDDPLQHN
KKSEQNLDLTVILNDFRYPAIKFPERLGRDIGPCCLQLEANIYWCDNETAKIWEYLQALCDFAGTLAVHGTYGSPQGSPQHLCEAFLEGTTVRGVDGAQG
ACCACLEPNSVAKLNDRLDTPLHIHATTMSSRDFTFDIFTDGVRAMDEDRQLKQPDEIETRAPCAIDRRACTYHRGRSNEPALLPTPAPVRFTSWVSRLK
AKAREVVSSFKGQPQQNVNLAIICADFRFPALKSSKCFLRSTAPCCLLLKVNVYCISLLQFSRSIL
>p.capi.LGMF01_3927
MPRFPNHAPYDLPKPAGHPAPEFTNPAPSQSGLAPLRSRTLAPPQRRLRRVTYKGLDSFPAPPAWDESLYDGVLGQKAPRRPHAPFGGTETQQKGD
>p.capi.LGMF01_3928
MSSSLIPRGFSIQAILSFISSAIRPQADPSPSMSSGTSSTEKSLRKTFLGFEDIWHLVMENLSYHDLLSASEALPIVNRLLDQHKARRQQVFLEPAGPAV
ASLSFHPDLILNDEVGRRFHRVTVFASPAVINLMQEEVERINIQIDNDMEWLDNIDPDDKEDHSWDMQLSGRSQQLLRETQLFSYQARIDPSCVKPELEN
QKSQELQLHPEIFKTAIAKDGQYRELQFDRDGFTLLNGKIEDLEGLYLYWQKSLLTQPPTSSVEIRYQISHVTFVGAVSGRKYALIRRSYHKAHVINCEG
VRLRDLQSLLLGALKEESRSFRVAMLLDQIQVTVTNLILTGTPTTALREAMRED
>p.capi.LGMF01_3929
MFGAEGQPTSPFLLLVPLPPPNEDATDYDIAAIFEARIAPSIPRRLPESPTRGKLHFIFSSIPLPQTQKVLPIVDRLLGEYKFQRRQLFLEPVGPPVTFF
NVHPDAILDDSVGRLFGYILMANVDKVRENEDQLSILNAVARHASALATFDPENGEYKTFQARLYGDFIKQEPENLSTKDLEMHPEIFTTLEAPSHSSQE
TMLKTTFTRLNGSKTTLQELQLFWKSTLLTQPPTTDYVPLEDKGDDDAKAVPDKSHKDRGSVEPDQFEGPVLGPGEWERRKKDGSISIMLTLEVGRRSAE
PEDDDRKAKQEAEDDWIVQKAEADKRHKEHVARVQERLLIPPT
>p.capi.LGMF01_3930
MKKSQTNPHKLQPRTISTPAKASPPAAQTAATAAGAATTAAPTPPTSSTTGLQARRAPDAAFANVPYRAASAVDVGAARHQRQGTPAGAPWPGGVALRVA
RVDQGSRGAPARVLSVAGTGPRVVDGQQEIGPVNEVSGVWACAVKTVLAQTADAASHPAPRATPGQGEAEEEVTCAYARKKPWTLWNPIKRDD
>p.capi.LGMF01_3931
MTKEIFMSRPVEKATEYEKNPNSEPLGEQLEAPESSLQPGLTEAVGQADEAAAAARRDGLVGEAWQPFRLYAVRIVAIPGRVGAAARVFRQDGGGKEAEP
ESGGEEEQLWRRGCYGQSHDTFPAGPGDLQAGVASHKTPLEETTVALGLRLSAHL
>p.capi.LGMF01_3936
MGNESEEKVKRDGVVSGGPPGLASFCAHELPYYLATSEHRSSSLNELLFDGTAVERSWEKQEKEKSDAQEGDEREEPTAQTPSRSLLSISGAGITPSNSG
GFAHDGQSLLRPFGRPSIHLCKPKRAEWRVFEAKA
>p.capi.LGMF01_3938
MNKTLLRNIPVFAKTQWPPQDSSSIEQLPASTFAKSEQFEARLDISGNLSRLLANPMTTEERDERVAK
>p.capi.LGMF01_3939
MVETRGSRGRKLAEGARLDEVGELVALDEHSKAIIQPVKESSAHGDLAQEPDREKSRKKRKRRPSKWATQKATEKSTASASKRHQKPRKPPKEMTTRWTE
EDLKPWRGYPALYKERRKSKTFIRQNLSFTDDLPPEIRLMVYQELQEIDDELLEIYSKRIGFCIPEAQRLLFPMLRLCRTVYREIGQMLYGKVLKFTGPA
AFFSMGAFMFSHQSLAFQYVRHIVVDIPSFSPQDVKYGVQYVANSRLVEMPEFLSTIMRKKNTMKATTLAFKTQCEWLQQLKSLRRLDLYLNNTGCNPWR
FSISKRSRDSKRPTTGMECHHTDGCLDNWFGKRLKSPVEAVRDHLNPHFWETLELLKAALPELLIRIVISPKYEQKLRQLTRRVPTHTNGRVQQPGTFCF
KTWILRRATTLGWELGVAIGSKSKWEVASFALPRRLSSREEVYHDKMRAGGRSSYGRTIIPHDNYDLIVYPIPDEAAGLNSFQTISYFSGFTGWNEQRHA
EITSGSVSIEGLEIASNAGSDLDSDHDEEPQADEEVDSYSDADHYEEPETDSEFDSDFGHDEEPQSTNLYGLVY
>p.capi.LGMF01_3941
MATSDHDPDLGGGDEVGVGGSDALDDQDEQLASDDQSDAETLSESDEEHDDVDYTYLNMLDSASLSETSSEGQNEVLPPQSEPEFLWAGVFPQTYDEWSK
CEEDLKPYEKYPVLYKERKKSRTFWKTFWENCVRPVCQEVGEEKTNLQIYDEVWDRWKKKFGSDAEARKWVDHFRREIAPKLREQPKAQSPEAEPSSPTQ
QREEPLVNGHSKDLD
>p.capi.LGMF01_3955
MEKNADLAKAINAINTRDDKAKFLLYDTIDDPVVQSFYDMLAEEEEEASPEDSQTENRLTYISRDHPQVYSYRNMRCDGAQLRDAILNXTTPRL
>p.capi.LGMF01_3971
MDLCDDNWTPTDMILSKRSDWTIWYTQIRLLAHGQGVWQYVDPNIPEPNDPIQPKAPRYSDDANNVDGRDKDDVMHERMMDFEIEVDKWNREKKGISRVA
F
>p.capi.LGMF01_3973
MEGNDNNDDRSSQDSFDYDKFMEELEVSSLGSEDPDLKSIQDDKQEATKDLANLDARNDKNRKALKRPSALYSEEKNYLEAELAVNEQAAKETSDLVGEI
IDKESRTIKKLNVAEKKIILKQQEKKIAEDSGDNVRRDQLSSEIQRLE
>p.capi.LGMF01_3974
ADVRDAVWRDYVPGALAAGKLQAKPEPLVLKEGLDMIQTAMEKHKLGVSAQKVVVKF
>p.capi.LGMF01_3976
MVDNTLTDTAHLAQQQCHLDQYSCAECIDKTRRSWSLRLETIRCVSNDIPTPHLSAAQHQDGTDQPASIRFARTKSQDMLLYPALTWPADRQGAYAHASS
LARSGTARRGAVASRHDRQAMTLGLAINDQRAARRGVAVKQVGRVRRVQISRLADRRPTEATKNAVISSNKAERGRKTDGRQTDGESATRSARARVAWQQ
RSASAKAQRGNSGKAWVQSEDDGALHELASERGKSAREVLRWARQKSAKHSLTCWRRGAQTAEVRKQGSNATAADNQVRVAGRREKANAYNEASPVWLHL
AHWHPPLSAPAPLHWHWMESERATLLADAWRLTTAVSVDESAERERAPRIDWMAAKTDVCKPASLSAGVTAAPPACLVGVVVQRFSDQGGEEPLTSLAPS
AEHRGRGGQRPKTQAAGSDKGTANAIRFWRQQGESRDLPASLRIVVVATAVAREDFRLSHGGA
>p.capi.LGMF01_3977
MPRPPFFHKGRATRRGRSVDPKTSMPIQGKPSLGCATTTAAAEPQHQKPRTPVGMLEWRGRKAEKA
>p.capi.LGMF01_3981
MCSAGSGLRAAGIGIGIEERQRHSDLSILAWAARKGLSGAFQEPPEIEAAARREAAPIPVQIVGSPVAYVESRTRTHRMHKTSSRQFILVANDSTWYLVL
KPNRQGGCGVAPQIIDQGPDMLWLKRHQGNHTACLQLSHTCIPTQD
>p.capi.LGMF01_3986
LVALRFKARFAYHTGLPSGLSVRSGELVLVRRQFDDGVIRQGKGWYLAENNDGALGYIPSAYLDEDVLGPPPPPPTSSSDGDSTRARRSISPISTPPRSP
PPAEPARIVPPRRERPRCCVNLSKNRGQCSKYRRPYALTCGTHRNKDDAVRAALTTHSEETQELVDAGGHFLANV
>p.capi.LGMF01_3988
MLGSCKYFLLQTLFVMSGATITLARSAQGLGTKQPDQIAEHHQRPAVPTVDDCPTPRKGARRGSFCTRHLVADGRTDSTSPTRLREAQVSRQLLRHNYNN
SQSCLLATGLSAPKRPSRAAWRRAAALDRVPGQFKRTSPRTSILCQDADCLRRAPEPAGLVGLSSITHFVYRPAH
>p.capi.LGMF01_3991
MVDTHRACWTRSLAAAGVPAVSCPMASVMDISETPVKTDPEGWHATKTVAACTVRNNNQPPLTEAGLLCSAKAPAPPRRRSAVHWFPGTAIIGRAGSSDE
SHRRHRYQLVWLRWQLFPTILRPLVWNARPG
>p.capi.LGMF01_3992
MPMPQSGSPERSGHDRTSQPAMPFEVDGRMRFIESQRPTAQKMGIALGLRQXXLDERRPDESTPRGYRSEHWRVDDARLTQGRDGKLASPGRPHSSAPMK
RRNSAAKTKYIDRLNAEAFLWILTKPYALSMRQFQEEGLTVCDAMKRNTAKSQRERKDDPGRVSPLRNAMIQQQDGTHVLHDGNIFSCSWQHIPRLKHP
>p.capi.LGMF01_3993
ISTTLTSGVQLTRPIVTRLVLVPNGKRWNLHVAQVPLLRRNVRPEEPMKGHIDVVNRVGRRDASLCRQILFRALLLHAAGGDGISVGRVVGRNLAEQVDG
RVKLDAGRAGNVVDVARALGAPSWRVNLLATGVVIQRRHLEEAGHAKVVLGCAQELAILRVRFARVGEVAEARREHLLRIEALRVARRPPHAPEAVAAVL
GRAYVAVDGRHEFVVEVEGQEDGQHHGRQDPEDEDERET
>p.capi.LGMF01_3995
MGCEWGIFERSGEAYVNGAAFREPTPSAQSMVSFAVSSEDVSTVKPARQPTASESSGRGSPTRKPSKRQKTEVRESHVSTAPSVEKAARGSTAPAFPNQP
IPRTE
>p.capi.LGMF01_4003
PAFRVADVKDVYQTAVACCLQILFVADPDAVYNAINFQDDNDDDEGSDGNKKNLTIDNYNPVMKSLRNYGRMLQNQGLIRTVCSTIGYLIEALGETEERV
LEADQAKEHLTKTLGEKDQQLSDGNKAKQERCREIQDLTEKLADVKIQAEADAQATCGQFATINVLQKAIKEQDESLEVLSASSAESDVLVPAHEAMITL
CEEARQQAQAAAEQGNQ
>p.capi.LGMF01_4004
MTGSLFCDDGLLNYTTILKSLGLEKPKPSPAAVIEPIMSVAVGVAPDTTHFTLVHMILAFYIIYVIGIIIVERRAFKHAIVSIRAGAGFQAGIYYRTKSG
KQFKYALIKKAPAYDKA
>p.capi.LGMF01_4005
MATLPKSKDGNVDYLKKQFGTSGAIIDDTIAQRGEDGSPKQLHEYSAGILTELKLAALREQDAAQFKARLLAKTQSNAGHRYKATGSNFLQLEDARQVTE
DVAAEHSTTHAALIKERSSIGHKRKRSGNEVRATKRRRRTTTSTSGLFDRSRAPSFPLDDPRLYANITQYIPPADSGPRPSSPSPDAMAALDTFFSFSYA
FAIYGFSFLPRSILIIIDSHPDSNTTPFLIYAQSSTAPFFFYGLSFFARGASFILHNIDHGTISIRLPIAPSSKRARTAVVTEFGMGVGDNTGSGLIE
>p.capi.LGMF01_4006
MGRGGAKVFPTSRYEDPQSLVVNADEIVANLKREKMLLEAAGEEVDFQEDAEPRNRTSDLPDMDTTMDEQREETALEVNKELIREMYEDFDWMDE
>p.capi.LGMF01_4007
MPEQSDQQDRPRPSTNHPSVVINRPPGFDPADYLRYSQTPAPSSNPRLSPSPTPSLPELPDAFLDHDHQEWRPERHSAPSSVDEETETHRGRVDMPGSFS
RGDEDEDDDESDDEDDEEEQQQDEQENVPQQIGRFTNVSQIPDSQLDAPGQDESGDDDEEIEDREYDNPNYGLYSGELVEIQPKDEEEEEEDDAPLVAMS
QIDIGAELEHQPQPSSYLSKFNESVKAMVEQAWEDEKQQLQLPDAHREAFVLHGFHIINSMSRELVPAIIDASVATIPFAQDYPQARLFLAKYEREAAKQ
VPTSTYQPSIYAQYLVDGEGNGLTAGNLSRLLRRAMRYIRDDEYAAKVDMAIAPTKKMRDGCIDWARGDRRYTDKVNDKTGERTHDKNRVKRIQTLCQTI
KANNPSDADPDKLTRPLSEFGYTNNAGTPLEAHKKHRNSNHLMNMLAIC
>p.capi.LGMF01_4008
MGVRGDEKSRDARIRKEADGCVETGSRWAREETKRGGWIRCGKEVDRRAAHKERQIGETSKTRDDKRCGGRGHVLEARGDVRTITSKHVHHSQPTTTITR
HTTMPKFLQRWAPVASWPRHEHITFEQARDALGSPGFQHPFAEWRARQRSTAAGKVSRQAVIHAVENDDGTLEYAHVYAPAMWTAVSSIARLVLMVYRPA
PIRSPARPALRPSTQQGAVYRCHDGRDC
>p.capi.LGMF01_4010
MVAMFLDAVRLVGVVFAAIELHVVESREMGLAWEVLETLFWRIEVVLELPGKSTGGSQADPEVAAQLMQDGWLLQNQSQRNARNWGTTHGGIIKKTKLCL
AIWIGAAFGVLPKGRPVHANLGSDFQILDPGKVMWTQDGVGANFWSLLSQLSPDIVSEVELAVFKFGRRNNWQQARHSKGTGKRPDSAEVASILGKAVYE
ARTTEQRRRITSCSEDGEARQEVGLCEGVFSWRREGDTCADIICTKQSGQLNSRSTGADAQVPASLDHPHLDSPARALPTGSPAAQHNPTLRRGLPVRYA
SVKPSTQKRMPSGWPWRQPRVATAKAETDSPAAAPRARARARPSPYPPTTVTLLANACWRRCAAGGRCSFSFVGTNPIRRVGAFWRGSPGRRGRRAVRTW
GPFFRIRWFGGGVGLKWRVALVCWRQHGMPGHVLPGHVLPYLRRIEVRKPLSTPPTAHLCFNTAVFTSQTFSNPLGTLLAIQKGRHFIRYSRHRLRRGGV
QIAIRTNQGGSNQHASQEVGLFLYLSSPGHQGAGKVEDRKPDGEGCLVASSQTLPGAHSRRAIEADGAAELPSPSLCPEIDCEASRLFRMPISC
>p.capi.LGMF01_4011
MPGSVEPPGDDLAEAIEAQRHKSPTITSTDCPPHKLEETTKAHKYLSDEDPCNHFPFGDLPAELVLRINDFLPNVARLSLAAACKNFRKLIPPPAGLVDA
WPKDPREALARLLQKEKKQRADIASRREFVNALDDSLSSSPLTTPTSPLLPSETSLTLSLRAPSSNMSSSYQQPGSVELASDEIGELAEALKLFTFQDPS
QSSPLGDLPPELVLMINDHLSVVSCLSLAATCKDMQQLLRPSTERADFTSREMFLVHLETDMLSRAVEHERSGEFEDMRACTGCKKLHHRSSFSAVQLFQ
QPRKRLCRGSEAAFQLCKHTTMSWDSLKEPQFSRFYGCERCKYNLCNHRIRGRMLMCFVRRGVNGDSVVTSQPIVSIYEGENVLGKAVRRRLGKMRLTIQ
GERSPTEMQTQPLETINANNLADTYNDVPEIMTCSRVPNMSDDSNITELTTSLKRLSFDDERDCFALGDLPSELVWEIGKQLPMESRLALAATCKDFQSL
LHTKIKDADAISRATFLQSLDRDNLTRAVEWEKSGEADSIRACAGCHHLHWIAAFSSAQLFQQPRQRKCRRREGRFRVCEHITLSWDEIMQMPLSKDPLD
TEDGDEMDSDIFSCQECSTRGGEGFYGISHSWLDPSRCGLWLHKTYKVTTCQRILTIGELQSINGKVVREKLGDLRWRICPHTVTSSEHFAGLEEIEFYH
LVTVLDIDELEDLQSALGKFCGNCSDPRCETIFYLGANGSGIYLWTRRDLGYLNNVNDDVWLWVTKEIVNPRVSITKSGHVETWSVQALDALNIERILPI
VXLWNVYECCKDPGCVTEFWIEVQENKIFLVANRDLGALTKDDPNHYDCGPADERKTEKGQWKITPEYQGDIEVSSSLWSPAL
>p.capi.LGMF01_4015
RDADEQANFWGYMNEIGAFFCMLAHHGTVKFDITFKITLESRQLELGGCEEYLKGALGAEGLRSTLARHVDFTIEVEHLHWRTIKIYRFKGVREDTMAEF
RGQTTYIMMGIAQLLGLDDGMVGFAG
>p.capi.LGMF01_4025
MTAPTPDQQTGSGPGPLSASDAAGMGRTQHDIAWHGIATGSKAPFASAANCPLRSLRRPTSATTSF
>p.capi.LGMF01_4037
MPKRPGKSSQEKVQVSPDDPSPIERIVLAKKHSLQTPAEMPTDAIYMTMSLYRKLHPVTMDSSISAGMGIRSRACPRMTRRRAARGAFSLNPERESELSR
CPTGSGVGGWKRERFSRVSELAGKGSMSKAFTSSSTLHQPGDMRAKVTSSIPVDSDSREDVDEKDALAMGGLIHAEGLLWAYGHFQGNGGLSPGCGCTGL
VGEAGVMGALRRFVAPVVGPGKAASPQRPSSNANKLPDTNVTSNQIRQVPRFVAFVLECPPCKAPIHLQEPTGVRFAGHWRCIGTSLRMRDKLAGVEALD
YLHRNCEAVTFYDLKLRGSSLEDAMESSRPASSFESGVDPGPIQFEDLKIQSRSLSKAQKEDKSRVYSCLRLDSNWCKRPVDPQRAASGRSSLQEQRAQP
QQIDATGSGS
>p.capi.LGMF01_4046
MEHLNAIAAGYKPPVSLYQTPELGRHKHISSGLSSFRASGDSSRISEERSAYAPGAIGEGDEAMTTSSILAVWVELVCHTIDSCAVTTTNATLKKSVMAR
ALASLDYRSTTTSSPRTRLKITAKAEAQERRQR
>p.capi.LGMF01_4047
MTDAELDSDGKCFTDQPSRMTRVARGSGTSVREVEELLSQRMLMGNMAKKMGGNMKKLQSGQGRAAMGAMGNKQQQQAALKRMQQMGGPGGMPGMGGMGG
MPDMGALMKMMGGGGAGGPGGAGGMPGMPDLSNMDMGKMMSMLGNMGGMGGMGGGGRGGRR
>p.capi.LGMF01_4051
MLDLVSFSHHASSTPTPLTCNQLKARPGFPTHELTRVDSKICGFQIHRTSELTATGALSNLDQLRPVVASHHRSIRHTSSYQHSGANVLLPQQLQPLPLS
TLPSSHQPVNMESTESLFARYRLVYKGLEGIPLKAFAYTTAYLTNLWIDCAAEGIAQVDLDEWVYTFFSYSCTTNLKDDPPAYPLWRTAHPEGIAAVREV
QEEMRKESEHPTPEMLTFTLNWNAEATGTARFSTLADDTTFPFTNNADCPREFRKPLHLFCLGSEGELWSKLLGTRFFAAVWREFRDDFLWTPGHKCGRV
PDMASIVEECLDVVAKSLLEDESTETEIDRAAKKYSMDEKGHVVSLIQRMVSLDAVGENQLILQTEVDYGMDRVIEAMAAIIQVLRYQYLTSIRGMLATR
LDTLVGASIHTAAQKRFGQPSMELDRRSESGKKVAIWDVHSDGGHDFAVVGERLHVHSPSDFINFAKQNRKFYLQTLSTAELRDVGSSYLIIGHNRLRRR
DLIDEIVAKELEVARANH
>p.capi.LGMF01_4052
MGMKKHNLAIPTPRGIPTQAKSAKDPLTAAPAPTLGPSSHQLQLELLSYSNTILQSEQGRGNGGLTLLWGRLDHHPPRRCQTRADQPSNTYKSPEQSRPN
RPPSTPRTPHLQARPLTAAPSETKTQPVTLFLQSFTNPLPNWPSTKSSAKPREHQPLTTQTARSDLSPTFANTSQGTYAFFRSWPDTHPPPALDPSKPVP
SNPSRQPPKPAFHRVTTPSDPVPTLAKPSPPIRCQRLQIPAECTKHPSSTSPRTTPIHPLPTLAKPSPQPSRPSLRSVANAGRYRKSLYQTSILHPGPNH
HPSAPSPTLPTTSRRLQGISFVRGIEDGDNSHPTKPTEPPSERSITDTRNYQPSTANTLVLCAEKKKEIDSRPKKPTEPPSERSITNTRNHHPKPPKPTR
NRTEAREPNAEKKKTENRKEKRKPTPPRRFRGMAAGGERGERARSARVDEFLDRPANRLRVAGIDDDVLNGAKEEEEKRGHGRDEERPKEEDGERRLVHP
EVFDKEGREEGR
>p.capi.LGMF01_4054
MRAPLVSLLASETNSSPWPFFSIVTIRPLVEAAENHGQRTTPEPSGNIDPCPRPHSRARTSASELRILNNTAAPHMPSVSPRTTETLDQPPTSTNRVPSP
VPDPLSHPSPSPVLPSYRRPRHNPTSGDAVLRHRIASHGMASPSPPATAAAAAAQRVLRNKAKRNNNPLSLLGSWLLNLRERRRLIGWPFAPPPPLRR
>p.capi.LGMF01_4055
MRIRQRQLHSTWKDERPLPRQGCRSLQRLHRQQVGNTDKLGRMSLQQPPRVIHKTTLGTSNELLPGYLFRNDMRGQSYKVPIGQKSQKKRDRIDGRGHAA
KQARGERGAAPRFHVLLGPNALAGIQG
>p.capi.LGMF01_4056
MSILKSPARRSRPTMPAFVGLDQDTRSAPLRTPQATKETRRVLNPAGNLVPSKVPPTRLSLRPHSPVSFPPKAREDNVGFLAHPACSWRELIEAQECDVK
IQLPFRILATT
>p.capi.LGMF01_4061
MRKSKNPRDRHKDSNDDYFGRSGGPYGTGGPDLGPRSYSAFVPSLPLIEPTPPLNWKPGDRTPQYSDITRVHPILRNHADGQFLRNVIGQAIDGKLPRGL
ILPPAVWSGWHHGDSPPDSESGFRLPPAFAASPYYDKIAHEMPLPTRPADDRSRGRTDERPAVQVDEPQDAHPSERSDEPSIEGPEERPDEPSVQPPEED
EDDDSSSSSSDSSDKTEVPHNRQRRDDDDDDDSSGGPPPPTSSAGGNSDPEPPVPDSGDPRASRLSQATTLCSWQGTISGDYDQHPGYHALGLALHRPSG
IPSFIAHAPQRSSPLRASELPPKDDAPETSSSQTRPHLDEEVEAGQFISEAELFQDDKFEAFPVPSLSPTLCGSDSSLDSDSSERLERMSFQHLNERFTY
HGEKLRQTWDEMKDRELDLVMHSIGCILPILLDVEKRMSSMAPPSDTTETESPSQDSGSEANDDTHFEVEGNSLARHDSLLGGTGKKRKRFDAAETKAGL
EAVEEEAFPSTVAPEANGKSLVLDAVKAPPRARVLLPKEQSQFQEVRPSYEYSFVQEGASAWDGQVMFSDPVQKALRSSDGQVIFGDSEELYMVTR
>p.capi.LGMF01_4062
MPSSSRRTRRSSRSSSANGQPRRRSLRHFLPRFARPQTGIQRHYAQGRPDQLYQDTGLDALRRLGRIMRRREQTRHRSMTWPSEAADLVYASQSNNPDSY
RSRRAPRRPQSSADGLSGSLPRSLAEAFPQLDGRDFGQESGRRPLSCRETHSEEPFYRREKIQSRKPSPKGILKHLHGIPRSIFVFAARKSGKADEKEES
SSEKAKPASKRSIPFSTQFRFAGHEGPGTGGHAQQERRGSPNSQRRAASGRRNHLRRAFSGFLRGFRQRRTSFPSLTRSPTSHEPVPAKEPERRSALDFL
PITKGTKARYYGGGRNQDPLNPSNVRGLRYEDLFPGVAPKNDDILQKRVGDQIKAAIQQEKDLKAAKLNRELEKQIATARGIEASKREDERQQRRERADR
RIQRLADTRLGRTITSSYNAYQQRREEQRPERRFWQIVDSDIRQSRRQERQNRRRELREAKERIRDWKRCERKARIKEAKLRF
>p.capi.LGMF01_4063
MTSKRKAKSGAAGERARKAVKKELKVDQATKQEPLEAQSTCIGNVRVSQSPNNEPLNNACQASNTHRYAHINHLEKLQRFRNPHDEENDTQKLLSGHTIA
KPEESDEVQTYVYPEPSCWRNLTITTTLALLRSRPAWRTTILRDARTRTAKVPS
>p.capi.LGMF01_4064
AVRLYVVRAMKVVAWKLVYDSEFDAYRHLRKQLDDAQFRYPVIAKTKPESCEAFTFKLVDHLSKDGLIKIRRR
>p.capi.LGMF01_4072
MSSSSNTSNTTTSSSADNATQQPDILDTNQMNTGTQLPTHNVFRPSTMREKVINGLKATLDDPEASEEAKKSARERLDGMGA
>p.capi.LGMF01_4074
MPRSENEANETTARANPFSEDDCMASAATRGQPTSSSPVPFHVSKTETAFYSNCHSHCASGIYLRSDRVPGEIVPCFASLPISMPGASILFQIFLPVTNE
AQAIGCWYDRGVPMVLRQGLS
>p.capi.LGMF01_4075
MPPKKKKKQEEKFPFETNEYQVRVLLVGLKNMSAKPPVSLQPCFPAFPLLVVLRMHHNTRALSDFNSSQINFDDMADQMGMKNPYSAKNSFFKIMKEKLG
NDPTKLPAAAPSNLKRGRDQVEEGPVDKLRLKEPPTKRLNKMALNKSIFDHEDPEQEDGGVPLDNTDSQEVPVPSHEVPVPSTETPNVPVPSIETPDVPV
TSVETPNGPGPSTELDEHWYRPLDELIDPRMGTEWVAWPGMPDLGPTHEYWKNANFLNNEYNGDNGQDGQDGQDGGDEEVVHLGTRLRLNGPKNPYQQRF
DSAQEEFAAPRAQGHGGNVVDDEDCDSDSTHTSYDSDSDGDSDGDSGGD
>p.capi.LGMF01_4080
MDPSYESLSRTSSGRSALSKVFSGRHRRKDSDASTVGDSSSLRPTSTSTIKGRSSGESQRRRLDRAVRKLPGLFSRKRRKRQKDVAAEEQSVYEAVLGSS
ASRSASNLVSPDPAEAYFSPWDGQSLRMDMQKNITSSSLITSDSDPEL
>p.capi.LGMF01_4082
MDSAHKPFLKSLLASTTPSQWTRQGAHVRTAKKRNYDDKKQASDWAKHSTAPSPSAAAPTTPSSKPSTAASAGSSTNFST
>p.capi.LGMF01_4083
MYKRKENGQRSGKHHPQDNVAKHADERLESGPVIMGFMLRRPGVIKHDEDRQSPHVHMHSGPRMPENPKKKMDRQRKKGECITSGVDDSLGTKNGSARQE
RVP
>p.capi.LGMF01_4087
MKLSCGHHRRQLKWEEDIAAGQSWGVYEEALRGVALDETSDQDRDRCDERHEGDPDGGDGESRAGGRRGDGFAE
>p.capi.LGMF01_4096
MTAPSRFGRLRVVQCPGQYEAAKKTVPKVSGVPCVKTSQLSPRTLAAGPTQSSHVLFDDVLKCLNRLVRSSLMRERCHRMSERPRAITEIRRQEAETENG
RALPSFRLQ
>p.capi.LGMF01_4103
MESLSPTHIATGTEPGESLDLSAVAFLGGGASGARVCWVPFCARTALMLGCLGWTRKIRRALRMDGVVMVDGVWRCLTYLSDGHVEVGLVELSVVVKSSL
LVGLPFGLVAGKDGTAAGQTGTRERRRRRGEAGVAWPGIFPTGKAGTDDAMGREKKKIRGAGRSLEPFYPATPRPTRCTYPAYVAHLPRAQHSAAVLCLR
RVAPRFQLLAGADAAVLLRFCAEVRWSALSPVSDHLLAARTNGAQSVSRLGAQCGLVCPSLPPLRVPPCYVRPVFHGGFEEVSGPIACLVFKRETALWER
AANWTSRQLDWPIWHGIASTFPATSRIDGSGEQTSDGRGIDAKGIPAPGLTMVGAKTRRPVRPTVGRRSAGAKSSSYLTAPAVAASATFSQLRLAFLMRA
RALFGTRASDRAVACGAGGPPLGGAARRNGAVPVVCDSTDSGLERPATSGGSAYARTRSPDLPFPCSFRRRGAAWLLSLTQRRLRCRGRNETVWNCSDEQ
WFAFALAPAALGLLSCHVAPSHGGECSVSPPETSRHERSEVDQCWFCASKVEWKR
>p.capi.LGMF01_4105
MSRSDPGSYKLPSKGISTCGLQTTMDCSETSDSRPPRGTASDQAALDLMPAEIFEQITDYLDLTDILSLRQVSKSAERLCIPRFARSCIDSMGWAPDSIW
EEDDDMLLWIDVYRSTVMEVVATPRGFQKMRRLPRIQEILATIKTLSIHIYAGADEDGLEYWHSVVREECKSQEEPTTDTLLSLQDYMDDIAIQESELAA
IESHSDVECFREAFEIFENLETVKIENLRVRNAKDLRWETWRYYSAASISREISRVSSAVLTAMAQTNNKISSLTFGDLQLWHTASRSGSQFCKWICDSF
LMRWTEEFGACEPAAFDFLPACISEVPSNFTTFTSLRSLRATISGTDGESLGSLGKGPIQNLQGLGKLLRACPNLTKLHLDALKRTVCIEASSLVKKQIC
NEGILHPTTAFLGPSAISELAQSFRHGQLEHLYVSDFVAHPRDFAKLLDSQKPSLRMLKVSNGHLIEGEWAHCYKQLLDGFSLKELLLGPLFQLNRDHYK
RSLLCDPPEWYRTYAENCWFVHDNTQGVEEQFGESRPDPQEALSALLENEKFDVGYYPSLSDLLNTTALGFPMDPTDPDALSALVRQFSEDYFGIDTSYD
LSWLFGQEVLSYVKDWKEDPTWQHDWW
>p.capi.LGMF01_4106
MVDPGPHTNIRPKSNDDSGASLDKMPVEIFKYITDYLDFNTICNLRRVSRVMDHLCISRFGETLWTKMTETSIWEYRLVDPEDTRVRMYEGEGKPGAMKV
LSSPSVLQHMRMIPKIREFATKIKKIVVVVYIGADEEGREYFRNLVRNADLYKDPEWHRKRGEAYERQIQYQERRIAAIHSYSDAGCFQEALETMENLEE
VDVKDVMIWEGTPNVPESYYSATAMSNEVTKIASIIMTAMARVKNQISSLNFGSLLLENFMANVCGSDCHSTFLSSAKRMLSTPVVFHSLCSLHATISSM
KDCRPGENESEDTRAFGRFLQACPNLRKLSLDALTRWECGECGPEHRSFHPQAFFFPPSFILGLTRILQCLQLKALGLADFVTTPGDFGTLLDSQKGSIR
TLEIKSGHLLDGQWAFCYKKLLDDFNLKDLHLGPLFQLHPDQYKRSGLFYDSDDDDFYHIHDRYPVDSWDAKKDIGPREALSLLLEREWFDIGDYPILAD
SLNDAADGTPMYCFDSNTLSPLVRHFAEDHFGIDTTYDLSWLFELEMVESVKRWEEEDGPIYLE
>p.capi.LGMF01_4111
MXXAALYKALMDVRTFGFNDNDPAMSWRRRNWAREGATLLTETTVKSIQESSQSPGLFGKIGDSVNDAASKLPIIGSLVKKPSASGSLRWYGSNVVREII
AAGKNLEETADICWLTGVAGVGAPISMFADVMNFFFQRDNIHHWEKIQGLAADSSNEAADKTLRQYILEAQRFSSKLRNARVCTSATNVNGQAINAGDMV
VCLFGPAGMDPEAVPEPEKFKLDRPASAYLHFGAGPHTCLGREVTLSVVSSLIKAVAGLKNLRPAPGDMGSLKNIQVGTERCYLNDGWSWLTFDPTTWKV
HFEGYGKGVYMPPLVPVTEGRDLNAVFNALMKQYLKGPKGVTPVSDNKLLQADQEKPEADSKVPNGVKPDADAAVPDIAAGAHASEEANGDLTVHDDEDA
SGDMTVDEPASADGHDASVDLAVDEPSAAEGKDASGDLAVDGPDATDGADASGDLAVDGPAATGDLTTEDEGPTGDEAAASGDLSVGDGEPATGNLTSEE
PEGVSTDGSKPNGAQTTNNVAESNGNKQNGGVPESNGTNGSSHPASNGASKKPDDASHPNGNSTAPAVQAPSKPEEVATPKAPSTAPAVQAPSKPEETVS
PKKPSAAPAVQKPSKPVVKENPDFINIGRYSKSTFNYWGSGIDLNVMGGSMFYKLIQRALPNWFPYNSLHIMQPMFTRKMNEQIAREIGTIDQYTLEGPS
PPRRPVILTKHSTITKVLADSTHFAVPWAKPLNEMFPGKKDYSSFMLGGDKPENTAQRNLVGDVLYTPAEFKKLLSETTLAHTKSYLKKETLSLGKKLDQ
IDIIR
>p.capi.LGMF01_4112
FAKAHDKPPRIFLGFATLDFEVNSNPSFYQEARNVTTTGFDLVVNVESSKLWQLETVWVEIPDNEKHKNIVMGSFDSAHMKSSKSADGLSLNSAVLPFKE
LHGKTNLGTSGNPTVVTWLTGLSIDNSKRRGAVGAEVGARVGTNEKGEKGVVVSVKKPTSAVAGMPSARVNFIAFLPSENLGLSTGAATATFPNMFTKSV
MVSASHKVPMQSVPGLRRFVYADQTSTIRLRVVDKQLNPTQTKYSVESWQTPSATEMAASIVMIPK
>p.capi.LGMF01_4117
MPSIADYGGFGASFFLQSDTFCGTSWAKDNFCGQGGTFNTHVDYAEDDHREIPTSEWADLQYKGTNRSSSGKLWFTNLDIPGTRTINSTWAGVCDYDFAV
TPGGLKYRPPTGSLVLDTYASAEILPYSSVNPVHLFGCKLLECLVSSSEISTVSYGLHYGSASLNFTGSLVMGGYDQGRIMGKSAQVANDKAQLLDISLG
VETGDSPFSEGFALKSGFLSSPLSMTIDSLSPGLYLPGGACSRLASHLPVTFDSSSGYYLWNVKDPAFTRLMGSPAFMAFTFPPSAADSSNVTIKVPFRL
FNLTLENPIMDVPTPYFPCFDKSEGYLGRVFLQAAFVGRNNHSNSSWLAQAPGPGRNNSGLGVVLKEISTDDTEIQGSPLGDMTWMKSWENYLTPLSDDS
QTSPNSTDSSDSSDIIGDNYRSAKVAGTVGGVVVLIIIAAGILVWWKWIRKARNSDESDVQVDGCEHGCPQKKHILGCPRFAHPGVVEMGAIATPRRI
>p.capi.LGMF01_4118
MHHDTSHLIQLQHLCHGRRPPTRPAPHCPLHGLDTRPAAADPQPKDDDHPLAQAAHPPTSPRNPCRQSPPSDSRWQSPRRHCPSQLVSEPPASASAPRQT
AGRLESQGKRTRSR
>p.capi.LGMF01_4122
MSSAASTVPNELPAGYPRLAERMGLQPELMIFRKFAFLNTLNILCLQAELAETEEELRYHYRAGISHSAESLVARDWCTALKEKPDIRTSMVIDVREKLE
KYNAAIIQQSKILAMEPPNKMDLDYVQNFIADANLMGLENPFLGVDQNVWGSPECPNEHAEDIISPYPYRQKDIFSRMVKKKFFDYGLDRVWQSSKIGNL
EFWDDKLLDRLTFMAAKLASTDRLDSEKDSSHFLRG
>p.capi.LGMF01_4123
MGLSTSRQRNTDTKSPYDLEPASQLGSKPRLYVSHGNTSTLETKPESFWEEMTMLPPLGSHCNDVE
>p.capi.LGMF01_4124
MSPAQPASSVYSRDEYGNFPQPPRQESRSASGAQAAEQIESVMQKANRMLWANGFQADVIQATRVLHYELRRQLQRNPTAKSNLPTQDGCEVNNETAQSL
LKYFMRWLAIPITMDGPYPFSKSDGKLCSSLFTLENRLQEVASSAHELQRNATALHMQLFRAEFAALAAVEASTMFDPDTGKPLKSKRGGIKHQLKKLFG
MSSKISADGTSRHGKDQIGNSSPSSSPSKYRSSLRPGLSALPSASLSELEEMQDDIRMDHAHFLNPYTPPRDLNKPDFKAHESERHDSMILSSPCLRSPR
AVPEYVKSPDTLDAAPEIKNRLQSQAESNTCLLYTSRCAWEQVYELRERIATAEANEDTGKIPDDIQRHAKHRLQAMLDRLKGRKKGKAGAEKKSSSAVD
TVNYSTSDPIVPMLRLFPGITQAGKRPRLAALPPAPLNELEKQQADIKRYHGITRLKKQQDDERTNKEESSLAGNYSSTHEIDQSPETTRSWSHNLSPQH
LEEDCAYQDSEADYEELSEEDLEKRRLEEQAKTLAILEGEEVNQDSLKYRDDRFSFEFDEGKRTGKGAAGLRIWTDGYHQMILRVAPLLAELSPTARLEA
TPKTVRKIERIGGTPVSYTHLDVYKRQLLTTACDNSDETLRDILHFKSQVQSLPTINGSAMNLATVVGLCQYFAQDIDFFFTPAVTNPDDLEYLSALAKR
IRVCLLELRGSFCEAQMTAKLLDDDTIPVWKQFSKPQDPHAREDAQVSASKREKFKNRLKAMIGISGAASHHGTHASDQSSEGCPSRKSSRKKNDPNNIC
ISHPFDARHVLGLSGSNSCSRLDALPEASLPQLELSQVDFNQHLERSRRFPQNGKSLEYSHGKDRSLQEEKHDSVISDEQAIDEDQDRIETSSFESEYPR
TMIAVESGHTDADEDPEVSKMWWRQRALEDLERGCDQDVAP
>p.capi.LGMF01_4125
MGSGVASQSAWWFWAPSEHCSIMEAEKDQGNLKSRHSRGTAEQRHCNAWESKTKLRGTMVLQGLKDDQGGR
>p.capi.LGMF01_4129
MSPNTVPGRAVERLIGTANQGRGELELTNRESETVEMMTTTTSVGDGLATWKDTKRGLGQLKYPSQSPKNVVVFDQR
>p.capi.LGMF01_4132
DTLHRNNHLTGEERVLDASPWLLKPQRQISLLLYGFKGGSSSEKRFVAGGTKLDRQQQPCIERSLAGPITSTELPQTPQYTLAASSDPEAERSRHVMRRG
SVKALIFTEYLDSAGGVGLTEDSAPA
>p.capi.LGMF01_4133
MPKTAPGSPQGNGDWRGISEGCWSKLLAWTGASLSLCTRLLDRPAAETFLVLARLSGLVVRRADEFVVATRALGSLQFPTAPTTVSLELRSCQGLLIDSP
HTHQFPYVP
>p.capi.LGMF01_4134
MPDAASLFPKLPATRTPDAAMAQSHSLLFLVCSPQDPPSPREDLIKESTDSPWSGHADANDGKTREATGGSSEEDIARTDKPEGTYIS
>p.capi.LGMF01_4138
MACHLGVAQGERVVDHQNAEAFRRRADLDGQLTSDERANMAIYGRSQDEFGRARASASSPATTNHPPA
>p.capi.LGMF01_4141
MWAILLLQLFTLAWHQAAAAPVADPGLVEAMLWKRDGSCPTPNAQSTVYKFFFTGTYKCDGGTYSSGKTYTRFSQEFVTVNEGTGTFTDFRACVNIEKYF
YYGGATQFVAEHYWGPVEVDDIFGKRECCYTLKHQFDIVFDQAKKKPVPSFNSGGTQMLEGCSQPEDMICPAQSAQSECAPTVDEDPNICPWTGTIPDSC
VAKSPG
>p.capi.LGMF01_4142
MKTPWMPASENDTPQSQPLQSTNVRQKRPSQQCNADRLGGAPKKEKQPALAIDEEAGTWLLLYTDNRSNKIIIHLVTTEALTPALCA
>p.capi.LGMF01_4143
MVSHTTQESHAMPMPCKAARRRSMYAEVIKKSRKQKPKQETQEEKTTASPLRDNVQESNMRTDEANDWREYIHTGERQRQVWDKTDDGTRSAERKDEQ
>p.capi.LGMF01_4145
RRLSALSLAAQCWSCDILSRRVLRPAFEKARSQFRRESQSTCHLLSLQSSAAVAVAHDKVGGQAIATATAERIGGKWVSRRAQARRNRYLNAPSLETVTA
QFTIFRLRHQHAFEVVFANATLPPKSLFATSRDICLERFTAVSASEAAHTFARQ
>p.capi.LGMF01_4146
MKRRADTNPRSSGIGLSDQVFPQGNHHGRDVLGSDGADLPKKSELISFVTLWESEAVGTMTAAGRRDAVERPWSGSRPSTSATQPKVQAECLRLQRVELS
SERATSSALNSALCSSWXVKAQGIRFITQKAPRGSDGDSHLFGPAKQVSVPNAPRIDVQTDCFSGNPARKPLLDCGMSGNRSKSAVVTNCRRRVDEDVES
QKKLSIMEGLKTENKNLGFIIWRPRLAADPTANRLRGLICVRRVSAVFKEMKRAIGGGGKVRMRFVDHGGVR
>p.capi.LGMF01_4147
MTILNALRYGPLYSWSISPPKAKNMQEANQAADTAREEWEEEEQILHVAGRETAEHRGVGEAAWISLRDEDGVAFHYMTGRTRVAKETAASKPCGTATVQ
QRMERIRNFHGSQRHVIRPARQGQRTQSQSQRMWYPWPTQSRAGSLQTSGRRYTKASSSSADSSDVYAATGLVEKMG
>p.capi.LGMF01_4148
MLFQGLGTLCESFCVVPTANSAQLLAGLLQAHQHVKLAQALPAGKLRSVPWQPGTLPHLQDLLHTRLLVFFPGHTRQDDTIYFKEEPSYCPYMPRKPCRV
PVRCLSQPQTVRERCDRRRGTSEPPRASRNSGVGCTRVSATPRSHRSDVPLQAHFGVWMNYQVQHFTHEPPGDPTRMSEFPQAIFGSERWHIDRKSLCSW
CPNPPLDDPSHGAPFLHAALQLGRHGMTFEQSLERAHVRTATGG
>p.capi.LGMF01_4150
MSALKVYRAFFARILEMMRSTATAQDGAFDGVIAPWMLPLWEFPGGKQNSVTRGLRRLAAPCDHPVPFEAGLSCVGPEPGPSTSPVEAKD
>p.capi.LGMF01_4161
MPDITTAIVPPRDEDYDSDDDLVPDDTVTGGMFVAAINDYREFQSPREPVNMPTDPSEFDYMELLLDSYWMLVVALA
>p.capi.LGMF01_4162
MPNSNWEEGGRCAGGLVDLIGWDGAWCSVGRFRAAEVAVTTTSDAASEGAVCQARIDYPASMPRKLDLAHQRSPWMRNKSSEKGNMGEEGHKREQVVADL
AVSSWLLHAAPAEIGTESVMPLSKRAGSSRVAARRSNKCQAAWPGRRRPNAGGTVAEHRRAARKN
>p.capi.LGMF01_4170
MESGESDLMADLERGRGQSAVGEVGLKDGNVCSVMKSRGHGREGREETSLWLDACGAVNVAAELGRAKGRATPSRCDPNNSLHNIQQHSTSLGGPTSPLI
L
>p.capi.LGMF01_4172
MRGFDVPTAEARAPVVRGHPETGVHLLADCRFRSQDLSLHSHPGSRVEAQPTRPQQTSSSLVHRLAPRQTTSSLDKGTDWSGMGAWTERPAKTRLISKG
>p.capi.LGMF01_4176
PWPNAASEIALAELQQQVKTQENNSDAETWSTESVRELWRCHCCVRLRVAVPGDESSDDLTDTHRPLYAPQSGNGSQSPPRGNNVHIMSRAGPVSGHANY
RASGEERCLSTVAGDKRKRKLPPPGRAGMAATAKAQGEISGADEGVGGHQDDDRARAGLRKSAATMTDRGLEGFTCTFTPTMYSTELLSFSIIDHDGAKT
AHCDNTAVNLPEDIVWTWQLYGHAAFRRAPSQPFCLQPRAQHKTTNGAPAARLARPPILTIIYHGRQARDPARIANPTDGSQRLSSRARWMAMDDRSRRQ
RAYFDISALSRG
>p.capi.LGMF01_4180
MANMSAQANTDVEAISIVHADKFPKPSHRHIGQRAVEEFGRQIKVFALKAFQKLNMANYFKKQDSKANALVESTGGKIHQSHSNQDLCITPSQACSNDKL
PKVSSYEVKDSENALRTNREPVTKRKDSLIKDSRDNIIDGVYWGSVLHIDEV
>p.capi.LGMF01_4182
MAQLHVGQDDRILRLGYPGRRDQESEKRGSDREGSLGVPAQSLMIPWAVDRRVFWRESSIAEYPAGLAVISIEKTTTIQELRVCSEATVPAALAELVTFA
KAKKKVTMAYARSLAFPSMMVTANRQQDHVDCFCFVPCKDELAQEDWKPLTLSYKTPKQAGAQTI
>p.capi.LGMF01_4183
MEFEDIEYLYDLLGVAHDASTSDINAAADVKIYQINEARKELFRQRKVGDIARVDSFQVNPESEHHRSKPVSVFRGWGRLLDRVERRKKRAALPSTSAAQ
NDSHDGHARKVQAEHFPTAHPASFVEAALQNDIESRLRQFPLLRAAATSEGELSSTSTSSHVRRKLRKRTKPNLKSLPPSPPHSSVVCKGFIPALAQCRQ
GRSPLSSGRAGTINLRNIRDGVDVRTIRDGVDVRTTVMVQNIPNKMDTLKSDAGIEWMKTHHEEEKAAITQHYLAKIHKMQLHNLEHPTTRDPEPAEIQL
REAYQHSQRALRAAPDNWPYGKKNTPGGEYQTNYQMETDLHQAAQQSNPVLQHRNDDFFTQQQISIHADPASDSARTAELHSANRKKRFSAKLKKLLKKL
GLKNLKQLEAASHQMQEVLLGQAQEALLSQAQEAAPEIGTMSSMIAMASNEPHQALGAQRGARRPTGGRHPLTGPARSSLRLDIDTTVSEASKLKGVLWP
CKDIFDSATPETKRKRNQKKDVTVGVTKRVGQAKQPGPSVSWQQACALRRPVRMFCVSPRRLHLVLQSKRWESDSQRRIWSWEDQLGHLGSEMQITCCDV
EKAVIGEFVKSNDERTSADTQSSARNIFLLTLLIDEDPNNANNELLFKLAFDMVLDEETFDLIRPWQPD
>p.capi.LGMF01_4184
MFLRTISAEAMDNWDGSVNEGSTIKFGVFRSKASGADKKAARSSLETTFPTKRVSFSDDLGLEMGREDELVAPEQRPVSHFRCSPSACSSTGDPCRVDHV
LSVKPSQSDVRGNRLALAQGRERCVCSRLGGWGTGIKTILRRRTCADGPDALAMLLSETCGPTIGGRMSLPSDIGLTERGMRASKLSPGVTWATISGLDT
VAAMLMMITEHGLESDG
>p.capi.LGMF01_4185
MINPRRPAMHPQPEAKRQVKMTNDSSYRAPAPNPDCTMAEKTDKQRAPRNNVLGNPRARATNVALAGTDPAARGNEAAGKHGLFGNPQARTTNVTLAGLI
PTARLTGAAGNQSLFANAQARETNVLLAGLHPPAPTTAQPRGWKVTETMYSTIRVTSTSTYTQQRVKDISIKEMVPTQHQAEQPVARNTLLSNPHARATN
TALAGVPAARSTEPTGKQELLNNPKASATNVPHSGINPTARRRESTGQQAISAKAKARHNNAALSGLHRPAGCAESPDKPGLLSNPEARRSNFFLAGTDQ
SDFSVFNNSGNSGQFHHPHLPKHKPANITKDKRSISNNTSVTETGNVRRIHLPPATQTKKEGDMTNDNHSSETDIVKQCRLSRRQPKSSTSANSDADTAI
GPVPVECPKRNDGKCRRNSVLGLFPNQDQEKATVDKEKKE
>p.capi.LGMF01_4186
MSEIEKKRDSLEKPEVDITEGVTEYGPDEQKLRDIAGELYLEVQQYPREELEAEGKKVLRKIDKVILPVVRQEGTWEV
>p.capi.LGMF01_4195
MGEEWRDWRFIGRGLVGVGRRSTLGRGRRGVFYRERRYGSGRRYAFVGTGSLGGCQGRRDLKRRRGRHVVFVRGYEAKAFACGFAPKLAEVMHVDGGGSK
RSSRLRAQNEAGLALAKGEEERWWWAARLRGRLTDGSKRRRHGGLCCDRIAGEIRVATGSGATAATKGRNRGSAEDEDGARIEVEVEVEVKDAEGRSSPG
RSRMS
>p.capi.LGMF01_4198
MATTSKSEKPSPRADIEDIEKGRRSRNAKMGVDKKTRKSSSSSTNLVYVVMIAINVAWVIIPFFIREYAPISFTDRMAVVAVVSMALNALNMVILTLTRP
ANRDPNDKRFVYGMISMFAAVCSITWPAFIFDAKMQQDYAKIPTKEWPFKWA
>p.capi.LGMF01_4202
MRAFARPGGVVRMKGNASTQSSELKTVGKALQGRFRFSQVRESSAAKQTGAHSAHGLQSVSWRLLEKLLWL
>p.capi.LGMF01_4205
AQPRELARRDAVEGETEQAIQSLCYVCLDWVEIFFESKLAFESKESRPEVVGLDEDGSDVQPESWKAFAQETTQDGKPMENGDAEEVEIMRDVIFQAGLE
LLEGMDVHGGGAVVAAWL
>p.capi.LGMF01_4207
APLPTDGGQFLNQPTPSSSQTAAPAGQFPGQPTSGFGQQSGPTFAQVVGRGVGLATGVPGFPAYTPLAMAAYGAPGNQSQYAHGQPASGAGRGRGRVPPM
TAYGPGNQPRYTHGQPASGASRGRGQMSPPTTSYGPGHPAQHTPGQAGRGRG
>p.capi.LGMF01_4209
MLYRWPLRPACDCSADVDGAAALRAASAPRVNTTPYDAPFLEADRTPADDAIHICHHISLVQTRPLAGSLSMQFAALSNPYRVATVGLLPRLVR
>p.capi.LGMF01_4210
MHLACRRRAVAGLVWLPPQCGEPQPPAAQHHGLPCLTTHHLRAATPSSSARVGLPAIRLWAVPKPKPKLSLQAQQAHPTTDCVSPTGTCASSQGKNADHV
PLPLLGSKVTTLTGRLTLPMASISIANFDSSWAQKLLFLKSLHKGPPLLRTAGTGRQAARTGHGLRASIVSVS
>p.capi.LGMF01_4217
MPARPTPETRRQLCAAARDEAQSKSNNPKLQGASFGQQMKSILGYVGELDDSAPPPPPAARQSRHKLNH
>p.capi.LGMF01_4219
MTDATSNIDSTAHMTTQQAPQTDATNIEVNTSVEVTTNVDRDSDMAAPPPYTPEPAASLDGTAKASSPPALFKILAFPSDEKDADRESNVITDMDIEKGF
LHHLPPSSPEQLERRQQQVSIPPQPISRECHIIMNTAVACWMLVVAFLHLGLPQSCDAFPFRAAYNTHMWSNVAMETERREPQQLAQTFAR
>p.capi.LGMF01_4223
EKVIQEKRSPPGNPALKPDCSVRKQADPLELVGSQLVPHPQRNAQSPTQTMLLMAPVFPAATGGSYSSTSRSNTTLRYPESRQSASVAVQEWDDETSGDL
GSDDKGGVLGAPVPSGAITADARHQSSRYLGASSPP
>p.capi.LGMF01_4224
MEATWGVGGLSAAAICSTGYIYTEIQKRIWKRFCSCCDDVDDDDVETRVFDIEKGNVERDRVSKKMEEKLKKRNDFEEQLRAHKDETEQKLQAHKTEMAL
YPPGLLSPEHPATRTATQ
>p.capi.LGMF01_4226
MSKSLTMEALECSCTHTSRLGTKAAWELGGADLFHVAVQELWKPWRTDLAVWGTFQALGASQDRATRTGLGEFFSESRTIAASPIACKATWNLESKVFFA
SSSGGLNERGSDQQGVAFAAFFDAAFVEA
>p.capi.LGMF01_4227
MPPPSAQQTGSPSHEPTTFELVRIGRRRTGMGGSRLDLAVAMPHAMRAPPPGPSLLAACLASPPVLIWSLPPPFGRVPDEGDGSRRA
>p.capi.LGMF01_4232
MFANTRNSNAEGMFGAASRFDPPSTSPNMRRALLLFSAEPHDIPRPTQGIHVLTSAPTTWGPASSASTWA
>p.capi.LGMF01_4234
MFFHHSLADNLLAFIQSASTKTVVCLHTTSHGGALEPFPPGFRMLAGDPFQRNFTGLPVPDPPKPWTGGNVTQEALRLKAVGFNCLHYSVNPPEGTLYRH
FMPDKNFLNENCSDGLFQSSPSLSSVERLLLPVATLPSRQPTFPAFHTDSLSLCLRKGPLRSGQDLKPCPIGLGKGCFPRVVTYDYIRTWTRPARWRRTS
LRLDAEGAGEDAAAPATLTPKKRGRPKKAELAXXTEGYQEHTVRAWMSPSTILPVAGSTAT
>p.capi.LGMF01_4242
MEVSGLRTPSRGTSFSFRSFLSRRGKQFSAQTGRHALADLSYQLNSSGQPQLEHTTTSQTPAPTSPKVAKISHLAQVLEKLANKVVANQSMPLPHSTHTT
SQLLSSPTSPKVAEASHLAQFLEQLAKNIVAKQSIRLPHSAHTTSQVLSSPTSTPIPFADRPVALCRHDWYGQRFRQLCSSADPVACMKLLKDLCRVKPA
MNGYRTETGG
>p.capi.LGMF01_4243
MRTSQLSPRRVLESPNPVSSSKCSLVLRQPQTWSTPQRWGEDQSTTTQVYARLPDVAVCFWYKTAASLFCSRSIHKSQSSSYQSIAPDIKMVTRRRPLIK
ASVHDPDTPVKPDIPLDKPAQASHTRVKPAALLDKRDQLRLALAILNLLLFSLDLATTAE
>p.capi.LGMF01_4244
TLTLARHDQDSPESGLVQQQGKRHIEFDDSRGDPFSPRDSRDRGLAYHNFALLLARNFPRADREGVLQHNSRYIKWEDYRNPHGRGLAYHSSAYPLANCR
PYSQSSKASPSATATTKPRGQPTQHASTTAISKDGQLREFRGVPFFDLE
>p.capi.LGMF01_4247
MSFGPPHSTRERIPGYHSETMYTVTPAQAEAIVRVAAYHRRDFDLAVVWFPPREHAKIETSISSTFRDATTTLGQLDRLPLELLTEICLHLDMDSIFHFR
QVNLRARKIVDSLHEYKIITTSSLNCFCALLRTGSACRVTLSTFYRLLCEQTCSVCQGGYGDLVNLLTWTRCCSACLRKRVPELRVATAASARRILGLSK
GSIRTLPSLKTVPGVYSMDEKPRKARVHVVDAQSALSAFGDANPGSAQTADTVSRPGLEFMACCALPNYDPLTKRIQNGVSCAGCQLVVESGIDGAESWP
YAARDMVYSIDGFLKHFEWCEKAQLLWKSSEFGAVEPAEYPYTCRRRGFFNLRE
>p.capi.LGMF01_4250
MQRNFSSDDGDDFLLPFLCDLEDIPAGSDVFKIPHSFKDVRLLFRTQEQVAVILLALCVRQEAVQALAARIVKVQFRNVAIGVERDVPDKIIADAKVHSE
RPHRPERQLDREEMTPEPDEPVFALDKRVLALVACLDNLSHPPRLLRRRKGLLPLRPFREVRIFNDGLVHTSPGPTRSAARISNALPVFTGSLLAVVEPK
QILKTRLPPQSSEIVLAAPQLLHLSRNASNSRQAIRRLC
>p.capi.LGMF01_4251
MSNWLRRQIEDSDEASALRDFPGCGQSSYDECFPKLPASTAAETEATPADLAPPSPLDVSFNEEWFDRFSQSRYRLQDDQHIFGELFQRLWESDANEDAA
VSPLLKRKHSVAFDDFGSGGDCALSPFANSLCLPDTGVPRKVR
>p.capi.LGMF01_4258
IGMPWAGLENGNECFCSHTAPSNDRLPRAGVEGHCDSMPCEGDVDEPCGGDPTKDKTGLHIRQRPPVIVMERIQKSSEYLSGITMPGHSGHAKTDGKEEV
LTGIQLAVVVGQPGSHRARPEIIRSGQSRLVSCQQPQAVRLTALSARRDESNTHTGIVSSMLCLAPSGLIKFFDIALFVVLDALRVACLLPQEPDDIHLD
PSSNRQNAPRRHRKDLNAGSADCVDP
>p.capi.LGMF01_4265
METLYATFFLSASLPGGKIYPCREPKWDPDSDSDSDSNEGFDFSSSSAEESSSAEDSDSGSDVAETLAEDSAFCSPPREGSEGSVLAENFDSGFDLADDA
KPGATLTEDYY
>p.capi.LGMF01_4267
MAILDTETILRYTVDVPHKSEAVDHITEIDSVTEQREIEECDVCGNLESLELKIGISMEALKESAASEVAKCDTCSILLNCVERCGAMDNLDQSNEYYIS
LSTMYQRRAGRNGDNKSLLVDIHAGPGTSPVYKSVEIFVFTGESSPWPAIGPAQSLSGQTSPESSVALAKDWMNNCFKYHRRCNPPLRPHKFPRRLIDVR
NTEKNGPVKLIETTGQEGRYLCLSHCWGEPENHPPRTTEGGHPVEPGMGFEGELDSDNVMRTLRTIDEHKEGIPWTDLSNTFQDAVSFVRALGESYIWID
SLCIIQDSPQDWAQESTKMADIYQNSYLTIAATKSSNSAGGLFNTPDSRFKEHSFSLPAERRHARAAPPPARVGIPRTRTLTTNAAFRPPRGALGMHVAD
ELRVQPVAAAGTGMSALRLPLAVANQGMEHAGSRQRVAXYKAYPFAVRYCDESSYLMYCRKSQAHWSHGEYYNEAVEAPLLERAWVYQERQLSPRTLHFG
NQELVWECREELACDCGLWNTLPQDSLKFQRSFWPSFNDPSNFKDLQKSSISRIAGFTGEPDIVHIWHNAVMGYCGLGLTRASDRLPAIAGIAKLLQKFR
RNDEYLAGLWKDSLFEDLLWQVCSNSDTQKRNTTLAPSWSWACVGGMIVQIYDIGEVYHRMASLVNAQVLPEGPDVYLRVPSGSLTIEGYLFSAQPKASL
LSKNRSIDTSDFKLELCSSDCGLSSSNVTQKECTLSQNHGLRGKFHSTQHRRYKSRLTFSSFSEVAYYPDVELPQPESLDAAKTNLRCLWTHRAAPRSRY
ERLTGLGTVDCYLILRLKDEVRRACGXGATLTEDSYEDCAVAEDVPGSAPAEVFDSGSALAEKSAFVPAPPEDLGSGAQKDKKLRSIQCLQCHSNEFLLH
QCWICGSFQGKLRTNIFQPLNEGNFKRTPRIKELRASAAHDLGKTAKCEFCPILLSCLERCLSPAALCEDSHIYVQSLEDRHDPHNESRNCRNRSFMVII
ADHWSDIDASIEIFTLPGRPSPWKGVKEAYIAPQDTSSQTSLAWTKNWLQNCLEYHNCCNIPKTFESFPKRLIDVLDSRMNGSVQLIETFGRDRQYLSLS
HCWGDPSLHPLSLKTTKDNLCRHLEGIPWKDLSKTFQDAINFVRCLGEKYIWIDSLCIMQDSAEDWTEESGKMAAIYQNSIMTIAATKSDNGSGGCFSTP
NDEYKAYPFAXGV
>p.capi.LGMF01_4269
MARFNLLLHASLSAASVSIIDPSDYADLAGDASDNAIKAVYDIEPTLYQTNAILGPYFYDNGTDVSIDHTTLTNSENDTSVIVVTDSTQLNLSYVDVVKY
GYCSNLYQSSFYGLNAAVNVANGSTAYIDHANITTHNGAANVYSFGDNTVVHVSNTDLYSSGPVAHGLYAGGNGTVYASNVRHFSGGNRCSSFSGDTPAG
YIYVNDSIAHTTGVGSALFYALGEVHATNVVGVTEQAPALFADGGQTAVFNNVDFTAHLLAGTVFVSASSFTTKPPR
>p.capi.LGMF01_4279
MSQTQTYTPQTIKVAASNLPSSCGTLPAAAKADQPENQYVFIPNLHGRQAVKIRLDIFLMAAEEDEEEEERIYAARNHSRHLSTCSSMSDFSVTSANELP
LIES
>p.capi.LGMF01_4290
MSPANIASSLDEVRSSSPTACRPLLTSSAMSATVAEENLHSEAEPGLQAACEHQAVAAMPEDAPPSRITSGTPTEKEFACMLKSRPIEIEVGRGSQKETF
FIHESLLYTESDKYKAQLQGPGEWKEKLERKISIEEEDPELFRSFIDYLYLDKSPTGKKIDEPEIVQLARLYCMGDRIMAKRFQDAVLYNCFRILNQKNS
KPIPVADLCSLLEIVFTELPEKDTRQDPLQHCVTRLGASRPVDLQKDPRFKDELSRDLPEIARGICLCLIPSGDDLDGPPFSIHPRTKKAVKAQKALYWR
GFNKRSPRHWR
>p.capi.LGMF01_4292
MDATTDAPTKPPATSLKSVSTRIAWKHPEVETSSSAVGKSAVCLHAAGGRIRFDVKLNDGAQQGRKRQNVGSSGGPVRRVESQGGTWKFWESGEVKRAPS
PHLLAPAPPIFSQPPSPNLNHCHRVISTVAKSDPDPFVGACVSVKLCKTGDQFLFEASCFQLASGPKHRGARHKTGGSSIPAVEAFPGAVNRDGVLLLLK
QEVPRAGLNHDRQPPLCLFCASVSKVPSHTSSLCYDWATQLPTILQLPVTAVGPTQSCGWRAVLGEAA
>p.capi.LGMF01_4299
ACGPDLQWEKLPSDDGDTPHQQSQSGNSSQANGSFNFDDAEDAGAAPDGDEMQVPSPTPARKSPILGGDEDKEVEGEVEEQVEEEVGGEVENQVDEEEEE
EGEDEDSDDEFPSSFPTPRAPPPTQASPLPTQTQEHSSQPFALQHPSQVSTVAETTQATPPRPTPRPATRQSRSQRTQTQAQTQTQPTPRQRARSTRTPA
SKTRATSRARSPSQATPADEPTQSPAHKTLQSQHDRDRDRIPESPIHPAAHHASSSATATPASRNGRVRRNAAPAPVPSSPLPPPPPHVFSSSPVVASPV
RHGEGAGGADGYGYGYGYGHGYVDGSGSIDRVISATQLLPASLMDYSLPRPPAGWDAASEVGWVRSSMPEEVEDGDDGEEG
>p.capi.LGMF01_4310
LPRPSSEKSPSLLCQAPLFNTCSTASDLELVKPSTAVLDFLELLELLELQPRDAASCAVDHSALLLLSPSAMESLATPSTGSLASFSNTDLTIQRSRGVG
EPPLFMGSAVFFAIRDALKAARSQWGVEDVLNLRSPATVERIRLAYCPIEPSSTPSCACGDGQEGWRSNTKMAGRRAQKYPDGRRLTSSRWQSDWSTGAH
HHHGSSKRKRLRKTIGDLRARETEDTGNGSYLTNKRSSIARGDAGSRIAGTARAADKRSTAVAFHGYPVLVLSTAATSSSSYVPATLQGDVTQQTDELQK
PHHASSPPHTTAL
>p.capi.LGMF01_4317
MTFRYYTAQQRHLASDLTPCWICHEDFAVGEWLGEHRCSHFAHLECLAHLRDSVPAQEHMLNCLCGARLPKTLLPEGSNTREREGLDNTQNAEDEGQGEV
ESELNVEDHTSPAPTQPASAQPASAQPSSEPSAQPAPEAVLTTTQQTPEDHIPRNWFVEEDWEKTISQHQFKLGDKRRLALNRRRGQLFTLAWNDLFIDT
SPDADAQDMMLIMGEIHMAEFERPLRRIKRLFFWQNAKTPLTDIAMAVYTMAYKDDEPYNYHKMGMIVEIDGVLGYFDSKPAKASPIVWYDDDVSC
>p.capi.LGMF01_4319
MDHDELMFVNLVCPRRKKASTRNSFVSLPPHGCLSPCHVIATLPYAPQRASQQVPLTGVQHVGRQLAMIAHHCPHQEGKSEPSASVSQDGLPVVTHWIKL
SGQDPSPPAKHQMVGGGCNHTDGCGGRGVCPACASIALRVPGRRRQGRGATQRAGEREGEGGLP
>p.capi.LGMF01_4345
MWSSPAGRDRGGEEMARSDFGGQGGQCKERVACQEHLQQARHRARDMSESDIWPRTRTPDDPLSERAATVAKDAATSLNKAQGGLGKFDVEEKKKKDSEC
GGVEQNVQT
>p.capi.LGMF01_4350
MSLSDLFDLPTSFDPALHLHSEDPAAVEHLALPTSSHSDEIEALALQTQENIAAKTKQGIVIQHRAWQLPEVFRSEEDHLLGD
>p.capi.LGMF01_4358
SSESLTVLFDNSHHSTTTDHGVESLWQFHAAGPAACASRTEPGDQLDDDVRSPGRMADYSITECLPGARERADSDMGNQEKTKDEDRAGSGGDGGVMWTC
CYCCTGREQRRK
>p.capi.LGMF01_4360
MDQTRIIGSVDLRGRNYGPPNSVSWTLLENETQATGVPTIMRTAILLKRRNEAKFQCTVKIDAKVDWKSSLGRMIGAKPKDDPVLFDPELDPTNRLQTYD
VLNIAAVDLEEIAGVSFMKVYDEPISNV
>p.capi.LGMF01_4361
DPSDAEASEQMVLKHAYQDFLVSLSPTLESYTTPDYRCGGLQWLTAHEKFMKWQKNPHSDILIIERPEAESGRVAELIYRTISEKSERLPIKTFFRFDRH
DDRRNSLRAFAARVVAGWVTSNVFLDSIWILELTRFIEQRGFTNWDLLSLLIKMRTFDAWEETIFMLDNAEQCHDLAPMFWSHMAYLSETRDHPWKFILL
TDSRDHLVDDWVMSWPCINTCTDAEGPMESHSVAEMNLDSATGRAADTKSNLDLLIPTPDIDPSTIMENILRGLSVEKQKFVERTIRWITFAFRPLSIKE
LASALTFEEKFESTGLIGTGNSTPSTPSSLIKDLGQLLQGLFVINHEIRFLNPRLQDVFREQNNFWHKDEPHEQIAKICLKYLATSDCQESFNRLCATRH
GPLSVPLFTPQDSLASYAAEYWPRHANLAIGSEDIPACIDEFFQDGGALRAWEEARWFMTMEEAQDDSLCAYGLDGMTEKMVAGEIDCVTVHGLHGDRRH
SWKAQDSQETNMISEIAGENARILKFGFDALQMEDGVYCANGIAREATKLLDQLTEARKGLSPSTFRTIVFVAHDIGGSIVQQVREFTQSARRTSDHRRP
SIKLDWLPTKMTYFHAQNFWSSLAARNEFTAYKIWKTA
>p.capi.LGMF01_4363
MLDFATPPAQIMGYGQTRKKWISPCGSLFSQEMVRRPSREGAALPAAEEDHTNCAHVAMAKAEGMEVTSASLAVASRSIYSPLNLCSLLQNRQGWQKCYA
NDVNSALTVCSRKFIDVQDFYLVVPGAAWHDMAFGVEVI
>p.capi.LGMF01_4365
MMAYASSPNVLGEIVSVTTSTETTHTELTIHVHNALLQHDLEERAQWEAEEAARQAKKSEQAYIDHNDKWETHPGPSLRLNPEGVLGGDNEWTNRHDTAK
LDWIIDGAPENSRLERRDGMDRRNWDMGGCGLAFWTEVSWTDGRRLGPQQKERRCGSPVNSCHHAGRQPTPASQHCRHDACELWIGQSHPYKANADDSRQ
LQPVAEHSNPRSSFYSFIRADHHDTPSDLFRRTVLHGCGRRKDTLCVSIMESNWTELELGRQRKKKKLRGPVCLPAADVDENMVAIYVGQPLDCDRDERR
PNLRASVSFGSVLPLLSKHSPLISAETARTTPGLMRSPFRPIRSPTTASFAASRKPHPSTSILYAPKTHRKVSLRSGRN
>p.capi.LGMF01_4369
MADRASDSASDTEPGSARLRPQLWPGDLVGDISITVFWPKTRLQLEEAAGAAASPAAAAAVVAIAVGFLTPSPK
>p.capi.LGMF01_4370
MSTWCKRLRRWCKRRSRWNPRTRDPPPSTGKNPETRTYDQTCFPTTESNAPLIDLTHAFDTKVTKVMKKLLVKRKQCRVCGWEGTFEDFCLSTGKAKREE
LQEQASRCISCRTRLLIMEEITRLEGLVPEATDTLETHALGSRVDFIWLLPRGLKSESRCYDIFMPSEASHSNFDEISTFSRRTIGWDATMKDSLKQSTQ
WACGHITECENQHDQCDIRNGLNLDGSTGGTSVNPSRLIDVNPDGMPGLDVKLRDQTSLPSGKPLEYAALSYSWGTYKPDCITTDATIKKNLDYMPWESL
PSTFQDAVEITRGLGLKYLWIDSVCIIQGNTKDWSQEAGKMFDVYKGAKVTLAALFGFKSLGASTDGSTIYLPDLYSSPPLPIPQLWTSAPSF
>p.capi.LGMF01_4373
MHDMKPLLLPTMVAARSPQTDEDRNAESGQSTSECSTPQSSVFSAYGHARHPSSISSISSSPPSSYEHLENMTSSTKLPRLPEDPMEEPVRSDVDDDDED
DYQKLASWCLRHGWLPSFHKDQF
>p.capi.LGMF01_4374
YSFTGPGERTSQKAELLAVTQGIAQAAQAISQKPKKHCWSQQKTDKAFVIATDSNNAVQGVINNLPEWKVGFYEYRPMALTISNTFRKQANGFLNTKGYP
ICDEAEFRQLDATITKYENLGWSIGLWYVPREYNREADKLAGNGARADEGPPRQTFVNTYQVVEYYAEN
>p.capi.LGMF01_4375
MLASFSTSLRICNLSTCHCHDLLCSELSFKKHARTVPKDLGPRNDRPGKHQATKPAEASDDQTGQHSAPPGKPVRSEQRVIYLCLQAIDLYPQLWVDAEM
ETRKGVENSSAFPALIYGAYSGTAR
>p.capi.LGMF01_4377
MQENFMKSCTLIWNSVNIFSLSVANVPSGPFLMSMRATPLHHRRLEGQGHGPPVFSHNPFSVLDPIPNVEVSPPKSRTESWPKKNAKTTKVNATDEWQTT
TEARIKNTKATVVNSKDEESEDVKPVGLTFTELEATETEATDVEAPTTQQTDDKCILSELPGELQNMIFQYLDDYSRLCLGATSRYFHRVVDLTREEKEE
KARWISTLGRWYFACSMCFQWKEWTQFGKAQINNKRGRGRSQAKKRFCIACGLEWKLYSSGNVVDAYFNGEFNGVSFKDSSGWEPMLYGLDYFAWFKDSF
GDPFGQGDGTLGHDFRVGNTFVGMVAGGCVRMLRGDVLIGLLSGQLFVSPNYQKNFDAWWSSVEIPKAICSTSDGLQSKQMQTGCMETIQPSGTKLCGAF
EMRVIANIWDACLSRDWERWGPSWDQKSLSSETWPGPSLLGEFETFPSRPPTLMRSFPEDDCFPGGCVLPLRDLVTSVVIVRDEDAEVTKLAWQCRLKGR
QPYSELMNAMPACRVHVQFHDAMCWC
>p.capi.LGMF01_4389
MKWMVAFSYTHLDVYKRQPPHTPHLPEIKEERKEQHEPAARKMEVDEDYDDSGDDEKARAHPHAGPPRSERNSPRSASVVNGVQQSHAAGTPLETKAM
>p.capi.LGMF01_4394
MQGEDAIKKSKKKMSCRAAGEPLGGVPEDENAQSNIAEYEGWLRARRLAWMASGMNMMEEKKRGSDDNWVESVDVAKGRAATSEAGGDRDLGRRQPQPKE
RWMRLPKQKAGLK
>p.capi.LGMF01_4396
MRRKRSTKGLSVRTALLSGLAGFLLRCSSLAGPEAEMGSREEAKKTGKRKWLKDGLDKEVVGAGDAHEGGRLLNYYYYSMDEQFLQNAHSLSLSLSLSLD
LPLQYTG
>p.capi.LGMF01_4398
MSGANSNFHRAIGPRCDEAWSQCQNGNTETGFRMARLILLESRLGDYHRANMNLLLTKSGDHA
>p.capi.LGMF01_4399
MDESKRHKRDRSDISTASMSAPMPKRSTGKGPAQSQPENSFDRNPAMAFNAQDHIEAADRFASFSSEDVLFNSNNFELETALTNIQIVNSRMPSNTQRTT
SSDEAASEQKQTVQYLLCHGPQAGINWQGNVEPIGVREEYSRWSIMVVDGEKTRFYARLLRSEYTKAEATTIANVVASVLNCCPLFTEWITSEKSPRTKS
TSHLLTLSMFERFALPKRPIRIISPCYVDSEEKILLQVDLVDPVTNEVWEYNEGWPANCMPVNVQVADIGDGFQIRSGQTGDSYVGKTHGSFPSVVPDRL
DQSTRNKLQNLERVARHLSSHLTGRMLTSDAALAISNSVFRSLTGRFRHREDTNKKGFGVKRSRENQFTLLRPDEEVDKDTSELLPALKLRSLSRGWASS
VVETMENAWIQTGDVFQTWTVGAKAADEAEFLIACGEPPPIP
>p.capi.LGMF01_4400
MAEDCQLPTANCQLPTANCQRARSSLSREEELHSPTARVTSGELEWRVAFSKKGVDSLAEQCRRLSPLRKRTEQRGPSITEQSAFHKQGGPSPPGLACKA
LPESIT
>p.capi.LGMF01_4409
MSDTGPKRCDAIRSDAKHSAAAFSGLGLGFGSPEYLTLDLSKTGGGESANSFDVNGHDLEFLSWLAWPTTPPLMIVAPPAQIHHATTNIASHART
>p.capi.LGMF01_4412
MADPPNANPVADSKPDISEPSSEDVAHEKKPAASVNTADVSTKDGRPPSTRSTSAPSDTEKSQRPAEDHKNYNFLNEKKEHGDTATRDGAVDQDAQSHKS
LKSRPSQKSLKHAKSQKSLRSLRDAAIGAGGPLAAANIERTSSDSDANIELDEDGVE
>p.capi.LGMF01_4416
MDQGVLVVSVDCDRGTCCSQERASCPAVYAKGGGVETSHGVEIPYGPQAGEGRVRTRPEFLYFDSSAVSRQSRVEWALPMSNPCGRAQARHAPSYPSHFQ
DAPTSPAVLGDDRECPPTRAPTQIITCPSTRLLLVTFLLENLSLFPSHQELEDSRAPRSLSWPRLQPTKAEVACGRQDGSSRILGLLLIIAATLDTAVEH
PSANYSREDSVESGAETTEE
>p.capi.LGMF01_4417
MPNPPNPPQQPVDGLAYLRRVLNEGRGTLDRLRENDGKEAEVRLRLSPHSALLAAPCPPKVFMVIQMKIPIHVLIRSKLTTQKARAELHRRPEAIETTRR
LQTEMAIRELTAIGRQRIKERSASADDSGTEMTDTADEDNNQQG
>p.capi.LGMF01_4440
MVQEDLKSFHTQIEQDRQSHASSIKAIIDENATRLSTLHTALTTGLASLSGAPPVNTPSVNKVVDSGGASNSSRTLGLGSLNGTFEHDVPGSRPRDSLEF
IDTFEYDISASRSSFNDTSGSESSPSTTFPAHKFHTSGAFVDDVPASRSYTSHRVSALSRRFPDSLSSPGNKLYDLSVLIEEKRASSNVAPSSKNRIQSA
NVTPSRKRSGSIMAKPTEKRVYTGRVTPSKNMPTRTTRSTRAKAKALTPDARRLLRMFKPSKDFEKFKGIKETGTNYLLLSGRNGKMAIRKTDYNVNIGA
LRYFIPGDQDTVEIPRFAISFVTHCEEEVYDIWYHEYRRALDVTTSAGWVWNPIKDVLVMLESMPPGTDWSELDELFALARYKDEAKLIRLPS
>p.capi.LGMF01_4441
RCGCTVGVVPVSYTHLDVYKRQVHTRAEAVGGDGVASQDGGRQSSAEQEQRGPHAGERWGRREVDEWLAARAVLKLAGHAQ
>p.capi.LGMF01_4442
MDNSPLVAETGKSQNCHGRVTSLQVERREEKWQREERRAAAARKDIHNHTSPDWTKPPPSQFTSQNLAAVAVPAHAGPVDRRLDCGKRQRSRCSVSKPSY
XPQRPRERNQRVGALAHPESRHGDQVGDKAHTRIQAHRLLHWEVWDDHCFAFTSEH
>p.capi.LGMF01_4443
MASLIEHFRSFQQAMLRVLLGNNRANEDAQPQDNIPRMETAGSFQGVLTPPEERQNGNQQHEGSEAAAGMSLEKQSNGQKKRVLEPAADEPNKKQKHANL
AKEPKSALSEPTDALVQLDKALRLVTWERNGARFKLLNTRNDLREVEHERDQAIQKWEKADKQLKAAQFACSNMVRERNRAIENLRAMEIERDTAVRESK
DRLKSLEAHRKDHVTLAAENRKLRETLEQREEAVRIAVRRQNKAIQERDTAAQKCDAAEEDARKQRASYSRLEDSLKHFQATFNKNDPRFDTDLIKKEEE
V
>p.capi.LGMF01_4444
MCIRDRDNLARAESERDDALAKLLSANQDLQQVTDRGDEVADQLEHAQQELEYLAQQRSDTLSREEDASQMVKEAFGREDFALECLRTVTIERDIAVHDH
AQVEAENENLVRSLRQSEDALRQAKEARDTAIHERDQTINERDQAVEQRDNVLSRLHTANKALENADIAFEDLSQDYDWAVQAREACNYEREQAQRQLAV
VWQERDTARLDHEEAINFYNVAVGERNTARQERDIAMNEREAAVQECNAIRDERDVVMEELRKLRAAYENKSPLLDQTTTQAGPSATAHEPQGVVEGITQ
PESAEEVEEAVERAGTQETEDEDEHETDEDSSTINADSDGLGADSAIHHELYNEEYEWL
>p.capi.LGMF01_4450
GTTNDGHEAELRCAACNWVHATKRRVEEQSRAELKQRRINQTEPCAAEADSRARGRGPRAGNGGKLEERRDEAPGRVWVGRRLLARPDGETEVVRMLSKD
TPRPRVVVVDNVNVPVHAVKQQRQQHKNFKERAMSTADLEKQRVFHYTVPSSKPVHLLWDKCPLLSQGAAAAAAVATQSQPHTRMDHRRIFGQAAKGPVE
SPVQSNNSYNSLSDSRIAIAVAKHGERNRAQPRQAMNVGEWTRPATADREENETLRLLRIQLKGSLMLAVQRASWARSEPHLGTQQQAHERIDNSKVVQG
AWMLPGAMLLQAQTPKSFGVKVFDHSLYAYISTSNFGPLRFTCEKAKSEDMTTGSIRAPFPRVDISPATLRGPYVAVICTESSLSISLVQPQAMSPPSPL
FYSLAEYIHGHIKHMSFRNTTSTYLCTLPAKHNTTQPEGRLAMGVLESVPQTRRVASRTLPFPRAQHHVRRPHRPARRPAHPSLSAQREAGRATLPSFFQ
PSLSRCVPADARGTARSAAGGTEARSNAQPAARTPAARDGDGQAISSLYMAGAMPTSIDQPTKESSTSERRRMTGSQKERRGARAGGEVGGAAHSGAKSN
REPNGTFGLTPLYGDEASQRRRREVTPPRNVRTTDSRAPLERSDADDDVVHGMRPRWRENTKRAVAADDGQGEKATPGQSRGSCLAIQGHPTAAAAAAAG
MVCDVTYSSSGD
>p.capi.LGMF01_4452
MSSTNSDAKALTPPTSFSSATTTSDNSHPRQSVGLWEPKPTPAQMEAELLELRAANKALRAENEALKANANTNESKGKGEGMLPDAAEGLKMTLG
>p.capi.LGMF01_4453
MASASCHAVNNWRKSNGFIPPVFSILRSYVNGPGLSVVTLGEGVGAPPPASSTSPACRRNVQSPLTAAQPGWNSRGCLCSADLGAPGCPDARTKPRLLAG
RPRVEELEAQNEQPRAQVTSGPTSSAESHDDCTEANALSSPNAFTKSGKAEVLREADEPETLTRPEEAKARDKNPDVFDDCSEGKPQKLAAQVVERNPKD
TDDVESMSVAKGFLVNFMNEMEARGNIPPFFDGTDKIMDMEQMSMDEAIEKVSLGLFTTRCRQGSRKASMNAMTAGHGQGDVGGLLGRGALSKRMMDMSL
EQDQQKPAKL
>p.capi.LGMF01_4454
MPSPLTNMSNLEVDLSEPFLWEPDDVKEPCDLHPIPIEEAKTAAALRELTAETEIPSLTVVSNADEVFDRAFKKLFTELDALRQKDKENEAKLAKLAAEV
SKLKTDKERLEAKNKKLEEEKQQLETNDGNN
>p.capi.LGMF01_4455
MSLSDAVCRQGTSLDSQATATRYTSRFLASQARSGLVGRAHRRSRATAPLLAGGLRGTLGLRCAVSENDPALAELQTTPRQAYHAQPAGIRTCGSLGKLA
AACSLFVDEMKNNTKQLPFSYLAANAPEETMHPCPNLL
>p.capi.LGMF01_4456
MQRPERVPKWLSRKIGSIDIGERSLAALCCAALSSAPHEVGPSARLPRGYIRTHPCQATPLGASAINEQPPLCALARSLARQMDSIWKVEKGKKEQTKRP
HARWKKWAHPAAAASIRVELQRRSAMQSRPES
>p.capi.LGMF01_4458
MMRSDVVGCHWVMQQSEANNRDDDDDDDDEGRSFDRTSIATVAILKQTEASRGNGMGAWRQSILLWPGAADRSGHDAHRVSGHHIEKSTAASAVGLLFTT
SALRR
>p.capi.LGMF01_4459
MYAFGRRETAGVGRAEQLLSGAALAPSGAASTSILDKGHTSAWPAVSLGRMLVLKVSETEELVRLLNAVLHVAEYDFLPKRAVQAESPSDIVQQPLVHHG
TARADSTLISADTRQLPANG
>p.capi.LGMF01_4461
MQSNLKLDSSSWRHQGRSMKAWIPTRHKGSKKDANSESKTETATSPVWSPLSSDTADVHRCRHGARARAPRPARAPTQPPPGSRRRWKGGRAGLAGLAGA
ASRDRGAKRSDGPVTIEYRQGTCHLKARTWCSKDRSASGRNAHVMVLPYVDGR
>p.capi.LGMF01_4462
MQAITVFMLELAFELYHMTEPKADRDSILAVLKKLIKWLEKMSDMGNATARGACEQIRVQLRGFASSKDSKIHAFAEMVFTKPESEGDDSPLQTPRPSMW
QSQSGEHSESHSQHYQTVMSESAGYFGQIHRDQHGVSLDQISAHMTHRRQMTQQCNLDSWPQHHVQQQNHAQTSMSAATLDLFQDQSHFDAAPAEPWEIH
PDPTWGNLMWQTSHDQFNPFANRAGSWVPPQMMGLEQQTQYAAAGMHVAVDMDMEIDGVDSGQTQAQARMAAMEATFARGAPWQEHQQTHPRHQHSAYPH
HQQQRRQSQHTHPQH
>p.capi.LGMF01_4477
MPPTQTLPGSSRLALSQEYYNSRMRDDESLDQFVRRVRNLRDRLGYHEDQNAKSSVDFWLTRLTPKILRRLNEERNGNLDFARVPYLFQEVRRIVFFDRI
EVARKYQELRMRDDGETFDQFAKRMGELEKELGYRTGDPEDIAEQRLIDGWLVRLPPALLRGLRCKSHILTHVFSERHLLRRLKELCPEVEWQAEHSEED
ESNTQGQEDSQDSGSGGDDIPRQETDSDSDSSSSSCSCSSGEDEDRQRSRMNPHHRQHNRATGIKQEDKSSSAFSSASSSASSSASSSASSSDSSSDSGS
DDEKTIPSSSSSESESGDDSDNAGGNDKVNHQATGQNNPRKRKPSASGGKGRQQGNHDYQNGAGEGKRRRLNLPESATSESDVDSKEQRVINWVDGLKDA
RQSHNGPSKQKRDQNGRFCARK
>p.capi.LGMF01_4478
MARTDPTCTGVPAHPHEVGRHAPGLFRQAPPPPGDAVVLRRRARAGATEGGHCALPPFELGHCPSARQPSRNGLTRD
>p.capi.LGMF01_4479
STRSGPGRHLGPQATIDLWLARVSPHVLEQLKRETGQRMDFESEGHLLDVIRKIEFDERVEAVRSYRRMRIDWGEAFHDFQARIAEAERQLGYDTPDRDA
AAEKRLIDAWLVRLSRAHCEKLRRYTNGLEEIDTEEQLLEILLALDHVDDGETGFAQGGSWQDEESDTSDDSESSSDGYDDSEADVEDDDEESDTSDGSE
SSSDSDDDAEAGVEDWDDDAETDVEEDGQVSDAYQSAEEQQEDHGVQEITQDDVKREEVEEPSGYVMEYQSDTVEVKQEDDSECEIIAGGQQEANVQMEV
DGLQAVAESVTPGGEDARQNHAEVAIRMEDDDSESEDSSEEGNAENHNQQEEPSTPGAHQSGQKKRKQKTPSSVGSSQSDESRQAWSALQERRRRSHSSP
SSVENTSGLQQPRNRAPDLAARQQGAHQPGVFGEQPADGQGPHSLPPRPADNPLKRKRKHKGPRQQERSRSYLKRRREIMQSHERADWGGRFCRTCQRNH
>p.capi.LGMF01_4483
MKQMHASGEAEEEVNHLVLACRGLQRFPEAESGSSGAPVTRWDEVKCIQVKNVGLDTFDRDVAGSAGKRGAKSWPADRQYITEAPGEVGLCCIAVHNVCN
QSKSLSDRKYWTRGTSILTRALEFGKSKPASVKKDSMPQNSASPQAAMASCAVVVVTTTAEQLAEPSAKPSPSDTAQPPPQDSIEPRPAGAHCEEVAFLE
ERVSPRGPSLQSPPPSALARVAIRNASTRRLPGRSKWTSAHQSSSSLNPDCASGAEPDRTLHRLHQSTGILTLLQRDLTNSSRPSDFDWQNILVDSCANH
WMWKPATSLCWHHCAEEYANRIGRTARIGHKCGAAGFLPSTNLLDPSAILNVLSTPATCLPRPTIASRSMFTTLDAPLASATFGGAIPSAAVDVQNHHHP
VSPFPIRAPKASIEKFERRKCQLKGHFSKDSPRPISLPRHIMAARRAFRHRLKRHGRNTDDCPGPHYRRFPDTPKAYYDLKDMVVGISACNFCRWKQSSG
FKKAIKERGTISTPLSR
>p.capi.LGMF01_4484
MTRLYLGPTLILSGSLLEGLSQGASICPNLQNGGGERANFPRTALPLPRPPQEGRGGPISRGLPHGASIYPSISNGGGERPTYRGLPLAAHLDIRLAAHP
PLCDAPHPHHDSQHHNTEPQRKIASANTTHKADPNNQSLVIGSHRFRKLIVFVNSKRKAEVVDDFLFNKILPCTSIHSDRTQREGEDAIPLAPPASQALI
RCFRSSKMVISQIARDTAPSSGKAFVPKYDSVKTPPLHWGPPFREPTSIPCTTAVKNLSAIGHQYGGKEPRQRVENVLGLAADADILHLEDIVEAKSCVS
TSLSKPDPQGNKCPVPGNYGEEGHMSRECEREEFAHCWDCEEYGRAAGSCSKPKGKLEILASLPIRAGFVNASRSLHNTEFIGWCKVKCHT
>p.capi.LGMF01_4485
MTSPPSNTPTANKHVRDPRAPTLRSIALNSPQTYIHFVYRARHGGRAPPVKPAQGEKRSKDGREEKNHPNELDEHVKTTSALEDSS
>p.capi.LGMF01_4490
MRRLRMAQKRAQAASAQARGANSADNRKREVQAKGKPETSNRFCSNSNQARRYIKELADRLSRLEYEAQQQQGQTPQNGHLHQQQAELQSYLQNFNDQGM
AGVPDFSNSTGAQATTCLLYTSRCASLDDVHRPVAVCLTLSRKLSGGCSVGRGRDRVSAATLKLDGQGELERRGEIATEEGRSGRIEDCCWGGGAAGGEV
WLRETGPTKRGCAVDGERAEELERAEQSGEEGEAEPCTEKALAVNAFNSEKSRAFQHRTMGGVPLGG
>p.capi.LGMF01_4499
MIFRRSRVLSAIWSADCQHLALLLPSQPRRLCSSLLDPFITASPLPSAALPPSSREIHIAIQRDHGNLVTEAHCALQNSQRPLPYLLYGSALGLTQSSTP
LLPAHFDILGFTQSSTPPPAHFGALLLIKLSTSTPAHFGALGPAHSSTPLLPPAHFGSLLLPQSIIPPPAYFGALGPAHSSTPLLPPAHFGSLLLPQSII
PPPAHFGALGPAHSSTPLLPPAHFGALLLPQSIIPPPAHFGALGPAHSSTPLLLPAHFDALLLLRSSTPPAAHLGALGLA
>p.capi.LGMF01_4500
GIQITHHRFVTTMHLDGIGVWIEARDNAKDAVYEEFIEKEEEEPPEEKPPEPRFPLGERFPLPEEIHNLQELLERYRVWLAEQGQAKEDTPHFEPHKSTC
YIEARTGTMFKIKIRIMKSFDMHNAAALRLYVTIDNEWEFGYSACVTKKELERAQDGGSMVGEVLFDVDYDNGNKYEMRFEKVEESKGKGKGRAHSSEPL
HVDVENLITVIAQRVARIPDDEICVLPTRSPALHASRMARYLEEHRVVSQYVKPCLAGRLEKGFEIPWENWKPLGFDAWKQDPSIWWDPTGDKQAGRPYI
FEFRYRSQEQLQALDLVSMRYDANDGRKNDSEQNKGGEEKDDSNKENEAPTAGDNNYDPAEDQDDSVASSESSLEEHELPPVASAFGTPNAEGYLVERDE
IITATRAIALSSGQARVFELESQDPGVIVFFQHDLDQDEESEGQRAIAQIRRERYLTNAGDILTLTLAIAAVSSEMGIEGTLDGFQVYYECSVEAKRHVM
RMTGM
>p.capi.LGMF01_4501
MADLKTSDKVLETDAAHVEKAAVTQDAQIEDAVRAGSIPHVADEKAALEMAKKGSWEVDALINQLEEEHRAEGYRKGFFDIQFSNPKLFTVLLVIFASMG
>p.capi.LGMF01_4503
MSAVADRAAATDQLCWRGRDDRGRAIPARREGKLVLMFSVTSCPANRNASDGLLKLAAVACSSPPPDFALVIQMHTNLTRISPAPELPSPQGLRTLRNRQ
ERRQRQFRDSADEIPRPHLHPCHRLVGLSNTLLGSISVVFFTDPTGCARSFLPFRSKRGWEPAGPIVTCEPERELLSARPHPKGL
>p.capi.LGMF01_4505
MAPPTFILNRNPVAALTIDHKVPTFDANAYPNFNAAGLPDYGDDMLSLLLQEAYRLRFIREMPQNKHLSNESHDKKIKYFLRFYDGEGYYFNTFLSASWS
GLGTEMSDLPPVNEKTFTAERSEFCCLWAKPWFNFLHNKQDQSAWGAGVRDSFELLLRHTEKEVCNRSRRWHPKVDEHDGRHGKMVLEIPEKDYFDVYDA
IDTLYICVRETEINTSFRSPETDFAWDVARMFQRVFPEPTFKPPFDYNPPANDLLESCYKSMPRM
>p.capi.LGMF01_4506
MFPSTFALFFEDILDTILERRFAKAHIKDHGQFCYCPRYDRSEDAYLTRKLGMDPHYNNLCDLLNLGPSPRGNKQPGRDPPELHKIILAIKFFEVTTGPL
RKLLKVRIPFALAKLGMGTVERKYWRRVSLSERSIIDRWLTQQNHLVGLHKTLDEFFGFPAELEKAGSCCFPQGKERARSFVSVPSEYGCDKAIRIESIS
TCLLRCSWMTLLYLAGRDWSWRGLEFPISSIRSRVMIALTMFSFLISLHKRWGFEVGPEWADPGGCKSAEADAAWQPRRRTDAYLSNDIPLNEVLSRLQQ
QPPAEPSLFVEVEPTVSSERTDTDLATIPY
>p.capi.LGMF01_4511
MLDLSDTPSNATKRRRDRRRKAMERRSAREAELLDTNGPPVERPAMGDDGAQSINEDAIPPTPPLCDRSDTLEPEIQGTEYFKRVGEKVYEKHKARLAEI
EKRGKSASGAERLQSVFENFSDVIFDKVFKKLEKKLDDVVFETILRANKDGYRIDSPEAARPFVRREITEVVFPSLVYKMQKKMSGNEIDGLGWLDRNGL
LTSRQS
>p.capi.LGMF01_4518
MVRDPSPDAIRQRSARARAAIRGMTLEESARKDSEDAYLRKLHPGYQDVPRPRVNSGRRVRFARNLTTDINGNTDTRSRPFSLLTLLSTLRDYVLLLAWA
PVLALTFLFFVLWALFLFLKACHCRLFHPECRRHQ
>p.capi.LGMF01_4519
MNSRCLSCRSEKVDDEAARTARRKSTHDEGMGTGTGSLHGDAGRCGARRPGWWRGRVHRADQQAKVFWPQPRPGEVIQTWTVMTAGHGGSKRTFLIEAVS
SAVPKVQDAGEAVDSTQAKGRSMVLVQIGQWQGRSGRCGQMNDGGGGFGGAQ
>p.capi.LGMF01_4521
MPGVPPESMNMMKKVFKNIFKRKKPKKDAATNGASANQAAGTATTEPNQPTKTTPAAAAPAAAPAAAAAAAPAAAPAVDAKKPEEPKPAGETDKKPDTAK
VNDAPATSEPSPAPAATSTAPEAAPASTEQKAPESTEQKTETSTEQKAAPETDGKPAEPEAKSTPIEDTPLPKVQPAPGMSATSGPLDDHPDLDAAPADD
KEDKEESKNVEPEKKLEKAETQPEIKTDALAAAAETKPEAAFTPHEAKEAK
>p.capi.LGMF01_4522
MADCDAMELCNYTRANYTNKKFTDLIIRCHDKEFHVHKVIMAAYSGFFSKACDPESPWIEAQTGVINLEDDLPETVQAMLDYCYVGDESAWFATETGCIG
ELCAEGELRFHVLLHAIADKYQVVDLKAKALERFQWLIECDVLDAHYDGDTTKPISPAGIGRIARDIFDTTTEKDSLRKHFLAQVSLRIDTLLQSSRFVT
EVNEIDGFWQQLVEVNVEAGYRARACPSCKVMCQQDFRKTFSSVCDNREGGRRCGELYKEEEERRLKTPRPASLTDVQGRSPVTVILQQNGRQGLWDFGG
VAKVDEQLAGTISDCRFTAEVDQIDGYWKSLSQINVDVGYRERRCPSCYELQEEDLRSFYPASTRCCHYNERHELESGMRVSAARSARCGDSHSLDAWNR
KISELDIDMASATDTEDGSATEASETKRGKDD
>p.capi.LGMF01_4524
MVNLDKHHPTLVKSMLEYCYTGDFDHSASPPDAEKGWTKTEKKLQLYIQLYEMAHQYEIEALKQDILGWVRGSQEAFAMKGSSWSQDHMTPLGAAKVARK
AFGKSHRIDRRLRNLILNLISKNIDTLMQDPAFTQEVDLIKNFWRYLTQFRADAMAKELLCPICQKSAKGHLEMEPYQRATGRRQCNHCKLLSDVDQWFP
RGNASFDIEADVSSDDESTVVLTPTTEYSDLSK
>p.capi.LGMF01_4525
MWARAGLIGQWPTGMPRETPAESQMWTDLKPEYPHVPPSSSAVGGTFPLEEFAKRDFQITNRGTDITIRCRERTFHVHSILLCSKSAFFNKACDPDSPFR
VRQT
>p.capi.LGMF01_4530
MMLDADQAAVKVRTVSRDNRFISKKVEQARKYAGGAANDRSPDRSGQASGTECGEDPDPSLGVGVEDKRWSEFGAFASARPGRSDDTVCQRHYPMRLGDP
LPKNTTPVDAPPPSSTASSTPSTHSSHLQNHNLASLLFLPVLCAGAFAFPHAYNCSASAAFWAVTHVPPKKPPPRRPRAFPSQNTTPPASTVLVRVTGPS
LTIWMPRSI
>p.capi.LGMF01_4533
HEDYGRGSPSGHEAETGAAVALCSHNSGGSGVIRSSPGDRSSDFRRVQKWKHTEDRLWGFACPPNTMGVEQRSRRSEAGTRFRGSCATGRERRGRSSGRL
AAKSFGIPCGGAGLFLSSLSLEKMLDLELQYYYVLHRLVVPSIILIPREQTWQHSAFACPADRLEIQYTTRDPRAAETVHHEWLEDPRLLDAFQPCLGAF
DGDAPDAYDARGQCFEIKHHDNIPQARACFDMGAKTDTIHFDDGALDPDFDHPFRRFPHCRGRSRMFALTRSTSSALDALWFGIRFR
>p.capi.LGMF01_4534
MSRMPKRHESERLAEAESPVGRAGPARKLLRSLLRTVIARNGQSIYRAEPRGMRKGSRAALSLAGEHAAASNELGKISPWPRRAFCIQDERAVCLCLRHA
AVSKLYYRACLVFTANPAQSLTKKTDKIGSPTTIAPRASKGFFLHHVRYGRFVAESTAAREPVSWPARAPHVKHGAKRRRKLLAGRNKTGRDDSGRNNLA
RQGESRKRPE
>p.capi.LGMF01_4536
MGTAWARRPLQPPRFLCDIGRSTTASRTTDHGIAMAFPICLAAYARRRPHSRLETASSRTMEAVMLYSVRESPRRLRTSAAVAVLDATGVVRLHSNR
>p.capi.LGMF01_4538
MAFHNHHHLSSLLLAIVFLLQLPLTTGTPVPGPLAARHHGKSTTNPLTRLALPSSSLPSPASNLTLYAVTLGLGTQNYSCVDLSSSDEPTAVGAVASLYD
ISAVLENALMGATMEMALPGLALGVWGLLGGDGDGDGEWRKKRGVGFGDKERERDRAWEHVASNLPTYSGSSGGTSSSSSASIKLLQPMGHHFFSAAGVP
SWALTLPSASSSVLFQGAKSATASAPTDASKGLVGEAAVAWLYLTRTAGEIADAVVDDDAGTGGVEAVYRVVTAGGSAPDTCEGWEGQDREVAYAAEYWF
YGR
>p.capi.LGMF01_4544
MSLSFLCPEAVIINLQRRGLQHFKTLPSIVRNAERILAIAFCAMGERLGKMPAGAQKDSLANRARFRQPKKQPEFLDGRPLILEQGWKQRNATQYRRQLR
CVALGNG
>p.capi.LGMF01_4552
MSAPTKGGAAMERQTRERLAQMRRRHLLETNTCTKTSARADGAGDERGEKPARERRRKTRQLVASCTNVRKRTWHRGSQKTWQLSVLERCLQPSSYELKG
PSL
>p.capi.LGMF01_4557
MAADQNAVQTSSEPGPDSSGDRLSDDESVQLPGYPGFANKFCSADYMNFRQFKYLRMRMLLRKQFEIERLQDALHVLDQQDDKDNPLWLISQQLDANEKR
KEVFAQLDTTLLAYDDLLKRTQFVMATPEPSPETIRDVRFAARMYLVKPECKFLEADLFHIGGTQDPKLGKLLRTSEYLVGLFAAFRYKAQKLLGFSNIE
DGFTVPKATFRKLSRALAAVLSVVILLLPVLILNFVETSGMRLLVVFLSAAAFIAALTTLTIAGTMEVFVAGATYSAVLVVFVSQNGAGGSGS
>p.capi.LGMF01_4558
MAQNPGSARNRTDEGCYCYIADVVYTSGATEDAEKGKSLAYPVRFQLCLRVLLSSEQVQPLYEPGEKVYVWNETNKTYSSQRYIIVHVKTNRHYDLCDAD
GKSTHKDVKETDLSFWNESKRLEVQRPKQGDQSEDLEKGLVPKDSASKLTTRIKNYLK
>p.capi.LGMF01_4559
MRFDESGKLCYLQPCSASLIGRMIDGEINDNDNRESRGKLKNLWDMDQDEQESPSPALLSRTERLLLQAQRADQPGYTGFANFISAPEYMNFRRFEYLRM
RILLRQQFKITCLENELRRLDREDMEDHALWLISQKLEGNEKRETLFAELETALAKYDDLLKRNCFIMTAPDPSPERVSDVRNAIKKYIVKSERDYVNKD
LLHVGGIQDPKLGKLLLFSEYLVRLFLTIRDQIRKVLGLFKSSDKVYISTSTFRVVARTIAAALSVVILLLPILVLNFIETSNMRLLVVFLSAVSFISAL
TILTAAGTMEVFVAGATYSAVLVVFVSQNEIVGTLLQSPVEEPGGCWRAYQEEAGLLSPHAFSSQTSPSINVSSTFPPHHPEHSTAAPQTSASSNMAHRE
VTETVATEETPVTVKTTHTIQCANPQSLEALPSPLILGPLDSLVFFAIPVNIVWVYESSTAHELVPITRLQRAISLLLDYYPHLTGRLHINSDNGIRSIT
RLGSGMSLFEATCDVPLSSFRNASTGQLHMPDLPAAGNALLPPWELSLEGVQREPVFTVKHTRFACGSVSIGMRIPHTLCAAEGFFHLYQDLAELYRGLS
TIPGGGTPTLKQPPHIQSLLAEAMLSMTPEERSAALSFQPPGYSIAPVDAPISTPGSSVTNAPPPMPVSGRELRFSADELAALKAHAQPPEGSGSRSVST
FSALCAHLWQRQHVARLTFAKEQKRPTSEITTSFLTSVNYSAKLAKCPPKYFPNALMMPFVELDCPAEDFAAWPLWRVAQAVHSVTHSISPSVALDTARW
IAAQPDKHAIHQGFPARYGAVMASAWNRFPMYSGAELVDEGGAPVSPVLASQPFTPITLMDGLMYFLPTREANGDVEVALALSQPLWDVLERDDEFRSTF
PDGFAQQRPAAWELQENRLGEQVKMSRSPTCEEAAPQRLDAETQVFAVEAQVTEFGGSRGTNRISAADDKGVASAFIGHASRRGGEAKKELIGT
>p.capi.LGMF01_4563
MRSSSRDRPILVNATMRSAGDARVSWDLLEKASSLDELRNRLIALEGDDATLVNSQRSGCWK
>p.capi.LGMF01_4565
SKPSSISSKKEVGIKGSGNEDRNSFLFGDDDEEFMGPLGDPGNGKGKAKTKSKNDVYNLDDVPGSVGSGIGNVE
>p.capi.LGMF01_4566
MFSSLYLGRIGLLGRYRLTFKAQWNKRLLETFLVPFPEWPLKLYDRTAAENFITNTINERFEVPIFENLNIGWKWQLLCDELLDTLKTQGKITYGSRKDV
WFREARSAKFTAEKGLDNTGSHDATKGDAEQAMAVKAAFKAGHEEGYQSGMCVGKTEGHEEGYKSGKVDGKAEGREEAMLVMQQVMQQTMEQLREGQPVN
NTASPSSKGEDGSLNATVSLSATLVDGSLDKQEVKNIGPDDPNLCSASAGQREASTGADGSNSKPPLLASSEREGIVSAECPTPTEPPFTSPGTHSEPPT
LDPSNHEGSVFSSDSAAATEPPFPNRRAGHALQPVQSATFQFSLNPPTRHPLDPPAFLDRFTGRIIKDTTSLSASKFPAKSSEFKSSLSTATSQPSESPF
AQLAPMTSWMKDKLPAVGKIRSATVPPSFDTSTSSGHPSWMKNSPASKITPVVPSPARHSFGKSTPLCPPVSSGRPITKSLPPSAAGVEEAPQFNTKAAT
HPTSSVTWGCRSGGPTKSSESSKPGAEPVDKSSLASVTGQE
>p.capi.LGMF01_4571
MISKWGSTQERGRRGVGLVSAWWCSRSARRGRRFTSGSDDQRQLATHQTVGRRKHVDSVQRSEDRLKVDMAVGLDKTNVCMACLLPARTSSTRLTASTPQ
LDLTTQLGQPPTTSNVAEKAWASRFVRCTGRPLCARAVVGPSISGSNTAPPKSTPLCNFECSGLQDFWRARARPLCARAVVGPSLSGSNIVTPRIDITGQ
APATLNTVQKXGVVVAVLCCGAT
>p.capi.LGMF01_4572
MPPKRAAELEWPHGGPSKQVKIDNDGASHTTTSVSFDLEASAGARWGSGLLNQNLGGNISSRPSFIFTTANSHFEFVKDENDRSGDYFKVWWHPPTGDSV
PCGRIPAQDLPGRPIGTQGFITTSDSGGMAYTFGVPDPTTPQTEDQRAEQEVQATLERPKRPEQDVQVTMEHPQRTEQDVNTTMEHPEQPGDQDEDQDTA
QLAKRFSCGHCDKTFARNYYMRRHERTVHADERVHACPVFLDLAFSTDSATVNSSNNMAKQTNFRDFQLPHNDEENPQAFVYPDPTQLYDSRAPYYSWPP
PDPPRSITPEPPLAADNGRTERIESPRTATSRIGPTLESTPNGPNEHTPAFGGGPTQPRERNPALGDTPVQSNNSNAPLSWTVAQRSLRWSSEGSPENSS
RGYGGDFSTVWSGRTTSGYGSEVYTDWESIGGFFKFELMRDDLKGLCVDTGQREIFFMDSVVTKGITSQIDGIPFFFARTEQLLVLWSLSLQGTATFVSG
FFAFPFCCEPRVRSVVPSPLFHHLQTISKIGDRRSTMGSERPPQQEDESEFYEELFERLTRNDDYYHPSGDWMQPHAYDQGMAPAAAHQPQNTVHPSLID
PELGGTQGMATTPLYHNNAMPSRHPHPATTPSYHDNTMPSRHPHPALSGTQGTAMAPSYHNNAMQSSHPHPALSGTQGMTTAPPYHDNTMQSLHPHQALS
GTQGTATAPSYHNNAMQSLHPHQALSGTQGMTTAPPYHDNAMQSLHPHQALSGTQGTATAPSYHNNAMQSLHPHQALSGTQGMATAPSSYNTTMQSSHPD
PTLSGTQPPASTEQQSNYGQYPAQAVTSD
>p.capi.LGMF01_4573
MADGKIAALIAAPPQDMGQFDALILADVCLQWSRIAAQQACESGAITGNLKLSLVSHLEAPKLELLVIDSARATPVLGFNFSIVVSFGELGMGRLQLTIS
VMSGWGGLVADVPNS
>p.capi.LGMF01_4574
MEDQKSQFGGAEQTVSSLPTQPGHQAMEKRWPPWTQQQPACTATGAMHVERAAHAGGATRAAWNLARRISLSVCLPTSLAFGRANQGVVPGFATQNQRWG
ECAGEIFSGRGANHAGHAAVVARRNGCNREVKVVTRGMMLAPRQIQSSAASPRHECQRVVLLQDTTRDNIPAPKVQNQQQDTDAAGGITDEMDTKKTTDA
PTDDAPITNTSITEGSTINYGNKQPLAPSINTTHVTKSPEAGDMQDNKSEAIFITHADEHLMAQNIQDESLEKLPFSCDFCDKKFKLRSSKARHERSFHV
AGGSSTFSCPFCARKFPRNDTLLGHARKAHNAELPHVKKSCGPNTTLTSSAAPVDQNDN
>p.capi.LGMF01_4576
MIARSRSPTKLPGLGMLANVAQANPFVLSRSDSCKITLIPPQSSCSQSQDKPPGPRTKSGELSRSRATPGANVLRSNLCLRARNSKPSMRRGGYKLLHLY
APGHNVLVKLYRPRRTRCRFRSCRLPAAVDSGSTQDAGDPV
>p.capi.LGMF01_4581
MQIYTSGYPTDLVAATVTNALHGDDSRSCEQPADFLPSLGGDTEDDRSGKRGLAGKHFRRASHLACPAPAPETSSGTDAAAAPSGCPKSVDCFPAPTTTT
RLLVAILLLYGSTAQLLLLARGSFPGYDEVISETPAINAVLNLVAPTTSFPVLALTTMK
>p.capi.LGMF01_4583
MCEIPRNHPPHQPLRPRLAPRTGSSTVAAFTFTVIPLIAPPAPSRVRHLPIVEPPIALASPLPLGDFLALRQQAPLNCLDSAQS
>p.capi.LGMF01_4591
MLGGGTVASGRGLMRQPAPIECTTIVVVQRGIVDSTGIGSRREVRDPANPANAQRGPAPGPAPAPARAAASSAAASRLPVS
>p.capi.LGMF01_4597
TECALYYCVNEYSSHAVNGTLQESVREVSHDQTADSWQAVNQSISPSYHPTSLMQSIYFPRTDLELVGSYRMSQEAINGIGSLISETMEETISLNDVAIP
SVVNGYYISSLSGDSYQFGPNAMKPLYDSTDLNETFTQLASSMSNSIRSNADNGTVVYGKIQVTVYKVHWPWIALPILECIGACAFLALTILKSRQLQTP
LWKSSSLAVLACGASVDEGLRGASSVSEMEAVAGQRNMSLLNSGKGGAAYTSTDPDGRSDIELRPLSRAS
>p.capi.LGMF01_4598
MQSTLQHHPATPYPNIIQVRQPLEKLQRPTSTPLAANRKVKHMVSWREAEQPRPSEPRRGEEQQRDKYESTFRRSDLALSRRPAVERKEPWPVERWLYIG
RSCGKTSTSGSIVFTSHRFN
>p.capi.LGMF01_4602
KEQQTDDEARRIGRQPDEAADKRRDGCKQRRNDRVDAVEGVGDEREERVEELGKRGCD
>p.capi.LGMF01_4604
LKAGVAERRAARKQATQARKAEAAERSRIEDIEEQNQLYNALIRKEDPPTHFPDKVDLSQWTKFKKGQTARGEDRVDWEVWVTWSQCGICGTRRRNEEQM
RRHWKLDHRFGAKGSEKRKKARDELQPYLELLKIKQKEPELQTLGQDASDDNSRPAPPLAIRQNDPDHGFDCGLPSNEIPPKTVEEPPRTANDPFQSSFT
NETPACSYTRADDIIKREEHFNAGAFDPYFVASADDLAKDSSISSPPPTIKREEDFNAGSYDPYFVASADDLSEAPNIPHNPSTPSLEDSLRNQSADDHA
EAPTVPPNPSTSSFGDSLREQNTFDASFFESSFYGPPR
>p.capi.LGMF01_4617
MRQDLYSSTVVDGDDGLFDDFSMLGLSARNSTRGDGHQSTRNARTGWPDRRHPGQEVNDWTWRLKFLEADDERGHVQPKYHLEVFDSIDS
>p.capi.LGMF01_4622
MLPQNNVDMTGKRPNVGGRWEEEERAALGGRVKKEWRDTTVCETAQLASDEWLSGVGVPEASTGDSKSAQRLRRVCGDGAKAKQRAQSCLRRVEVQTLES
KEDWVEEVVGSWAREQVRKGSMDVATGGGGLGRSKPVPGQEFGGVTSPNTRPAALGKKSDGGRRAAGNGQWVPWAWMRCASITFTGKDTSLRTERALTYA
RESSVVRAAACVGCLCYKRSPRKETSASSWSVAGSGRALTG
>p.capi.LGMF01_4630
MTSCHTACPTASLSAPTPVRRPAACPPTNCTTQDSTVKQFARLHSRQRSSSLNKRAHERDAEVGHRERLRHSNARVTFTAQWLSAALSNVPFPGPDLSRL
RPLHSKLVSTGTVDRGAILARNPKPSEHPNSQGPPNGNNCGLCGSWGSVRHDGPRNDRHLVAYDRTNHDLADYCSKAQLASDAYTGLVNSTAPITAALLA
ESGSSSTFVIESHSCVVDARVGVVRFFSFLRSQSRQTLHEHVAQGVFVHLWQRAARSLVTYVPTTGKATRNSGVVGGVLRVRQSLQPEYRPARDLRMSRL
PRATARLVVGQAQGRLFRRATSRHRAPQQRFIPGRVFGRTPAILDPTTPSSARVSQTTNNGLRLESDCRKTIRQLHQEASSMRRLAPINGGACGINSLLA
ETSAICSPDVGAKSSECNAEADMTAKSLQEACGSRKPAPAHRTPSPNTDRHGRLAPPQGQARGRSQTPRLTSRRSNLDMRSANAGNAPPLAQPRSIGDFR
AARQAQNPGHPAPNLAYPVQNQPFHLQGFGNLGPYSFLPPNQPFMGMQNVPPPPMHPLPATFMGMQNMPPQSMHPAQMTAHAMQPPLTFPQGLAPIPPHM
NPSLGHPGGQPVWGFPGPGPATFAPPMNPGAAPFYPGQSGQMGFGFQAQNPMRQNPASRPISPAVQMPLNPFAFRRSSGLPGPPPPAPPPPQRSPAPLPV
DLSAEVLTKDDLDFIAGFNEEIERQKLESCDSCEESFINMGVKDGICKRCQKDLQEPKKFSDANALRPTHVLTSQLPDLSEIEEQLIAHAQVVITLRVVR
GREFGFQGYTTHHLRERVWLAFDLPIDPRQLQQVVSVPSNLTENHRRQFSGTFVVRRGAVLRWLEFLMQRHIGYKLVTINRDCLASLPEDGNLMDMFIHR
EAYELEDSLNPPPPDVRSAPDVVSFTAPGVDVPEDAQGVIDTPGFPILEFKKYPLLSIAFPTLFPEGKAEFVLPRLRRVNWTDYIVHLLKHRDGRFVRHP
SFFAVAYDLTFQRQICSRADYYARQHEEGVKWSMDELVAAFFDEEPAENGLFNSVFHQAESFKGSEPFWRCQKRRVRAMRRQLGKPDLFCSFSSAIRHWD
SFARLFDYADWEQSSSDRKKAISRQNADRFPHVAAQHFYLRFQSFVKHVLRRRYDIEDLWYRVEWTANGIPHIHAMVWLENAPPPREFARWGKVITALNP
EPNRAPRTGSDRGDHPLPVGSDRGARHLPTGSHHGALQPNRPPPTGSDRSALQCRPGSVNTFAHLSDLVNRVQHDNCPGDCRHGYPKALHRDPIITPENR
WDAPRNDPYLVAHDRTIIMAWLANVDMEPIFGSDRLEDYCTKPQPATTTYKELVGVVPAVSTESRSTLLESLLRRFSSGRDVCRGEIFHTLLRLPLVHSS
RVFEQVDLRPVDRETFAFNLSDRQPKTTTTLAQRYMKRAGHEGLTFFELVHNWNYKYKSSKWTKRSQGKSRVPLYLPRYPPSRCEDYCRAKLMLHHPFVN
AEDLKTVEGIKFDTFAAAYDCCRQSGHVHPDDFYDDDEEDDDSLWRSLAAQLPGQNVSLEPGVGERPDDLAYDWNRHVGFDVSRNWLDMAKTNYRLVGAT
ATITVSPDTLYPDQRKVFDRFMQHYHDELGGQMALPLRMNIDGYPGSGKTYVFSALLPHIRRLASQHNQPDPIVVTASSAVAAAEIDGRTLHSALMIPLH
LGPYTNLPPDALKELTEEFANFRYIIIDEKSMVSLKLLSWVDKRLREVMGRDLWLGGLNGMLVGDFGQLLPVEGSPLFGEPNGSEEKHGRDVYRWFNVSC
RLSRIVRQGTGQERFRAALEGLRSRNLLPEHFETLSTRVARQPVDRRILRLYSQNKAVNGANEEAMRSCRKPIIHIEAKHFGAYAKQATFEQAGRLHASF
PLCIGARVMVIQNLWIERGLVNGALATVQDIVWRPDANPRTTMPCAILLVVENYKCQDYPGDTGPFLFRDHGRPVVPIFPQTRVFYRGNTRCTRTQFPLT
IDRAVTIYKAQGATVDQVVINLNYREYTTSLLYIIVSHIRTLKGLIIKEPINYKQIKA
>p.capi.LGMF01_4631
MADDDLVTPAACQQRQQDEADRINSLKSLCSQLNMALNNAATACAEARRPMARIKNNAQLAERGLQIMKQTISDNRIRRHETHKDWNALEFLQQAQAAER
EDIEIARIEAIIVELGQHRELALQHCAKSDKLYNDSKAEWTKYSSLTREYCDISAALVKELDERMTLLRRDKDAFAKADHPSPITHEYRRKLDAVSRQRM
KMKELYEAFLADLYKSVAAEATVVGALHAQCEELMAFRITPHPQGSLDHKATSAPPVWLAQRIENIHSTIQFNPEIVALVLTGTLHSTLKSPLRVSKYGE
LPRDQLTPGLESDTPASDTCPSQNKPPGISTARSPARKLQRRNRPVMTSKKCPVYDHKEHSSARI
>p.capi.LGMF01_4633
MAPPVDPLPDQHSIEHALARYVEENSFLEQVNKFEIQLVRSEQLAYESNTGCQLKFSSIADRHVQAISSRDIMVQIINGRKHARQGTEPTVETILESQRE
DLHVSAVDAGVARLEDLITAWKEIPSEDFFKTKRQASCRFKDSAAAFRQRSKAFLDDQRERILTVSGVPATVNSVNIADNLDKQHTIFDQEFAMAKETFR
NFDTEAKELVSKLYKVVASMVEALDRMEKVLVQYSI
>p.capi.LGMF01_4635
MFSSASLAFLLPLLAAAAPLEERQLNNIIPAILNKPGNFTLAQEAHGLQLRSGPIEYYNLFNRYGVQPPALVAAGAAIASAAPTILATTGLVPTGVTDAL
AAAGSAVPTIASGLTGSVSEGIGGLAGRMVRRKAQSVTGTDNAYPVNSYDTAYMVPVSLFFI
>p.capi.LGMF01_4639
MGELQRRGGGGGGQQKKLSRGASSIVELSTVGAKECQDDGVLSTDACEEGWGTLCCGALAPAAMTFPALSWPPDSRRRRTLTATGLSHH
>p.capi.LGMF01_4641
MRLQKWADDERGGRESDGGGPGRRYGRAASGLSSFLLSQVAGTWRARAGGWRSTSDAGVAAWSNPGQDLPPGAFRPLQTSRPLAGQVWVDD
>p.capi.LGMF01_4643
MFRTRSLGLAGWWSTWTACLLASLTTVPTSRPCDSASTTRQSLRRLEIILSSSSPPSLPSANTASIYQWAVVPTSVIGADTRSLMFRRGHVSESGLAGYG
TADPPLATWNGAGSGFKTRRQ
>p.capi.LGMF01_4648
MQACIELGERFLWADRLCIIQDDENDKENQINSMDTIFRSATFTIAAIDGTVDDGIPGISAPRTPQHNGCTIDDLEVMATYNPPVIASLYSPWSKRGWTL
QESLLSSRMLYFTQTLAYFRCLRNDRFEDIRIEAPWRSFRDRLIPSRSESIYRCWGMHLQDYRTRSLSDPKDVFNAFAGIANNLFPCPDKPLYGLPRTEF
DQTLLWSLDRLTVFMPCPQLCYWDCPSWSWGYTRNFPEHRIVLSPFRWVETLVRWGFVDAGGQLSTFQYARTSYKPETSIHGEAVTSSSESDSDSAHDSE
SSEKSRESAILSTKPEEWIYSIIAIAWKSGCISTSYPSNASTDVPFCKMSKDLKILLGDLEALSQIWLDQLPSPLSHLEEESLREGLQKLLKPGVLIGSV
QSAFFKVVRPAKWNRYWHSEPLHIHDRSGRIVGDLGKYYDPMADAEILSSMRGDESTVELIGLSLSSVHNEKVFGDFV
>p.capi.LGMF01_4649
HLTSPLLTSHWLLDINTSVSQSRAGTVPPGLLLFQCQATLFPRSAAFQHHRETHLNIDNRRAILRPYSVE
>p.capi.LGMF01_4650
MELRMVELKMEELVRDARATTGEAIVRPCSRIGPTSEEQHYVMHWEPAEGRAAPQASGRELQDEDAVLAEIVSLNGKDQQAKQIGQDKSSRGTKLNLVPT
RKAAAATSAALPGASPWTPRFPVVQAQAVQPAPLLVTTAPCTVEIELCPTTQHASDVSRPIFSTKRVTKDVETSSSKGCVALPIELPSQEVARDWAHACM
APACAAERGKRPRPRATSRASQNHLLKHK
>p.capi.LGMF01_4651
MRIPSPIRKAKRLRRVVTCSRPPGDLEPLHEAMYCFKYHEHVGKEAAQCWATPDETSKYWKRKVGDSAGMLNKGDNSGDELEAEMTDNSSVDDSDDESVT
DDGIPDLDRSFNAWDSVEPASESEDESFNDDGGYGDESEDDGDGGAKSDEDDNDGVQEEAFEKAEVKNDMSMWADICLSNEALEAAARKEEEDWEKYEDR
KTMRMFFGYPPEYDENFMEGIERTTEETKQDASETAPLGKTCKEVLGHELWDFPTELDAETMDKLASPNKVPGEGDIAERYKAAW
>p.capi.LGMF01_4653
MVSLSSPAADIFPVDAEETGETSNPRMNIPTTMNRIGTGGTDTAEIPPAVQGAKLPVMTTHLLLRTEAALHLQPRQPERALVHGHQRREARGDNHLPGRP
GANIPRLLSAMILVGGGSVAKTEGVHTGAELVSQSLVQSRVFGMRFAFPLADWSSASFYLGAIAIVDAEQLAAALQMWFRAS
>p.capi.LGMF01_4658
MGDDDEAAIVSKQQAQPAEDEQKSASHQADQAEPREDNKPIVENIKAARARLAVIKTDLAQVRADPAPLRVKQQLLDLIQEALEEVCEMLGEAVDSYNDG
EAKELAMEADKLMFAAALLSVAYEDLDEIFDEN
>p.capi.LGMF01_4674
MPASRMEKAGASKDIVKQWKKAAVAARLPWLRSEPANRAREATLPPYPV
>p.capi.LGMF01_4675
MTIACKLFETFQAVHLHTFVKGAKNTTRQLLREMSPRYGQEFPSKPLNASPPILEAFSVRDYEEAFEPEEQLKQRRAHNNKSTKKIRAA
>p.capi.LGMF01_4677
MSPKPTAIHDEEAVVKDNGDKATTTDDTTAPKPSTTDPANSTQGRPSDLDATQLLSTFATLTSEINKFALIYAEEALAHLNTKEELAHEMAANELQAEKA
AKAQVVRELEAQKTANARLTEELEKIKGDKDGGKDKKDATGGQASGRG
>p.capi.LGMF01_4685
MCSNTMASPVQCHLAMSPAISSAITPLLILQTYPYAVAATRNHERVRTPSMPLHRPKTTFILCVYLLILASVPLAQCYPLLLPQSSYPQSLHSAPASLYT
TATKNTTKEQGVKRCPRSTGNGDLYGLGIRLGIYLQWLSSHITHTVSPASAAATHDANSVFLLAILIALTTGTARPRKWIRAEEAYVVLLIAWGFVGTVV
GVAGVRLRGLEGHGGGLGARKWVRGRVDAWSCKSKDKAEDGDEEAKVVDNDDTTWWSWAQKPLSRMRRWTLMTDPSAPTPPRHKRKRAARLTLSAASVIK
HPSLSWSGILWRSSILSYLAGLNAWV
>p.capi.LGMF01_4688
MACNNFPSAQHDRFAPRRAPHHTLLPQYECTAVQSVPPAYNRGGRIAYYRQNSDDAYDYASKEITQASNRSLREGLSSDFPTSQQHAQCTQPSKSTTLSI
MASDGAPEASDASTSRTEIQPLSRDYLERFYDSDFSLEEHTDCTVRCRGVEFRLYQILLAAASPHFERALSRNLPFQSLAAQVAGATCASSTRRPPRRPA
PAKLNRSFNNFQNHDTHLLLPAPESTCGTFDGELRAATALSDARNSPVAIESLARYDLASRCYHGLDARDRFQAHVDSKFQLKDYTDFTIHCQGKEWHVH
KVVLAAQSEYFANAFKPESPFKEAQTGTIHMEDEDDDPEFIFLLLCYCYLTRENFEQRLLQFAHETFAEVSRKKRCQRLFCDVILYATADKYRFQGLVKD
QKARIDVVMEDFHSAPCSAEQIRNLSAHYFSSLATEVFTRTPRREIHALILNYAAKHISYLNTSTSLKALMRDFADFHDELIDQIATNKKQLRKCEHCDG
RQSVEFGDGYRRDPDTKLEWQCFKCSMINCVDRLNRPPEGGHNNSTTSVLDQVDLSSQLTQLKKRKREQ
>p.capi.LGMF01_4689
MVYGPLKVAETAIANQMAKFHSDSKESDACLSANSYVAVAAKMFATPCKDLHHMALNFAAKYLSSLKHSRQFWEMMDDNFAFRHGLISYLTNNRPIRLKC
HHCEAMCLVTFGWEFTSTRKECLKWKCRQCRGANTIGSVTYNSSSDKGEEVIQKHHNLVGTLVDEIESSSRAGKRARTTY
>p.capi.LGMF01_4694
MDEVAVNHHCSVVDLAIEVSSLVCGGSPGSIVEVEVEALLLCSFEEARQQNETTRPFDHQGFGGFVVERLDTVDIQGERFSAIKTAFLKASPSCNCPNGN
RQSSVMGWNDYPKGLRRNAAEQQNEEFEQSPDIRESEAQVRRQTLDCATTMPTNSVSDLGILEDKMTLLMGDTFQRPNGDLKLRIEKGLERQREAGSSTT
ILQFLPFGRCSNVQDEERNRPEEWTSKIWEEARARGQQSQKGTPRAPGRSTKSRFLIPTAPQVEHATTTRRHSVCRINKIKAVEDRFAKPDNEGNGIVRK
DHWYFGQTSKSQSRMTLFCSSKQGLISVSGHETPAVRSFVCSKTQSTRRGTADPQSSFGAPISILDAPCTQVTDSNSGTRQVDKEARKEATCTQASKRR
>p.capi.LGMF01_4697
MADDLPSVLGFTMPAEFGDDGAMMGVEFGARGRQMYQSPHQQHSTPQQQHSTPTAANGGGAQAGNPVPLACVPCRSRHLKCSGGEPCARCRDDGKAGDCS
YVKSRRGYKGPRKRNAMGETVGHNLPGPAAESQERRSISAPSATESRNIPNLEQENAFQNIEPSFTDQADSPATSTAFSISVEENAAVAFPSQSNMAFAP
SRNQPSPATSCPIAGAFFNNFAAAHPFLPPKPLFYQIVRNKHIPHLELAIQFLGSFYIPNVSTAPIEDALNRALRQQAYTRDGFMVQALLLYAIGLKAND
KADKAEEVLTEAIDIALSIGMHEREFAARNGVGNRVMEESWRRTWWELFVCDGFFAGVSQKETFRLRDMITDVPLPCEEADYSTGYITGISRTLQEYDDA
AFAEDEAEFSSYTYRIDAVRNLGRVLAVARVDIFDTATLDAVDSYLVNWRLHLPESKKEFITRDGQMDHMLFQAHMIAESSSILLHQPRSSLDPSHSTTT
APIRTCVGPIPFASNNNTTASLNSLPSPHSPTTAPFQTLTSTHTTTTLASASTLCSLLRLPTPLYKHTPFLTCGTVMAAVVHLAHWALVAPNERDDALKE
LIKIEVGSLRGLAGVWPLATRAVGQVRGVAGELWRVKGEVRRLWAQGQLHQQQSQLTDTHHGGVGRAGADAALLGAGTRFAGMPQIQQAGSCADAHDESE
GSDEIMRLIEDAVTAAGQTQGVGAVSG
>p.capi.LGMF01_4699
MSAHNQPPGMHHFPNQQQQSSAGNMPAPHDVLLQCAQQRLPPFLSEIVWKYTRSAVGLDGTEYPLLVSALATLIGSSPTEDQLFAAQSLHFFKISYTPNS
AELGSIWQNPPINLWFEWAVQGISLRPPPRMYSPQYRNEVHRRLDVELENDAAALVHKVKRYLTTAPGFLERFCESGGLEAFKLKTNLGEHPSREQGTDD
HVPQENQGQHAHQHRKTELSSRERPGQEPEWHRGARGKRQLEDIVLEEGSAKRFRGQEEERDNAGQQDKFSSSSTITAYSAKIHEHCTHRPSQKSRQKED
TSGFDAVLAAAEIRPSNNFQDKQTGGAPKPAQYSCQEELSGLDALVAAANVLASDDTTVDRVQDGAQQPSGGVTGEHIRGTSSLTTDKLREMEREEDAKP
DLKRQDIETWMAHTNNMTYHDIDQFDTTRQPQA
>p.capi.LGMF01_4700
MIDDFALGHAGLPQRSPQPKSAPERFPAFETEFAEKKGTSWHAGRTLLSLSFMEIERGDAVVTPARRAPVTGERFSLDSPSPFLLPPRPNWASSSQLLTI
SALPPLPGSRNNPDLPSRSGPATEEPSFDILLNCAEQTFAPSFTTRRTSLMTVDNHRILAPRLPARFPCPQPEEYPIPRKGHSGFDASGAALVDITTKAA
IHHIAKLTNNAKAGLNALAAANNEFASKTAMGNRILSGDKRHASGVYGGRTGVSASVRADNITKAEKDNFDPDLKRQGIEEW
>p.capi.LGMF01_4710
MVQALYSSFVSVESSFRLKSFPSLLPTSRLLLNTTILPSFTQRHRDASVMRKARVCDTSALGRQAQVVIYYALRVKSNTDRSNFTPSSRARRDPADRRIA
EQSMQANQDADRVFGGDSEGKWFPNGVVREMAPRIGRSIAIGHDSAAVPAFVMVERAWTKLRLVSGGCRDGAEEGQENVLIRRRRVDQSSATSIISRHSH
LLVYASAQRPSASLIRHSLPRAGNEYVYKAATAKSADLRPGAGRP
>p.capi.LGMF01_4712
MPSTGNPALAPTPLADGGSSSAMVDGSTMTPGSNPPPLATPTPQTSHYTGAAVPRFARAGSLGGAVVAVAAAALVV
>p.capi.LGMF01_4718
MTFSLPLLSPQSQSQSSYSPTSSSLLFILLSCVGTEPNSDRLHSPTSLNLTPQDARQGNGKADEARPPEVYAPSTPAQITKDYPLWPRLRPPPKYHVPDP
QPEPEPEGELPELTSHGATSRRRPPGPAGKPGKCSNAPSHTTDTGVLSASTKTVDHCLASPLEATHHSIPVVATLSHQPTTPINGDNPASQDSQASPEPS
ESPIRLFFCVGRSIQNGERSDDPEALSVWTVTRRHAIPPARRRGGLRIQPRRDGLRLGKTGREEAAVGPLRDADGLGRLFHGERDQRLEEHYWRQDVVAP
QDPDVPPSALRSEQGKLGWRTQRALLIMISTPVGIA
>p.capi.LGMF01_4719
MTGSGVVAFAEVAIYMGYIRRVKEAKVNEKKKVEKKEIAETWVIERSKEQKVLAAKKSSVEVEGADMLRRRDLKNPPSN
>p.capi.LGMF01_4726
MIAKQSEALNGINVQAVQKATDKVETIASDDELKIDSARNLGSRRPERLEEGLKTITANKETNRRRFAIRRDGQEILIFLTPLRNRRENSEAPQPED
>p.capi.LGMF01_4727
MDCCHSTGSLPHCHDDRATASLRIPRLVRKGSDGLTDCLYFDETDTATDSLEWSNVATTIFFVFGDAPRRRQSPNVRQTFISDLSRTDGLGDLPLAARVV
KCQLDQIMASQSAMARRSGTPRMLEAGRDDRIRLSRPQAHGDGGEESMLGLL
>p.capi.LGMF01_4734
MTPLYASSPTSINSNASANAASPISLDPSDPQITLWTRLWPCTRSQAISRIAATQQIMMLRSSDKAAAKDRKWDQVKHTWERQGIGRLEWEHLEMVGGFG
GHDDVEGLKERGLGLSVRGAGREDDCCQGHEKDHDGVGSRRRGAGDVSPISPSTSTSTSTSGSTNASPTTVISPPPPPPSSPSSLQSQNSPSTSFRHSNQ
SSTAADEEIFQATLSIVDAHGVDRGAAVARAVWIVLRDHLECVRLGAECAVACLVCRLIRAKFERIREEFGGYAGHEGRRGRGEGAERDWSTAANASNME
SLAHSNEEYVIGNGISATDASAAQSRQLGVELHPGPHELDASETCSKRSTIDDASILSRAALVAAAEQSTGNISSTSTRAVVFAPPRCVNITSGYQSYQY
QPAPPSRAIVFDPSLQAPGHGARTR
>p.capi.LGMF01_4736
MPAPLRGSGVFQGYLSFPYYSPSFQYTPQHSSILSRPADHAPEYFYVSVSLSPLRAIPTGKASFKKLPARSVLKVGPNDVATAIDIIVSK
>p.capi.LGMF01_4738
MPCYVMPCNDSPESSGRSQVLIRKSAAQFVTVADLNHQQNDIFLTCTPDAAPRLLAAATRRTAVRRHDKDEVLEEALHGAWILSDHPPSCIPASTARPFY
PLILRRLLRLHRLRQPARNSPRNAPGHLARRYVQVTL
>p.capi.LGMF01_4739
MCIRDRVKPGSNCCKLTIVEERRKIERDPDDRGPEEIETLKGSFFPPPEIPDLDLQRMIAKSVNEFPNLRAIGLAFKADPSIPGLCDLLEDEDLQYWAGT
VCQIEKPLDVRAICTKFKYGICWTGSKETSRKQIIETSVPTDMLIADQDFWKAEFTTTFNILQEIRHELLGQDLRAVEFSRVAMDIRHFTYLFARAPLVE
EVTVRESIITGLDGFIWEQKCDIPFMASPLDSLRGVRVVKEHHWLQDPARC
>p.capi.LGMF01_4740
MPGWCVRNGGTIHPLQSLPHFPFLARTVSFAQVVRSLIFPTLGPPSGLLPIPERRLLYSSPIRCFRVVRTTAVPSICFDDTASNSPLSNANSQPSVVTMH
MITDDETSIFSRLEGLPPPVLIMIAQYALAEDLENLNAPSETSVTSVATHGDEASHAPSRLETRQSIFVTLIGKCMGSYDVDNLNAIRRAILNEQNEPAP
SCLERLPNPLVDMIAQYLEAKDINNFRRTSTKMHGLLEFRLQKTFKEIRCFLVPSVYKHLKVLQQKPYARAVETLNWVNPLRYVAPVKLDIVEYNNALLS
NALPSLSGLRSIVINSVNGFPNLRAVSFANARDLEGREYLSSTWSDDDMFWKKLIFKINKQIEVRFYGASGGYWGVLWPGSTRHLLDGFFRTSTPFDVLI
ADGENLSSHRKDLLDLFAVVQASFFHMLPTPQGLGLRSLHLHRTVTRDCFWYFLFHSSTLEEVTFSECILKGTIKLGRYVAKSIRTLRILSCKMDKPISP
LLELFFTLLRDQGRLENLQFEGVIDVTFDWDNDGSKEDGSRVPSIIKEFGMKTALTKMSNCVRDPEYPSRDDF
>p.capi.LGMF01_4741
MESRDTEINEHDEAVKQRDNVRLRLHTTDKALEKADLDFEDLTQEHDRAVHAHANC
>p.capi.LGMF01_4742
MRPRLFHQTFTSSKIQQKQRATCGLTSSSSFEKGAAESGANSASTLLRGNPDSATATVLSTAGVGLPRVKARQSILAVVRPQLPASSTLCSINIPGSRGR
RRITSWLERQLHSAGFGRVRAGTRTGNNTTSEAAILVDPYRCRICSGQYSPAILRPHFFDCSLFDHPSWWSATTRPIAPTQGCSAASAASASRLALLVLL
WTLLTLGSPRSSSKAAGLLTPNPRGPKRLGNSPSPTSRMSTTRQRRWILIPGLSFWGSACPSLEET
>p.capi.LGMF01_4743
MELPFPSLLRNDSVEPTRQFNDVLTEERPEAAVQDYDQPQRQDVGAPKGERHDEPIGNFPLHIAVWSELAFEGGLDTYLDGDECGDGAEACRYFGRAGIR
LVVSGCSAQTDPWGAELFSESSHKEKRSDSRNAGETRARAGEQAGNVLVWLREIRFGDDTDGSARSCRVVATTCHCPLRESASTATTPPNRPTVTCALQV
GNQPKFPNSCPPAIINGPAPPKTPEELVETPTDLPPDVICALLQTTNKSQGGVWMTTFSAAQRPFMSVARPCIFLPSPSHPYISGTVGHSNVYGPSTYFN
TMPPGFGNQSENRQFVTIELATPPPPTMPKSLSPFFDPSTQSRSPCRTPPGDSRSLREHEPVSYTHLDVYKRQPEPRGPARHDSSAGCFFSGQSRAKWPN
SLQLVTVSGRSKMGLG
>p.capi.LGMF01_4748
MASSTKNPKVTAKTIATFEDFTSTPGLYKIDARTVIKTGVATGMAEAAALRFVRENTSVPVPQVYDAYMREDDPECGAIVMEFIKCDTLNNVWAELDQSQ
KDSIKAQLKDYVGQLRAIKSDFIGAVDGGPCHDQIFSDDIGAYGPFKSDDEFREGCIQA
>p.capi.LGMF01_4749
FIARFPDLERLCLSGSSHCISHPNVVAQALLKLRPNTLKRLELRNVTLTGKDFEDFLKAQSGSLCHLSILQCYMADDCGKEWWTVILRRLQTNDILQSLE
VVKLWCITDSQLANVRNLYCFGEPAEFSFAQDRVSVGGDMDVFRETTQFLAIKMRYGILQDVNVIREPRFKSERLLAVVNGHGWQSTLTGSTYPLQMSDI
LYEGRDEPGEIVRLWTLSYFRFNHKLSWRKDWFSRGWTLRVWESNEDEEQAEDNDEP
>p.capi.LGMF01_4752
HVLAVLYCIDEAGTDGAAAASRRQHRALGSYRPTEAGRLKGHLDTTLSNSSASLSHLDSRRLAALKAAKKASGGAMTVATTGQMAVGEGGVVNDKHKTYL
LP
>p.capi.LGMF01_4753
MLLGHSEPSHGRVGLECMWGDIVPLAPLPRPVIRLCLMVFAAPDASRPFMIDARLFASPGRRRPEGIRRPALPIGRKDREDVLRTASQRHPYRSRKLAGA
ERLPFSTSAAPRVLSMHRTKGTQRTRRKCLAKGFGACTHAVPRLKRRVGGCQLVVVARVQHPWPTLKANQKFGIVPATWRRGQKTGDCFLILVDCCTCSV
SNPCRPGAGQLARDGQETLHVRRPTDATVGAESRRRGGDAVMAGRRMRSLSKMTHLIAASLISL
>p.capi.LGMF01_4758
MTSRLQHSITTTTPGPGTPAAANLAHATSTGPGSHLDESTRRKTLHKQHQSLNAARNRDRDPDVLGRARVVPITPSKCKAEFRLPLQNLDPLPLQNSRLE
QKQSIVVRAMLADAHGAAPGARILTLSYFLWRTLGVDDASSSSSSSIVWWILVRASWVGCWRVTTVRPCPRLLGALPWSAWFSELCGRVARGARAERPDG
CDRVFVCPDTCTSPLLASRVDGCNRPRSGPDEAQSSRRLPTNAPCAVLGHSTMMQTTNRFEKYFRILQCAKPTCMPRSAASHHPVAEEATSPSSLSLDRA
TDTAARSIRAFHPEVAISFAALCGAFDAKPTEDGRRLLQRRQYGWLRGRDAARPPAALHQRQHAHGAPHTAASRLMYSALALSESRVAARGRARGNENWG
ACSAAASLLSSGCHFGSLAHFNAKPVQGLLDDLRSANDAAAAVVSAQQRDEGKRWTAAERTMVHG
>p.capi.LGMF01_4759
YGLFEKSFHDLFNSDVPLEITTLRPKVTVLRFLLQQLPDIDLSPEWLVKGCLSRILDDRIQIRFFQALVFHLENILSPELKNYLGKAALDWVFTFQAAWH
CSPVPGKIKDELWIKLSDFYDHLQWEEDELPQKSRGMETFQMLLKDGATASSIEESIKATWPYPVRPDLQKRLDEFLGELDTILFAC
>p.capi.LGMF01_4766
MSKITPITSPAQFNTILSSHTYTVVDFYADWCGPCKAIAPIYDALATAHAAAGRLAFVKVDVDAQQGIARKYGVNAMPTFLILTPTSTITTIRGADAAAL
RAAVSRAAADAAKQPAKASSAFQSKGHVLGASAPSTSNPTSQSSTTGSGRRLGNAAGGSQGLGFLGGISEWAWGMTRRGRGGVLDTAARFVGLYVATLFS
FDAKASAEQSVWSVKNRRTCHPPPAAFQLTYEPMMQPPGDDPSSLLVSSLAPSSYPVHVPVAAS
>p.capi.LGMF01_4769
MDETYYTPEWDPLLKHFHAVFGPHLGVLRGGLELSRDQIDALLDAVSRFEDREEQINFLRDIGMTPQKCGDRETHSTRIANLEQVNVDVMARLQTLEEAV
NEPPEVQVEEKVNFGLDFDQRTNNVKKDLNDFRYSGPEGHYRPLPRFPNPAPYDPPKPTGPPAPEPKYPAPTAEWNRPTPVQSRGQGTRPGRFDRAKTFV
KDYFKGSAPPVQSNPAPPQRRLRRVTYKDLDSFPAPPAWDEGLYDGGLLGQEMHVVDHMRLWEHPKFNRRSVKIRSIQEDLPTEALLAQLPLGHYILKIT
RRPSPVDHRDDVSLTFLSTADAKTFTSTARRSHSTRMLHGLITHENEKTTPVPRKVQAAIYDLELRASRIMVLEAVPVSFYQGDELREQLFEVFENALEL
ILGPPKFYTDATSRNVEIQFCNVGAAIQAWHAFNTKKATSDPLWRMVIISFKKDGTLPKLCIEPDSPSSCSSSSIAASEDFLEPTPDDRGNIGRNEYHTS
QTYAAQEGFALHDIKKSEEDTSGNDSSSPAAAASPDANQTDGTQDQADIAAMPAEEGVSGLGISTPAGDQLEEGEIDTTDSSNNGEVNTANDTSQGESST
NAGPSNSAIAGSTQRPSSEPAILIRGNLPVRPGDANAIAIARSMGKSRWAD
>p.capi.LGMF01_4777
MTDFMNEDLALVLGTDRAYVFRKNVMALLLAVPAERSRLVGTLGSWVALLLTVTALAAEHPRVGAIGLAVSIMKISNVHH
>p.capi.LGMF01_4778
MVVRAYGPLIPETLEVVKVFFLNDSSTLQERLSPGHGDRCERSCCRRANRREKTGKLAASSAQNNNGRSSIQTADPDRCQGRSDRNKKDSGTVVLAVSGG
VARLLAVPAERRWRRCHADGKPDKLLEQSDGVGVLPVSGAAACLLADPTAGRIRCNGVLRSSNPDIFRSLRLYHIRQALSVPLKSSWTCLRFVSVLAVEG
VAASVEGLLLTGIEGFWELPHLSQQ
>p.capi.LGMF01_4779
MRHVHGPDIVAIDKKEEDGDVFTIVDFSLLGAWSEAGKEWLKTHPDNWPDGENHNCFTETPTSKSSTSDGIHRQGTSLETSSPLSTSTCLDLANG
>p.capi.LGMF01_4785
MPRAAQLPSSLPSPHRSTGQVDEVGSVAVDRTVIDRCSSK
>p.capi.LGMF01_4786
MHLLLDHNYTTTTSNHAFTTLLLLDPPQLAVAAAALSRSGPGADAAKLLAQLLGAPAGDSKPSHARTHARGAGRRLVAARGRQERRRAHTLDLEERSKIS
DIWKIVARAHTLPSSAAKSRSTTHPHAACVPGLRSGTPYASDQTPPRLVDPRTLRAVCESRRTTGPERDGAATTTKAAGAGSILDGGAGRLPQQPTYTYQ
ITSTTVHGSSTAFRFAGGCTYAYATPVGGSGRLSTQRSTAQRPRSSRWPVAADFKGANMEDVADVACEKCGGVHGEERVVGLWEGRDAGQHAEMVWLKPA
PENSTRGRRAAT
>p.capi.LGMF01_4790
MAEACEFEKASSLKADSIKEGDVFGADAEYAGESSAAHHGELKRNFKPRHMAMISLGGCLGSGVFVSSGKALRYGSFPGFLIGWVLIALSMILALRVLSE
ASILFPTSGSFIDHASRFVDPALGFACGFCLWLAWTVSVXXPDVAGAPLDKERSSFDNACLSSGCPWRHGSRHGRSLPVQLPGSEELACVGHLHR
>p.capi.LGMF01_4792
PGTLEERLRDALRTVDVIITSGGVSMGELDLLKPTIERKLGGTIHFGRVSMKPGKPTTFATVPFKDNSGTRSAASRVIFSLPGNPASAVTTFQLFVLPSL
HRASAITPAGLPRVAVCVDADMRCDDKRAEYHRALVRVARDGMLWASSTGGQRSSRIGSFKGANALLCLPVKKGVVAKGEKVDALMMGDLVSEMGMS
>p.capi.LGMF01_4793
MLLTNRRGHRHEGKRAGEVEKKAPTSQHEPQPTNQQASRHQRPTEQTDDEPDAHMTASAAAPRCKRSQMQGARGALRPARVVYPAMRIPSAAASCQRSLS
AAKAPPRSIVARGDSNRAMRAETKPSKAALEDEEALRLSDRRGELLCKQVAPRNLRLDNGVSRVRRKDKGMPNGKG
>p.capi.LGMF01_4795
MVTATVGYCGSVTISSIVLPGILGDLTTLLIQTPATGDTCTSVVPYPGTEATTTTLTPVTSGGTTTVLVETPTNGPTVTSTQGYCGPTPSTSTILPSSLG
GTISLIVNTPVDGMLCTTTITTPGSDTTTTTMTPANPSDTTTVVVETPSPTMATMTSTQGYCGASVSTGTLLPSSAGAGISYVVYTPAPELCSTVTSTQG
YCGVTPSTSTILPTGAIGAALGGTVSLIINSPAPESCATVTSTIGYCGATPMTTTDMPSPVGGAGAVVTGTVSVIIMSPVDTCPTVTSTQGYCGATPSTS
TIIPSPMGGAGAAATGTVSIIVNTPVDGMLCTTTIATPGTDTTTTTLTPTSSGDTTTVVVETPATSTDDSGFPGTPGTDLAPTDTPTTDDGAATTPPPTT
PTTPGGTFTPSTSNPGAASSSPAMFTGAANPRVARALSGWSDLPTFILGSLLLLV
>p.capi.LGMF01_4797
MTPSTRSATVSTEQSALGDVYRREIADQARLAHKPTHSRTREPYQTRIRDKWWSGGFPQCDKRNHIGRIMETELGLQLHGDARCEQCKKQDLECWIYSPV
AKRQVHYPGGQCARCRSSFKACTVYEHSQHGKRRKKAKARSPLRERPVNVQRPLAPAPPHTETSRDEQGNGTAEEVAVLKQEDVEVVELESDSDDNTNTQ
PKAEGRSWSIGSRDNSMATDRVTGIPISGNSDGWHDNLVVAADDNQHDDVTYGIASTQGDEIHLPSPDREDSASRSIHELENEDTPSHCNSIDGSTLRSI
NTMDDDHETAAAAAAAAVAALGGPAAQPSVYGAVYAATISGLRQSRNTS
>p.capi.LGMF01_4798
MKFSPDSKYIFLRNELWKITEQPPVCVFTIEQNEPGDDDWDRYPESIIFNPTGSHLLASFTAWSPKRRAWIESWSLESRTKDCTLSSPMSTQIRHMVFIH
SNQSDSRLVTGCWNTGTVQMWALGQRSPLKSFRGPHGVRRLSNLSNSRAIIAAFGNQVAILNIDEEWHQNCWNRYLKWKLPKNETATKTFCTPDGKTVLS
QDDGYNIQVRDSESGALRNCLDVEILTACAVSPDSKLLASGDRDGPIKLWDLELRSDTIKKNTGRYDSQMDLVVISPNERRMTIGSPGGFEIWELEIEKI
SRDEDLPNVYFSNKWKPISFSPDGRLLLLKGDHNIVIFDVDKGVTVLQRFRDVGYQFQACFLPGPQQLLLYVEWQRNTQKVSIWNVEDGLCVKEINRDRE
GGFYNCCASATAFNRGEHHVALMGFEEVQIWNLTNLVTSPKELKMPGSYCSHGGVAFSPVDDVLITADGRHHVQVWDTNTMTQKNNYPSVRLPRVVEDLS
FCKNGCCVRCKSGVFFLSKNPLEGGSNNCNGYLPIFVDRGWLLWRGKRLLWLPTELRHRNASLVVHSTTIIIILKTGRPLFLNLDPIQLDKVFQQDGQQG
TLREVEYMD
>p.capi.LGMF01_4799
MEWGCGDWRAEQSRTNGSYIHLLLCFAPAALRAGLADSVNDDDDDTVLFLAAPRDPDGGADFVRLGWLFGDDDEVVVSGILKAFAVTTMDGAKDRWCLTR
RRFKRRGK
>p.capi.LGMF01_4801
MHDACKRRKDFRTRRQRRRRDAAPKLLCIQPRRRASAITTYIRPTSLALISQAADATRVRLSGLSAGPHAQHHPHLTTTPHEGTLARVSLAPRHAAGYLL
GSSALAAGRTPSDSRAIASADCGGVEKCGPPVRPSADLARRRCGVFWAMRGWTGEEEEEDDDDDTTTKTATR
>p.capi.LGMF01_4803
MTARPLRGRKDLRSLNPLPVNIDTNQQRRSIKFVKAYFFARPPASKGLSQPVRVGRLLTYVPPSPDPARSRHPNESSSPLPHRTSSPVKTSCQPASASSC
SGLLDEHQQLPLRRPAQYSTFRLAPLLSAESTTANMNAETKNATMQYQESLELADQMKFWIFFLPLIVGAFLLAQAASDYLMGWTIKWKLRRYAMTVEPV
LQSDNNSTHGSPQGYKQLPPPAYTVRWHRIDNPVREDSQLPIYNRSGHEEQVHAPPNTPNGGAVLPDVPAYPLPTHT
>p.capi.LGMF01_4804
MQGPALRWAEAIEDDRIGQRNHQRHDSRWSGKKVGPGRLHPVDAANRGFYRLPVHRSKSLAIRSAARPNAFRRHNASTRYGNSDATSKKRRRQPATDNIQ
SLPVSRANWKDAHNAKSAEQRKTKRRRECPPWMKPISEAEWSYMPPL
>p.capi.LGMF01_4806
MRIPWENAREAERGASWELHARPAAGDALGPGDAEKRARIPDASHWLFTSGLGTACGARITNPYLYINTVLRCSSARHRPAPAPTNMLRALEAQAPPKQT
ATATIDTLCSRLASATLLEDRRAA
>p.capi.LGMF01_4812
MPTCLDLRLTTAISSLHNALLFLDLGDVVAVARVSGRDGTQRAVAGKTARVSTACSTSNSPAAPEQQRQQQQPRRRNLATMPGSEYTAVTGGALKLKGGG
GAIDKKKMKKKKPKPDDGDSNNDTAVRAYSGDEAASASKDTKPVERDLAKAGDEPSEELQREVAAASRPKTEAERKFEEARRKKLGERLKREGVKSHKER
VEEFNRHLSSLSEHHDMPRIGPG
>p.capi.LGMF01_4816
MIPSPSLPFLKKSFDMCLTRQLWKKPGKDVPPTSGNRAMSRAALDDSSACGAFLHAGRCRGLRGAADWIGVDRLAVSRYRYSFVGRRDGVVGLMGKKEES
NRRCRRRYEHDSKSHTDFFGNGPMVMGDLWKGRVSLCCGVLRMDVMVRCCCGDVSGVQRSAAVVVDGPFGPVVEGRQAGRHGGDGWTDTRTDGSITRTWA
PVFTMGRWTGWNRWTVVWTFDEIVGEA
>p.capi.LGMF01_4822
MSSDEDNCTLSRLESLPTIAIDIIGRHLGPADLKCLRATSVTMHDNLDFSLREVFRKIQCPLQPPDYDALKIFKEQPLARAVETLIWKTSDCICWIRHVH
CLHQPDISSLQKMVVDSVNWLPNLRAVGLAWMPMHDTQFWKMTTRKIEKSLEMVFVYHETVRWGVYWSDRLQSSLHTFIRPYESPPATMDGWLIDHSLPC
LGSIVDFAPGCIELNFKSLKVHGTIVNGRNFWKLPASVEELTLSPNAS
>p.capi.LGMF01_4823
MILTDLRDKTDVERLRFEQVNGFAFDCHGDGSAEDDGSKIPLLVEELGVKEALTKMIDCVCVSERPPRGD
>p.capi.LGMF01_4824
MDSDLAESRSPDALHEEQSAVPHAQFPHPLHPAQATPQGGSVNNAAMNTSVSRHHVSSTLSLLESLPTELVGLIGNHLESSDIGRLRATSKSMSGHLNFN
LKTLFKTIRCSIPDMDRVLKFSCDPLANAVESLIWVKPRETAQNQRLGGFPAAVFNAQTIEGLQTLAKSFPNLRSVGLIADLQEEGDMWTQHLSNYDLHW
WARVVQPIKPSMEWRVYERQSVYWGVSWPGSCDSPIHSFVRTTLPFETLAEFQNSWDIEGGQTPELCASRISIMCPPIGDGLRSLQLHQTVMHAEALRLF
AVEELVISECTILCGRFGSLTNIVFRIEADDDDEELRNFARTIRKLRLFRCSMDVRDRSEIVVLFNQLSDSTLLEALQFEQVGDWTFDWDGNGSTDFGGK
LPSVIEELGIKEALAKASKCLITPRLPRRRHLLDEWEGKKGRRGAVGLLTS
>p.capi.LGMF01_4825
YRPVSPHAETCLQAIEDHWGMRIANRYMNMGDSALEEMMTIASHANHSVAVTYLNAEILARKERRANGAKGHVPTGHGITISDAKSARAKVVGKWKVPSL
SQDPVSYTHLDVRNTPTKTAPAAMDAAELIRLFHKWSSANKDKDEGNFRGIESELDTELMEELHVEVGKDGWLVKKVGQNILEDQAGRKKKQAGREKKNK
QAATATNGQTLARATRELTRRGKIHHGIERSEHGMAGTMNRFPRKREEEDAQKSWVKVKRARLNQNMSQDWSYDESWRAEEDKQADELEKLVQSLTCRCG
ETTSKDEMEMLKDEPFDARKVVEVVARIITADDPIAVPCESHLVRMAHGLHYILPAQVLERAPNSMDVLKSLVLFLELWRVRQIPFPIPDKKELVKMTHF
INSVAEIEKMQPSWKENGALHVTDGRLGGWLGWNPAGKGDCLRDVLLNELEEGFKQELSPFRELQSDNAMSYALSDCHYARQSPMSWAVATSPEVWKTMV
IAHGRGDFDFTWVPTPLQSAHIEMRHHVTAPISLSNGVFNDTVIQALVPLDYPVDVRVVSGSMFQSWLKIMAEDPDSNRCRXDSILTCASFLSKNLFERV
>p.capi.LGMF01_4827
MQQEQPSKGWEDSDYEVAGAGDVGKSVGRKVRCKDSASEGAEMDGVAGWAGDAGTGRECGRLTWSERPLKACYLRDRA
>p.capi.LGMF01_4830
MARGPAWSKEEDFLLVWEIMASCQVRPSKSVLENVAKRLPGGRTTIAIIRRWENLNQEFKVGKPSSKAKSSPAGTPPKSTPAKAKSRSPKETGKKVTFDQ
PSTPCSTPNQSNDGTMSPEDALMQPKRWSSREQSRKNYAEIDVPESNGEEMDSSEEVEFEAVEIKTE
>p.capi.LGMF01_4831
MPTGQAWTADEDLYLCFTIVRLAGVKTSNKWCDDIAESMGDGKTGEAVRCRLRKLYKQFGIDGPASISPGSNPSKVCKPKASPTKSSPTKSSPTKSSPTK
PKRVTKANGKKNSHRDVSTPATSPNESGDDVVDSQDTTMTPQRWSSRTGAKKNYAEIEKSDLGDEEDDGTEEIVSERAEVKTEEDEEGL
>p.capi.LGMF01_4832
MVLSPLAIASSQPSILRYLVRKINPKLTGEMYKEIAHLLQDRHSAHSVCQRFCFMRNDDGESQSKNGDKSTPNKPKPGVGRGRKKKTNDCDANETPSPLP
MTTGKKRKSPSPTATRTPSASPLEEPMRKHPKKPKKMESSVKKRKANPGVETGAKLPNLKIKRDDYDPFKCDG
>p.capi.LGMF01_4833
SDRTPSTSPAGDGIETPSRSRPARKGAKKSYKVDSAVDTSEDDTKMSTLEEHVDTGAELLDQIKHEDEMDIAQVTSLFTCTGGVEVRFVGFGGWYEYEAK
IVGTKSRQIALIVLTLVEAPLTLDTAKAEFTAESISHKIRKVLKDTKPGPVKSEPGKTPEASPIKKKPRAPKRKNTKAEDSDGPLTPSPTPQRSRKRKND
SRTPESSPSPDLDDEQVETPVRRFPMRKCPRKSYRIDSEDQSSAHDSGVDAGAISPAIKIEKDESGVGLPKGVKFEEEEMEL
>p.capi.LGMF01_4837
MAYLGCYALDDLPIGHVRPGNHMQPMRLEDEEEIANAHKIGDYATASRLAEAALLDRRLPLPQKCKYETLLMALPGRNYVRKHLDNASHALRIVEERLVD
YPNVAYKYGKMIEGMRDYLDETELFTPSEDEDMDSDSEDGQTSDGEIELGFGPGQTFLDDYFT
>p.capi.LGMF01_4839
MPVEAKKTLMEPTVKVKLYRTPFLFQTTIEEHFNVVGFTRSTKPALREEAAVNAEDLVTESVSNKRNIEPEEGHHNRAAKRTKVDEEQEMDNGIAAPRRL
DAGPS
>p.capi.LGMF01_4840
MPLRHKVGLCEFSSDSLPCVPDHDMSGYSQYTEAELEARHQRYEALINSLGGVLAEMPLWAKPGQEVEIWDVETRALKKVIVPTTAAANTTAADNTTTAD
DKMPFSLEERKSSEQKLAARPVRGRPGDRVQVWDSEAHDVKTTTSAAATTANPRKPPAYIAERMALYNYAKRAFASLKSQAGEQVQQPGPPAPAATTSAD
NDEPPADIAEYLQFCSYARGVFAAQRQAREQNAVSTATKEGEGDNNDDYVFVELPCRVQ
>p.capi.LGMF01_4848
MTERRSLVDQRPPLPPVSVESKCLARWCPTEWFRESTIWLRLDTRKLFSGHMLRSGWKQLPCGSSPTPTLTAFIKTLTGTGDAHHPLKSCIVGESSPGYV
AGDRSQEPLRLSIRPEVVPKFTVQGSIKRVQGKNKNSPYEDCSSYALPCHFTRPAAPRSQHCNITSFSWYGRDFPVIAIICVNLYDGSYPRFHGRYVAYS
MVAMGDRSTLSGEFSTPPLLPLLYGSSSFSSLTQPLIKRPSGSWQWLVLLSLIIRFNKRAAASWGFGFGLVSITSQ
>p.capi.LGMF01_4849
MAEVWGAGRVLWDPELHALIFARWVKWLRRAEQVDGCRKAGPSAAVDASREKQRVFHGGQSGPMTTPAGQSASWGLSDHLPRHNLDHLSSRTSIPASCPG
ARRQHTNRILHVPEDSRESSTSSLGSGRPSRVPAPRPQRFSTTVGSTRLLKIFLATLGAYGFKSYGR
>p.capi.LGMF01_4854
MRNPLPTWGRRSGVTCPCTGLIAGKNVHLWGLRSIKVGQPLPIAPLRQQQRRLCATGTTEDKDRTDFDRNSIHLLVSGLRSGLGERMARQHCGCAFGRWP
LCLRSVFPHLCRAAFMFSIIPRQSRCAVTIDVALHTTSAPLNREIAKGKSNAAAEREQEENSNSA
>p.capi.LGMF01_4855
MLTSLAPVSPHSRSPNTVALGSECATATISNQHRHDPFSPAARTRARTCLIKGASSVQIVGGGGVEKVVSGRRSLDAGCIIGSREGGRGARPSFSIRTEQ
EGQRKSCDQWSVAYRGACQVFSPWRGDGDALRFACNDGRVMINPLAASVGNAVSHWLAIRRERAKLGFLQHEFGIRMRTGVLGAAGAAVSGGLGLPQAPQ
SRVRERAEQRCGWAFEDEGRTWGGTDGNSRMTLVLGDVAVAGETRDERERAIVAEQLAACAQAGSSFVRTRAGNAVQGPGRSKGGRAGSWSVGHSRGMSL
LVEEWGGLVPIRQVAIGAGRGP
>p.capi.LGMF01_4857
MLQKATLLIALLDAYALAAAVPEPTRYAVRHGTKPQDHQAPLAAPDPAITPSPALTYPTRTRMHRRNIIDDVKSDVKSVLTQLGS
>p.capi.LGMF01_4859
MDPHPVPNPLSGGEEGKERVSSSPSPQQLSSDPKPAEVVNVSRVDGGDGASIRSQWTDITDGGRSTKVPRRIKFVAVLLVSAIGFAAHWSTGLNSAMKST
LKKELNINNSQFAVLEASEDFIKVTLILATGVLTDRFGGVDAMLYGNIVYFLGSILVASGATVKSYNLMIGGTIITALGDIATQVAQYKVFCSWLPPSDG
FASTLGLELGIGKIGSFVGKATANVIADRTGNFAWVYWVSV
>p.capi.LGMF01_4863
MAPKDSAERLAHVGPDPIDSYIREVRTAKLEKIKLLVSEGFKIAEQRVEAALRGRLCASDDIGPGDNSEDEDHNEEEGNTSTIRDTKRTVSAPEDAQRSH
QINNEPTVKNHDDSLHQRSNQSPNIVIQGKRKLTQRKLRPAAKQPNTRHQSSKRPCLRSPSKQPSNVEKGKTKIFELTDDEEYNEKSLDVAAERSGEREK
GLASPPLSKTGEGRVDGSSENMQHSPAPGLDKMAEVEFWNKFEKLVADELPDKWEAKQVVGFLGGCWQSKQDPSQRKQRPHLSAGGAKAMTSDSFWNEVE
EWMASELKDRWRAKEVVGFLGKCWHST
>p.capi.LGMF01_4864
MRIQETAPKDDSCPSITSTVRDDAASHPQSKHATSAAEGSCNHKGNTPHTHFYSPNPPSSRASCARQKNTANTRSRAIQGGVFFPSRPPARHARVYQPRP
QALPRLPAVHLLKSNKHLHRQLSSLARRRQSSASSFNPPLTASTTLSLATLIWPAAHQHNVEGPLIAQVFIRVSAGIAVLRLLWVARWTGRQTDHLRRSK
GVGCMSLDTSCPDCAQTPLEHAQRAKLRVRRLPKHLGEGRLVDPCVALSKTSSDGGVGRSAWRPRCVWKLLEPPPLSVARTSRHESIIESKLQSSSSIEH
DPPHTSKPAASETSHPSKTLPQRPAQGEKRQ
>p.capi.LGMF01_4867
MRKVLFSGKGNGPEGCGQRHRQRHGLHTKSTEARQFAHLAMGKKRASRKIPPIELIQVPEARETVGAHTPATNWVRQCPLCTLNICITRSLAWPFPSDVD
VAPPLLMTSSHSSNTKPFLHVRRFAAAADEVQTRVQKS
>p.capi.LGMF01_4869
GGFEYPVTKTIHCASGLQSSSGSTSSSRDPRAERRDAEANGNTSAQALQEIRHTHECAVGFGRGGGTFSRQLLMPRRRRQEHMKPPVGVEEHGEGAAVGV
LVPDHATSIGRFAMVAQI
>p.capi.LGMF01_4873
MPRILTAPVSGDASPEPGLVAAVADRTLAVEPAKGHDGAWTNLLTSTRIDWTTANNHSTNLFINRHPPESPVNPKLNAPKITPRGQS
>p.capi.LGMF01_4884
MSFHGSDRPFEYTVEYPGQEFTYEDIMQGELAPTTRAARLKFQIAQLKARCKKQEALISKFLLQIHKSAMKSTKGRLISKRNHTRAVNDYIHSHKAQAQD
LHRALLQSARLKASIKILKFHVHSHAAPILGRIEWKGFKRPNPGLES
>p.capi.LGMF01_4885
MCAYESQGGDDGHADVNLPFAIVGHHIKSRGAVGGKALPLTCLGSKDALFDSNRGDDISFVFFAIAGFTDEVAR
>p.capi.LGMF01_4888
SEQQGSMNKVSIYLARDKRSKGYVRLAIEPIDRRISAQLVEQIATAIKDHDILTAEQKAQLGKIVVQDFTSENASVGFLGRSEKPLCVFKIRFNITRPEG
DDGEEATDHIP
>p.capi.LGMF01_4895
MSENGDLDVSAYNEAPCRLPSGELLRFKTTFIKGKRWGEVDVTVQYQTPNLTDWVDIAWSRGFFFNRDAGLFRDWNFFGPNRQPIPQHVRTFLRCAFDGS
GKLKDAIVEVEDSDSDGSEGNVRVMPGTGAGERHLGDAANNTPQMSTTSTNSLHRSSQATNLRCIGEYSFLMILHLTVDINWRRKAIATRICNVMNRLAV
YRYPTLKFSVVWPLGSPGDHELTPAMKAANMGPDQLGRIAQMTAKGFYRALGFVPLGTSRWYVRNLDDYRRMIQIEAQRTPQERAERARRFGTNADLADL
YAVEMAQLPVQLPVQDYTQEQAQPMQVAPVVVQQTNPPERANPRVTSVAQLLNHDPTPEQTQIVQAQPANRTAHQSANLTQHQTQSLPTQPTDYPGQQLA
QHDNHVSQQPETQSMETPSESQVAVQWIEFFQNEIHLNEMEAMQAQPATIQQQQLDFDDEQLANTTQNIETNFQFEADLLAAQQLNSVPQHRNDDFSTQQ
QMQFPQTQPAIPPEQQGSNVNMPQETQSESPMQSDEYVELSVDSDIDMSQEPQSDEYVELSDDHDINMPQETPSGSPLQWGEYDELSLDQDINMPQESQP
ESPMQSGEDDELPLDQDTNMPQQVFVMLGLGEHDDDFITLEQLHPGGYEELPLDDNDNIPMTEDGQRISPIQADEHGDLVPLDYNDTSSYESALEEHRST
YHSLMNSGEPDSNDPNSNNPNNVFSDPEERRLASIGDEQIWGDFCADVDVNRDWGDEWS
>p.capi.LGMF01_4899
MGERGLDAPASAVTNDVTGSAAYAQTDFRSNVQKSGIRPPDDSSAHVKNLQHASKAVLAQLVSAVVAYLKYRVTTQAQDRHIDFVLFTQGRVSFASIYTH
TREFEHTPGPEQGVAEGQPGRFQQSTQVMSLHPILVISYPRPLTDPTDRPPALTDKEVGNSDGSSLGCGRAKEHALSQPKMKSLLFIFFMASILSLAAAD
CSGIVGFLKQTLTGDKVRQTNPLFLPFHAQLLQQRPKTDIILNLQPQNKALPKNKRVLPTQCEIWNAVQGCKSGLGKNCGSVNCNLYDGSCGFSGTKLAD
AYTENDQGDSVFFDPYCNYGPSPCKNG
>p.capi.LGMF01_4900
MQPEALDFQNKDCLEAWRLAMLCAGGASPNLQRRAPHSSNLPCPKAPSRVNRDVQMQKVCKASCIWIRRHEVEEPLVHAVFTHCQRPFEQEKSVVDGFRS
LPKPARGLLIVSIAIPAEWRGRHTILSLVFIFVTKDVELKEAGSHNFQQEEGKEKSKSVSPASFLAALQVPCHHLVPGRISACPGDVLRLRVVEGFGTLG
KASSDERC
>p.capi.LGMF01_4901
MLMDHVENQDYGVLDRCALLARATRILRKTPRPDYIPYPGLPDNWVIGELWARRKSGFARAPFVERYDRLMAAAGQIKLLV
>p.capi.LGMF01_4902
MAQQRRRAPSTCSVQQSFPLSVYRTILLFTLTDLIADIQFDTIMRVIKSQNLAIDQHDSMILAAARVLYETSRPTGMAQQCLPGNWVVGELWARKHSGLA
TPAFLRRYTRLVSAVGRMRRL
>p.capi.LGMF01_4903
MPPRSPHLVVQGWRQDEPSPEGSLRRMGLISKLKRKRLSYPKQEIGHEGLDASRKSVASPFRGSPIRGADSSPSRDNSDALLAYNGHHNGFLARDAVLRA
HEEKRSSFALNSEDGSVDGEEQDTPDTNSGLSPVSFAIRTLPTPPAHSASSFKPIEMSGSQDDQFHKLLDELAIHLANATHEKRQLQNQVEDLQSQVTKL
LAITNTSAPRTQDGTDESSNQSKPTHESSQDQKEPPFLEEEARKLVAPVSAPSMAFAKMEREKPKDTRVVLRPPPFIRLKRQLRKLERDSAIHAQKQESL
NLTRMTMAPTEEEVSHDKCAPAPKEMKSRKKTRPPSDTHSIKKPSGKKRKTKQRQPTYEKGFRTDRLLTRRKKKHATRTKRERAVQKTEE
>p.capi.LGMF01_4904
MASTHNLSAEKLFSVKDWVCLVTGGGTGIGLMAAQVLAANGAKVYITGRRQEALERAAAQHHPGQ
>p.capi.LGMF01_4907
MAAMGERKQSDNDLRAGTGAGNQVEHHDNIHPRPACAAQGTLTAPTQRRSPAAQAPAGAALPQCLSTTDNCHHTRCRHAPRVRRLNSFPAKARLQSCKLP
ETELEASSAYLAQGELRDRDD
>p.capi.LGMF01_4909
LDSTEYAILVGILLELAGSSPTQDQLVAARGLFVEGKATARLGPQASIWTMRPIEQWYYYAITKTSSLAPLRLLSVRTCDAADYNRAIYADCSAWAEKAI
LYLKEVPGVLERICEHHGLEIKLKGEEDRRPQRTEEIHSQDELNTKAKKMKELQTESEFVAGLKRTSGEINQKEEPKFKRARMGEEGEGAGCPQPTTAAA
SKTVEDHTSLQPPTEQSGLQKLLHAAELKDSGFDALLQAAELSKLDLHTQRARAPLNMAIEDQGSSLPQSGSPIFRTAKVVDTTAQSPTSTTTGANQDDQ
AVRNGGIVPNTPIIIDLDDDEDDLDDEDDDEDNAVITHAGLQIE
>p.capi.LGMF01_4916
MVRSGWKEGTMLEKAVHELLLAHLTSLNHVGRRLRLQWESATNAITLLVVGVGNFARTNLIRAAAQELLVRTSSSFSQNMSEPVLSSPTKNLNMDDHRIG
FVCLDVAAAPTGRDDVAPHKKDHDNSVPNILVEDTSEDSHLPTSEQQGS
>p.capi.LGMF01_4920
MQERSIASRPAWFAVSACFGPGRRGIVVGEGRPAGGAQEAWRRQGRLTTRAAWTAVLDRGFLGIDGGEFGREKCDALCRFGNPGPALRATLGRSRFESLL
VTSPRWGAVKSGLRHSKQASKRQFVGADRLDDLWLLEPACFAGPRLIAGAVPPSSSTPLLHPTPSQGG
>p.capi.LGMF01_4921
MDAVNEMEWQMAGSQGSPAPHASTKASEGKGRRAFRERYGFAGYKAVSGVRLGISDGGGLATGRPHAVMTMMDGAWGASKKCRRTPANGGSAQREPAEDS
GREQSPANPAETQSALRQAPSVGN
>p.capi.LGMF01_4923
MDGKRPHRRLREELWNLPGFSNNMQPRKRNRTGLRSIGARGGATQTHTTRGENNDNAGRQRKPLTMDTSGKNKSHCVTIPVLCSPQAAASQPRPVNDIPS
SPPNLTRGYILPSNPLALPLDQITRHTRSSDAVLERTTKDMRGANQSRWSQSYNPYRRSHRRRWAAAGPLVAQTLTL
>p.capi.LGMF01_4924
MFRSLSRLGVARRRLRLSACLLFLATTPKSRTLKLAEELYAMAPWMMASAGVIEGALRRPHMCSVAGGGPKSSGMQSVAGCLLACVDGGWTDGMRAWHGH
RTAPWRSRKSIVEICGHDARDYAFGLLLLPSLMPVCVCPCRASSIRRPPMRAQTTASASASCDAGADRPLSLLNPQPRAQEVVGHSEKGRLDVPSPESSR
FPARPAAARCDAMHAMRAQRLSARLAAPVPVSQASSGVFWNLQEEAGCLD
>p.capi.LGMF01_4929
MASSIYTFPPVESAAMGQYGHMPSLLDERHAGLETPDVSFASSPYYHLPPYRFSSAMMDSQNDNVRDSFPGAAHNSYAHTPHNFCAAESLSRRSTMESMA
SSCAASTYSSSSSTVAFRRSAQFSFTDSERNSTTAPKPSAIASPLPDVSSRVAKQRAIGHRRSYAQSSITDQQKSLGHRRSCALQIRPQALDQQKARGHR
RSQATFLSGFHLEAESSSYGPIRTQSNWGGGDDGGEDRRVDSRMTREQLTAAMASLGQTPKVFKARKRIDPASYFDDDVEEEVQTYEDSRVAGAGHGQNQ
HHRAHQVYEHSPDVPVGHGQKQASDCNKPLPSLPPPSTAELNELRSNVAEQRAKFEAIRSVSDSHPLVYSHPNNHIDVKADPPSPEVPTRSASDATPLAR
THRKEDIDLSAVPRPLTIVKKRPSAALSNATASSSEQRWETPPSTPLPKALVGRRVSQRSQLSQPTPSSPLAHSVTPGDYHSPPTIPQRTTSQRTPNSST
RRASGHRYGRAPPGPPPAFATPAVPPLHHHQRTEWALIEETAEAGDHDEYDNSSDAEFEYLATGNEYASSPAPASPRQDSVLSSPVRPRQDSVLSSPARA
CQDSILSSPTRLRQDSVLSSPTRSRQVSARASTTFAPGRPRQDSVRTSSTLTLNRMIMQTNKALIENDMDKAARDSVAAQQIKNLEEQVAMMAQELKEMR
EEREREREREKEKAAELKVPKQTSAELASMEELKSPSPVLASPTACASGSGSGSGRSLSLRSRFGSLRRAPSAASPSPANTPSAASPVAAPATLSPSPST
PSGRRSRLKGALKGMAAELANSDMSVSPGRVVFSQPATLPAAVRPKNEEMEEEERKEKERRRERVEKLLGVVGLRRKGKKEEEKVEGEEMEMVQEEEEEE
GDWEDVEEEE
>p.capi.LGMF01_4930
MCNSYAICSTAFAHSINFQAEQQSNIASRHHHAICSSSNCNSKASIARRRLPNWPPPAAVTMQPLLPRHVQDVHAATTPSPSRADYECIIDRTDEAQRRN
RRITLFAVVTFLLFVALFVGELWHESREYA
>p.capi.LGMF01_4935
MSGTVNPPSSTPNESKTARKKKAKAEAAAAAAAAAGASSPTKDAGSPIEGSVNGADVESEHPYIKELQ
>p.capi.LGMF01_4942
MMRIQHRGATVVKPATLRAPRALSVRHATPLQCLARRWYAQAAQSLDESRVRRSSLHVPSEARFNEIGIQQLSSSVHPQIFSAGNPRPSQD
>p.capi.LGMF01_4949
MWKKRVMINSGREVLKATRKRGTVMAVLACLKLHLFSRQGNRRVVADRRESARGRRAAAIMTRHGLDAAGGPGKRSAEGTGARIEALGERDWKVEELMIA
IATSCGRVYAWQASLAVLTRWESSVSEADGWEA
>p.capi.LGMF01_4953
MTRFHPALSSSSRQIDEGLDCGLLTFPLAHLKRADVVEEGALTEMRPRSEGAFEQGVRRKVVQNVHYKVTGGLDLMEGSGLVVNSGRGASSQQ
>p.capi.LGMF01_4954
MQNPAKRRCSDAAEHSASRDTVRRSAALEQSRDRTAAETPNSVARPGDKAAMQAASNGSATMREEIESNDQSSAKRNNASSVAKVHGHSCAGCRDGQGPC
SLELIAIERRTNVAVGEMDASKRDNTTNLDAQAQFRQLDELFHEFRSEMENLGGSISQLQQDFESRQLDIHNLGSEIGNLGGSISDLDQDISELGNKITE
LGQILEKRDNLNAVIGKLRFEVKMQNNKHQDFEDRLDKLMNKINMKQDMEKSSLDKAFSNLIEDIDMLRHEFPDLQDGSDGFGTIIAQARTFASQQLYD
>p.capi.LGMF01_4955
YMKSSRIMEHGDRRHYRRIQDANRPPCNRSLQTGLRRIPPTVRWVQATCSQAENHSQPVDRGPFIPAAGHPASAAWPLCLPQARALDPRVTSELPICHLI
LISPRGIISTPETRQRRSNALISRCVEDRVYTIAEEPLPFQENGKANK
>p.capi.LGMF01_4956
AAGDALVPFLQISLGLRPAGFVVDCAWYCAENGCDGARTTGPWFARGEPGSEYFGEKASSSAEQKKRQLEWLGPRREQSRPQVLPAGRVPESLGRGSSST
PAPPAAYLILSSDPPPAISIARQGHFPLRSRPCTRSPEQDHPATAVSFNSSAFATKPLRDNSSGALDSPHRHNVDRPAKLISTRSTTAFPRPTWLHSASV
CCRHRPRVWNEAGAPVMASGGCWLQGWSANPAGQSATSSVEKKIVYFVAGPSDPDAKFLWHGIRGMLRADERTTPNAITVMPSPAVDID
>p.capi.LGMF01_4966
MIDRLQTAKSLRAPKPAQAGSQRAFQRQEAAETPCESKQAPAKNVPHAPQTQLDARQRTPHATSNESVAWYRYLPVTTMARWRRRNPVGLVQLSPTSPQS
HGDMST
>p.capi.LGMF01_4970
ASLKQLLESGGPPPANTGRAATGQANAGRAETVATQNAEETERPNVEHPQDQPHATQNNTVPANETTVQPTGERPGQPASDRADSVVVLDEESSGSQPAG
VAEDEPVRTNKRAASSEPENPAKRQASREESXRNAPQASFLTTSPKDSFPSAVKMSAPTGDLSAPTTPTTPTTPSTPLKPKKTKKEMLMGIWNSFRCNPS
GARLIHDSNFAQNMPLMSGYLNFDSTKPLRELINATPSDDDEAGRLVSKASDWLAFKPNNHNITIPRVKAMLENRSFRAKIMAGFDHCAFPLSAASTEEL
GQGAADFLKSEEDIIYGNLIFSAWRIRPHLPHGCLSGPLVDNDESDFIDGVHPEDWLRLAMLLRCMERQKKRSSSNKSGRSRTMPAITVNFFTDADITKA
KAAASHSEDDSEPDPDSDAYSEDESIDAPDFEKTQALILGQIATTSGETFSSKPLPAKRRAKVLDSLFQSMVKRGGIEYPTMKGGPLDHFANLPVSNSSL
HGNLDPDTTSIRAAGEKAEEIRKFHELQNALNCASAPSVHFSEACTSLDFDIDDEGSWHVEGSSRILRPHQILALSWTAHMLNKLGYGFLALDVGLGKKT
VAMAAIASLSGMGASFSCAQTLKFSCVRTGSLQAPRHLKT
>p.capi.LGMF01_4971
SWQGHNNDSRGFIHPEQQTQSLWSRRLSNFGLEVEKFPPIDWSDPDDDDISLPDYSQLALQMLYVASPRFLSTLEQSDGTFEAQSAIDKRENLFEGFFFG
AWMHVAKGTLFCGKFGTFLSNIQDDCHLLKVQHEDKARVWRLYINEEYVSWRHLFNVYMDPEDIDVTGDAQFTSAQTFVKPNGLPAYLSVDFGLEHSLAV
KGPPGETWFPTGIFTIKFRCEDGSMRKTSVSWVGGVYSFDKDNKELTRVIFDWGRGTVGISETGHWSTDPPTRRSRKEVELEMQDCGYTPSFMLFRHV
>p.capi.LGMF01_4976
MQPGPPGPPFAAPPGAGMAAMPGPAGFVGPSGVPLDLVMLPPHHPQQTQHNPLGMGMGPEPPHGSVGVPGAGGITAAGVGGAVAKGGAAGSVAAGAKAAA
QGKGYMCVECGTTQAPEWRRGPMGPKTLCNACGLRWSKGPDGPNSRNKAAAAAAAAAVARKDEQVGAKSGGSGGGVAAPKGVGGATGEGAVAAHGLSIAL
LHGFAKGLDQAYLAVSYTMANIFDSRRLTKSVLATLQARILQPRGHDGEAAVAMLPKSREALGHASGTTSAFVDG
>p.capi.LGMF01_4980
MGRLAVVLQEALCQILAQKQGIRVTWAVQAAKSKALVLEDVDAFVAILDFVDMSVSAGDRLLLGVEMGVDVLEKGKVGRGAVVQLQDARGRVGGGVGCAY
AGEDVVAGRNVGKGVCVRVAGAGGAAQLLLQLLVAALVAVVAVDAAPLPQRLLMVATRGHQDGRLVLIVGRGRSAGSSPDIGPVFARSVAFGADVARIEA
VALLLAAAALFAGLWYFGATERGWRGVSSAEQKQKTSPQKGKLEKPR
>p.capi.LGMF01_4982
ASLQKGEPSPYPWIHPSEDSKVAVPSSLKNDQLNGTAQYVSKFKLVCEPGPPHQPQSVLLPLLSLLYWFDMITFPVDHWMCKLRWPLVVYTSWLPHATQR
MEESKIIFPVNAFAADKHQDGLSSMRRVTWKSLSRRTVVCSTLDQNQALLICSTRTKRGKGSHQIILAVLGKEASKLNHVVDQDEPKGPGSSRICQASIE
QQGANLGPTTPQRLLSQSP
>p.capi.LGMF01_4983
MAVDEAPDDQAERAKPDQLLLTQPLSTCLPSPLERQSIPRDKVRRDQQFLDPPLAHPPTHLVQTRRIDPPISTPILPEARRASGGETSPRGRRQKDTAIE
MKECEFTLRRRQERAEDAFQMDVLRCHVAMMQCNRRIRDEDHAHEVMELHKEYRCQLYAHDQEIIFLLGQLDRMQQRLTEACRAVDRASLVYHEAAREID
DHRRTRHRLEQELHDSRAEHERTRSQLETTHFELGALPVALPAPRTNTKTSSLLPSRRRLPAAPFALPVPKVLRSCRPATVLAIATTAAVAPAPGVTAST
RGVRFWRKEEDAAGPLAMTFSKRRDLARIVENAAFGWVVFRPVVHVKIKGSQRSRPLPFTRLDLVGDG
>p.capi.LGMF01_4986
MSDLARSIGKSKLSKPPTTDSKIPEEEQDDSSSASSVSSTGTVVPTPSQKEQAAPHIEWTNYFEQELWLXSNAPRPGPFFPLCPQSRGVDAPYHDRHSPG
AARGTDSG
>p.capi.LGMF01_4988
DAVWCAECRGKKKRKMSSVGRQKHPPSAHCTPSPENRALSSQTRITHQLQADVNMDESRVRLDSDSSPHHLLAVAASGIIPVNAPESMTAVHSDAARITS
QLGTKLVEDRTGLDTDDSADKIAGIRNALATAELKEMFSKIASTNPPTLQM
>p.capi.LGMF01_4989
MPDASLRPARSALSLAANYQQTQKHGQRVMAMGPKGEAVVTAILLKPEPTADDNSNLDFIQCQIGLFVIHRLGARSLEGPLRLRARSNLRPQKVRLGSFD
GREGASRGPHPTGSRGGGFKGLGGVLALVLRSQRTRHPATRVEYGKSLKTTITQLEDLKKEVDNLIAFYNPTWPFSRQRGWIARTSSSALVMPQLQKTGR
CTCPCLFTSEADGTSSWATTAGPRIFFRCPRHTDHGTGHAGLRPGDRRSALPPNPTVEWWILEHVNGIDCISWHAYTGTGASLAADTDLMMLRSLNKYGC
INWNLCSRFHNYKLPGLLAVVLDHFSRPTTEPSSESTDAAESSWVPPSSRLDKPVGTKLAWDRLTYRPGGSPRLKGRDNYKAWLGHFLLHTSLFECQVLR
LKRRHDEIAERVQTHKASWDELSEKVKTLQKEKAVLKDNIKDPLLRQHRGPPAVLVATSDKAIPGSRGPARTPNSISIGRQISKLQRLFGELQKLADSWE
ENLAIFEPYAEALDTSMTMIATRYAEGEACRSSGDGQTGPWHENSRPITKCTGARWTTWRCWSSPATRPSRNLKRSICLETRNNGPDRRIEVNLYPNIPP
ESRIQIVFEFLNGHIKNYPRAYCRLPAIGPSGCGYLRHLGYWRHPLSLVDHKRLAIDTRIRVSSTRALNASITATAVRVPGRPAISSIRTGITSKWHSPI
SLLQAGTQKILRVPGRFM
>p.capi.LGMF01_4990
MTLFQLIRNWVTKGSSEKWYALSKGRPRVIRYLPEFSSDVNSEEYEDYCRVRVINKTRTLSRQPKDSAHATLPRSRPDSARTPQGPQRSQQLLSDEAGRG
TQDDGQHAAKVHGILEDHHQGILQQQGGPREVEWTQDQVGNLESDLTATAKRLMARIEEFCASPAAQSVGSDQSSPL
>p.capi.LGMF01_4992
VPVTPGKPESGQQPPPEKPPVVPVVPVVPVTPGKPESGQQLPPPSIPKQPTVPQVPGQPESGQQPPPVVPVVPVTPGKPESGQQPPPEVPSVPKQPTVPQ
VPGQPESGQQPPPVVPVVPVPPAPPVPGVSTVPVTVISIVTTVEVPVTPVTGIPTTPGIPTPTTPIVVSKIITVPQVRFNVVTVSGEIETGLVPGPQPTT
TPEIGTVVRPPFGGFGTAEGGFGTVSPTGFRPVVTPTQAAGTGPPPKFTGAANSNNKAGKVVGGVAGGLAALLLL
>p.capi.LGMF01_4994
MTGYDHESSLARRELLGKFKRQIEQGCKMITRSIALTPLSEKEAILPTGILARILRWLIEGACGEDHNKLDTIYQNFIDELVKKSTSYICEETTDGSKEE
KAHLRVSDEKDEMAPWPLMKDIKRVKEMTTDQENLLLKIESYLAGTLHHRSGPESLPSLESLPSLGKQSAMLSRVMSAASVRQGIFEDLAQKRASVEKLH
YKNYIARKDDQEAASLTFAIVSVIFLPLTTVASILGMNTREVRDMQQTQWVFWATGIPLAILTGMFCLWCTSRFNKFKQWFRNHLFPRSQSVNTNLTRSE
NRMGLQITSPGHGPDSNGEQISTIRRRWKRSKNREDQANNQV
>p.capi.LGMF01_4999
MNTASSFSISNTSIPQGTSMGFMSASSRMQQMESEATAAEEAASAQRAERNLLRTVATERSKDDDDSGSYLSNFKRKADMLVEPVNKRHNARTPPPGQGS
ITSFFGRPTAIKPTRTEDQQVAEAIAFVKEKKMRTAAGAIDKTGTWLNGVAERTSQGQSSSRFVQDKENLHIAQPKKNTFVRPSFTSSRSFSTAASIHAP
LTTPQAPPSLGLASHKVRTDPLRPRPLRRHDDTTAQNVNGRPYPFYSSSPPRPQGKKEEEEDTQAEGIAEELPNDPDPDEEAAATEAEAEAEAEARQLDM
ADVADLEDVDADVDDAAALAPAPPPSSPPLLLPSPADSTTQQQQQQQQQQQQQQPLLSFHTTSVDRLNQPQAQGSGLRRPGRTLGLRRDVGSASGGWVNR
PFVKPKVQPRTGPPGR
>p.capi.LGMF01_5001
MSRKPQSSQPEPRQAAHVHIWCRPSVCRSTASRPRYHRKGQEVPSVQDCARHDGGGERPRSPGDGRDGAVPRVFGVGGASHSSMTLLLSIAFLLFANRST
LLDEILPRHSIPLLSTLPPNTTRVPATFSDPRTRRVRPNVPPLEPRLTPILALLKAAKNPNDLLIPAAPRLAADAVALASRKHAARQLAPYVAVGVDILA
SVLARFVI
>p.capi.LGMF01_5002
MDAQHGIAQPEHNAGIASHWDLRLGRGSQRFAAFLSAHRSSQPAAVRNNSRRRSQVLPPTSPSSLKRCALADVTRRTSMGSVFSCLKGLSTSSREKTVGF
ERFGVLIPTNDGCISLSSPSVRKLVANTMTTTHKQGIEKERQRAQSTVGYRHVEILRLGKRASREHSRCSGT
>p.capi.LGMF01_5003
MRSAQKRELPCCTSLYNHSPSQAQQQPRTLCAKAPPAPQPTLRQPHHNLLLQRPAQGEYVNEKATAAIKNCAIGAPEGTSNQAAAARCNAGPPGHQTRKL
ERRLVWLGTSRVIRPEALRGEGGAEGVVEGVVVLGGRLLTQRRSKSSGAGKIDFLSGANGWHGMLFSTPRPEWVAKKRQVQGGAEMLEYSL
>p.capi.LGMF01_5010
MTSSSEPSAPLISRLLSLPAELRLRIYQEALTAPDAAIRISRRKKNPANKPADAVLPAVRARHRLQPIATASPPHDPDALPGARRVGSIRLIAGSATVTL
LAQQLRAAGATRRAAAAARRRRCAPPLLPGPAVVEGAAGLRH
>p.capi.LGMF01_5011
MPSSSTKVSLSKGQDSAKGDGSERHDNTLVSNMTSSPNSARRRCAYGTVSWAGTQQEGEVKSMASITDKQQEGAGSPRCY
>p.capi.LGMF01_5016
MSQGIHYNTESGDGSIDIHTYVEDASVFAVRDGFVDGLRGSGLGIEVDEERVREEDRKAKEGGVTWGSGEFWGEDGGLREWQAESNNRRASFVRSMFASS
QLLWTNKSMEASAPKSKAFFEALAQASSHLFVARFDLRQTIRCHLAAPAALSTISSSSQQACASAGSSIRSTELRVASKPNPSQYQTIVAEKTHLEGLVA
QLEATSVQSVDILRDQDNAAKMLLEGELVAFTKDGLELVAEVDQQLAKTR
>p.capi.LGMF01_5019
MLVPHTVNSTRLARGKLPLVFYVQPKSTTVTTPRLDLSKCILALAPVAHGHMRDGDDLNAAGHFRSIARVLLPLCIPPCATPDDRREPTLTPRAVAGDLR
IVTSPPLYNCSSTRDALRWSSRRVVTCRVLVAVQSGLTRPPRRRLRRSSDDNQKLQQR
>p.capi.LGMF01_5021
NHDVCSTAPSFTENSQNLPRTAQPTRPPRNGQNASQGALLRALSCRTPKHLLAAAGNNDAGKTGSERDATSMSERTGAYVPLHDDGASMQQQQQPAKVPR
VVADGCGGKMGRIGTLGAGRAINVRHRGDAPSGFMDVRRAVRHVYASSSPLNTYTASFLFMPSRWRSVMTSGWRTTKNSNDTVVSKFSLSNTERATRPEV
EISETPKVRAHPHQHHRRTSSTPRL
>p.capi.LGMF01_5022
MHGQGAAVSDDHDHAVGAIWHGWPTAHQVAHHPSATHRAPRHCSGATPPPTALAAAASYHSLASVPAGKAGIAGPNNGDGKPGSMPHRAPGYGLRVEPPS
>p.capi.LGMF01_5028
MRRGRPEGLMRTGIAVSRDAPADHASPQPDVDLRVILLTQSGPCGPQFKDRVREKKSGLASADMITPCSRNLPGEAASNNLADDCQRSSHRTCFSTPAGR
GLWERRVETKADRAATLARVSSGKCISAKYTVPDVTPWSPINLQDVRTSCGARTVRPSTAWTLWFVQRIAAKMK
>p.capi.LGMF01_5033
MTNSLIRSLAAKFPAPSHTTGRTDHGLREKLRGSRDSASYQAEPAEQLAADWSPTWLKSRFVCFQAPLLAAATASFSGLSKTPNPPCNSSWPRPGPSHGQ
AHGDCFIFNSGKGQDKADLMLVAELLRLFVEEEEWADGYVAMLTPRIH
>p.capi.LGMF01_5039
MASPTTTTTTNSSSAAAAAPDDLQNANELVVLLNSEIPARLRTPRRCPRPDASVSLSGYRPMTAFPTTGPGLEHIMPSWVQPSIRPPPPSGEEHPVATLR
RRRGFVNTSLYPAIAEALEEEHGRVITVEVVAKMVVLMQRVGMRRRPVINVMMMGTADWPAEPELENIPLFKDWLDGRVPGCPLVKDLRLERVLVDQQPQ
EGEDGQEEMDL
>p.capi.LGMF01_5040
MCRRKHPSPPIARRSGVCNISEVNSMAVGVPQELSFTGSATHGGESTEDLTAGGGFPFQRPHGSTCPLIKSIPTYGVYLQTPSFARSRRRATRPTPKPPS
TTMTSKGYGHMAPHDSEPKTQAEWSKWAIIETSVAEARAVFQPAPFYCTAKAARRDIRSQLDREPSFTFPRVSKLHHDSVQFLVKRLEERMVAEGVIKVL
ESSGPEGPDLDDVASIQKQLNKIYEHHLGVANTFGPRKAQSSRSLRAEAAPLELPKSDDAKGPAPANNDNQGQPLA
>p.capi.LGMF01_5042
MTASGGTPVVGNTSASAPETPRPERLSTVPSEMPREVLDRRTSGDSLLETVTSGNDEAVAWSAPNIGAPETDASPPSSIVPTPTRGLSVRGSVRHFVRER
VPEKRNRALDLNSQPPPPSLDVEKINERLINSRAEGRLESPDDDQGSQTSIPPAVQSPVAVSPRNQVTRVIGERAVVEHLGTYSNMAVDRGCNGGQDIDD
PVSRKVPIFDDKISPSREQLNGDFQTLDDPRSPQSDGSPSGLIHDTKASDRVGEKALNESSERNLPNGRRDSNLQAFGVLITVFASLFSFALKAAESSKA
RSSVKSEDDSRQGLFNPGRVSRIRQLPWNLVQADVLGLDLLLWRNRSRRLAAPWSVAIEHARSKSGRERIMTESIRRTARVDGINSQLQLAPNHEAERST
TLSLDVHADRISISDGHAQQINPAKELHLATLPYPNSEWAISKGRDNRLSLVSRSSVFSDQSSPLHVERIRSPPPSYDRVPRLGNRASIAESSPPNYPHS
EHSASEPNSPTDISPKTWKDVRFVSKQFLLENLPDWISNSNTTDKIEPKDRSTRFKAAVKRSKNGLLFRLVRPTSGAHEIAEIRLESAAKVRPRPIVNTQ
IEHAKPVEEPALSSPELDGKPIPVNQIPGLHEAP
>p.capi.LGMF01_5043
LTTEWSNGGSSGARNLPESRDFEETALDAHNDRERDYVSISSRPLERNENSAFIEDSAAAEQTPEVSMPNNWLPSSFEIRQRPKQIHPLQALFSHAARAA
FSQSLRVLTGIYSHYGPESPVPDGHVRVRWTCSCGAHLHDDFIENREGAARELEAYLNRVPHSRPSTSSSPSSATSPNGSQIFSRAASFGNLTPDSAHSA
PSPYGGFPPWKSSPTALRSNNPFTIGVPQLPTTRWLLACAEEGQLVTKLTHVDVTETLVRSDRDFAMELRRMYSYVNRRWWRLFRLRGLTSIEFVRFEVH
RNRFVDIRKCPDMPPTNRGYDFEPHDLTPPVGSQYLMHLFLHPEDYDSEFIAYARMPKKRNTQLDVGVGWGIHLVEGFLADRVWMLITTLFGFSSCVFAF
VWSFVKEDVQGAFGVAAWMLALATMLVSWALAAFG
>p.capi.LGMF01_5048
MYPTCKRIVIVSALRLAGLSASLSLSPSNRQGAATTTNSDSKERHSITRDVDLSSGPERLQKNWTIGTAEATRHRAQLGRPGSMKESTKVALVACGIVPY
QADRNGRAKNPPRAECPFTIKVDPDI
>p.capi.LGMF01_5055
MIPSPCQQIAIAVSQKSGAGPVVTEKSALDPVSAFLYKTPREIRDLIYDTLIAEEFIDGTSGVAPNGIWALRALPRPIEWKMRNLMACGPPIHPGLLAVC
KQTRKEFSERMQAKLAFCLSNDPYIGVNVGSYSFKKPESPKLKAPQFPRSSPFPFLNMANVQELTLILDIEPSFSYSYKPNNKGFIKEPISINYPSSGSM
QDAKLHRSDQSASPTTYWGVKGYGFHNDTSLPQLLHADRVSTWPNHRNSTFGKALADLLVALGEHDKVKALTLRLQMPDRIPGYEVSGLHEFIRPFELLC
GIENLKFCVDGCRGGEARQALEAELERISRLLNTRRDKCKGRLETICTCMECFLTLEESGARTDQKYTEQEDWFDEGIAMEKEIAKVESYKEYLAERDAY
NDPWDKDTSWDGPRVWEDARGRYQGFR
>p.capi.LGMF01_5056
KNPSCAACGAGTGGRFNDAKNLKKLLEKKRDRERKKKEKLREEGQEVSDGEGEE
>p.capi.LGMF01_5065
MLRKVNHVGPHREPCQSRSMCWIACPAATGSPQKPLIKPKEKSKALPRQLTRRKRRPMINKVPRDVNLTTTGQPQLIMQHSTKEKPNNLL
>p.capi.LGMF01_5068
MTPSSASTPPTRAAMQMSVCWISAGMPWWWLSSGVTFADEVVGASSAEEKYWMYI
>p.capi.LGMF01_5075
MGQFGSWPNQASMQPYQCPLFDGRLRSALAEASTFPSMVMDMVKGLMLGYITQAPAFAFPTKSSARG
>p.capi.LGMF01_5087
MACLKSWFPKIWATTKETLCICCNDDDEDTPLEPASQDDVTNANHPMSVRKVYSSHSIPTVPTKDGQRNPSSTSKTVNRDPRAQVLSTVPAGAQKEALRQ
FLGAPASPRRPLFPATHSSHGGAKMHPHQKENTDGPRRLPPLPVFKLLHALRESNEASNTTRHNNKDSSYEPRDLQPHEIGPKRFTYRLSFANPVASGDS
GNGNQEDAVTQGNPAQNLRSTLNEADMSGPRSWGRKIRTKAKKVFHKTSAKKPGKTQDVNYMTEDDPTRPTDHKACGISKQNDPSGNPTSISDTDREDRK
SSLLSAVKAGPQKDALRQFLGVPASPCRLKSSGARSTRDNSTVPRLLPSLAAAKLIHHAKRNKAVKMGVHGNDDSQRDIPELQPSEIGPARFTYHYPFAE
TSINNPADCGDKTKNT
>p.capi.LGMF01_5088
MLLTETDGPDHGLAHPRVADLGFGVGFWKAIGLWQQKNTCTVAVPDSRPIAPRSFSAVPSSLTHTIARTKSLTYLIATTLCFSTARQPMQALFVRGAPTR
LQIQHNLHGSAAQKPSFTMAPTDSDRAANLSKGRVIVPAIPDKSLGRSRSKSEAAILELAATQDKAEELLETLHNETEKVVNLLRRNSAFNTDMRNFLIE
TQKSQPTEEMAEGLTLSSDEHLDWAAKLRRFDAVGLKYAPEDSGFFRYLPARDDEEDVEEKAYYFKEERPCGNGDKEVVVKGPWTRAECFKPNFGCFLLN
RFDAGELQDARAYSGL
>p.capi.LGMF01_5089
MPTTDTGQEESQQTQESPPVADRNMQTPAAPHESLRSTHFRIEITIIAHGHTDHHTTSQPQDQANGSLEGSSHTLPLDDEEQMREEIRLATSLDMHWVIR
RSNDSATAGEPLRLHFRSTAQNHRILTFIPEPFGFTRVDQTAENELENEALFFRQQYHSNSGSAADGSFSGPFTRLDALEDVLAEFFGAL
>p.capi.LGMF01_5090
MLFDCHQNSTQHLNVNVEQCPSKAAAKVINHAAGLRAFRTRCEPSRRSPGNLNNTCGDAQPTGLLEQLRRDIRGAHGIEIIFEFRRDYNPDGGLQRLNGA
EKVFRISFRTGSEHHPGDTPTFLFQAQQFGFTPVDPSANENEDTLFFREEYNPNSGSAARNSFRGPYTRDEALDIVIEELLRMT
>p.capi.LGMF01_5091
MNRQVYAHSRGNTASRSSPAPGPGAPRAASSRNASSASPGNRRGKSSRRKSQPFGPKAGIVLKVFFVALELPAGPSFINTIQTLCNASSVPKKVRTHLWS
PCSVFQARYCAPLGMYCAAGTWKPILGAEISESEPSTAACLKCPEAAANTSLSGLISEKNKPRQEPELGNPFGTSVDGRSADRHNKTSKGGQVVKVQDGK
EVKMHITLGLKTPSQIADMVFTTVHGNVDQKGVPYQIVDIDVFDTFPDDAVLKHLRKKNNKSFSDTICFTTKGLSWFLNT
>p.capi.LGMF01_5092
MTRWSRRRDGDDFFPGRLQSPTWAEHVVYLKSGPAAASQRPAQPWDDSNPGMAEPLSGLEGQLHTSQAAFGQEDAVSGPDRGVADEQLRELKSKVRPTWA
STTT
>p.capi.LGMF01_5099
MHRGNALDVRNCPAKACLRCKRHWPGALSLAALFVPVPSESSNQIWQRSGRLAVSMLSADAAPDIDTYLTPEPRMRGPIVRLCRLVSRSSVLQLPSYRHL
WVRMQDEVAAGVDRRDFSRRPYRVDNKSSIINHLAALMGLDENRRLAFRGLLGIDQTDDAYGTSLELVDELALLINEENERLLLQIQTRETCPICETHGD
AMLFLEIVDNMGADRIEQFGRFKIAALACRTSTSPVTRSSSPSRRSIWVDKRLKQIKGNNLRLGGLSAILSGDFWQLMPVKGLALFINSSNDPEDQHGR
>p.capi.LGMF01_5100
MRQQDAEFLAAIEGLRTQNFRPEHVHADSREGRPARQADLRACVVASWKTASELDPDVRLINIRKSWHDHTFDTRIQDYCKEDLHVTVSWKFTLQINNTH
KTAHSFMNCWIHAACLGSRGGRRDNGVFHRGAVAPVGSGAWVPGQVALRGHFHMLSKGVATQPRALQSWPTRLVAVYTTRRLFRAIHLWYVQVAVSYTHL
DVYKRQVHAQLNQHISQIRERAGRAGHGGQHTGAEEAGRRVPVPAAICQRPVGCC
>p.capi.LGMF01_5101
LNSLLHRADPIQPSTIAPPLHVHDAYYYTTQVSIDPPAPVNLLALKKFKSSIIQLQQSHHYYRRELRFCDLRRDELSEPSVPEVSPSLHPVPASIIVHMM
MQMQECAPGLNPNPVGTRERPVVSSPTFATPLIQQSPCTEPSTAFFL
>p.capi.LGMF01_5106
MKARFGMRDKKEEKSWWWRRGRWFLCPGAGAVVGANPLRSAAEFLAGQVRASDRKEPPAAEPAQRGSAQRARSTDDSCSAALQAVMRLGPCGYLSPLAAQ
TFTAPSKLQIYSPLNRLHAAKPAKAAASVGNKSILQACASLRLCFEEPSIDTNCAGLSQSESQRLERLLGQTTMTPPIHNTEH
>p.capi.LGMF01_5108
MGHGPLSLARLRLKTRSLYAASPQLPQTFTFASSLACLKRWAHRQHERRPAQAFRSARSTPPPLDKPSSPASEDANLIVMPNRLQNCRGALMNASAPLNR
RAQTHDGGYPLPARVSKTSEQRRETMNKKEQLVELRDLHPWGGSSANISYLRFCSHSPLRDPRHSECHANGELRGELLKERRLDAMRVFASSPPALPVAG
QSIGPSEGGYFHYLLHDGKGRGRHWITFFQYPQTNGPMLGTCLEYRFRVCFIAEFFFSAILGAWQSEVVKKGKQDLKELRGLYPWSWHNLEAASYRGCCS
HSPLKDTRFAGGNGNRQVDRTDDEETLRKKRVAAMEEYKSSPPA
>p.capi.LGMF01_5112
MELSCQNTARINGDALGIFSGFRCATSVLRKLQDVGLVVDSTSIAWDPDEEQHVGVLVDGVEELREYMFSASGTNQRCTSTSSASAMNPVVFSPDIQRLV
ATKPKIWPPATRPQPTTTNSNPPTVPKP
>p.capi.LGMF01_5124
MSIRANVLQRHAVRWAASRPTATQQFAHQRPLPIPRYRLSSASSRLSSTSAEGASKAASEAGKETAAKAEAAQEAVKEAVKETARASAAGAAAGAASGAR
SFSRRLRNLFLGTTLVFVGGIGY
>p.capi.LGMF01_5126
MSTCTRKVGNEGGVQKKWRQSASATASARASVSASELVQCLGFSPSSQTLASSSAVGGWALARWKALPDTKGQQNQIITTYRIPQAVQRRSKATPAIIRR
LLEKEASDGGVGGAVTSRSRNEKEAVKPVSSASLASSSWLACWCWTDDCMVGCLGMRDEMLVVRAVRREAGELSEMKADEKRDGQNDDVDSQIACILKGR
SREKTTMFQGPSNEWLGSWQLVWHRTGLVKEHAGTSLTKKEEEGHQGAEPCPRKAMLVIHVRTVLGAPFGCPWSL
>p.capi.LGMF01_5128
MLFSGGFQRLAAAPSVGFSRLQQRLVLLSDGGGEVSVMLGFILLVERRVGAWVVTPCRHRGQSRPWRMPLPLPSPPLPHTPTLSSAVVGQTGLAGWGLGK
ANPTLHAPEHATRISNSGLARACLCALDCSNQPLQPSQFIQSPGSQQRVTPDSPRTSCGCLFRVLQTEVERSGGSVSEGVDKVRSAGSARERAKVRVERE
PPSSSSSSSAKTNEPTTAAEDEDEIRVEHRFISGSRRFRALGSVLQHADAARCLVEAKIARRDEQVSGSDKARFPNPATSYLLYHAFFAAGIEFRHPQVL
VDCTVPAVLVQRLAMWSFSQEKPVLLHQQQKRPFASHVPLLAPLISEPINK
>p.capi.LGMF01_5130
SLTSVYAGSAPGDRDPSSRRIRRESSSLPSLVHDDTTATTLSSESGGGSVGGYPPNNSNPSLPPPQTTLLPLPDVQKAHRVLPQPIPSSLAIVHSPLDAP
RQTTIGAPPPPKPPAAFPPPSQQSQPHDTRQSSLAVLLRAGEMARDADPAPPGGKEYPP
>p.capi.LGMF01_5131
MSAQPHISTTRTFAASSDPNSSAKGYLMERRRAVKNTKLPSSSDAATETKRPRSSVAPTLLVGEGAVELFKGSFILNSKKNEGAWNSRRRSDTLVTQANG
QPRCGAAATHPTHTGSST
>p.capi.LGMF01_5132
MQINLLILAFMAVTFFRSAYSLLEPRHFSCGNRFMTTYSKDRGGTDDEPRNYSPNFSKRQTYQSPEGVYEHQCPWAFLVPVYAHLFGDYLEEMQIRNAMA
HLRNAFVNEGIPIVFVYMGAIKRDDEDMAEHLDHLGMVEKTRVGGFQTLNVYFVKTLRASHWKRNSDMRLHAMATMPHDAYRHPLSEELMKEDMIVLDYR
VITGELMPKAGLNAIVHEVGHWLGLYHQYHGGCHPDRIGGGDYILDTPASAWPLYDCPSHAVITCPPPMDMPVDAFNFMDSTLDDCKVHFTPGQIEKMVR
TFCAYRFGTEFEANPPIWDIPEDWSDFPNRFATDVYAQRFVLNKDGKRTRAVAWEPGATVPADYNACKDNCDSSSAAVNSVTNSASDALISTSTAPPSTA
SVKVSFFVVVGKPLPSVNHCWPAQEISVASAIPLGPVNLCTLTFVVSSPRLLHPFYNGCHPDFLLGGDKVPDTPPQAYQFTTCFKPGTEIQSCPRLLGFP
PNLIDNMMDYLPDRCKTGFTQGQINRMEYTFAWLRQEQPLGDPPMGIDFPRYAPVSVVVPNVPEPTLFPINPENPWTMEPEIGVMTMGV
>p.capi.LGMF01_5137
MAFESTMRKAKEHHSRRFDEGFQPQTQWDDCLPVNATQPGKQSAYIVSSDSSALTGDCARKIAASVTQETTRACLAPSETSLLGTIDMATPRLIRRHKTS
TTSESLKMQRPTTRAGCSLPRASFKSSVKHATLMILLMEGAARTFTEAIVNVTVMREAALGAAPPWPLDPPSLTRRWIFGPQTRGAMASGLSLTASNATI
ST
>p.capi.LGMF01_5139
MDARTGRKGLLQLDRVEEGIQANDGGIVVTDCQGKEFYQKPDQQRNARAGDACADVDVDFLAAEVKIRQVSAMGVPFGALVCCDKAASNAASVAANIVCA
PSEFDALSLHNGIAQASASQRLGPRGHSSVLPPSSRSAMLTHEAADHVSQVAQGAARRGASGKSSARPRG
>p.capi.LGMF01_5142
MSKNTKETPVPIPGATPKSTTKESKKDKKKSKPVAKKVEVSASSSESESKSSSGEEESSGDESVEEKKANGKTAPEESSSEGSGSESSSEESESESEEET
KEEPTRRDVQTVTLRPAKPFEPPSGFKKAKSNISSSSNLSKLFQSTDLSKKQIWHITAPASIPLKQVKELALGQGMEQKTVLEHNGAEYAFIRESDDSST
ASKLLVPTEKGYAPIPTALSETLHLQQVVRLPHVQEKQEEASHAMKFVIRPEKAARPQPDNLRMRYR
>p.capi.LGMF01_5145
GRASSSLGRLKSGGSRLCGRNPWLFGHTSGPFRLRTSCVARSNLKAGFPEARRAFVAAEFHSPRNPSIKAIRPIFRQAIYPAFAVGTAFFPESNEHRKVG
ESRAGQEQRLETKSDDEASVPMPRKGYATDDGRALGTPQTEFQQFGRAAGDCDHAGLLEPGRPCKRGRLGYTLRLQHPDAKLYCIHPPMMGRIERNVGPE
LEQQSDGCSGSGGGSGSSSISASHALREHSSPKALETGIHLVVYAEAHGAVVVVRHEDCYQALKVNSNH
>p.capi.LGMF01_5147
MEHWSPSTMFAQASSNILFFYEHGLMWPAKILLSVLPVYCSNSTDQTRLHPHRLPGTVGISPKLKPSTSFLHHGTGGRVAVRHAYELASVGHYHRGLTAL
FDFSDAKVGNSASALTISQYLPSFATDFEISLRHEPRRPSNAEGVEKLEVEAAAPSTSHRTNKLIPAAAGPSRPLLPKTPATRMTRYTHATRRYVVVSAR
RDDGKRTRGPKKDEDAAGFAGRCLMHNKHRGGRTNFAPQASINMIDEAYLESMRCDALSSGTAGRWLLRAASLYQPWVVVRSVVLDQRIAVVSKNGPSTL
THAAIGNTARLEISSAASSSPRAPSPHQPLQTLSSPPGPRKRKSADDAASTAALLKVRCNRCDAVHFLRVDEIDLLCHAPQPPPTHIPDMRTHCPLWQGS
SHPSIPTNSQAPHPRPRRQPSAVPVAP
>p.capi.LGMF01_5149
RWVELDRFGQTRTVVDSFLRDVHVALAPGNLNVNIYVFPPASDARQESHPATDAAQLVHLNEVLPDIINRSGILETALRRLAEEAAAANTSPFTSEQQAT
DPETDPSNTRAATSEMQLNENTPFAPVVDPERYGFIRVDPQADHEDENTLYWREQHHARMGSAADGSFSGPYTRDEMLQIIRDETS
>p.capi.LGMF01_5150
MTGGTTGGVLTARLAAQLAARLAERAGYDVRATDQLPLLYLTQTPLYPAPNRTKILRETIAALMGLTSGLGRFYAFSERQVAAAGFTPSSPTTDGSEILY
FRRSQHTGHGSAADASISGPYTRAEVEEILREEVAERIGTSTNEMSSPLSPRQDTLAPPAVAQQQHAFEACLRQVNVQSRELITAISNLEIILNAALDAA
VTDTDLASIGFEPHDLPDGFRVYFRNVDQRGQGSGAEQSFGGPFLREEAVAEFRAEMARRQS
>p.capi.LGMF01_5153
MRASKLANALPALDSTSLSLPCRGLDALGWAGLGWAGRWTYGRVEEDGEGEDKEAPEMNERVRTGLYAEPPVGFGNIPTVPRPSYYSRTWW
>p.capi.LGMF01_5156
MSISARKPRHVDDGAQPATSNQPASLASQARRKGLGQHWQTIGRRQACCCMDSATTRTRQTTTVQEKTTHSYLLTAAMQLCDARCHRAAAVVRANRQSPD
SVTSCPAASSCDLPSLLAARYGPAPCRRLFGAQAGFAIAAAMGGGSRWAMDGKRLTRGEMRWDEIGDDERGVMDRSLDRSHWPAQASQPSHRRRRLVARR
AYSTHRSSQRDRRSLLVRSVSKVGQPRELPLADDRQSGAWQSGAWQSGGRRIGASGRLGDEWEDGRRATTSQGRAGQGRAAAVAWHGTRRREEAKQKPGN
GGEEGEGKEKEGGTNRHRHRHRHRGDDGHEGVRGCWSHRERRADSLHPVNFTEPG
>p.capi.LGMF01_5157
MPCHAMPSGAKDQSGPSEANVTPSHRTRAGGGFLAEQDKARRLELPGSGYFSMVVVGQNKEEEGSLCPPIADDDDAEMMG
>p.capi.LGMF01_5165
MHGDTANSQAASEFLRVQTHSSGKRKRTVDDPEDDEHPPAPAGSLVGDRVVLLGLTDFLNSFDHHKKSAAATAATKQLDVNSKRVKELRSILCFLYHGLD
SADMSVLAGSTTPGTYASSWLVHSHSQAASRIQGKILKFVAEQVKKGYELSLERKKDLTAMTPRERMESVWKPLFTTNQLDFAKKMWAPVTNIVDFAAIF
KRLDGIDDTTNRLLKSWAYFVFHTWLVIADAEFRYRLAPKVAPNFDTKVEDGETIYDFWKGIADSLGPPDIEDLPIVVSAGSGTRPKRAKKAAEQEDR
>p.capi.LGMF01_5169
MASPGAVSAEPPGEEDIDGEIPREQARIGISTGTDLLVSFNGTSTELKIQFDKQGKIRIFGDEIGPQLPKTFERPRGFDLILVPRRPVRKFDFFRLSGEI
RNRIYNHLYPEPILSCSVDFRKTLPLNWRDMMDHMAVYAVGGDRFHRLNEDLRRETLSYILRSIRFHARGDKQAFAFLESLGPVGRAQWRGAFGIELTSW
LKDATAEGAWMSRLTECKRLREIVLIRTHPYAIDYSSDFFASHGDGFRRILRYFRAKFPRLERLKIGTSVSPLLEKELLCFLKGEEYGGPWYKNRDDGAT
MTELLLTRFALCSKKQHG
>p.capi.LGMF01_5174
MTGIGLLWGGRAPCRSAQTVLFTLDPVPGLPFPYCLRQLDQENDGPTAQSQILSRPSRRKNGGALSTAPEHGKSPIENLPTELLDMIFSHLDQRVQEERK
DGLPPQPETTKREKYPLLFVCKRFNGVVRRQLVPYFRNAHNHELLQQFTHWLECDPSLGSQVREIEVADHGYCPGITGVMIERAVKELSRRQASGLPKWQ
EVCLDAGRDGFSLQYAHEIEIAALLVQTPNVESLTMHIGRRSEGFNYSLNFTRQLGQPCSTVIDGAPHDRSFLPRLRTLVMKNLGKDVPIQKISSFPPGT
VRRFEVERIALRTCTLLGEPLWQPRSNDVEVLAFKHERGGDQSMNDVINVVRACKALKSFTYEVQSPAGSSDPPEDPNRVLELLEHGLRGHRATLETLSI
YISQPMQTAQVASIELFSLAPYTVLKHVNIPLSTILTHTWDMPINNDHEPSPALRNPNDLFPSCLQTLSINGIGSLDWGLALNILGSVVKAKDDGFRHFR
SIQLVSNDDLPQKYHQTIRSLGEILGHMDVAMRLVVVKGTT
>p.capi.LGMF01_5182
MSKYLAKTDDKKRGQRKKAGTDSSGSEYAPTQGNAPGGQDPGPGRKSSRTRAKSEAKRIQKDSSRGRGRGRGGKNSTSRTINNSSPSRSADAPGVAMHRC
PPRFNALETRANVFQHPPHFNSFTESAGQPTTGHDSSISNVSRKFLASGSSLLDHILPEKVNLSLDSRSTNLNATSQSANRKRERIAELEKKLETAEATA
KQAPGTYIDGNPTLLWYSDQIVHKSCSTEHLKLEAAFPGIRPPMPKKSSAHTDAATVVSEVVAKLDEPRARLDQDTSADHPREHCYWLISL
>p.capi.LGMF01_5185
MASFEECTARGSPATSRSDAINSCTSEVQALQATGAVSVSYTHLDVYKRQGVGRRVGVVEVDVDVEDEVVDAVSVDVESVDEDEEEVVVGTAEVVVVVLL
LLLELLPMVDDESSVDVVVFDASAEDVEAVRLGVVSVILVVLFTDTTVNPDDGVGVKMCGYDEDEKRDEEMSGGVVELSEGVGCKPEKEELELVALTLNE
GKATEAVILVETGGAVPSNEVELNEAVGETPERGTVVVFMAEVTGGAVPGNVELNEGVGETPERGTEAVALAKGVLNGVVEFENGSEVAAGLVVELSEGM
GAVPVKENLVALLEGANGDADADAVTLKRGSEVEFLLPVGNGIVALTPVVMLDETAGVCVVSGVAVGNVPDVELVKGGRAVGADDVAAVPVRFAPGIDEL
TMALVLGVRVAVMVVVCVKTLSVTVMTWMPVELGWVVVAETFIVISNVVVRLSVRGRVFGKDVGLDKLEKLPFEDGKTKDRDGVVVAKGDVALIEGLGET
PDETAAVEVGHHA
>p.capi.LGMF01_5193
MQKTAQEVQPYTXPTYRGERKRTKRNSSFAVQPFSSDRSQLVSTPSPTSFAQPVVVPLTSQPTDNMGWWDDFANNLATDLGPLISLFGEAPTMQYLSETT
TSEDIIIFSMAPIGILTAVVSAIRVCGSPSLRAFIGRAQEGAGAAEVELCSSSSRNVGELFNSGGGIARVFGRPKLLEIMHDPQAAEEDFRCTDPKEQGT
AGIYLPSEYFGSERSKKEWKEISRNGQEVKRGQLKYDDASSKSLEPRGQQIEPDNDQPYLDIERQSSSGRTVQAGNSVMESAGHEDLRNTKAAVPSPGFA
PSPNISLNVGINPVARKWFILSAALGIVLQSAVLVWAAVARYKFNLVQSDSTAGYAVPATVIGTVMVSFG
>p.capi.LGMF01_5194
MLLMSIVRGLLRTERLEEGANLMKEDSRKIREGADENSEDPETYIGHEISWLALRLHRTGEERTWTVACFDSASSTKDLPFTRVISRLWRYPISESKIEI
APTSVSISFEGSRQIIGFKQHDVGKNHDQNGISDHDLRLEWLRKQRCDESKEHPQPTHDAVEVFLYRTRLAHLTKDWDDKFVAGREVARRLAQAIEETAD
IIFAKFNLIPEWENVAKIYWPVQCQIEGSSGAKDIFLSLERDLTSTEDPGHWKVDICELEAVLGLWLWAIQGKGIQSTTRLLWQWSRHDQFNLSEDLITT
YGFDAWRERKQPTVRKANIESNATETWQLSTRLSTPQLCAQELYSFFFTSIANTFNSVGGKDTVIRA
>p.capi.LGMF01_5199
MSAPNPGRQSPEPEQQTGAQQQAAQAAPNDLGGQPAQGTKQANEDQKANLSSNPTHPLEKHSEETTSKTK
>p.capi.LGMF01_5203
MAKASLKSLGKFHGHFFKGTLVDMPSAMADGLLAIPGYVGHTPALPSSSSSSSAAGNSKDIGTPDKKNGFAAFIDGPATHAPITDWRSGAVAGAKTFAYG
MTSGLADFVVQPYRGAKAEGSWGAVKGAGRGIVSGVSKTAAGAIGLVAYPGAGLSKTVREGWYDTRAKLAAERRWEEGA
>p.capi.LGMF01_5210
MFVFPLLVLALFSAGVCSAPFEWVSGSAVPSEKTKEEMLKTHPAVTWNWSLAICADQPARRLLSPGQTRR
>p.capi.LGMF01_5211
MSCFAVIVCPGFRYRVAYSQIQVSDDDSSIIRAIKSDDVEALHIAIRNEGLPVANDGVKSMPLHLAIMLGRTECARVLLRAGAPNLKESRDEQDRTPLMW
AASHHNLEMVRILLEYFVDIDSVSRGHTALSYAVLLQQPDMVSFLLENNAKIEVKGTPTLPVEAALKGDEKTLNLLLGAGADVNSRGESSGSSALFQAAK
KGHEKVVKMLLSCHADVEVADKDGLTPVSAACHYGRTSIAQLLLSAGADINVANSLGETPLHHAAAKDHLETVNLLLERGAEIDARTANGRTPLLVAASN
GQDQICQRLLDAGADLEAKSPAKETALILACWKSQVGAVKTILSHCPDINSQDHEGYTGLHWAAEKGNLEICEALVKHGANLDTKTKEDQEVNAGMTALH
LATKYGNGHVVEFLLSQHAKVDAADFENYTSLHWAAEKGNLGICEALVNHRADLNPKTKPTLGVNAGTTPLHLATKYDNGDVVKFLLSHDAEVDARDCED
FSSLHWAAKKGYLEICKSLVSHQAGLDLTTKTTIKADAGMTPLILATRYNHGGVVDLLLSSDAKVDIADWEDYTSLHWAAEAGRLQICKSLLIHKASLIA
RTCYSKTALFLAVQNEHSAVVELLLQNGSDPNGRCDGMIPLYKAAILGNMDSLRSLVKYGANLNLENNNGYNAVSGAACEGIIDVVEFLLGEGASGAPPS
ALGGKWKNQSFQKHVMPWTKRQVLRLVREAKRR
>p.capi.LGMF01_5212
MRQPQPSRLSATTSADQPKSPYPFPSTAPSQRIRRKEPGTAPGARRSAAATATTAAVEPGLELHHPRPKRPAIRNALENFERKSEELETRMGAGMGPRSS
TSHSPFSPASPSSSAQTAGSASRSGSGTGSWLSDRSRGKVRRTVDAVRRRVGRLTERWRRD
>p.capi.LGMF01_5216
MEVATPQQARWRTAPPETKMRLAKLRKDMYSVEFATKTCCYVQYRKLPATSQTAAEVIWCHIFSQTISSHISSSSRVLQTPGSTTTVRGDPRRAAGDLLD
PAAREPLIVSVTVEGQPEQRTLGATR
>p.capi.LGMF01_5218
MFFISSQIKKSRVSPTFGAREATTGDVHFVKHLNSAFYRHCMDLNQKKKGSHLTLILRSAQYPANSTATAHAKPPRAPPNQFPDD
>p.capi.LGMF01_5223
METKKKPSKSNTPTSKLANGQSQHSSCLPQEASMLMQLPQEIRDMIYSELFLSIQISSSGHMDLGTTPNALALLRTCRRVHSEVGNTWVGKVLFKFGSSR
GMLDKLANIPAETLSMIRYMFVAGDGLRVPFEEEEVIFYRLYEALGLLPGLKLDRLIVWACPPFCVAYETITKLINSGSGWKELHFTSPWSHFLSYKYID
EEPFDHEDYRRKPQPSDWQKQLDDRDGSLSSPSVTIYRAKTADANADILDPDQRAPFEQRLKPGQTVEEFSKEFHDSLRTDDELLTKALVVVKRGHGVDY
EQRYDPENVIRDDVGKSTWQEIKTYLETRHPEFDHNLEENEYYGVVG
>p.capi.LGMF01_5229
MSLTTPTSPGAPKHVGAEVISSLADYFLSFRPRPRGRIDRPVDMSHLGLADIPAAAATTLNAAAEHPKVL
>p.capi.LGMF01_5231
MALTLTPSLAGWTFPHPPSKHATYPEGWTRRMTKKSNKIGVEPKPKHDANSPGAVSVPKTVPRERIRRLFLQADSFSVVVVMLMPAGSPTANLSFPHLAI
FGVSVRSKLKGERSTEKKSETGNSRAGRIEGGTKEKKRNATG
>p.capi.LGMF01_5233
MRATTAMAPTTRPPMAPPERPPLLLLDVVGEPVLVGLLPKTDDDSASEGKLSPGLSAYELSPALFF
>p.capi.LGMF01_5239
MTEDEKASRHRNHSTGGTGKVVCRSDGFPAAVGWIRKCGGFIGGDDLAVNGVAGTVLRALHSSGNAAAT
>p.capi.LGMF01_5247
MVQSHGHIATGLCLLSNSHSRPGGDSPSGVSLSPLILFLSSSSQNCPPLRPPLVRRPSVITIDPIILSVTAVIMVPFFLIILLSMLPSGLLDALTDAGIG
LSQTSMFIDAIDAIVSRTGLFGFAILCLVLYVFSSACLPVMVGCLLRVTYLQQVRELIMSILTHETLFSILNCLCAVFASFALGILAARHHAMLFRLLAI
IHQAVRTIKSNGVLDNSMNVAKHAWPIVDSLVLLTGCLYEVSCLSEQQLCLLALSILLIIFVVFTGVLILAIITFNLVLGHFLAIESTKLCVSFVKASDI
LSHISTITHDLFLFIYMSDGTIETGDLPMPPDLTIPTATTAVHLVNHTRTVSHSSHISTATHISAHLSKASGPRTAIPQESRGSTPSADLSGQSSTPSRP
ISRSSHPTTISDLDQCIRIVDSCMERIQELQTETQLLRQKNGHVHQLEVEVELLRARDEHSRRDRFQDEQKFQSMLKGFEFLEAALDRNEEEGNALLKEF
VQSFCPQHLDLFSDSGLTSSLSAPKSSSQQPVTPGGDHIPVQTPVKRSLHLPDTPSSGPSLPFSPRTPVIRSVGHISPTSLIKPLHPKTPSGPGLPTPEA
MKRQFDPTVKIVVPRCPTTVSSRNSLPCPSSASTNSSYPFEFEPVDHSLSPSPKTIKKYDQGIRLFPAKPGLPCPMRQVFGDRIPEEHSPTIPEDSPSLP
RPTPIPVPSRFG
>p.capi.LGMF01_5248
MTNKEEKKKKKKKAPVAVMVETESGDSSEQEGRDKDGDYTMCGNFDGAVVEVASSEETLTEEEGVAQPVDEDVAQPVAEGDGSCDRMRKMQHTGDSTSLK
NYSFHGHGFVIKIHWKDTHALVSWPSGIRGSQACCDGWRRCKMMQCHSPRGDDGELNISLHSLQGNPHRPAGLAASNVRRAWALSGADDIAPP
>p.capi.LGMF01_5252
HQEISESAISIVASQVDRFSRPGIEARDLQQEYMKIEDDKISAEHVDSEHDACIECTKQETGRSFRNIDSTPNLIELYLPAIYTKSENSQAAAPIEPPTP
QEHLCRCSAPANLPISANCRFWALPRPGFQEPALLNAGNAVASSGLPTC
>p.capi.LGMF01_5254
MSAVDHDRPATPISAHSRRRTSSIDFNRSPASRRSSAAHSPVAARPSHGLHTATSYSELNGDADDSFHNDGGELGNLADELADAEEDEYEE
>p.capi.LGMF01_5256
MHITRRRYSWQLVQIDAVGGGLRARHIDSQAAKHQAQLRVALDGEADGAQVELVLARFDVVAEVRLEPAHVGRVVELISHRRRMHLALEDVEGVEEGGGP
RAQFGARDVARGSLDVLEGVYGA
>p.capi.LGMF01_5257
MNSAAGNPQTGPAKPPVGPAKVNVGPKHGVDVQTGGPKPTGVKVGAKKGVDVNVGGKKPVGVKVGWKGIHVDVDGKKIM
>p.capi.LGMF01_5258
MSHAFMSGLSQHLVLLQRPAQGESVNEKGVRRRGINKNCVGGAPEGDSYQVAAARCNAGLPGSGTAFLTTASATRSAKDVTQVLPGGRHARARPEDPDEH
IWVELRGTQSPSLIHKVFDFCLQWHSSATDRRHPNERSLLLHLPFFSLYTYRHPPQKAFDGTAPP
>p.capi.LGMF01_5262
MAPSSPDNDQEAQGNVPTAGVSGQASMEEETDASQASRQTSDVQSSAHSPDGSAVRESEQYQ
>p.capi.LGMF01_5263
MSDQSSESALTPRRSEDVHPRTKPVAAPHLQHPGDPQVAGQPINSNRAEPNRSNHVTRVSRTQGEPATLANTSSRPSAHQQELFDARLRLVNVQSRELAT
ALTNLETTLNEALEAAITDEDLARAGFQPHDLDIGRVYFWTVESGRGSGAGKSFGGPFSREDAVAEFRTQMARRSG
>p.capi.LGMF01_5266
MATTMNDEESVLVDDKPTIHPTMISASENLVIVFKTEPENDGAADPAGDSLGRVVKYRAQVLLRRLMKAFQG
>p.capi.LGMF01_5267
MRACIDSDGGISGPQIGSPDALRAGDLLGSQARGCARSVGSTAETAERLVYTQCQMNLKVWNVNGIRLPRNLGVGRRGETFCTRRSGSPTLSSSPFGPKM
ITKFELLFIVEGATSCVEISHQIEECQVLEAMVWTHAWQEISEDPKLEGA
>p.capi.LGMF01_5268
MASATMALFHQSQLTTIKACGIDLQVYFPHHNTNTSSSNNNNTANKMSSNSNTTNNKHEEEGIDFEFEMIENKEIEEIQSQQARAALGIRPSSSGGSGGR
IFKKVVRSVALTAVGGAMKVAEKMTDKTKTSQEPTPEQALCPCLADPVNGWRSCKIYGHVRAKLIEKGIVIP
>p.capi.LGMF01_5279
MVGGLTVAGARGAAHETGHDGKRTSISSRSRKVLRAPSEWRGRHFKGLHKFSGLRWLGCVDVRQSPAGNKIYRIVTINPGTRESSRFRRLDKPFLVAQML
RQLGSQDWSFGDWEVFGRAITREQVDFAGSVVAELPEVFSASATASEHCYNGILGGVTVANNTANAIAPGDPKGKWQQPVRRLQRPEPTVGFS
>p.capi.LGMF01_5286
MHCAMTRLDNHGGHANADASAPIGKASTANDQPNSAGPGVAVDADDDGQFERQSGPPRQKRPIGADDAN
>p.capi.LGMF01_5287
MDENRHKKHIMRHLGQNPKTFVSPLHQRVDPIQYDRQHGADHVKQGSPGRIVGGVGRDAEHDGGEDEAEEGQEKAKAVFFRELVVVVIGRHAGWRGTCLD
GLGVRLAGWSVGEKERRGGGCGGGHVAHYNAVDM
>p.capi.LGMF01_5289
MPPIPIYSNAPITAAAKPDGITPQTATDEQLQPPTRTTAAPTTSSTSSSPPAPQPGARPIPPTQAAQPAPSAAASGGPPPPQPGQAPSVATATATAPPTA
AASSIPGTSNVTAPPPQFNIPPPTMNAAATHSTHPSTTSTSSYSPPNANAGPTTLSFGAPPPPPSSSSQYAPVTASPPAAPGLSNIPQPTLPNASTSNTN
LAHPPGYVQNPYAADGTAAQRERLVAAAEERRLDGDGGEGTGVGAMAGSVWGSVVAAASKVGEGLKRGEEEAWRLAGGKGR
>p.capi.LGMF01_5290
MVPKLASKSSAFVYACSRGANNQHLDHSDIVVRTNRDVQVGREMIDLLECGQDSSVDVTSHGRGRVGKQRPKTSRDVACIPEMAPWKRQAGYKIAEGICF
SPRSSKLENGTIHIRNQTLFGLGVWVDYYDHHVLTWNANACNV
>p.capi.LGMF01_5291
MAAGQTAQTSPSHAPNPGIQGQPQKQVPTVSSAQLFSSAVAAMHVLATPLTPGAKPVGPFRLFGIPLLHYS
>p.capi.LGMF01_5293
MFRAKDPQERLEQLRRLSLLELEHLKQSASSPDSTPLRQLPEHSVSSTQQQASPPAGLPTKALQETEIENKSKVGESESAAP
>p.capi.LGMF01_5295
GHSHAALEAARRRSSLSVGASLFDSAGDGPRGLLRAPTTVVVGAGDVAFDWRLALEGIAEYVGRKGGAVVVIERAGHWLVREDVGVKVLARVVAGVVGAD
EEIGGDGEGSAPRPPAVTLGSETEMSTEKKPVLQVPNFQDTAGGSKVESLAGEQTKEEDDEETVLIQRSCLDATVYNYSTHYAKTATTRPQEGYGCSWRT
MRLKGATVMRGPAAGASAGSAREKAG
>p.capi.LGMF01_5303
MWTYLVSKFGTKDIPFEADIIEDFTNCRRADDASVSEWLEDPNVKRANYACVSEWLEDFNVKRANVTVRTKWKLNDQFLSVLLLANPG
>p.capi.LGMF01_5304
MVATSLSQVVYTGSLQASPSCLDVGSFAAPEGGLLANVFNHEPEGFTPDRNKRSRVTDTAIQSPAQDLRRLSRSSRAAVART
>p.capi.LGMF01_5310
MTTDGGQHPRIEMTAEVGTLAINERRAKLSSHPIRRMRNRVPTLSSSTTKARNEMRMTTDMHRRADGAYSMVERRTTHTERGRRRRAQQDDIRRKGSKQV
ASARDEAVGGGEGGWGLSRRPRRLLSQPTLPTAQQHDVTRIPCEPWLKAYDITIALLGRSALQEVQSWEKQTLDREDYVRTLGSLNPIQTKS
>p.capi.LGMF01_5319
SIPIEPVGMLPSAFVPFVCKLFPLQPGYVMTVWAAAREVQHSAATQAFKVQVLDMASGAAATATLKASEGRLGGKLELRD
>p.capi.LGMF01_5332
MSSMTKEIAERARPKATSSTCRRMRTTRQKDGHQEALPTRVNSKRREYVQESEFEDGPCDVAGKGRDVGVPPADLVSRRSLNDGRVP
>p.capi.LGMF01_5335
MKRHRYELLMARNKVPGRFASEKGVATTEERNFPLQSSAEQSEVVLMQIAKKCVSKRLQDSIGADYSDGKRRGEHGSGGLLYPAVSRQAAQITSCSLFPV
TRAQDSAA
>p.capi.LGMF01_5339
KEFKDIGHARWNQSKNRPFTEIWEMVVRFIHNDDLRNTMLRSGNEAFEEHFILKNNPVFCGLFQYALQMRFHVVSIDFVNAYGVILATRHLYNTFKHEKL
LSREWEDMRKLERLQRDQPAFKSKPPANKRDHWESYIALHTGDPSTRVPRSFYRMFQHETTLVQDGLKYQADLARLFMHRYCDGSGRVDFTPDELKKILL
ETATYEEAKGVKRSVKVWGQKMYMSGMMGKLERKEMPGRAQLIRRLTVPELLERFASSLDAETGLYELNFNYLHLHSICWGMLQSLSRFDREIHRRFGDR
HEFLGYEFELAGLVGFYMLDFNEEPPESELCYAKSIGRDVSRLHLLSATVWEGALGSTDVGRLQTQVLEREFNLWAESDSSSCYGLWKAVGLIKAQGAPA
HSGPCSQPKPRFQDTDDVALWLKETARSCGYVGDMLNVKEEAGSGGNARNRSNQRHYQDSTWATQSRPERKTYRIPIKAFDILAQFIAECKHLVIRANDG
FLQTLDRAIALRKQHGEIMQGARLTASNHDHIYFIHVLETVKQIIDRPTPPEAHIMSIQLLFDDEQPSDDFFFPSADDFYTVTDNTTNVTTIYMNPDARQ
PSNGYFYFPPDSDDFSNVPDRATTPKTEPEPEPEPELELEPEFEVDIWEDTGEAYLAFFLLIQDFFEIRKAVADIWSKFAAGKYSSVAAALATNTAIDFA
RRLEQEFAGVEVIKRNGGIENAHRMWFAAMCDGRGPDPFYNEQLDDPFNFNFYDDAESVMLPAHVLLLSFLQCVQSETITVRKPDHVEPIDPTGTWDSKT
PRQKFEHDKALLFQFLGPLTALLKVCSKESAIPAEDEVIRGLRIVIETREVSLWNVLSLQILLDIHHLMGQKVSASFEQLQGVAKHLRQSINTTLDMTST
SNPNRLQSRYDGSRRIDASIDALVMNDSLQDTLGDVSFVNTWHSVLNARHLYNALKQEKLLKSTWDDMELLALIQKDDITFAGKAPTTRKGFQKSFAFMN
STSPVSPSGSGRRVTDVENSQTPQRGFELQANLARVFMDRYCYDSGRVDFTEKNFEEILENVLTYDMDSPGAAAESDATTRPLRRDEWSSTRNPDNRESR
ANSRARAEALRSLTTPQLIERLADALATEAAGLELTFDYLRLHHCCWMLFKSLQVAVGEPMRYRFGPGFLKHEYQLPMIVGYLLQVLANPGTQGEQTTIN
PANGLVTSEFAALAAEALDEFLETDRLGSRVKDFLKNDYAMMYATER
>p.capi.LGMF01_5340
MPGMFRDGSCGLTRANSSRNTLSSGKHWKPSGTLQRIIMLPPCKSTYLQYKEDTDVVRSWLATTALDCGYSGNLLNEESDKQQQPRSQRLKGKARKETKE
TTLPTESQKPPHRIPSTRAYPILAKYIADSKPSVQIPNFFTETLNNCILLRKQFSASLKDPAYLRNDRKNKSHSYFVTILEEVRSILEIQGPSEAPKGSA
INLTNLFTTLNVDEPSQAFLDAPDARPTSKPEFKAPIHEDPFEAYLALNLLIDDFNTIRRAVDDIWNGYKEGKHTLIAAALTTNTAIDFARELEQDFSDV
IERNGGFEEMYSVWWSLVCDECGIDPDHREIRMGGAFDLLTYETADAVMWLAYILLKQFISGLKPNVIPVTKRGHWGPIDLSGDWDAKRPQEKFQFDLAL
IFETFGSLVALIRLAQDKGLDSLAVEDELIRGLRIATETRKVSLWNVLSVQIMLDIHHRLRKDVLRPYESLQAVGSHVGESINNYLKFFRPLQDSRWPQW
QDEEFLAIQQQNEELITVDIYREEMLLNFGRAPEKHFHFTHHPVFAGLFAYHIQMRFHDAAVSCVNSRGIVLAARHLYNAMKHEKLITATWPDMELLALI
QPDATAFAGDAPKRRQDYFKRLAIMNGMSTVSFSNNARHPRLLQQSASGARPGIKQKAELAHVFAHRYLEGSRRVELSLDEMEKIMDNTNAFEDQTTQPG
SSRQRGRARRLTIPEHLHNMCAALTRETNSPDFLFDYLAMQSECRSLLDLVTSDDRMRTAFGIGSKAKQNDFPEVVGGMLAALAETKNPGVPDYFEKGAE
RWQMLFSRPDQKTCSRVKTFLWEQYQLKPLEDGLDLNAVTGPDSLPKDQADGGRSSP
>p.capi.LGMF01_5342
MSNGFRLPEPPVGLGQAYGVLSQLLTRHGLPDLRDFEKHNGARQHRLVDEVLRLLNACLDAYADYYYESDAVRTNKHMKAHYRFNERNAREPLKRKYSVG
RHAICFESNRDRSEHFRWWASTYYRDVKRDGDGPVTKRRHPLFFETYEIDKWSNGTLEEELPRHDERAATMYLVSTPGTPAQLMVDEDFPSHDVVVQFLP
NERVYRVYDPSFVQSSHDSPQGKDYAKHCYDAPIDQRSAENGAEETVFREDWWRWQLR
>p.capi.LGMF01_5346
MTDWTCAQSQVLCLFVHNPSRLLNILHLTTDHPDHSPYVDEPTFGSQQHTMLLQLPAELILGILSFLDPTSFYQCLLVCKTLVSHVRGSKKLLKQQIASV
PGSHGYAFKKFLRIASASELLTVFAQRSKSHLLHGRADVTQFNLASPKYKLGAFASCMCDNSHMFMAVVNAESGAIGVHHVGLEGIPSLKCILAPQKLGL
AGTEEIKFKVLKCAFPFDSINREGCLDRLAVLYSYNIPGSTTEPFVRQAQQQSKLMLKLVTWRLWAPIRVEYGDVQDVYIGDGRVPTALALAESGTAAVA
FHSPDRLLGWSEEAVWEAEHYGWPPARGMSSNFAPWGKPY
>p.capi.LGMF01_5352
MRHKKPTARQPCPVLDRLKRHPRPLVGWEQLTADPVLRHAEHQLEALAARVGADDAGFVARADGRDVRVVQRARLHGEPEHGFGVAGAEVRAADVEHGVG
GGGGAGGGGEGGA
>p.capi.LGMF01_5366
MNTSTLPFLPYTDSSPTSSAAPYRRQQQHSNKKCRKSDAHTQTRHALYSSNICARARIASITSNLWPPGMASLVDTPNAEVESGGAVQAEQSISHSTASD
ARLLGHVLLFANAQGSGKVGWGGGPFDC
>p.capi.LGMF01_5372
MTRITTTTAAPATETSKLPSDPDDLAGGAASDTAGSASTTATTSPTATSPTAEAAAGMSKLLRVAAGVAAAPGAAKSERVRARVPSMSITFFTSLRNFPF
ALNPRGLSWSKRAWNGLPGGALFGRIGHGEAGKLQETGQLGEEDEDGGLNTEQYLSTGPASRSTRGLELRVAEESFKDSVARPCTGMGGEESTHAEVVST
ASPVPRDKLDGIWELRKSKANTKIRLSGHKRATVVRSWMVERTSCRARQTRRRKNPTQVTNISRPRGRRPDDAAAAGWHWVPEGVMLSRWAEDVVQHQYL
LLRTYSYNVPSPGRLPPPPAHRQRTMAEQRGGCARVAGQA
>p.capi.LGMF01_5375
MLAVEDKERAERSARFTLWTCTALGKVCNTKMALVDAVALRGGRRPQHHGCGVDNVEAVDCGCVELQHHGAGVASGCDGRWLRCYRGAGWMLRPAPCRAS
TPWSAPLWRLAGDGDAFGKSWASEVSAVTSKSDRWTGAVMKTPASSCHHLLQPLCPLLGGVDLPMINISIAGSRSVFNKPSAWRGGKLVKRNSLRIELEF
DPRHGRAAS
>p.capi.LGMF01_5381
MDNLRQKLGHSKPAPGSKRGKKHRSAADSETSTAAACTRVLISVAERSADRRARYSVWTRSIGPSPCGDIKLDCWANRLCGGFCLRCQTDEEGGGREVVA
GVGWNFEVVGASLGLLKPLRRVSFKNWSERAVVLNVSSDAKLVEGSRSGVPRSGNEGGRGISSAWMASGTLHTLHILHLRPLKKPAMTPAGKVLRQDIES
MQLRAAALGYLSDTWDGQATTGTSAHHYPPIGAAGGSSGRRNTPDRLCLQKLNAI
>p.capi.LGMF01_5382
MWFRMLTACQGDRPASKGEKIVNSEKNRLQPWGKREVITRPKCISRCSRAEEAWSRYRRESLAPHRNKRSSTHLSVLDKGPTDPQEYTGEPGPVPIEAHA
STGTLLAISAVKEAIDDVPVRVVLVFGAWPCVFVRHVREAADLVRVRSASGERDEEEYLKTSE
>p.capi.LGMF01_5384
PGAFWNWRWRRSVSYTHLDVYKRQSIPVLDTLLTALSRPLSTSASILPPSPSPQQADDAEQNRINITLRTLVALPTQGTDFSATLPPSLAALLYPADHQP
PSQSQSQTPLHTLSFDTLSDLTDFLDHALAVHLAHHVVAPIRPNLRITTSQGEQQRWPAGLTVLPSERAAEVVVQCAQRDQRGNAVATAESKISTWIDWH
KREMGMRWWGDGVGRGGLSERAKALAQKYGFDAAEDEVVVWRMRDAGDDDRQERGAGNQESRQFVAVVEAFMARSIVSASDGSAAAAADVHMRDPVAVKN
ENVTR
>p.capi.LGMF01_5388
GSDSRPSIVAWESVVLIDVVKATHEMRELLLGERHLHLRMLDAFVVNPVDDLPSRIVVRHVVENLAHFADCGVGCELASNLYEHTGAGFQFANGFLCGQL
RIEDAGECDVKGVLWNLHLVHDFQEANGGTDGGRVGDGRHVGLAGGRFRIMPDDDDGLPASSWQGWEQGQGQGRGPDGTHSPRQAVSTMVKISSKNRDDD
DEGADKHATGCSQQRKDRRAWQRDAG
>p.capi.LGMF01_5391
MRSADRALTLSSLVSSKHVVYGRACPDDVFEKRDKMRNGPPQSSDIEVEGWTSDRLSERLKPGFLEGYGIAESKVCHKCMHTDKERG
>p.capi.LGMF01_5398
MLELPRPQVACGFGGDKEHEQLLSTGRGQPWQSSVVGVLEAAAESLEWPRAPLSADAPTKRLVEAPHLKPLGVS
>p.capi.LGMF01_5402
MAGTSAWTLVETAARNATSNLDELDEKDPNLIYFVVANGDFLGPEFAKRRLFMARPLSLLNWGYSTTNSQF
>p.capi.LGMF01_5403
MGTETELCAKGCAKDESRVKDEGRVGRAKEKIRREGYAKDESCGGRGKDEIRVGRVKDGSRAKDKSRRVGCAKDESRVGRAKDGRRVGRTKDESRAKKKA
A
>p.capi.LGMF01_5404
MSTQNHSSLQMHIEDPQSKVTTDSQSNGSWSIEAKIGLAGLVLAVVIPLIGFIMRKRFWPSMIAILDRASHGSQASVSDAPEPSSSSSSPTFSVPDPLHA
QPRNPRLRQRLNHRRHRHVRRSILPFFELDSDLEDLYSNSMSSRTKGPWRSVTTILNTVEYTEPGTIEPHR
>p.capi.LGMF01_5405
SAVDEEKMGWLAGWLAAAEAGWVGFSANDGDAERLMQVCTHDWEEEEGKGGYNLVRKEETEFDGCCRIQDKTPYCCYINTTAALAVNNGRTVADADGRQE
EKKGARNVVGAEGARRAGRSVRAQRAVAGRKKKDGGPGTVSKQHTAYAKRRSLVIPTSGKIDREKEKFEKPPCPVKNIRSQKKPRRSTFARRALSIRGTR
PERKIMAIRVGGKALDLALQVFRWADAGSEEPSVESGPEQI
>p.capi.LGMF01_5407
MGSGGSCDTMAFIMRGPYGGGPGASATASASASIDAFDAERVERGGGVSEEGDDGWRGRNSLHHEGASGRSAGVCGFGAMPMPMPADHHQQHAQSTGSLR
ERRSLSRLGNGHGGATVPFGPNPLDHDRAPTPTPASLANVTGGQRLAERWLSARQVVGQQHGARSRDRGSTRSRTGSPAFM
>p.capi.LGMF01_5411
MVRVTISEEVQGGDLGGQRQGCRQSEASRKQREARKGSARTAWQDQAPNEASLASSTKNAAPGNVKARTGRKERRCRPTGGGRRSLDGAIEAGLGGSQWR
DEKAAR
>p.capi.LGMF01_5417
MELAESDNENGQAKKKLSYEQDEALRITMIKAELAKREQINAKLMKMIEEIMDHAKFIQEDMEENNKEFESLKKLLDEDKCSSIEQLGAVEGSLFRTSTG
GKLADFEAEIALDLASENLEMALRLIKIEKKTRERMVSATMTSPSQHPQQNLPEGSGTMELAKAIRVYDPVGPAHRDSGLNSGLERSCSAQVTETPSQKL
SKSQEQACQVAEIKAELAKMDHITADVSQLLDQIISSALTAKTKMACKTALHNDMRKDLDNPYHGRFSGAPMRITGYTLHLTAEEGMESDAPRERGNIQS
ILEDVEVALRLVEVETKTRKRLKADVRAAIDAENKWSFLFPAPKQNPPEGTCTMDLAKTVNKCDRVAFLPFPLQSLDATTPTMQANNSLSLEQEEALRVA
EIKAEVARLDYINKRLEKMMENIIVDARYIASKASLNKSMLAELKRRFDDSNLSADDALLSAETCLAQIEDDEYYSMAPASSLSMNVEGALRVDEVQDAF
EDGVEDIVKVEAEAKAEE
>p.capi.LGMF01_5418
MKAKKALSGEQKKAYHFAEVNAEVAKLDQMTKEVSKKIANIAKSAEFAAAQNAAKIFLIERLRKTLESLVPEKDDLGVVKNALGMTEELDDPIVPDERYL
LDDISEDIGVALHLIDLKMETRKKLRQLLQDAK
>p.capi.LGMF01_5419
MPPSSPMYYGPDPEEDHPMDLAHMQAVNENNVAKKPLSLEQKQACRVAEIKAEISKHDQINAELLGILHQIKQSADMATRRLQFNNEHLKDFKVFLGRHE
DPEEALKEVDGILHLTAQRSHQIGDPAGRRDVQKILEDVEVALRLVEVERETREKMKLLADVEAEVKAEGKSNFCNQPTQQLITLRPTQVASTMSSSSQQ
PQQQNIQAGSQAMDLAIVNENDTSKKTLSWEQKQACRVAEVKAEIAKMEMMNKQLLKTIKQIASIAETVQDKMTFEKRKFKGLKEYLDEYEEHADLAAVE
STLWSTIECSENPIAHYGRYDLENMADDMEVAIHLSNVVMKTREKMKQLAEE
>p.capi.LGMF01_5420
MSSPSSSVEDDAKYKLASEQERACQIAELKAEAAKVKQVNTQVKTMLQQIVQKAGIVLAQMNSNGETFASFEQTLTNAEEHSAEPLDDGVQNYLSRTCDD
PFQLDSPVGYGNVRELSKQAAVALHLVAVLACARAKMQKVSKINYKVEEEY
>p.capi.LGMF01_5421
MESSGSADFDGLNKNKNKLALEQERACQAVDLKMEMIRLEHMDSEVLTLLQQMKQKAEEAEDLIQRNMIDLTCTTGYLGAKKPLKAGVQNFLWTTADYYS
GENDKPRGYEEVRELLKEASVAFHLVEVQTSTRAKIEKLAEKHG
>p.capi.LGMF01_5422
MASSSCSDEYGPIKNKNRLALEQAQAIKNADLQAEVAKLEQVDEQISHVLQQIKRQAEKAEALLSTNRGRLAELKSVLYTYPDEDPEDVTREFFDATAQY
KSEYEIHNNPVGHEDVGELSKQVAVAVHLVEVQTSTRAKMLDVVKG
>p.capi.LGMF01_5423
AYNKLWADIEAMREAQRRKRDEEAKAAVEKAEKEEKQGSPTSSISDKDKANGPSRSERASAYISSWGQWANEKRAGWRKNKSGPTSPTLPDSPSGATMSL
EKETTSRTSEAKADSTDSKEEPAEEVSTNGEKEVQTEQAQVEPKEHQGSAEEDAAASKGQPDTWDIKPANDDKDEAKPQSAPVQ
>p.capi.LGMF01_5425
MAKSILFTRLLFPRAAKQSGGNRIDEIRLDAPPNACYALIEYLYTRDYDFDSVEDNQIQVFFHLDVFLVAMEYKVDGLKHLAELRFNKALRSEHPDGWSI
CDLVTKVYDTPSEPEYEGLKVAVSMYCAAHMPVLFSDQQFRSQLSAVPEFGNDFGEATTNIDGNVLNCACDWNPN
>p.capi.LGMF01_5427
MLNNTNRNPKGAQLLTSTVCYWLLVDHQTVSDADQGNPATLCSPGSDSSFADFSPGSCDIGPLLLIVRTQTSSSNPRQEMERERSVKGVKQTDGGPEDGW
LDVPGNDVENAGDEEKEEIEDTERTRRRHEVKVGVERSESQEEAAKHGFLKRKRKQRMP
>p.capi.LGMF01_5433
MDVGGQKTLKISYRTGLRKGIRIEAKRAKVEANTAILQRQRELEQELDTHRKDTTKALNAIAIMCKQGKEQSAKDHKEVKSMLQALVKVIAPAASTLDDA
TPVAPEGNIATDTSAPVAPESSAPIAAEGDVRKDLATPSPVRSTSPNKEATPAASNTIVRSDTVALSDIAIPSVEESYSQPPRYVPDIMEQMAQQMFSNS
TPYRNGYQTFGDNGMLPGGGASYPMTGMFPSGQFPQATWPQQAPAPSFQAGSMAVPLSSTEPSGLQYPRGNRVGEAPAQPKPSALEKQSEADTAPAKQAR
KRLPRCKVAKSMADDFNVVKRQGTTTIYTHKTESITLDARTFTIPYPEAKNQYLKIRREDMWVNAKGLKRFTTDAKIAEKIEDLVNNYATDYLGEAIAPA
NPLVYYIPWDAFLDIKARSGFGASDPKIDAALDIIKRSQDECDGE
>p.capi.LGMF01_5436
MMCIGADVSHPAPRWRGQTAPLVLTPLVGSRWHVAALGVGLSPIASGTTSSSSLHSVKSKIPLALPSSSLSSVYARARLSLPLPQCASNPALERFHFASV
VTIFSCSSSTIFGSETNCSVSEQLRRFLRYKTCQFPNDHQRQPSTAKPVNPTWFSRTPVQGGWLTRYFCLPSATGVDRGAPADDRGRPGVHWIHHRRNGH
[truncated: 616,680 more chars]
