# Supplementary material for: Comparative genome analysis of Phyllosticta citricarpa and Phyllosticta capitalensis, two fungi species that share the same host
Source: BMC Genomics. 2019 Jul 5;20:554. doi: 10.1186/s12864-019-5911-y (PMC6612112; doi:10.1186/s12864-019-5911-y)
Supplement: Supplementary file 7 — Pathogenicity proteins of P. citricarpa. List of P. citricarpa exclusive proteins displaying similarity with subjects in the pathogen-host interaction gene database (PHI-base). (XLSX 18 kb) [file 12864_2019_5911_MOESM7_ESM.xlsx]

## Sheet: Plan1
ID P. citricarpa (aa)	PHIbase ID number	gene description	all information from gene_PHIbase	E-value
p.citric.LGMF06_1320	160	AM toxin synthase	160|PHI:160|AMT|AAF01762|5599|Alternaria alternata|Loss of pathogenicity	4e-30
p.citric.LGMF06_1320	160	AM toxin synthase	160|PHI:160|AMT|AAF01762|5599|Alternaria alternata|Loss of pathogenicity	3e-26
p.citric.LGMF06_1320	160	AM toxin synthase	160|PHI:160|AMT|AAF01762|5599|Alternaria alternata|Loss of pathogenicity	1e-20
p.citric.LGMF06_1320	160	AM toxin synthase	160|PHI:160|AMT|AAF01762|5599|Alternaria alternata|Loss of pathogenicity	9e-06
p.citric.LGMF06_11548	1052	cryptochrome/6-4 photolyase	1052|PHI:1052|PHL1|ACB38886|135779|Cercospora zeae-maydis|Unaffected pathogenicity	8e-20
p.citric.LGMF06_11639	1161	major facilitator superfamily transporter	1161|PHI:1161|MgMfs1|A4ZGP3|54734|Mycosphaerella graminicola (related: Zymoseptoria triticii)|Chemistry target	5e-08
p.citric.LGMF06_1413	2038	mitochondrial phosphate carrier protein	2038|PHI:2038|Mir1|MGG_02370|148305|Magnaporthe oryzae (related: Magnaporthe grisea)|Unaffected pathogenicity	4e-05
p.citric.LGMF06_11808	1161	major facilitator superfamily transporter	1161|PHI:1161|MgMfs1|A4ZGP3|54734|Mycosphaerella graminicola (related: Zymoseptoria triticii)|Chemistry target	7e-19
p.citric.LGMF06_11970	1807	transcription factor	1807|PHI:1807|GzZC122|I1RUM5|5518|Gibberella zeae (related: Fusarium graminearum)|Lethal	0.0004
p.citric.LGMF06_12096	2347	Polygalacturonases	2347|PHI:2347|PGIP2|Q5TIP4|40559|Botrytis cinerea|Effector (plant avirulence determinant)	0.0001
p.citric.LGMF06_12223	1503	transcription factor	1503|PHI:1503|GzHMG035|I1S828|5518|Gibberella zeae (related: Fusarium graminearum)|Unaffected pathogenicity	3e-05
p.citric.LGMF06_1511	1935	transcription factor	1935|PHI:1935|GzZC250|I1RFP7|5518|Gibberella zeae (related: Fusarium graminearum)|Unaffected pathogenicity	7e-05
p.citric.LGMF06_1511	1935	transcription factor	1935|PHI:1935|GzZC250|I1RFP7|5518|Gibberella zeae (related: Fusarium graminearum)|Unaffected pathogenicity	7e-05
p.citric.LGMF06_12428	257	Appressorial penetration	257|PHI:257|GAS2|AAF74764|318829|Magnaporthe oryzae|Reduced virulence	6e-15
p.citric.LGMF06_12436	1869	transcription factor	1869|PHI:1869|GzZC184|I1RDY4|5518|Gibberella zeae (related: Fusarium graminearum)|Unaffected pathogenicity	8e-11
p.citric.LGMF06_12654	1600	transcription factor	1600|PHI:1600|GzOB041|I1RZK5|5518|Gibberella zeae (related: Fusarium graminearum)|Unaffected pathogenicity	8e-06
p.citric.LGMF06_12657	1382	transcription factor	1382|PHI:1382|GzC2H045|I1RRX1|5518|Gibberella zeae (related: Fusarium graminearum)|Reduced virulence	1e-07
p.citric.LGMF06_12657	1382	transcription factor	1382|PHI:1382|GzC2H045|I1RRX1|5518|Gibberella zeae (related: Fusarium graminearum)|Reduced virulence	4e-05
p.citric.LGMF06_12760	1325	transcription factor	1325|PHI:1325|GzbZIP007|I1RMI1|5518|Gibberella zeae (related: Fusarium graminearum)|Reduced virulence	2e-07
p.citric.LGMF06_12785	2020	Transcription repression	2020|PHI:2020|Tup1|XP_759427|5270|Ustilago maydis|Mixed outcome	3e-06
p.citric.LGMF06_12821	1681	transcription factor	1681|PHI:1681|GzNF001|I1REN7|5518|Gibberella zeae (related: Fusarium graminearum)|Unaffected pathogenicity	4e-61
p.citric.LGMF06_12821	1681	transcription factor	1681|PHI:1681|GzNF001|I1REN7|5518|Gibberella zeae (related: Fusarium graminearum)|Unaffected pathogenicity	6e-10
p.citric.LGMF06_12821	1681	transcription factor	1681|PHI:1681|GzNF001|I1REN7|5518|Gibberella zeae (related: Fusarium graminearum)|Unaffected pathogenicity	1e-09
p.citric.LGMF06_13007	2894	Peptide synthetase	2894|PHI:2894|F-avi3342|B9JZT5|373|Agrobacterium vitis|Loss of pathogenicity	5e-13
p.citric.LGMF06_13085	207	GlcNAcP deacetylase	207|PHI:207|CaNAG2|BAB43813|5476|Candida albicans|Reduced virulence	0.0002
p.citric.LGMF06_1778	1236	protein kinase	1236|PHI:1236|FGSG_04770|I1RYF8|5518|Gibberella zeae (related: Fusarium graminearum)|Lethal	2e-10
p.citric.LGMF06_13420	1260	protein kinase	1260|PHI:1260|FGSG_13944|I1RUC7|5518|Gibberella zeae (related: Fusarium graminearum)|Unaffected pathogenicity	1e-06
p.citric.LGMF06_13420	1260	protein kinase	1260|PHI:1260|FGSG_13944|I1RUC7|5518|Gibberella zeae (related: Fusarium graminearum)|Unaffected pathogenicity	4e-06
p.citric.LGMF06_13420	1260	protein kinase	1260|PHI:1260|FGSG_13944|I1RUC7|5518|Gibberella zeae (related: Fusarium graminearum)|Unaffected pathogenicity	4e-05
p.citric.LGMF06_13427	1260	protein kinase	1260|PHI:1260|FGSG_13944|I1RUC7|5518|Gibberella zeae (related: Fusarium graminearum)|Unaffected pathogenicity	0.0002
p.citric.LGMF06_13427	2453	BAH/PHD-containing transcription factor	2453|PHI:2453|Snt2|D9J222|61369|Fusarium oxysporum f.sp. melonis|Reduced virulence	2e-06
p.citric.LGMF06_13435	2025	intracellular triacylglycerol lipases	2025|PHI:2025|HDL1|G4MQZ9|148305|Magnaporthe oryzae (related: Magnaporthe grisea)|Unaffected pathogenicity	1e-17
p.citric.LGMF06_13628	2202	Maintenance of cell wall integrity; Regulation of surface hydrophobicity; Regulation of intracellular cAMP levels; Regulation of extracellular laccase and peroxidase activities	2202|PHI:2202|PdeH|D0ERY7|148305|Magnaporthe oryzae (related: Magnaporthe grisea)|Mixed outcome	2e-08
p.citric.LGMF06_13635	71	Effector protein	71|PHI:71|ECP2|CAA78401|5499|Cladosporium fulvum|Effector (plant avirulence determinant)	0.0003
p.citric.LGMF06_14013	140	Histidine Kinase	140|PHI:140|CaSLN1|BAA24951|5476|Candida albicans|Reduced virulence	1e-07
p.citric.LGMF06_14141	2297	Intracellular Redox Homeostasis	2297|PHI:2297|tmpL|B0YAP6|746128|Aspergillus fumigatus|Reduced virulence	3e-16
p.citric.LGMF06_14368	1657	transcription factor	1657|PHI:1657|GzCCCH001|I1RF25|5518|Gibberella zeae (related: Fusarium graminearum)|Unaffected pathogenicity	2e-29
p.citric.LGMF06_14388	438	Cytochrome P450 monooxygenase	438|PHI:438|BcBOT1 (related: CND5)|AAQ16576|40559|Botrytis cinerea|Reduced virulence	4e-10
p.citric.LGMF06_14903	1419	transcription factor	1419|PHI:1419|GzC2H086|I1S0X7|5518|Gibberella zeae (related: Fusarium graminearum)|Unaffected pathogenicity	7e-05
p.citric.LGMF06_15010	2008	Histone Deacetylation	2008|PHI:2008|HST1|EDJ98541|148305|Magnaporthe oryzae (related: Magnaporthe grisea)|Unaffected pathogenicity	2e-15
p.citric.LGMF06_15030	1224	protein kinase	1224|PHI:1224|FGSG_09150|Q4IB89|5518|Gibberella zeae (related: Fusarium graminearum)|Lethal	2e-14
p.citric.LGMF06_15053	216	Histone deacetylase	216|PHI:216|HDC1|AAK35180|5017|Cochliobolus carbonum|Reduced virulence	1e-05
p.citric.LGMF06_15077	2085	autophagy-like protein 11	2085|PHI:2085|Moatg11|MGG_04486|148305|Magnaporthe oryzae (related: Magnaporthe grisea)|Unaffected pathogenicity	2e-05
p.citric.LGMF06_15114	1247	protein kinase	1247|PHI:1247|FGSG_02488|I1S0G8|5518|Gibberella zeae (related: Fusarium graminearum)|Unaffected pathogenicity	5e-05
p.citric.LGMF06_15117	2098	Ca2+ pump	2098|PHI:2098|Calcium-transporting ATPase 3|MGG_05078|148305|Magnaporthe oryzae (related: Magnaporthe grisea)|Loss of pathogenicity	8e-11
p.citric.LGMF06_15159	2315	Regulate T-toxin biosyn thesis	2315|PHI:2315|ChLae1|G4XKY9|5016|Cochliobolus heterostrophus|Mixed outcome	6e-06
p.citric.LGMF06_15160	2222	hypothetical protein	2222|PHI:2222|Sho1|XP_759303|5270|Ustilago maydis|Mixed outcome	6e-07
p.citric.LGMF06_2861	1675	transcription factor	1675|PHI:1675|GzDHHC003|Q4I8B6|5518|Gibberella zeae (related: Fusarium graminearum)|Unaffected pathogenicity	2e-07
p.citric.LGMF06_2866	2926	Lipases	2926|PHI:2926|lip3|J9NE50|59765|Fusarium oxysporum f. sp. Lycopersici|Unaffected pathogenicity	7e-10
p.citric.LGMF06_2883	2825	Histone 3 lysine 4 methyltransferase	2825|PHI:2825|SET1|Q5ABG1|5476|Candida albicans|Reduced virulence	0.0003
p.citric.LGMF06_3266	1134	Unknown	1134|PHI:1134|ipa|B0LLU0|5022|Leptosphaeria maculans|Increased virulence (Hypervirulence)	2e-14
p.citric.LGMF06_3266	1134	Unknown	1134|PHI:1134|ipa|B0LLU0|5022|Leptosphaeria maculans|Increased virulence (Hypervirulence)	2e-14
p.citric.LGMF06_3350	438	Cytochrome P450 monooxygenase	438|PHI:438|BcBOT1 (related: CND5)|AAQ16576|40559|Botrytis cinerea|Reduced virulence	4e-20
p.citric.LGMF06_3560	2170	Transcription factor	2170|PHI:2170|Conserved hypothetical protein|MGG_09312|148305|Magnaporthe oryzae (related: Magnaporthe grisea)|Reduced virulence	7e-10
p.citric.LGMF06_3730	2976	Oligopeptide transporters of the OPT family	2976|PHI:2976|CgOPT1|C6ZRH8|29905|Colletotrichum gloeosporioides f. sp. aeschynomenes|Reduced virulence	2e-08
p.citric.LGMF06_0405	541	Lipase	541|PHI:541|LIP1|AAU87359|332648|Botrytis cinerea|Unaffected pathogenicity	7e-13
p.citric.LGMF06_3858	24	Avenacinase	24|PHI:24|Avenacinase gene|AAB09777|29850|Gaeumannomyces graminis|Loss of pathogenicity	3e-06
p.citric.LGMF06_4095	864	Regulation of zinc homeostasis	864|PHI:864|ZafA|ABJ98717|5085|Aspergillus fumigatus|Loss of pathogenicity	8e-06
p.citric.LGMF06_4107	2190	Sterol 14 a-demethylase	2190|PHI:2190|MoCYP51A|G4MRP8|148305|Magnaporthe oryzae (related: Magnaporthe grisea)|Reduced virulence	2e-08
p.citric.LGMF06_4280	491	Phosphatase	491|PHI:491|YVH1|EAK96144|5476|Candida albicans|Reduced virulence	2e-05
p.citric.LGMF06_4508	2511	Nonribosomal peptide synthetase gene	2511|PHI:2511|Pes1|Q4WT66|746128|Aspergillus fumigatus|Reduced virulence	2e-09
p.citric.LGMF06_4508	2511	Nonribosomal peptide synthetase gene	2511|PHI:2511|Pes1|Q4WT66|746128|Aspergillus fumigatus|Reduced virulence	0.0002
p.citric.LGMF06_4508	2511	Nonribosomal peptide synthetase gene	2511|PHI:2511|Pes1|Q4WT66|746128|Aspergillus fumigatus|Reduced virulence	0.0006
p.citric.LGMF06_0511	479	Metalloproteinase	479|PHI:479|MEP1|AAQ07436|199306|Coccidioides posadasii|Reduced virulence	7e-07
p.citric.LGMF06_0511	479	Metalloproteinase	479|PHI:479|MEP1|AAQ07436|199306|Coccidioides posadasii|Reduced virulence	7e-07
p.citric.LGMF06_4588	2382	Protein phosphatase	2382|PHI:2382|Upa2|Q6QIY0|5270|Ustilago maydis|Unaffected pathogenicity	1e-26
p.citric.LGMF06_5055	1252	protein kinase	1252|PHI:1252|FGSG_12132|I1RP15|5518|Gibberella zeae (related: Fusarium graminearum)|Unaffected pathogenicity	2e-24
p.citric.LGMF06_5215	1051	dual methyltransferase and FAD-dependent monooxygenase	1051|PHI:1051|CTB3|ABC79591|29003|Cercospora nicotianae|Reduced virulence	2e-16
p.citric.LGMF06_5284	1389	transcription factor	1389|PHI:1389|GzC2H052|I1RTJ6|5518|Gibberella zeae (related: Fusarium graminearum)|Lethal	6e-06
p.citric.LGMF06_0616	1285	protein kinase	1285|PHI:1285|FGSG_10591|I1SAR3|5518|Gibberella zeae (related: Fusarium graminearum)|Unaffected pathogenicity	2e-06
p.citric.LGMF06_6065	1608	transcription factor	1608|PHI:1608|GzP53L001|Q4IR08|5518|Gibberella zeae (related: Fusarium graminearum)|Unaffected pathogenicity	2e-14
p.citric.LGMF06_6170	1287	protein kinase	1287|PHI:1287|FGSG_13944|I1RT82|5518|Gibberella zeae (related: Fusarium graminearum)|Unaffected pathogenicity	0.0009
p.citric.LGMF06_6178	2609	Sexual development and toxin production	2609|PHI:2609|KRR1|AAB96910.2|746128|Aspergillus fumigatus|Mixed outcome	3e-09
p.citric.LGMF06_6187	2985	Transcription factor	2985|PHI:2985|MGG_04521.6|G4MSF2|148305|Magnaporthe oryzae|Reduced virulence	2e-12
p.citric.LGMF06_6230	1260	protein kinase	1260|PHI:1260|FGSG_13944|I1RUC7|5518|Gibberella zeae (related: Fusarium graminearum)|Unaffected pathogenicity	2e-17
p.citric.LGMF06_6230	1260	protein kinase	1260|PHI:1260|FGSG_13944|I1RUC7|5518|Gibberella zeae (related: Fusarium graminearum)|Unaffected pathogenicity	4e-14
p.citric.LGMF06_6230	1260	protein kinase	1260|PHI:1260|FGSG_13944|I1RUC7|5518|Gibberella zeae (related: Fusarium graminearum)|Unaffected pathogenicity	7e-14
p.citric.LGMF06_6230	1260	protein kinase	1260|PHI:1260|FGSG_13944|I1RUC7|5518|Gibberella zeae (related: Fusarium graminearum)|Unaffected pathogenicity	6e-11
p.citric.LGMF06_6230	1260	protein kinase	1260|PHI:1260|FGSG_13944|I1RUC7|5518|Gibberella zeae (related: Fusarium graminearum)|Unaffected pathogenicity	1e-08
p.citric.LGMF06_6360	2297	Intracellular Redox Homeostasis	2297|PHI:2297|tmpL|B0YAP6|746128|Aspergillus fumigatus|Reduced virulence	2e-39
p.citric.LGMF06_6645	2731	Transcriptional regulator	2731|PHI:2731|VdSge1|G2XD29|27337|Verticillium dahliae|Loss of pathogenicity	8e-05
p.citric.LGMF06_0719	886	Hypothetical protein	886|PHI:886|MGG_13052|EDK06087|318829|Magnaporthe oryzae|Reduced virulence	0.0003
p.citric.LGMF06_6950	1793	transcription factor	1793|PHI:1793|GzZC108|I1RWT7|5518|Gibberella zeae (related: Fusarium graminearum)|Reduced virulence	8e-05
p.citric.LGMF06_7264	2549	GPI protein	2549|PHI:2549|MAK5|Q4WMS3|746128|Aspergillus fumigatus|Mixed outcome	8e-06
p.citric.LGMF06_7265	1458	transcription factor	1458|PHI:1458|GzAra006|Q4I7F9|5518|Gibberella zeae (related: Fusarium graminearum)|Unaffected pathogenicity	1e-05
p.citric.LGMF06_7704	2068	regulation of ferrous ions	2068|PHI:2068|DES1|XP_361689|148305|Magnaporthe oryzae (related: Magnaporthe grisea)|Reduced virulence	0.0009
p.citric.LGMF06_7780	1627	transcription factor	1627|PHI:1627|GzTF2S002|I1RW90|5518|Gibberella zeae (related: Fusarium graminearum)|Unaffected pathogenicity	4e-07
p.citric.LGMF06_7780	1627	transcription factor	1627|PHI:1627|GzTF2S002|I1RW90|5518|Gibberella zeae (related: Fusarium graminearum)|Unaffected pathogenicity	4e-07
p.citric.LGMF06_7846	1674	transcription factor	1674|PHI:1674|GzDHHC002|Q4IA62|5518|Gibberella zeae (related: Fusarium graminearum)|Unaffected pathogenicity	5e-06
p.citric.LGMF06_7883	2262	Zn(2)-C6 fungal-type DNA-binding	2262|PHI:2262|Mrg1|B5G4W2|13684|Phaeosphaeria nodorum (related: Stagonospora nodorum)|Unaffected pathogenicity	2e-07
p.citric.LGMF06_8041	1374	transcription factor	1374|PHI:1374|GzC2H037|I1RN37|5518|Gibberella zeae (related: Fusarium graminearum)|Unaffected pathogenicity	2e-05
p.citric.LGMF06_8132	1472	transcription factor	1472|PHI:1472|GzHMG004|I1RAZ9|5518|Gibberella zeae (related: Fusarium graminearum)|Unaffected pathogenicity	2e-12
p.citric.LGMF06_8469	438	Cytochrome P450 monooxygenase	438|PHI:438|BcBOT1 (related: CND5)|AAQ16576|40559|Botrytis cinerea|Reduced virulence	8e-06
p.citric.LGMF06_0911	477	Isocitrate lyase	477|PHI:477|ICL1|EAK93039|5476|Candida albicans|Reduced virulence	0.0003
p.citric.LGMF06_0912	1668	transcription factor	1668|PHI:1668|GzCCHC008|I1S0C1|5518|Gibberella zeae (related: Fusarium graminearum)|Unaffected pathogenicity	4e-05
p.citric.LGMF06_8654	2079	ubiquitin-like protein ATG12	2079|PHI:2079|Moatg12|MGG_00598|148305|Magnaporthe oryzae (related: Magnaporthe grisea)|Loss of pathogenicity	1e-07
p.citric.LGMF06_8654	2079	ubiquitin-like protein ATG12	2079|PHI:2079|Moatg12|MGG_00598|148305|Magnaporthe oryzae (related: Magnaporthe grisea)|Loss of pathogenicity	1e-07
p.citric.LGMF06_8878	482	Transcription regulator	482|PHI:482|LAEA|AAR01218|5085|Aspergillus fumigatus|Reduced virulence	7e-08
p.citric.LGMF06_9424	2127	Non-specific serine/threonine protein kinase	2127|PHI:2127|MGSTE20p|C6KEF5|54734|Mycosphaerella graminicola (related: Zymoseptoria triticii)|Unaffected pathogenicity	2e-09
p.citric.LGMF06_9456	1424	transcription factor	1424|PHI:1424|GzC2H092|I1S3J7|5518|Gibberella zeae (related: Fusarium graminearum)|Unaffected pathogenicity	0.0005
p.citric.LGMF06_9456	1424	transcription factor	1424|PHI:1424|GzC2H092|I1S3J7|5518|Gibberella zeae (related: Fusarium graminearum)|Unaffected pathogenicity	0.0007
p.citric.LGMF06_9473	2128	homeoprotein	2128|PHI:2128|MoHox1|MGG_04853|148305|Magnaporthe oryzae (related: Magnaporthe grisea)|reduced virulence	4e-06
p.citric.LGMF06_1056	211	Transcription factor	211|PHI:211|CaTUP1|AAB63195|5476|Candida albicans|Reduced virulence	2e-05
p.citric.LGMF06_1056	211	Transcription factor	211|PHI:211|CaTUP1|AAB63195|5476|Candida albicans|Reduced virulence	8e-05
p.citric.LGMF06_1056	211	Transcription factor	211|PHI:211|CaTUP1|AAB63195|5476|Candida albicans|Reduced virulence	0.0001
p.citric.LGMF06_9601	1414	transcription factor	1414|PHI:1414|GzC2H081|I1RZL0|5518|Gibberella zeae (related: Fusarium graminearum)|Unaffected pathogenicity	6e-06
p.citric.LGMF06_9694	1455	transcription factor	1455|PHI:1455|GzAra003|I1RKU6|5518|Gibberella zeae (related: Fusarium graminearum)|Unaffected pathogenicity	3e-06
p.citric.LGMF06_9707	668	GSNO reductase	668|PHI:668|GNO1|AAP41027|178876|Cryptococcus neoformans|Reduced virulence	1e-26
p.citric.LGMF06_9838	2270	Mannitol-1-phosphate 5-dehydrogenase	2270|PHI:2270|Mpd1|Q0U6E8|13684|Phaeosphaeria nodorum (related: Stagonospora nodorum)|Unaffected pathogenicity	2e-22
p.citric.LGMF06_1081	2821	Filamentous growth regulator	2821|PHI:2821|SNF2|Q5ALP9|5476|Candida albicans|Reduced virulence	0.0001
p.citric.LGMF06_1084	1575	transcription factor	1575|PHI:1575|GzOB015|I1RIQ3|5518|Gibberella zeae (related: Fusarium graminearum)|Unaffected pathogenicity	7e-11
p.citric.LGMF06_9924	2526	U1 snRNA-associated protein	2526|PHI:2526|LUC7|Q4WMR3|746128|Aspergillus fumigatus|Lethal	2e-09
p.citric.LGMF06_9931	2096	Ca2+ pump	2096|PHI:2096|Calcium-transporting ATPase 3|MGG_02074|148305|Magnaporthe oryzae (related: Magnaporthe grisea)|Loss of pathogenicity	4e-07
p.citric.LGMF06_9962	2838	Uncharacterized protein	2838|PHI:2838|TOX9|D2SZX8|5016|Cochliobolus heterostrophus|Reduced virulence	2e-06
p.citric.LGMF06_10129	1668	transcription factor	1668|PHI:1668|GzCCHC008|I1S0C1|5518|Gibberella zeae (related: Fusarium graminearum)|Unaffected pathogenicity	3e-19
p.citric.LGMF06_10129	1668	transcription factor	1668|PHI:1668|GzCCHC008|I1S0C1|5518|Gibberella zeae (related: Fusarium graminearum)|Unaffected pathogenicity	2e-06
p.citric.LGMF06_10129	1668	transcription factor	1668|PHI:1668|GzCCHC008|I1S0C1|5518|Gibberella zeae (related: Fusarium graminearum)|Unaffected pathogenicity	0.0003
p.citric.LGMF06_10129	1668	transcription factor	1668|PHI:1668|GzCCHC008|I1S0C1|5518|Gibberella zeae (related: Fusarium graminearum)|Unaffected pathogenicity	0.0008
p.citric.LGMF06_1136	24	Avenacinase	24|PHI:24|Avenacinase gene|AAB09777|29850|Gaeumannomyces graminis|Loss of pathogenicity	3e-05
p.citric.LGMF06_10274	1414	transcription factor	1414|PHI:1414|GzC2H081|I1RZL0|5518|Gibberella zeae (related: Fusarium graminearum)|Unaffected pathogenicity	0.0001
p.citric.LGMF06_10292	2894	Peptide synthetase	2894|PHI:2894|F-avi3342|B9JZT5|373|Agrobacterium vitis|Loss of pathogenicity	2e-11
p.citric.LGMF06_10388	2379	Histone Deacetylase Inhibitor	2379|PHI:2379|DEP5|D2E9X0|29001|Alternaria brassicicola|Mixed outcome	2e-28
p.citric.LGMF06_10490	2133	hypothetical protein	2133|PHI:2133|MoHox3|MGG_01730|148305|Magnaporthe oryzae (related: Magnaporthe grisea)|reduced virulence	6e-09
