# Supplementary material for: Comparative genome analysis of Phyllosticta citricarpa and Phyllosticta capitalensis, two fungi species that share the same host
Source: BMC Genomics. 2019 Jul 5;20:554. doi: 10.1186/s12864-019-5911-y (PMC6612112; doi:10.1186/s12864-019-5911-y)
Supplement: Supplementary file 8 — Pathogenicity proteins of P. capitalensis. List of P. capitalensis exclusive proteins displaying similarity with subjects in the pathogen-host interaction gene database (PHI-base). (XLSX 22 kb) [file 12864_2019_5911_MOESM8_ESM.xlsx]

## Sheet: Plan4
ID P. capitalensis (aa)	PHIbase ID number	gene description	all information from gene_PHIbase	E-value
p.capi.LGMF01_2331	3004	Part of proteolytic complex	3004|PHI:3004|ClpX|A6QHK8|1280|Staphylococcus aureus|Reduced virulence	0.0002
p.capi.LGMF01_14481	1420	transcription factor	1420|PHI:1420|GzC2H088|I1S172|5518|Gibberella zeae (related: Fusarium graminearum)|Unaffected pathogenicity	2e-06
p.capi.LGMF01_11040	1222	protein kinase	1222|PHI:1222|FGSG_00132|I1RMV6|5518|Gibberella zeae (related: Fusarium graminearum)|Lethal	2e-09
p.capi.LGMF01_14508	1164	response regulator HOG pathway	1164|PHI:1164|RRG1|I1RX94|5518|Gibberella zeae (related: Fusarium graminearum)|Reduced virulence	0.0002
p.capi.LGMF01_14668	115	Exopolygalacturonase	115|PHI:115|PGX1|AAC26146|5017|Cochliobolus carbonum|Unaffected pathogenicity	2e-07
p.capi.LGMF01_14717	1260	protein kinase	1260|PHI:1260|FGSG_13944|I1RUC7|5518|Gibberella zeae (related: Fusarium graminearum)|Unaffected pathogenicity	4e-05
p.capi.LGMF01_14717	1260	protein kinase	1260|PHI:1260|FGSG_13944|I1RUC7|5518|Gibberella zeae (related: Fusarium graminearum)|Unaffected pathogenicity	6e-05
p.capi.LGMF01_14717	1260	protein kinase	1260|PHI:1260|FGSG_13944|I1RUC7|5518|Gibberella zeae (related: Fusarium graminearum)|Unaffected pathogenicity	0.0003
p.capi.LGMF01_14717	1260	protein kinase	1260|PHI:1260|FGSG_13944|I1RUC7|5518|Gibberella zeae (related: Fusarium graminearum)|Unaffected pathogenicity	0.0003
p.capi.LGMF01_14773	922	related to Glucose oxidase	922|PHI:922|um03615||5270|Ustilago maydis|Unaffected pathogenicity	1e-06
p.capi.LGMF01_14773	922	related to Glucose oxidase	922|PHI:922|um03615||5270|Ustilago maydis|Unaffected pathogenicity	1e-06
p.capi.LGMF01_14777	2261	Nonribosomal peptide synthetase 6	2261|PHI:2261|NPS6|G8DNS9|45130|Cochliobolus sativus|Reduced virulence	1e-06
p.capi.LGMF01_14777	2261	Nonribosomal peptide synthetase 6	2261|PHI:2261|NPS6|G8DNS9|45130|Cochliobolus sativus|Reduced virulence	5e-05
p.capi.LGMF01_0254	1668	transcription factor	1668|PHI:1668|GzCCHC008|I1S0C1|5518|Gibberella zeae (related: Fusarium graminearum)|Unaffected pathogenicity	5e-06
p.capi.LGMF01_0254	1668	transcription factor	1668|PHI:1668|GzCCHC008|I1S0C1|5518|Gibberella zeae (related: Fusarium graminearum)|Unaffected pathogenicity	0.0003
p.capi.LGMF01_2571	1961	transcription factor	1961|PHI:1961|GzZC276|I1RD74|5518|Gibberella zeae (related: Fusarium graminearum)|Unaffected pathogenicity	2e-14
p.capi.LGMF01_2595	1260	protein kinase	1260|PHI:1260|FGSG_13944|I1RUC7|5518|Gibberella zeae (related: Fusarium graminearum)|Unaffected pathogenicity	1e-11
p.capi.LGMF01_2595	1260	protein kinase	1260|PHI:1260|FGSG_13944|I1RUC7|5518|Gibberella zeae (related: Fusarium graminearum)|Unaffected pathogenicity	8e-10
p.capi.LGMF01_3031	2821	Filamentous growth regulator	2821|PHI:2821|SNF2|Q5ALP9|5476|Candida albicans|Reduced virulence	0.0003
p.capi.LGMF01_3359	1413	transcription factor	1413|PHI:1413|GzC2H080|I1RZD4|5518|Gibberella zeae (related: Fusarium graminearum)|Unaffected pathogenicity	3e-07
p.capi.LGMF01_3360	1382	transcription factor	1382|PHI:1382|GzC2H045|I1RRX1|5518|Gibberella zeae (related: Fusarium graminearum)|Reduced virulence	3e-06
p.capi.LGMF01_3365	1916	transcription factor	1916|PHI:1916|GzZC231|I1RSG1|5518|Gibberella zeae (related: Fusarium graminearum)|Unaffected pathogenicity	4e-20
p.capi.LGMF01_3550	1260	protein kinase	1260|PHI:1260|FGSG_13944|I1RUC7|5518|Gibberella zeae (related: Fusarium graminearum)|Unaffected pathogenicity	5e-13
p.capi.LGMF01_3550	1260	protein kinase	1260|PHI:1260|FGSG_13944|I1RUC7|5518|Gibberella zeae (related: Fusarium graminearum)|Unaffected pathogenicity	2e-11
p.capi.LGMF01_3550	1260	protein kinase	1260|PHI:1260|FGSG_13944|I1RUC7|5518|Gibberella zeae (related: Fusarium graminearum)|Unaffected pathogenicity	6e-07
p.capi.LGMF01_3553	178	Para-aminobenzoic acid synthetase	178|PHI:178|pabaA|AAD31929|5085|Aspergillus fumigatus|Reduced virulence	2e-06
p.capi.LGMF01_3563	2256	xylitol dehydrogenase	2256|PHI:2256|Xdh1|Q0UA24|13684|Phaeosphaeria nodorum (related: Stagonospora nodorum)|Unaffected pathogenicity	1e-15
p.capi.LGMF01_3632	2130	hypothetical protein	2130|PHI:2130|MoHox4|MGG_06285|148305|Magnaporthe oryzae (related: Magnaporthe grisea)|reduced virulence	8e-08
p.capi.LGMF01_3840	2177	Transcription factor	2177|PHI:2177|PAS1|MGG_09299|148305|Magnaporthe oryzae (related: Magnaporthe grisea)|Unaffected pathogenicity	0.0003
p.capi.LGMF01_3878	1694	transcription factor	1694|PHI:1694|GzZC009|I1S3X0|5518|Gibberella zeae (related: Fusarium graminearum)|Unaffected pathogenicity	3e-166
p.capi.LGMF01_3902	2988	Transcription factor	2988|PHI:2988|MoAPS2|G4NA99|148305|Magnaporthe oryzae|Reduced virulence	4e-05
p.capi.LGMF01_4111	494	Fatty acid oxygenase	494|PHI:494|PPOA|EAL89712|5085|Aspergillus fumigatus|Increased virulence (Hypervirulence)	1e-28
p.capi.LGMF01_4111	494	Fatty acid oxygenase	494|PHI:494|PPOA|EAL89712|5085|Aspergillus fumigatus|Increased virulence (Hypervirulence)	1e-14
p.capi.LGMF01_4117	1134	Unknown	1134|PHI:1134|ipa|B0LLU0|5022|Leptosphaeria maculans|Increased virulence (Hypervirulence)	2e-09
p.capi.LGMF01_4147	1224	protein kinase	1224|PHI:1224|FGSG_09150|Q4IB89|5518|Gibberella zeae (related: Fusarium graminearum)|Lethal	2e-05
p.capi.LGMF01_0014	1526	transcription factor	1526|PHI:1526|GzHOMEL036|I1S0J3|5518|Gibberella zeae (related: Fusarium graminearum)|Unaffected pathogenicity	5e-11
p.capi.LGMF01_0452	1701	transcription factor	1701|PHI:1701|GzZC016|I1RKS9|5518|Gibberella zeae (related: Fusarium graminearum)|Unaffected pathogenicity	0.0009
p.capi.LGMF01_4490	1789	transcription factor	1789|PHI:1789|GzZC104|I1RVU7|5518|Gibberella zeae (related: Fusarium graminearum)|Unaffected pathogenicity	3e-06
p.capi.LGMF01_4501	538	Fructose transporter	538|PHI:538|FRT1|AAU87358|40559|Botrytis cinerea|Unaffected pathogenicity	6e-07
p.capi.LGMF01_4574	1382	transcription factor	1382|PHI:1382|GzC2H045|I1RRX1|5518|Gibberella zeae (related: Fusarium graminearum)|Reduced virulence	2e-06
p.capi.LGMF01_4697	1862	transcription factor	1862|PHI:1862|GzZC177|I1RL97|5518|Gibberella zeae (related: Fusarium graminearum)|Unaffected pathogenicity	4e-61
p.capi.LGMF01_4766	2644	Redox activity	2644|PHI:2644|thioredoxin 1|P0AA28|90371|Salmonella enterica serovar Typhimurium|Reduced virulence	3e-09
p.capi.LGMF01_4777	1668	transcription factor	1668|PHI:1668|GzCCHC008|I1S0C1|5518|Gibberella zeae (related: Fusarium graminearum)|Unaffected pathogenicity	3e-13
p.capi.LGMF01_4777	1668	transcription factor	1668|PHI:1668|GzCCHC008|I1S0C1|5518|Gibberella zeae (related: Fusarium graminearum)|Unaffected pathogenicity	2e-11
p.capi.LGMF01_4777	1668	transcription factor	1668|PHI:1668|GzCCHC008|I1S0C1|5518|Gibberella zeae (related: Fusarium graminearum)|Unaffected pathogenicity	9e-10
p.capi.LGMF01_4777	1668	transcription factor	1668|PHI:1668|GzCCHC008|I1S0C1|5518|Gibberella zeae (related: Fusarium graminearum)|Unaffected pathogenicity	0.0004
p.capi.LGMF01_4798	211	Transcription factor	211|PHI:211|CaTUP1|AAB63195|5476|Candida albicans|Reduced virulence	9e-05
p.capi.LGMF01_4798	211	Transcription factor	211|PHI:211|CaTUP1|AAB63195|5476|Candida albicans|Reduced virulence	0.0004
p.capi.LGMF01_4976	1443	transcription factor	1443|PHI:1443|GzGATA001|I1RB11|5518|Gibberella zeae (related: Fusarium graminearum)|Unaffected pathogenicity	2e-14
p.capi.LGMF01_4980	1877	transcription factor	1877|PHI:1877|GzZC192|I1RPI7|5518|Gibberella zeae (related: Fusarium graminearum)|Unaffected pathogenicity	1e-21
p.capi.LGMF01_4994	2479	Magnesium/nickel/cobalt transporter	2479|PHI:2479|corA|E1AP33|554|Pectobacterium carotovorum|Reduced virulence	0.0002
p.capi.LGMF01_5132	479	Metalloproteinase	479|PHI:479|MEP1|AAQ07436|199306|Coccidioides posadasii|Reduced virulence	3e-19
p.capi.LGMF01_5132	479	Metalloproteinase	479|PHI:479|MEP1|AAQ07436|199306|Coccidioides posadasii|Reduced virulence	1e-05
p.capi.LGMF01_5211	1260	protein kinase	1260|PHI:1260|FGSG_13944|I1RUC7|5518|Gibberella zeae (related: Fusarium graminearum)|Unaffected pathogenicity	7e-26
p.capi.LGMF01_5211	1260	protein kinase	1260|PHI:1260|FGSG_13944|I1RUC7|5518|Gibberella zeae (related: Fusarium graminearum)|Unaffected pathogenicity	2e-23
p.capi.LGMF01_5211	1260	protein kinase	1260|PHI:1260|FGSG_13944|I1RUC7|5518|Gibberella zeae (related: Fusarium graminearum)|Unaffected pathogenicity	3e-22
p.capi.LGMF01_5211	1260	protein kinase	1260|PHI:1260|FGSG_13944|I1RUC7|5518|Gibberella zeae (related: Fusarium graminearum)|Unaffected pathogenicity	2e-20
p.capi.LGMF01_5211	1260	protein kinase	1260|PHI:1260|FGSG_13944|I1RUC7|5518|Gibberella zeae (related: Fusarium graminearum)|Unaffected pathogenicity	7e-11
p.capi.LGMF01_5211	1260	protein kinase	1260|PHI:1260|FGSG_13944|I1RUC7|5518|Gibberella zeae (related: Fusarium graminearum)|Unaffected pathogenicity	2e-08
p.capi.LGMF01_5211	1260	protein kinase	1260|PHI:1260|FGSG_13944|I1RUC7|5518|Gibberella zeae (related: Fusarium graminearum)|Unaffected pathogenicity	6e-07
p.capi.LGMF01_10492	1061	encode a homolog of Rho GTPases	1061|PHI:1061|MgRho3|ABK60346|318829|Magnaporthe oryzae|Loss of pathogenicity	6e-24
p.capi.LGMF01_10492	1061	encode a homolog of Rho GTPases	1061|PHI:1061|MgRho3|ABK60346|318829|Magnaporthe oryzae|Loss of pathogenicity	6e-24
p.capi.LGMF01_5293	1578	transcription factor	1578|PHI:1578|GzOB018|I1RKY2|5518|Gibberella zeae (related: Fusarium graminearum)|Unaffected pathogenicity	0.0009
p.capi.LGMF01_5493	1382	transcription factor	1382|PHI:1382|GzC2H045|I1RRX1|5518|Gibberella zeae (related: Fusarium graminearum)|Reduced virulence	4e-07
p.capi.LGMF01_5495	1508	transcription factor	1508|PHI:1508|GzHOME003|I1RNA9|5518|Gibberella zeae (related: Fusarium graminearum)|Unaffected pathogenicity	3e-09
p.capi.LGMF01_5826	1260	protein kinase	1260|PHI:1260|FGSG_13944|I1RUC7|5518|Gibberella zeae (related: Fusarium graminearum)|Unaffected pathogenicity	5e-13
p.capi.LGMF01_5826	1260	protein kinase	1260|PHI:1260|FGSG_13944|I1RUC7|5518|Gibberella zeae (related: Fusarium graminearum)|Unaffected pathogenicity	1e-11
p.capi.LGMF01_5826	1260	protein kinase	1260|PHI:1260|FGSG_13944|I1RUC7|5518|Gibberella zeae (related: Fusarium graminearum)|Unaffected pathogenicity	2e-10
p.capi.LGMF01_5949	1443	transcription factor	1443|PHI:1443|GzGATA001|I1RB11|5518|Gibberella zeae (related: Fusarium graminearum)|Unaffected pathogenicity	2e-08
p.capi.LGMF01_5949	1443	transcription factor	1443|PHI:1443|GzGATA001|I1RB11|5518|Gibberella zeae (related: Fusarium graminearum)|Unaffected pathogenicity	7e-08
p.capi.LGMF01_5949	1443	transcription factor	1443|PHI:1443|GzGATA001|I1RB11|5518|Gibberella zeae (related: Fusarium graminearum)|Unaffected pathogenicity	3e-06
p.capi.LGMF01_6314	1260	protein kinase	1260|PHI:1260|FGSG_13944|I1RUC7|5518|Gibberella zeae (related: Fusarium graminearum)|Unaffected pathogenicity	2e-08
p.capi.LGMF01_6314	1260	protein kinase	1260|PHI:1260|FGSG_13944|I1RUC7|5518|Gibberella zeae (related: Fusarium graminearum)|Unaffected pathogenicity	2e-05
p.capi.LGMF01_6358	1533	transcription factor	1533|PHI:1533|GzLam002|I1S0F5|5518|Gibberella zeae (related: Fusarium graminearum)|Reduced virulence	8e-20
p.capi.LGMF01_6373	1260	protein kinase	1260|PHI:1260|FGSG_13944|I1RUC7|5518|Gibberella zeae (related: Fusarium graminearum)|Unaffected pathogenicity	0.0003
p.capi.LGMF01_6373	1260	protein kinase	1260|PHI:1260|FGSG_13944|I1RUC7|5518|Gibberella zeae (related: Fusarium graminearum)|Unaffected pathogenicity	0.0003
p.capi.LGMF01_6373	1260	protein kinase	1260|PHI:1260|FGSG_13944|I1RUC7|5518|Gibberella zeae (related: Fusarium graminearum)|Unaffected pathogenicity	0.0004
p.capi.LGMF01_6480	211	Transcription factor	211|PHI:211|CaTUP1|AAB63195|5476|Candida albicans|Reduced virulence	4e-06
p.capi.LGMF01_6583	1256	protein kinase	1256|PHI:1256|FGSG_02153|I1RAA6|5518|Gibberella zeae (related: Fusarium graminearum)|Unaffected pathogenicity	9e-08
p.capi.LGMF01_6654	291	Hydrophobin	291|PHI:291|CPPH1|CAD10781|5111|Claviceps purpurea|Unaffected pathogenicity	1e-08
p.capi.LGMF01_6654	291	Hydrophobin	291|PHI:291|CPPH1|CAD10781|5111|Claviceps purpurea|Unaffected pathogenicity	2e-08
p.capi.LGMF01_6654	291	Hydrophobin	291|PHI:291|CPPH1|CAD10781|5111|Claviceps purpurea|Unaffected pathogenicity	8e-07
p.capi.LGMF01_6654	291	Hydrophobin	291|PHI:291|CPPH1|CAD10781|5111|Claviceps purpurea|Unaffected pathogenicity	9e-05
p.capi.LGMF01_6654	291	Hydrophobin	291|PHI:291|CPPH1|CAD10781|5111|Claviceps purpurea|Unaffected pathogenicity	0.0007
p.capi.LGMF01_6680	144	Chitinase	144|PHI:144|CHT42|AAC05829|29875|Trichoderma virens|Reduced virulence	4e-09
p.capi.LGMF01_14267	434	Beta-1,3-glucanosyltransferase	434|PHI:434|GEL2|EAL88984|5085|Aspergillus fumigatus|Reduced virulence	3e-15
p.capi.LGMF01_6858	2802	1,3,8 trihydroxynaphthalene reductase (3HNR)	2802|PHI:2802|3hnr|B2ZRQ4|93612|Setosphaeria turcica|Unaffected pathogenicity	1e-05
p.capi.LGMF01_6888	1668	transcription factor	1668|PHI:1668|GzCCHC008|I1S0C1|5518|Gibberella zeae (related: Fusarium graminearum)|Unaffected pathogenicity	9e-20
p.capi.LGMF01_6888	1668	transcription factor	1668|PHI:1668|GzCCHC008|I1S0C1|5518|Gibberella zeae (related: Fusarium graminearum)|Unaffected pathogenicity	1e-18
p.capi.LGMF01_6888	1668	transcription factor	1668|PHI:1668|GzCCHC008|I1S0C1|5518|Gibberella zeae (related: Fusarium graminearum)|Unaffected pathogenicity	2e-16
p.capi.LGMF01_6888	1668	transcription factor	1668|PHI:1668|GzCCHC008|I1S0C1|5518|Gibberella zeae (related: Fusarium graminearum)|Unaffected pathogenicity	3e-11
p.capi.LGMF01_6888	1668	transcription factor	1668|PHI:1668|GzCCHC008|I1S0C1|5518|Gibberella zeae (related: Fusarium graminearum)|Unaffected pathogenicity	2e-08
p.capi.LGMF01_6888	1668	transcription factor	1668|PHI:1668|GzCCHC008|I1S0C1|5518|Gibberella zeae (related: Fusarium graminearum)|Unaffected pathogenicity	2e-06
p.capi.LGMF01_6888	1668	transcription factor	1668|PHI:1668|GzCCHC008|I1S0C1|5518|Gibberella zeae (related: Fusarium graminearum)|Unaffected pathogenicity	9e-05
p.capi.LGMF01_7059	538	Fructose transporter	538|PHI:538|FRT1|AAU87358|40559|Botrytis cinerea|Unaffected pathogenicity	9e-05
p.capi.LGMF01_7095	1956	transcription factor	1956|PHI:1956|GzZC271|I1RLT2|5518|Gibberella zeae (related: Fusarium graminearum)|Unaffected pathogenicity	0.0001
p.capi.LGMF01_0795	1424	transcription factor	1424|PHI:1424|GzC2H092|I1S3J7|5518|Gibberella zeae (related: Fusarium graminearum)|Unaffected pathogenicity	2e-13
p.capi.LGMF01_7296	1660	transcription factor	1660|PHI:1660|GzCCCH004|I1S4C9|5518|Gibberella zeae (related: Fusarium graminearum)|Unaffected pathogenicity	1e-10
p.capi.LGMF01_7396	2490	Metacaspase; cell death; cell cycle control, differentiation and clearance of aggregates	2490|PHI:2490|MCA|E9B636|5665|Leishmania mexicana|Mixed outcome	3e-09
p.capi.LGMF01_7476	1430	transcription factor	1430|PHI:1430|GzC2H098|I1S7L4|5518|Gibberella zeae (related: Fusarium graminearum)|Unaffected pathogenicity	0.0003
p.capi.LGMF01_7489	1390	transcription factor	1390|PHI:1390|GzC2H053|I1RU53|5518|Gibberella zeae (related: Fusarium graminearum)|Unaffected pathogenicity	0.0003
p.capi.LGMF01_7490	1390	transcription factor	1390|PHI:1390|GzC2H053|I1RU53|5518|Gibberella zeae (related: Fusarium graminearum)|Unaffected pathogenicity	0.0007
p.capi.LGMF01_7682	1256	protein kinase	1256|PHI:1256|FGSG_02153|I1RAA6|5518|Gibberella zeae (related: Fusarium graminearum)|Unaffected pathogenicity	7e-08
p.capi.LGMF01_0880	1260	protein kinase	1260|PHI:1260|FGSG_13944|I1RUC7|5518|Gibberella zeae (related: Fusarium graminearum)|Unaffected pathogenicity	6e-23
p.capi.LGMF01_0880	1260	protein kinase	1260|PHI:1260|FGSG_13944|I1RUC7|5518|Gibberella zeae (related: Fusarium graminearum)|Unaffected pathogenicity	5e-17
p.capi.LGMF01_0880	1260	protein kinase	1260|PHI:1260|FGSG_13944|I1RUC7|5518|Gibberella zeae (related: Fusarium graminearum)|Unaffected pathogenicity	6e-17
p.capi.LGMF01_0880	1260	protein kinase	1260|PHI:1260|FGSG_13944|I1RUC7|5518|Gibberella zeae (related: Fusarium graminearum)|Unaffected pathogenicity	5e-12
p.capi.LGMF01_7838	1260	protein kinase	1260|PHI:1260|FGSG_13944|I1RUC7|5518|Gibberella zeae (related: Fusarium graminearum)|Unaffected pathogenicity	3e-23
p.capi.LGMF01_7838	1260	protein kinase	1260|PHI:1260|FGSG_13944|I1RUC7|5518|Gibberella zeae (related: Fusarium graminearum)|Unaffected pathogenicity	7e-22
p.capi.LGMF01_7838	1260	protein kinase	1260|PHI:1260|FGSG_13944|I1RUC7|5518|Gibberella zeae (related: Fusarium graminearum)|Unaffected pathogenicity	0.0009
p.capi.LGMF01_7841	1668	transcription factor	1668|PHI:1668|GzCCHC008|I1S0C1|5518|Gibberella zeae (related: Fusarium graminearum)|Unaffected pathogenicity	3e-05
p.capi.LGMF01_7841	1668	transcription factor	1668|PHI:1668|GzCCHC008|I1S0C1|5518|Gibberella zeae (related: Fusarium graminearum)|Unaffected pathogenicity	0.0005
p.capi.LGMF01_7886	1269	protein kinase	1269|PHI:1269|FGSG_02838|I1RFK9|5518|Gibberella zeae (related: Fusarium graminearum)|Unaffected pathogenicity	2e-16
p.capi.LGMF01_7975	1751	transcription factor	1751|PHI:1751|GzZC066|I1RZ96|5518|Gibberella zeae (related: Fusarium graminearum)|Unaffected pathogenicity	1e-05
p.capi.LGMF01_7975	1751	transcription factor	1751|PHI:1751|GzZC066|I1RZ96|5518|Gibberella zeae (related: Fusarium graminearum)|Unaffected pathogenicity	1e-05
p.capi.LGMF01_8050	143	Cyanide hydratase	143|PHI:143|CHT|AAA33353|5563|Gloeocercospora sorghi|Unaffected pathogenicity	2e-21
p.capi.LGMF01_8082	2988	Transcription factor	2988|PHI:2988|MoAPS2|G4NA99|148305|Magnaporthe oryzae|Reduced virulence	3e-07
p.capi.LGMF01_8105	1989	transcription factor	1989|PHI:1989|GzZC304|I1R9Z6|5518|Gibberella zeae (related: Fusarium graminearum)|Unaffected pathogenicity	2e-06
p.capi.LGMF01_8404	2247	Short-Chain Dehydrogenase	2247|PHI:2247|Sch1|EAT82552|13684|Phaeosphaeria nodorum (related: Stagonospora nodorum)|Unaffected pathogenicity	6e-13
p.capi.LGMF01_8446	158	Protein kinase	158|PHI:158|UKC1|AAC09291|5270|Ustilago maydis|Reduced virulence	4e-09
p.capi.LGMF01_8495	1783	transcription factor	1783|PHI:1783|GzZC098|I1S2C5|5518|Gibberella zeae (related: Fusarium graminearum)|Unaffected pathogenicity	2e-23
p.capi.LGMF01_8658	922	related to Glucose oxidase	922|PHI:922|um03615||5270|Ustilago maydis|Unaffected pathogenicity	3e-14
p.capi.LGMF01_8785	1204	protein kinase	1204|PHI:1204|(Sc Cbk1)|I1RC85|5518|Gibberella zeae (related: Fusarium graminearum)|Reduced virulence	5e-08
p.capi.LGMF01_8807	2393	hypothetical protein	2393|PHI:2393|Related to O-methylsterigmatocystin oxidoreductase|I1R980|5518|Gibberella zeae (related: Fusarium graminearum)|Increased virulence (Hypervirulence)	6e-12
p.capi.LGMF01_8858	1382	transcription factor	1382|PHI:1382|GzC2H045|I1RRX1|5518|Gibberella zeae (related: Fusarium graminearum)|Reduced virulence	4e-06
p.capi.LGMF01_8859	1374	transcription factor	1374|PHI:1374|GzC2H037|I1RN37|5518|Gibberella zeae (related: Fusarium graminearum)|Unaffected pathogenicity	8e-06
p.capi.LGMF01_8860	1382	transcription factor	1382|PHI:1382|GzC2H045|I1RRX1|5518|Gibberella zeae (related: Fusarium graminearum)|Reduced virulence	9e-08
p.capi.LGMF01_1089	407	Cutinase	407|PHI:407|PBC1|CAB40372|76659|Pyrenopeziza brassicae|Loss of pathogenicity	6e-32
p.capi.LGMF01_9188	2926	Lipases	2926|PHI:2926|lip3|J9NE50|59765|Fusarium oxysporum f. sp. Lycopersici|Unaffected pathogenicity	3e-25
p.capi.LGMF01_9369	2570	Lactate dehydrogenase	2570|PHI:2570|CYB2|Q6FM61|5478|Candida glabrata|Reduced virulence	1e-20
p.capi.LGMF01_9370	2570	Lactate dehydrogenase	2570|PHI:2570|CYB2|Q6FM61|5478|Candida glabrata|Reduced virulence	7e-16
p.capi.LGMF01_9370	2570	Lactate dehydrogenase	2570|PHI:2570|CYB2|Q6FM61|5478|Candida glabrata|Reduced virulence	7e-16
p.capi.LGMF01_9525	1662	transcription factor	1662|PHI:1662|GzCCHC002|I1REJ1|5518|Gibberella zeae (related: Fusarium graminearum)|Unaffected pathogenicity	1e-11
p.capi.LGMF01_9770	1877	transcription factor	1877|PHI:1877|GzZC192|I1RPI7|5518|Gibberella zeae (related: Fusarium graminearum)|Unaffected pathogenicity	2e-33
p.capi.LGMF01_9957	1244	protein kinase	1244|PHI:1244|FGSG_00792|I1RA20|5518|Gibberella zeae (related: Fusarium graminearum)|Unaffected pathogenicity	7e-24
p.capi.LGMF01_9971	2897	Effector protein	2903|PHI:2897|BEC1019|KJ571201.1|62688|Blumeria graminis f. sp. hordei|Effector (plant avirulence determinant)	6e-64
p.capi.LGMF01_10121	1923	transcription factor	1923|PHI:1923|GzZC238|I1RHB3|5518|Gibberella zeae (related: Fusarium graminearum)|Unaffected pathogenicity	5e-41
p.capi.LGMF01_10218	482	Transcription regulator	482|PHI:482|LAEA|AAR01218|5085|Aspergillus fumigatus|Reduced virulence	2e-05
p.capi.LGMF01_10447	1774	transcription factor	1774|PHI:1774|GzZC089|I1S3Z9|5518|Gibberella zeae (related: Fusarium graminearum)|Lethal	3e-43
p.capi.LGMF01_10785	1685	transcription factor	1685|PHI:1685|GzRad003|I1S5Z3|5518|Gibberella zeae (related: Fusarium graminearum)|Unaffected pathogenicity	3e-13
p.capi.LGMF01_10791	1260	protein kinase	1260|PHI:1260|FGSG_13944|I1RUC7|5518|Gibberella zeae (related: Fusarium graminearum)|Unaffected pathogenicity	2e-09
p.capi.LGMF01_10791	1260	protein kinase	1260|PHI:1260|FGSG_13944|I1RUC7|5518|Gibberella zeae (related: Fusarium graminearum)|Unaffected pathogenicity	8e-08
p.capi.LGMF01_10791	1260	protein kinase	1260|PHI:1260|FGSG_13944|I1RUC7|5518|Gibberella zeae (related: Fusarium graminearum)|Unaffected pathogenicity	4e-07
p.capi.LGMF01_10791	1260	protein kinase	1260|PHI:1260|FGSG_13944|I1RUC7|5518|Gibberella zeae (related: Fusarium graminearum)|Unaffected pathogenicity	2e-06
p.capi.LGMF01_10804	441	G-protein coupled receptor	441|PHI:441|BTP1|CAE55153|40559|Botrytis cinerea|Reduced virulence	4e-06
p.capi.LGMF01_10809	1754	transcription factor	1754|PHI:1754|GzZC069|I1S1D6|5518|Gibberella zeae (related: Fusarium graminearum)|Unaffected pathogenicity	5e-22
p.capi.LGMF01_10831	1779	transcription factor	1779|PHI:1779|GzZC094|I1S325|5518|Gibberella zeae (related: Fusarium graminearum)|Unaffected pathogenicity	2e-06
p.capi.LGMF01_10952	922	related to Glucose oxidase	922|PHI:922|um03615||5270|Ustilago maydis|Unaffected pathogenicity	1e-14
p.capi.LGMF01_1391	1393	transcription factor	1393|PHI:1393|GzC2H056|I1RU69|5518|Gibberella zeae (related: Fusarium graminearum)|Unaffected pathogenicity	0.0002
p.capi.LGMF01_11225	1260	protein kinase	1260|PHI:1260|FGSG_13944|I1RUC7|5518|Gibberella zeae (related: Fusarium graminearum)|Unaffected pathogenicity	0.0005
p.capi.LGMF01_11267	2058	Endoplasmic Reticulum Chaperone	2058|PHI:2058|LHS1|MGG_06648.5|148305|Magnaporthe oryzae (related: Magnaporthe grisea)|Reduced virulence	6e-05
p.capi.LGMF01_11322	1660	transcription factor	1660|PHI:1660|GzCCCH004|I1S4C9|5518|Gibberella zeae (related: Fusarium graminearum)|Unaffected pathogenicity	8e-09
p.capi.LGMF01_11344	1975	transcription factor	1975|PHI:1975|GzZC290|I1RQI0|5518|Gibberella zeae (related: Fusarium graminearum)|Unaffected pathogenicity	1e-06
p.capi.LGMF01_11414	61	Cell wall 1,3-beta-glucosyltransferase (bgl2p)	61|PHI:61|BGL2|AAA21151|5476|Candida albicans|Reduced virulence	5e-05
p.capi.LGMF01_11441	511	Unknown	511|PHI:511|CaNAG4|EAK93098|5476|Candida albicans|Reduced virulence	2e-13
p.capi.LGMF01_11573	1389	transcription factor	1389|PHI:1389|GzC2H052|I1RTJ6|5518|Gibberella zeae (related: Fusarium graminearum)|Lethal	8e-09
p.capi.LGMF01_1485	886	Hypothetical protein	886|PHI:886|MGG_13052|EDK06087|318829|Magnaporthe oryzae|Reduced virulence	0.0005
p.capi.LGMF01_11613	1260	protein kinase	1260|PHI:1260|FGSG_13944|I1RUC7|5518|Gibberella zeae (related: Fusarium graminearum)|Unaffected pathogenicity	5e-14
p.capi.LGMF01_11613	1260	protein kinase	1260|PHI:1260|FGSG_13944|I1RUC7|5518|Gibberella zeae (related: Fusarium graminearum)|Unaffected pathogenicity	5e-07
p.capi.LGMF01_11613	1260	protein kinase	1260|PHI:1260|FGSG_13944|I1RUC7|5518|Gibberella zeae (related: Fusarium graminearum)|Unaffected pathogenicity	0.0002
p.capi.LGMF01_11619	1712	transcription factor	1712|PHI:1712|GzZC027|I1RMV9|5518|Gibberella zeae (related: Fusarium graminearum)|Unaffected pathogenicity	3e-05
p.capi.LGMF01_11620	1570	transcription factor	1570|PHI:1570|GzOB010|I1RE46|5518|Gibberella zeae (related: Fusarium graminearum)|Unaffected pathogenicity	2e-12
p.capi.LGMF01_11620	1570	transcription factor	1570|PHI:1570|GzOB010|I1RE46|5518|Gibberella zeae (related: Fusarium graminearum)|Unaffected pathogenicity	2e-12
p.capi.LGMF01_11859	1334	transcription factor	1334|PHI:1334|GzbZIP016|I1RZI7|5518|Gibberella zeae (related: Fusarium graminearum)|Reduced virulence	5e-06
p.capi.LGMF01_11860	314	Transcription factor	314|PHI:314|PAC1|AAF93178|5180|Sclerotinia sclerotiorum|Reduced virulence	6e-22
p.capi.LGMF01_11883	1612	transcription factor	1612|PHI:1612|GzP53L005|I1RZ82|5518|Gibberella zeae (related: Fusarium graminearum)|Unaffected pathogenicity	0.0002
p.capi.LGMF01_9957	296	MAP kinase kinase kinase	296|PHI:296|CZK3|AAP72037|135779|Cercospora zeae-maydis|Reduced virulence	3e-13
p.capi.LGMF01_11998	871	Hypothetical protein	871|PHI:871|MGG_12656|EDK01997|318829|Magnaporthe oryzae|Reduced virulence	2e-12
p.capi.LGMF01_12094	2044	Transcriptional Regulators	2044|PHI:2044|MoSOM1|XP_362263|148305|Magnaporthe oryzae (related: Magnaporthe grisea)|Loss of pathogenicity	1e-09
p.capi.LGMF01_12135	1260	protein kinase	1260|PHI:1260|FGSG_13944|I1RUC7|5518|Gibberella zeae (related: Fusarium graminearum)|Unaffected pathogenicity	1e-06
p.capi.LGMF01_12135	1260	protein kinase	1260|PHI:1260|FGSG_13944|I1RUC7|5518|Gibberella zeae (related: Fusarium graminearum)|Unaffected pathogenicity	6e-06
p.capi.LGMF01_1674	1508	transcription factor	1508|PHI:1508|GzHOME003|I1RNA9|5518|Gibberella zeae (related: Fusarium graminearum)|Unaffected pathogenicity	1e-12
p.capi.LGMF01_12450	748	probable beta-glucosidase	748|PHI:748|um00446|Not available|5270|Ustilago maydis|Unaffected pathogenicity	1e-16
p.capi.LGMF01_1708	1449	transcription factor	1449|PHI:1449|GzGATA007|I1RYV4|5518|Gibberella zeae (related: Fusarium graminearum)|Unaffected pathogenicity	8e-11
p.capi.LGMF01_1708	1449	transcription factor	1449|PHI:1449|GzGATA007|I1RYV4|5518|Gibberella zeae (related: Fusarium graminearum)|Unaffected pathogenicity	2e-07
p.capi.LGMF01_12574	486	L-ornithine N5-oxygenase	486|PHI:486|SIDA|AAX40989|5085|Aspergillus fumigatus|Loss of pathogenicity	2e-05
p.capi.LGMF01_12660	1531	transcription factor	1531|PHI:1531|GzSsu72|Q4IPC8|5518|Gibberella zeae (related: Fusarium graminearum)|Unaffected pathogenicity	5e-44
p.capi.LGMF01_1755	1783	transcription factor	1783|PHI:1783|GzZC098|I1S2C5|5518|Gibberella zeae (related: Fusarium graminearum)|Unaffected pathogenicity	3e-18
p.capi.LGMF01_12778	853	Transcription factor	853|PHI:853|YAP1|EAK83313|5270|Ustilago maydis|Reduced virulence	0.0001
p.capi.LGMF01_12794	496	Fatty acid oxygenase	496|PHI:496|PPOC|EAL92371|5085|Aspergillus fumigatus|Increased virulence (Hypervirulence)	1e-07
p.capi.LGMF01_1781	1530	transcription factor	1530|PHI:1530|Gzsnd|I1RWP4|5518|Gibberella zeae (related: Fusarium graminearum)|Unaffected pathogenicity	0.0009
p.capi.LGMF01_8120	2530	Tubulin alpha-1 chain	2530|PHI:2530|TUB1|Q4WKG5|746128|Aspergillus fumigatus|Mixed outcome	5e-10
p.capi.LGMF01_12910	2821	Filamentous growth regulator	2821|PHI:2821|SNF2|Q5ALP9|5476|Candida albicans|Reduced virulence	8e-07
p.capi.LGMF01_13002	233	Transcription factor	233|PHI:233|TOXE|AAD13811|5017|Cochliobolus carbonum|Reduced virulence	0.0003
p.capi.LGMF01_13007	181	Exopolygalacturonase	181|PHI:181|PGX1|AAK81847|5507|Fusarium oxysporum|Unaffected pathogenicity	1e-16
p.capi.LGMF01_13009	1260	protein kinase	1260|PHI:1260|FGSG_13944|I1RUC7|5518|Gibberella zeae (related: Fusarium graminearum)|Unaffected pathogenicity	5e-08
p.capi.LGMF01_13009	1260	protein kinase	1260|PHI:1260|FGSG_13944|I1RUC7|5518|Gibberella zeae (related: Fusarium graminearum)|Unaffected pathogenicity	1e-06
p.capi.LGMF01_13009	1260	protein kinase	1260|PHI:1260|FGSG_13944|I1RUC7|5518|Gibberella zeae (related: Fusarium graminearum)|Unaffected pathogenicity	6e-06
p.capi.LGMF01_13009	1260	protein kinase	1260|PHI:1260|FGSG_13944|I1RUC7|5518|Gibberella zeae (related: Fusarium graminearum)|Unaffected pathogenicity	7e-05
p.capi.LGMF01_13009	1260	protein kinase	1260|PHI:1260|FGSG_13944|I1RUC7|5518|Gibberella zeae (related: Fusarium graminearum)|Unaffected pathogenicity	0.0001
p.capi.LGMF01_1849	1373	transcription factor	1373|PHI:1373|GzC2H036|I1RN20|5518|Gibberella zeae (related: Fusarium graminearum)|Unaffected pathogenicity	1e-38
p.capi.LGMF01_13192	2114	calnexin	2114|PHI:2114|Calnexin|MGG_01607|148305|Magnaporthe oryzae (related: Magnaporthe grisea)|Loss of pathogenicity	1e-12
p.capi.LGMF01_13315	1390	transcription factor	1390|PHI:1390|GzC2H053|I1RU53|5518|Gibberella zeae (related: Fusarium graminearum)|Unaffected pathogenicity	2e-05
p.capi.LGMF01_13365	1458	transcription factor	1458|PHI:1458|GzAra006|Q4I7F9|5518|Gibberella zeae (related: Fusarium graminearum)|Unaffected pathogenicity	1e-10
p.capi.LGMF01_13466	1771	transcription factor	1771|PHI:1771|GzZC086|I1RX74|5518|Gibberella zeae (related: Fusarium graminearum)|Unaffected pathogenicity	1e-05
p.capi.LGMF01_13593	1243	protein kinase	1243|PHI:1243|FGSG_06420|I1RBW7|5518|Gibberella zeae (related: Fusarium graminearum)|Unaffected pathogenicity	9e-06
p.capi.LGMF01_13652	1229	protein kinase	1229|PHI:1229|FGSG_02153|I1RRB9|5518|Gibberella zeae (related: Fusarium graminearum)|Lethal	2e-15
p.capi.LGMF01_13708	2038	mitochondrial phosphate carrier protein	2038|PHI:2038|Mir1|MGG_02370|148305|Magnaporthe oryzae (related: Magnaporthe grisea)|Unaffected pathogenicity	0.0003
p.capi.LGMF01_5826	1260	protein kinase	1260|PHI:1260|FGSG_13944|I1RUC7|5518|Gibberella zeae (related: Fusarium graminearum)|Unaffected pathogenicity	2e-08
p.capi.LGMF01_13881	1652	transcription factor	1652|PHI:1652|GzWing024|I1S219|5518|Gibberella zeae (related: Fusarium graminearum)|Unaffected pathogenicity	2e-17
p.capi.LGMF01_13890	2985	Transcription factor	2985|PHI:2985|MGG_04521.6|G4MSF2|148305|Magnaporthe oryzae|Reduced virulence	6e-09
p.capi.LGMF01_13890	2985	Transcription factor	2985|PHI:2985|MGG_04521.6|G4MSF2|148305|Magnaporthe oryzae|Reduced virulence	5e-08
p.capi.LGMF01_13986	1185	protein kinase	1185|PHI:1185|(Sc Swe1)|I1S0J9|5518|Gibberella zeae (related: Fusarium graminearum)|Reduced virulence	0.0006
p.capi.LGMF01_14002	886	Hypothetical protein	886|PHI:886|MGG_13052|EDK06087|318829|Magnaporthe oryzae|Reduced virulence	3e-05
p.capi.LGMF01_14014	872	Hypothetical protein	872|PHI:872|MGG_03284|EDK00201|318829|Magnaporthe oryzae|Reduced virulence	2e-21
p.capi.LGMF01_14138	1552	transcription factor	1552|PHI:1552|GzMyb016|I1S0N5|5518|Gibberella zeae (related: Fusarium graminearum)|Unaffected pathogenicity	0.0002
p.capi.LGMF01_2194	1992	transcription factor	1992|PHI:1992|GzZC307|I1R983|5518|Gibberella zeae (related: Fusarium graminearum)|Unaffected pathogenicity	1e-39
p.capi.LGMF01_2250	1681	transcription factor	1681|PHI:1681|GzNF001|I1REN7|5518|Gibberella zeae (related: Fusarium graminearum)|Unaffected pathogenicity	5e-12
p.capi.LGMF01_14415	1570	transcription factor	1570|PHI:1570|GzOB010|I1RE46|5518|Gibberella zeae (related: Fusarium graminearum)|Unaffected pathogenicity	3e-05
p.capi.LGMF01_14442	716	Zearalenone synthesis	716|PHI:716|ZEB1|ABB90284|5518|Fusarium graminearum|Unaffected pathogenicity	0.0008
