# Supplementary material for: Comparative genome analysis of Phyllosticta citricarpa and Phyllosticta capitalensis, two fungi species that share the same host
Source: BMC Genomics. 2019 Jul 5;20:554. doi: 10.1186/s12864-019-5911-y (PMC6612112; doi:10.1186/s12864-019-5911-y)
Supplement: Supplementary file 9 — Comparison of the pathogenicity proteins of P. citricarpa and P. capitalensis. List of exclusive and common pathogenicity proteins identified after comparison of P. citricarpa and P. capitalensis. (XLSX 18 kb) [file 12864_2019_5911_MOESM9_ESM.xlsx]

## Sheet: P. citricarpa
ID P. citricarpa (aa)	PHIbase ID number	gene description
p.citric.LGMF06_1320	160	AM toxin synthase
p.citric.LGMF06_11548	1052	cryptochrome/6-4 photolyase
p.citric.LGMF06_11639	1161	major facilitator superfamily transporter
p.citric.LGMF06_11970	1807	transcription factor
p.citric.LGMF06_12096	2347	Polygalacturonases
p.citric.LGMF06_12223	1503	transcription factor
p.citric.LGMF06_1511	1935	transcription factor
p.citric.LGMF06_12428	257	Appressorial penetration
p.citric.LGMF06_12436	1869	transcription factor
p.citric.LGMF06_12654	1600	transcription factor
p.citric.LGMF06_12760	1325	transcription factor
p.citric.LGMF06_12785	2020	Transcription repression
p.citric.LGMF06_13007	2894	Peptide synthetase
p.citric.LGMF06_13085	207	GlcNAcP deacetylase
p.citric.LGMF06_1778	1236	protein kinase
p.citric.LGMF06_13427	2453	BAH/PHD-containing transcription factor
p.citric.LGMF06_13435	2025	intracellular triacylglycerol lipases
p.citric.LGMF06_13628	2202	Maintenance of cell wall integrity; Regulation of surface hydrophobicity; Regulation of intracellular cAMP levels; Regulation of extracellular laccase and peroxidase activities
p.citric.LGMF06_13635	71	Effector protein
p.citric.LGMF06_14013	140	Histidine Kinase
p.citric.LGMF06_14141	2297	Intracellular Redox Homeostasis
p.citric.LGMF06_14368	1657	transcription factor
p.citric.LGMF06_14388	438	Cytochrome P450 monooxygenase
p.citric.LGMF06_14903	1419	transcription factor
p.citric.LGMF06_15010	2008	Histone Deacetylation
p.citric.LGMF06_15053	216	Histone deacetylase
p.citric.LGMF06_15077	2085	autophagy-like protein 11
p.citric.LGMF06_15114	1247	protein kinase
p.citric.LGMF06_15117	2098	Ca2+ pump
p.citric.LGMF06_15159	2315	Regulate T-toxin biosyn thesis
p.citric.LGMF06_15160	2222	hypothetical protein
p.citric.LGMF06_2861	1675	transcription factor
p.citric.LGMF06_2883	2825	Histone 3 lysine 4 methyltransferase
p.citric.LGMF06_3560	2170	Transcription factor
p.citric.LGMF06_3730	2976	Oligopeptide transporters of the OPT family
p.citric.LGMF06_0405	541	Lipase
p.citric.LGMF06_3858	24	Avenacinase
p.citric.LGMF06_4095	864	Regulation of zinc homeostasis
p.citric.LGMF06_4107	2190	Sterol 14 a-demethylase
p.citric.LGMF06_4280	491	Phosphatase
p.citric.LGMF06_4508	2511	Nonribosomal peptide synthetase gene
p.citric.LGMF06_4588	2382	Protein phosphatase
p.citric.LGMF06_5055	1252	protein kinase
p.citric.LGMF06_5215	1051	dual methyltransferase and FAD-dependent monooxygenase
p.citric.LGMF06_0616	1285	protein kinase
p.citric.LGMF06_6065	1608	transcription factor
p.citric.LGMF06_6170	1287	protein kinase
p.citric.LGMF06_6178	2609	Sexual development and toxin production
p.citric.LGMF06_6645	2731	Transcriptional regulator
p.citric.LGMF06_6950	1793	transcription factor
p.citric.LGMF06_7264	2549	GPI protein
p.citric.LGMF06_7704	2068	regulation of ferrous ions
p.citric.LGMF06_7780	1627	transcription factor
p.citric.LGMF06_7846	1674	transcription factor
p.citric.LGMF06_7883	2262	Zn(2)-C6 fungal-type DNA-binding
p.citric.LGMF06_8132	1472	transcription factor
p.citric.LGMF06_0911	477	Isocitrate lyase
p.citric.LGMF06_8654	2079	ubiquitin-like protein ATG12
p.citric.LGMF06_9424	2127	Non-specific serine/threonine protein kinase
p.citric.LGMF06_9473	2128	homeoprotein
p.citric.LGMF06_9694	1455	transcription factor
p.citric.LGMF06_9707	668	GSNO reductase
p.citric.LGMF06_9838	2270	Mannitol-1-phosphate 5-dehydrogenase
p.citric.LGMF06_1084	1575	transcription factor
p.citric.LGMF06_9924	2526	U1 snRNA-associated protein
p.citric.LGMF06_9931	2096	Ca2+ pump
p.citric.LGMF06_9962	2838	Uncharacterized protein
p.citric.LGMF06_10274	1414	transcription factor
p.citric.LGMF06_10388	2379	Histone Deacetylase Inhibitor
p.citric.LGMF06_10490	2133	hypothetical protein

## Sheet: P.capitalensis
ID P. capitalensis (aa)	PHIbase ID number	gene description
p.capi.LGMF01_2331	3004	Part of proteolytic complex
p.capi.LGMF01_14481	1420	transcription factor
p.capi.LGMF01_11040	1222	protein kinase
p.capi.LGMF01_14508	1164	response regulator HOG pathway
p.capi.LGMF01_14668	115	Exopolygalacturonase
p.capi.LGMF01_14777	2261	Nonribosomal peptide synthetase 6
p.capi.LGMF01_2571	1961	transcription factor
p.capi.LGMF01_3359	1413	transcription factor
p.capi.LGMF01_3365	1916	transcription factor
p.capi.LGMF01_3553	178	Para-aminobenzoic acid synthetase
p.capi.LGMF01_3563	2256	xylitol dehydrogenase
p.capi.LGMF01_3632	2130	hypothetical protein
p.capi.LGMF01_3840	2177	Transcription factor
p.capi.LGMF01_3878	1694	transcription factor
p.capi.LGMF01_4111	494	Fatty acid oxygenase
p.capi.LGMF01_0014	1526	transcription factor
p.capi.LGMF01_0452	1701	transcription factor
p.capi.LGMF01_4490	1789	transcription factor
p.capi.LGMF01_4501	538	Fructose transporter
p.capi.LGMF01_4697	1862	transcription factor
p.capi.LGMF01_4766	2644	Redox activity
p.capi.LGMF01_4976	1443	transcription factor
p.capi.LGMF01_4994	2479	Magnesium/nickel/cobalt transporter
p.capi.LGMF01_10492	1061	encode a homolog of Rho GTPases
p.capi.LGMF01_5293	1578	transcription factor
p.capi.LGMF01_5495	1508	transcription factor
p.capi.LGMF01_6358	1533	transcription factor
p.capi.LGMF01_6654	291	Hydrophobin
p.capi.LGMF01_6680	144	Chitinase
p.capi.LGMF01_14267	434	Beta-1,3-glucanosyltransferase
p.capi.LGMF01_6858	2802	1,3,8 trihydroxynaphthalene reductase (3HNR)
p.capi.LGMF01_7095	1956	transcription factor
p.capi.LGMF01_7296	1660	transcription factor
p.capi.LGMF01_7396	2490	Metacaspase; cell death; cell cycle control, differentiation and clearance of aggregates
p.capi.LGMF01_7476	1430	transcription factor
p.capi.LGMF01_7682	1256	protein kinase
p.capi.LGMF01_7886	1269	protein kinase
p.capi.LGMF01_7975	1751	transcription factor
p.capi.LGMF01_8050	143	Cyanide hydratase
p.capi.LGMF01_8082	2988	Transcription factor
p.capi.LGMF01_8105	1989	transcription factor
p.capi.LGMF01_8404	2247	Short-Chain Dehydrogenase
p.capi.LGMF01_8446	158	Protein kinase
p.capi.LGMF01_8495	1783	transcription factor
p.capi.LGMF01_8785	1204	protein kinase
p.capi.LGMF01_8807	2393	hypothetical protein
p.capi.LGMF01_1089	407	Cutinase
p.capi.LGMF01_9369	2570	Lactate dehydrogenase
p.capi.LGMF01_9525	1662	transcription factor
p.capi.LGMF01_9770	1877	transcription factor
p.capi.LGMF01_9957	1244	protein kinase
p.capi.LGMF01_9971	2897	Effector protein
p.capi.LGMF01_10121	1923	transcription factor
p.capi.LGMF01_10447	1774	transcription factor
p.capi.LGMF01_10785	1685	transcription factor
p.capi.LGMF01_10804	441	G-protein coupled receptor
p.capi.LGMF01_10809	1754	transcription factor
p.capi.LGMF01_10831	1779	transcription factor
p.capi.LGMF01_10952	922	related to Glucose oxidase
p.capi.LGMF01_1391	1393	transcription factor
p.capi.LGMF01_11267	2058	Endoplasmic Reticulum Chaperone
p.capi.LGMF01_11344	1975	transcription factor
p.capi.LGMF01_11414	61	Cell wall 1,3-beta-glucosyltransferase (bgl2p)
p.capi.LGMF01_11441	511	Unknown
p.capi.LGMF01_11619	1712	transcription factor
p.capi.LGMF01_11620	1570	transcription factor
p.capi.LGMF01_11859	1334	transcription factor
p.capi.LGMF01_11860	314	Transcription factor
p.capi.LGMF01_11883	1612	transcription factor
p.capi.LGMF01_9957	296	MAP kinase kinase kinase
p.capi.LGMF01_11998	871	Hypothetical protein
p.capi.LGMF01_12094	2044	Transcriptional Regulators
p.capi.LGMF01_12450	748	probable beta-glucosidase
p.capi.LGMF01_1708	1449	transcription factor
p.capi.LGMF01_12574	486	L-ornithine N5-oxygenase
p.capi.LGMF01_12660	1531	transcription factor
p.capi.LGMF01_12778	853	Transcription factor
p.capi.LGMF01_12794	496	Fatty acid oxygenase
p.capi.LGMF01_1781	1530	transcription factor
p.capi.LGMF01_8120	2530	Tubulin alpha-1 chain
p.capi.LGMF01_13002	233	Transcription factor
p.capi.LGMF01_13007	181	Exopolygalacturonase
p.capi.LGMF01_1849	1373	transcription factor
p.capi.LGMF01_13192	2114	calnexin
p.capi.LGMF01_13315	1390	transcription factor
p.capi.LGMF01_13466	1771	transcription factor
p.capi.LGMF01_13593	1243	protein kinase
p.capi.LGMF01_13652	1229	protein kinase
p.capi.LGMF01_13881	1652	transcription factor
p.capi.LGMF01_13986	1185	protein kinase
p.capi.LGMF01_14014	872	Hypothetical protein
p.capi.LGMF01_14138	1552	transcription factor
p.capi.LGMF01_2194	1992	transcription factor
p.capi.LGMF01_14442	716	Zearalenone synthesis

## Sheet: common
ID P. citricarpa (aa)	PHIbase ID number	gene description
p.citric.LGMF06_1081	2821	Filamentous growth regulator
p.citric.LGMF06_0719	886	Hypothetical protein
p.citric.LGMF06_2866	2926	Lipases
p.citric.LGMF06_0511	479	Metalloproteinase
p.citric.LGMF06_1413	2038	mitochondrial phosphate carrier protein
p.citric.LGMF06_15030	1224	protein kinase
p.citric.LGMF06_13420	1260	protein kinase
p.citric.LGMF06_1056	211	Transcription factor
p.citric.LGMF06_8041	1374	transcription factor
p.citric.LGMF06_12657	1382	transcription factor
p.citric.LGMF06_5284	1389	transcription factor
p.citric.LGMF06_9456	1424	transcription factor
p.citric.LGMF06_7264	1458	transcription factor
p.citric.LGMF06_0912	1668	transcription factor
p.citric.LGMF06_12821	1681	transcription factor
p.citric.LGMF06_6187	2985	Transcription factor
p.citric.LGMF06_8878	482	Transcription regulator
p.citric.LGMF06_3266	1134	Unknown
