# Supplementary material for: Comparative genome analysis of Phyllosticta citricarpa and Phyllosticta capitalensis, two fungi species that share the same host
Source: BMC Genomics. 2019 Jul 5;20:554. doi: 10.1186/s12864-019-5911-y (PMC6612112; doi:10.1186/s12864-019-5911-y)
Supplement: Supplementary file 10 — Secreted CAZymes by P. citricarpa and P. capitalensis. List of secreted CAZymes identified among the exclusive proteins of each species. (XLSX 9 kb) [file 12864_2019_5911_MOESM10_ESM.xlsx]

## Sheet: secretome_CAZY
ID_P.citricarpa (aa)	CAZymes	Signal P 3.0	Secretome P 1.0	TMHMM	CELLO
p.citric.LGMF06_2729	GH16	yes	yes	1	extracellular
p.citric.LGMF06_566	GH17	yes	yes	1	periplasmic
p.citric.LGMF06_12570	GH37	yes	yes	0	periplasmic
p.citric.LGMF06_3350	GT34	yes	yes	1	cytoplasmic
ID_P. capitalensis (aa)	CAZymes	Signal P 3.0	Secretome P 1.0	TMHMM	CELLO
p.cap.LGMF01_3297	CBM63	yes	yes	0	extracellular
p.cap.LGMF01_14357	CE4	yes	yes	0	extracellular
p.cap.LGMF01_1089	CE5	yes	yes	0	extracellular
p.cap.LGMF01_9188	CE6	yes	yes	0	extracellular
p.cap.LGMF01_13896	GH16	yes	yes	0	extracellular
p.cap.LGMF01_6680	GH18	yes	yes	1	extracellular
p.cap.LGMF01_13207	GH3	yes	yes	0	plasmamembrane
p.cap.LGMF01_9188	GH43_35	yes		0	extracellular
p.cap.LGMF01_14331	GH55	yes	yes	0	extracellular
